# Supplementary material for: A dual sgRNA library design to probe genetic modifiers using genome-wide CRISPRi screens
Source: BMC Genomics. 2023 Oct 30;24:651. doi: 10.1186/s12864-023-09754-y (PMC10614335; doi:10.1186/s12864-023-09754-y)
Supplement: Supplementary file 2 — Supplementary Material 2 [file 12864_2023_9754_MOESM2_ESM.xlsx]

## Sheet: uncut_guides
Supplemental Table 1. Restriction enzyme susceptible guides during dual library construction
	sgID	gene	transcript	protospacer sequence	selection rank	predicted score	empirical score	off-target stringency	CRISPRi-v2.1 predicted score	Sublibrary	Sublibrary half
8	A1BG_-_58858617.23-P1	A1BG	P1	GGAGACCCAGCGCTAACCAG	1	1.00882		0	0.685071	h3	Top5
9	A1BG_-_58858788.23-P1	A1BG	P1	GGGGCACCCAGGAGCGGTAG	2	0.901176		0	0.782793	h3	Top5
10	A1BG_+_58858964.23-P1	A1BG	P1	GCTCCGGGCGACGTGGAGTG	3	0.836188		0	0.870837	h3	Top5
11	A1BG_-_58858630.23-P1	A1BG	P1	GAACCAGGGGTGCCCAAGGG	4	0.827551		0	0.590668	h3	Top5
12	A1BG_+_58858549.23-P1	A1BG	P1	GGCGAGGAACCGCCCAGCAA	5	0.775395		0	0.49228	h3	Top5
18	A1BG_-_58864840.23-P2	A1BG	P2	GCCGGTGCAGTGAGTGTCTG	1	0.936062		0	0.929946	h3	Top5
19	A1BG_+_58864367.23-P2	A1BG	P2	GTGCTGACGGGTGACACCCA	2	0.898563		0	0.589938	h3	Top5
20	A1BG_-_58864360.23-P2	A1BG	P2	GGGACAAGCCCGAGCGGCAG	3	0.874086		0	0.474089	h3	Top5
21	A1BG_-_58864354.23-P2	A1BG	P2	GTCCTGTGGACAAGCCCGAG	4	0.868199		0	0.580212	h3	Top5
22	A1BG_-_58864822.23-P2	A1BG	P2	GATGATGGTCGCGCTCACTC	5	0.794199		0	0.772174	h3	Top5
28	A1CF_-_52645373.23-P1P2	A1CF	P1P2	GAGAGATCCCCACCCGGAAA	1	0.628753		0	0.637224	h3	Top5
29	A1CF_+_52645339.23-P1P2	A1CF	P1P2	GGGGATCTCTGAAATTACTC	2	0.626302		0	0.690343	h3	Top5
30	A1CF_+_52645000.23-P1P2	A1CF	P1P2	GGAGTGCCTGTCCCAATCCT	3	0.618647		0	0.498248	h3	Top5
31	A1CF_+_52645080.23-P1P2	A1CF	P1P2	GACCACGGAGGGTTCAAGAG	4	0.599543		0	0.589738	h3	Top5
32	A1CF_-_52645011.23-P1P2	A1CF	P1P2	GTTCTCAGGGTCCTAGGATT	5	0.597853		0	0.47674	h3	Top5
38	A2M_+_9268487.23-P1P2	A2M	P1P2	GAGATGGATTGTAGGGAGTA	1	0.863322		0	0.787213	h2	Top5
39	A2M_+_9268495.23-P1P2	A2M	P1P2	GTTGGGACCAGATGGATTGT	2	0.765038		0	0.782909	h2	Top5
40	A2M_-_9268387.23-P1P2	A2M	P1P2	GCAGAGACTGAGGCGTCTGT	3	0.693853		0	0.647308	h2	Top5
41	A2M_-_9268273.23-P1P2	A2M	P1P2	GAAGAAGATGACAGTATCAT	4	0.572204		0	0.603529	h2	Top5
42	A2M_+_9268141.23-P1P2	A2M	P1P2	GAAtatgcaaagccttccta	5	0.565819		0	0.387812	h2	Top5
48	A2ML1_-_8975593.23-P1P2	A2ML1	P1P2	GCTCGGTGAGGGCCTCCTGA	1	0.819527		0	0.65515	h7	Top5
49	A2ML1_+_8975211.23-P1P2	A2ML1	P1P2	GCAGATTTTTCCAGGGTCAG	2	0.729827		0	0.689459	h7	Top5
50	A2ML1_-_8975664.23-P1P2	A2ML1	P1P2	Gaaaatgaggtgcataagga	3	0.697307		0	0.469143	h7	Top5
51	A2ML1_-_8975582.23-P1P2	A2ML1	P1P2	GAGGCATGTGTGCTCGGTGA	4	0.638394		0	0.50916	h7	Top5
52	A2ML1_+_8975278.23-P1P2	A2ML1	P1P2	GTCTGCAATGGCTGGTGATA	5	0.626093		0	0.633175	h7	Top5
58	A3GALT2_-_33786280.23-ENST00000442999.3	A3GALT2	ENST00000442999.3	GCAGCCATTAGGTCTTAAGG	1	0.896055		0	0.580218	h6	Top5
59	A3GALT2_+_33786649.23-ENST00000442999.3	A3GALT2	ENST00000442999.3	GGGGGGACAATGGTATGGAG	2	0.867623		0	0.7758	h6	Top5
60	A3GALT2_+_33786659.23-ENST00000442999.3	A3GALT2	ENST00000442999.3	GCTCAGGTGAGGGGGGACAA	3	0.857717		0	0.778829	h6	Top5
61	A3GALT2_+_33786682.23-ENST00000442999.3	A3GALT2	ENST00000442999.3	GCCCATATGGCTCTCAAGGA	4	0.822746		0	0.767503	h6	Top5
62	A3GALT2_+_33786675.23-ENST00000442999.3	A3GALT2	ENST00000442999.3	GGGCTCTCAAGGAGGGACTC	5	0.74937		0	0.754333	h6	Top5
68	A4GALT_-_43116819.23-P1P2	A4GALT	P1P2	GGTACCTCTAGCTCCAgcgg	1	0.970303		0	0.967591	h2	Top5
69	A4GALT_+_43116792.23-P1P2	A4GALT	P1P2	GcTGGAGCTAGAGGTACGAG	2	0.961966		0	0.923	h2	Top5
70	A4GALT_+_43116425.23-P1P2	A4GALT	P1P2	GGGCTCTGCCCGGCCACCGT	3	0.92335		0	0.596204	h2	Top5
71	A4GALT_-_43116431.23-P1P2	A4GALT	P1P2	GGAGGAGCGCGACTCACCCA	4	0.888202		0	0.612889	h2	Top5
72	A4GALT_-_43116434.23-P1P2	A4GALT	P1P2	GGAGCGCGACTCACCCACGG	5	0.828486		0	0.564434	h2	Top5
78	A4GNT_+_137851178.23-P1P2	A4GNT	P1P2	GGCATTTGCAGCTAGAAGTT	1	0.772687		0	0.778556	h7	Top5
79	A4GNT_-_137851117.23-P1P2	A4GNT	P1P2	GGAACACAGATCTCACGTCT	2	0.719131		0	0.592041	h7	Top5
80	A4GNT_+_137851024.23-P1P2	A4GNT	P1P2	Gttcagagcctggactttgg	3	0.622305		0	0.579485	h7	Top5
81	A4GNT_-_137851121.23-P1P2	A4GNT	P1P2	GACAGATCTCACGTCTTGGC	4	0.287843		0	0.289186	h7	Top5
82	A4GNT_+_137850968.23-P1P2	A4GNT	P1P2	Gcttgctaatcgtgtgatct	5	0.168693		0	0.13863	h7	Top5
88	AAAS_-_53715438.23-P1P2	AAAS	P1P2	GAGGACGAGTACGCGGTCCC	1		1.1135	0	0.283384	h4	Top5
89	AAAS_+_53715355.23-P1P2	AAAS	P1P2	GCCTCGCCGTTTGTCCCTTG	2		0.905036	0	0.458072	h4	Top5
90	AAAS_-_53715389.23-P1P2	AAAS	P1P2	GACGGCGAGGCGGAACTCAA	3	0.990224		0	0.842295	h4	Top5
91	AAAS_+_53714983.23-P1P2	AAAS	P1P2	GCCCCGGCAGGAGGCTAGAA	4	0.960062		0	0.769461	h4	Top5
92	AAAS_-_53715371.23-P1P2	AAAS	P1P2	GGGGTACCGCAAGGGACAAA	5	0.809102		0	0.684339	h4	Top5
98	AACS_+_125549983.23-P1P2	AACS	P1P2	GCGGCGGCGGCGGGGAACAA	1		1.1954	0	1.02738	h2	Top5
99	AACS_-_125550169.23-P1P2	AACS	P1P2	GCCCGGTCGGGAGGAGATCC	2		1.13843	0	0.769909	h2	Top5
100	AACS_+_125550002.23-P1P2	AACS	P1P2	GTGGCGGGCTGGGTCAGCGA	3	0.961416		0	0.968252	h2	Top5
101	AACS_+_125550035.23-P1P2	AACS	P1P2	GctgggaccggagGAAGCGA	4	0.924238		0	0.946289	h2	Top5
102	AACS_+_125549999.23-P1P2	AACS	P1P2	GCGGGCTGGGTCAGCGACGG	5	0.875458		0	0.896257	h2	Top5
108	AADAC_-_151531954.23-P1P2	AADAC	P1P2	GGAAGCGGGACGTTCACCAT	1	0.974169		0	0.954914	h3	Top5
109	AADAC_-_151531905.23-P1P2	AADAC	P1P2	GCTATTCAGGCATATCATGT	2	0.666496		0	0.670842	h3	Top5
110	AADAC_-_151531939.23-P1P2	AADAC	P1P2	GGTTTCTAGAGACCAAGAAG	3	0.646976		0	0.761582	h3	Top5
111	AADAC_+_151532013.23-P1P2	AADAC	P1P2	GCCTCAACGTTATCTGGGAG	4	0.622743		0	0.549372	h3	Top5
112	AADAC_+_151532371.23-P1P2	AADAC	P1P2	GCCTAAGATAAGAATTTCAA	5	0.545086		0	0.444851	h3	Top5
118	AADACL2_+_151451732.23-P1P2	AADACL2	P1P2	GGTAGAGCAATTGTAGACTT	1	0.806014		0	0.776821	h1	Top5
119	AADACL2_+_151452121.23-P1P2	AADACL2	P1P2	GACTGTTACTCACAGATATA	2	0.680523		0	0.522822	h1	Top5
120	AADACL2_-_151451828.23-P1P2	AADACL2	P1P2	GTGGAAAAAGGGATATTATG	3	0.534195		0	0.49011	h1	Top5
121	AADACL2_+_151451926.23-P1P2	AADACL2	P1P2	GGTTTTAGCGATGGCATCCA	4	0.436036		0	0.297638	h1	Top5
122	AADACL2_-_151451961.23-P1P2	AADACL2	P1P2	GGCTAAAACTTGTACATTTA	5	0.219652		0	0.242616	h1	Top5
128	AADACL3_+_12776133.23-P1P2	AADACL3	P1P2	GGAGAGGAAGCTGTGCGCAG	1	0.824641		0	0.782219	h6	Top5
129	AADACL3_+_12776495.23-P1P2	AADACL3	P1P2	GGGCTGAGAACCACCTAATA	2	0.78164		0	0.507186	h6	Top5
130	AADACL3_+_12776213.23-P1P2	AADACL3	P1P2	GACCCCTAGTGAGAACACTC	3	0.699401		0	0.733383	h6	Top5
131	AADACL3_+_12776115.23-P1P2	AADACL3	P1P2	GGTGGAAACCATTTAGGACA	4	0.64415		0	0.565434	h6	Top5
132	AADACL3_+_12776313.23-P1P2	AADACL3	P1P2	GCAGCTGGAAGATGCAATGG	5	0.615739		0	0.597589	h6	Top5
138	AADACL4_+_12704573.23-P1P2	AADACL4	P1P2	GCAAGAGTAGCACTAGCCAG	1	0.94506		0	0.833466	h6	Top5
139	AADACL4_+_12704601.23-P1P2	AADACL4	P1P2	GAGACCCCCAGGAAAAAGAT	2	0.84585		0	0.753359	h6	Top5
140	AADACL4_+_12704714.23-P1P2	AADACL4	P1P2	GCACCAAAGTGACCAGGTAG	3	0.771054		0	0.724324	h6	Top5
141	AADACL4_-_12704768.23-P1P2	AADACL4	P1P2	GAGGCCACGTCGTAACCTGG	4	0.73512		0	0.74055	h6	Top5
142	AADACL4_+_12704653.23-P1P2	AADACL4	P1P2	GAAGGTAGCAGGGATATCCG	5	0.653991		0	0.591426	h6	Top5
148	AADAT_+_171011392.23-P1P2	AADAT	P1P2	GTCCCGAGGATTAGGATCAC	1	0.896141		0	0.782409	h1	Top5
149	AADAT_-_171011368.23-P1P2	AADAT	P1P2	GCGGCCCAGAGGCTAGCCCA	2	0.823343		0	0.804767	h1	Top5
150	AADAT_+_171010929.23-P1P2	AADAT	P1P2	GCGGTGGCGTTGCCAGAGTG	3	0.803882		0	0.505341	h1	Top5
151	AADAT_+_171010904.23-P1P2	AADAT	P1P2	GTAGCAGGCAGGACTTGACG	4	0.798739		0	0.559294	h1	Top5
152	AADAT_-_171011321.23-P1P2	AADAT	P1P2	GGCTGGGAATCACCGCAACC	5	0.768729		0	0.693242	h1	Top5
158	AAED1_+_99417117.23-P1P2	AAED1	P1P2	GTCACGCACGGCGAAGTACA	1	0.87334		0	0.535823	h7	Top5
159	AAED1_+_99417525.23-P1P2	AAED1	P1P2	GCGGTCACGCGGCAGGTTAG	2	0.847683		0	0.834443	h7	Top5
161	AAED1_+_99417589.23-P1P2	AAED1	P1P2	GccggtccgcgctgACAGAG	4	0.820068		0	0.808795	h7	Top5
162	AAED1_-_99417574.23-P1P2	AAED1	P1P2	GGCGCGGCCATGACGCGGGG	5	0.781882		0	0.851909	h7	Top5
168	AAGAB_-_67546997.23-P1P2	AAGAB	P1P2	GCTCGCGAGCCGGTTCCGTC	1		1.52596	0	0.858551	h7	Top5
169	AAGAB_-_67546928.23-P1P2	AAGAB	P1P2	GTGGTCTCCTGAGAAGACGG	2		0.771083	0	1.06763	h7	Top5
170	AAGAB_+_67546965.23-P1P2	AAGAB	P1P2	GCGGCTCGCGAGCGCAGCTA	3	1.00516		0	1.00598	h7	Top5
171	AAGAB_-_67546952.23-P1P2	AAGAB	P1P2	GCAGCTGGTGACTAACGCAC	4	0.982604		0	0.997176	h7	Top5
172	AAGAB_-_67546714.23-P1P2	AAGAB	P1P2	GACGCCGAAGAAGGCCGAGT	5	0.962576		0	0.851154	h7	Top5
178	AAK1_-_69870791.23-P1P2	AAK1	P1P2	GGGCCTGCGACGCAGAGAAG	1	0.999258		0	0.998884	h1	Top5
179	AAK1_-_69870794.23-P1P2	AAK1	P1P2	GCTGCGACGCAGAGAAGAGG	2	0.957883		0	0.940086	h1	Top5
180	AAK1_-_69870541.23-P1P2	AAK1	P1P2	GCCCGGCGAGAAAAACCGTG	3	0.789058		0	0.691458	h1	Top5
181	AAK1_+_69870290.23-P1P2	AAK1	P1P2	GCCCCACGGCCGGATTCGGG	4	0.773168		0	0.504571	h1	Top5
182	AAK1_+_69870701.23-P1P2	AAK1	P1P2	GCCGCCGAGCCGTCTCAAGT	5	0.757136		0	0.728217	h1	Top5
188	AAMDC_-_77532236.23-P1P2	AAMDC	P1P2	GGCGCTGGGAGCGTAAGTGC	1	1.08143		0	1.09107	h7	Top5
189	AAMDC_-_77532187.23-P1P2	AAMDC	P1P2	GTGCAGGGCGTATTCCCGGA	2	0.803998		0	0.766096	h7	Top5
190	AAMDC_+_77532426.23-P1P2	AAMDC	P1P2	GCAGCCCAGCCCCTAATTAA	3	0.796973		0	0.748386	h7	Top5
191	AAMDC_-_77532222.23-P1P2	AAMDC	P1P2	GCAGATCCCGAAGCAGCGCT	4	0.78827		0	0.773631	h7	Top5
192	AAMDC_-_77532634.23-P1P2	AAMDC	P1P2	GGAGACCAGGCTCTGCTAGG	5	0.751343		0	0.415203	h7	Top5
198	AAMP_+_219134841.23-P1P2	AAMP	P1P2	GGCTGACTCTGGGAGGCGTT	1		0.853322	0	0.519632	h3	Top5
199	AAMP_-_219134469.23-P1P2	AAMP	P1P2	GGGAGGGCCAAGGGGATGAT	2	1.00655		0	0.798945	h3	Top5
200	AAMP_+_219134851.23-P1P2	AAMP	P1P2	GGTCGCGCAGAGCTGACTCT	3	1.0004		0	0.955381	h3	Top5
201	AAMP_-_219134415.23-P1P2	AAMP	P1P2	GGGCGCGCGGGACACAGGAC	4	0.975717		0	0.766371	h3	Top5
202	AAMP_-_219134424.23-P1P2	AAMP	P1P2	GGACACAGGACGGGAGGCCA	5	0.924343		0	0.647555	h3	Top5
208	AANAT_-_74464175.23-P1P2	AANAT	P1P2	GGCCATCTGGATAGAAGTAG	1	0.952826		0	0.66728	h1	Top5
209	AANAT_-_74464185.23-P1P2	AANAT	P1P2	GTAGAAGTAGAGGCTCCCTA	2	0.888587		0	0.512	h1	Top5
210	AANAT_+_74464088.23-P1P2	AANAT	P1P2	GGGAGGTTAGAGGGAGCCGG	3	0.859049		0	0.624474	h1	Top5
211	AANAT_+_74463735.23-P1P2	AANAT	P1P2	GGGGGCCTGTCCGCAGGCAC	4	0.827143		0	0.73474	h1	Top5
212	AANAT_+_74463718.23-P1P2	AANAT	P1P2	GACGGGAACCAGTAAAATCC	5	0.812125		0	0.732251	h1	Top5
218	AAR2_-_34824425.23-P1P2	AAR2	P1P2	GACCGGAACGTGGGGCGAGG	1	0.955056		0	0.952099	h7	Top5
219	AAR2_-_34824417.23-P1P2	AAR2	P1P2	GTCCGCTGTACCGGAACGTG	2	0.91634		0	0.893435	h7	Top5
220	AAR2_+_34824488.23-P1P2	AAR2	P1P2	GGACTCTGAGCCGAGAAGAG	3	0.773761		0	0.667478	h7	Top5
221	AAR2_+_34824386.23-P1P2	AAR2	P1P2	GCGGTACAGCGGAAACGCAC	4	0.754326		0	0.669503	h7	Top5
222	AAR2_+_34824681.23-P1P2	AAR2	P1P2	Gggaagtcacgcagagagta	5	0.738518		0	0.705763	h7	Top5
228	AARD_+_117950477.23-P1P2	AARD	P1P2	GAAGTCCCCGGGGCCCATCG	1	0.879467		0	0.939576	h7	Top5
229	AARD_+_117950489.23-P1P2	AARD	P1P2	GCTGCAGCGGCGGAAGTCCC	2	0.853345		0	0.831047	h7	Top5
230	AARD_+_117950890.23-P1P2	AARD	P1P2	Ggccccccaaggcgtcgggt	3	0.845834		0	0.556011	h7	Top5
231	AARD_+_117950882.23-P1P2	AARD	P1P2	Gaggcgtcgggtgggctacg	4	0.835111		0	0.523069	h7	Top5
232	AARD_-_117950494.23-P1P2	AARD	P1P2	GGTCTCCGCGATGGGCCCCG	5	0.830149		0	0.824618	h7	Top5
238	AARS_+_70323353.23-P1P2	AARS	P1P2	GCCCTTGGCGGGGGACTCTG	1		1.0406	0	0.957962	h1	Top5
239	AARS_+_70323318.23-P1P2	AARS	P1P2	GCGGCGACCCTAGGAGAGGT	2		0.997242	0	0.817471	h1	Top5
240	AARS_+_70323322.23-P1P2	AARS	P1P2	GGGGACGGCGACCCTAGGAG	3	0.909981	0.851107	0	0.875338	h1	Top5
241	AARS_+_70323362.23-P1P2	AARS	P1P2	GTGCAGCGGGCCCTTGGCGG	4	0.818323	0.962154	0	0.865275	h1	Top5
242	AARS_-_70323332.23-P1P2	AARS	P1P2	GAGGGCGGCCTACCTCTCCT	5	0.814094	0.824812	0	0.81575	h1	Top5
248	AARS2_+_44281044.23-P1P2	AARS2	P1P2	GGCTACGATGGCAGCGTCAG	1		1.24713	0	1.09972	h1	Top5
249	AARS2_+_44281056.23-P1P2	AARS2	P1P2	GTCACTGCCCGGAGCTACGA	2		0.891763	0	0.998377	h1	Top5
250	AARS2_+_44281006.23-P1P2	AARS2	P1P2	GGCTGCGGCGGGCCATTCGA	3	0.972763	0.861104	0	0.984765	h1	Top5
251	AARS2_+_44281027.23-P1P2	AARS2	P1P2	GAGTGGCAGCTGCAGCCCGG	4	1.05523		0	1.06959	h1	Top5
252	AARS2_+_44280650.23-P1P2	AARS2	P1P2	GGGTACGGCGCTCAGAGTAT	5	0.96242		0	0.631862	h1	Top5
258	AARSD1_-_41116425.23-P1	AARSD1	P1	GCCGTGACGCCGTACCTCTC	1	1.08017		0	1.02331	h5	Top5
259	AARSD1_+_41116412.23-P1	AARSD1	P1	GCAGTTATGCCCGAGAGGTA	2	0.97134		0	0.98616	h5	Top5
260	AARSD1_-_41116243.23-P1	AARSD1	P1	GGCGGGACAGCAGGAGACCA	3	0.940243		0	0.858765	h5	Top5
261	AARSD1_+_41116417.23-P1	AARSD1	P1	GCGTGACAGTTATGCCCGAG	4	0.824758		0	0.858047	h5	Top5
262	AARSD1_+_41116203.23-P1	AARSD1	P1	GCGCGGAGCTGCAGACTGAA	5	0.801655		0	0.736622	h5	Top5
268	AARSD1_+_41132061.23-P2	AARSD1	P2	GAGCGGGAGCCGCAATGGCA	1	0.954963		0	0.960971	h5	Top5
269	AARSD1_-_41132088.23-P2	AARSD1	P2	GCATTGCGGCTCCCGCTCCA	2	0.874507		0	0.756436	h5	Top5
270	AARSD1_-_41132037.23-P2	AARSD1	P2	GTCCAGGGAAAAGGGCCAGG	3	0.864052		0	0.807574	h5	Top5
271	AARSD1_-_41131712.23-P2	AARSD1	P2	GTTGAGGTGTGGCTTCATAG	4	0.804871		0	0.51247	h5	Top5
272	AARSD1_+_41132078.23-P2	AARSD1	P2	GTCTAAATGCCACCCTGGAG	5	0.777651		0	0.769219	h5	Top5
278	AASDH_-_57253588.23-P1P2	AASDH	P1P2	GTTTCCCGGATAGCTCGTCG	1	0.773449		0	0.75009	h4	Top5
279	AASDH_+_57253570.23-P1P2	AASDH	P1P2	GTATCCGCGACGAGCTATCC	2	0.771293		0	0.747608	h4	Top5
280	AASDH_-_57253280.23-P1P2	AASDH	P1P2	Gtcttcgaaaccactctagg	3	0.769448		0	0.597119	h4	Top5
281	AASDH_-_57253362.23-P1P2	AASDH	P1P2	GGGAGTGTACACACAGGTCA	4	0.760044		0	0.710819	h4	Top5
282	AASDH_-_57253356.23-P1P2	AASDH	P1P2	GGACGCAGGAGTGTACACAC	5	0.752393		0	0.691843	h4	Top5
288	AASDHPPT_-_105948417.23-P1P2	AASDHPPT	P1P2	GGCCATCAGGCCCGAGATAG	1		1.33068	0	1.05928	h3	Top5
289	AASDHPPT_+_105948405.23-P1P2	AASDHPPT	P1P2	GCGGACCTCGCCGCTATCTC	2		1.32794	0	0.626807	h3	Top5
290	AASDHPPT_+_105948450.23-P1P2	AASDHPPT	P1P2	GGGCACCAAGCAGAACCGTT	3	0.975566		0	0.890262	h3	Top5
291	AASDHPPT_+_105948813.23-P1P2	AASDHPPT	P1P2	GGCCATCGCGGCCTCCAAGG	4	0.889037		0	0.592039	h3	Top5
292	AASDHPPT_-_105948374.23-P1P2	AASDHPPT	P1P2	GACGGACGCCGGGAAGAAGG	5	0.886309		0	0.863045	h3	Top5
298	AASS_+_121784247.23-P1P2	AASS	P1P2	GCGACTCGGAAGATTCGAGG	1	0.928354		0	0.899314	h1	Top5
299	AASS_-_121784328.23-P1P2	AASS	P1P2	GTGGAAGGCCGGGAAGTAGG	2	0.86653		0	0.794438	h1	Top5
300	AASS_+_121784219.23-P1P2	AASS	P1P2	GACAAGTCGGCGCCCCAGAG	3	0.806573		0	0.864743	h1	Top5
301	AASS_+_121784000.23-P1P2	AASS	P1P2	GCCTCCCTGCGAGGAATGGA	4	0.796607		0	0.746792	h1	Top5
302	AASS_-_121784277.23-P1P2	AASS	P1P2	GATCTTCCGAGTCGCTGCAG	5	0.791636		0	0.728149	h1	Top5
308	AATF_-_35306286.23-P1P2	AATF	P1P2	GAGTGGCCGGTCCAGAGCTG	1		0.963578	0	0.631887	h2	Top5
309	AATF_-_35306340.23-P1P2	AATF	P1P2	GGGAATCGGATCAAGGCGAG	2		0.818805	0	0.633339	h2	Top5
310	AATF_-_35306346.23-P1P2	AATF	P1P2	GGGATCAAGGCGAGAGGATC	3	0.974744		0	0.893616	h2	Top5
311	AATF_-_35306333.23-P1P2	AATF	P1P2	GGAGTCGGGGAATCGGATCA	4	0.882728		0	0.916197	h2	Top5
312	AATF_-_35306312.23-P1P2	AATF	P1P2	GGCCTCCGCGCGGTCTCTGG	5	0.850583		0	0.863259	h2	Top5
318	AATK_+_79139571.23-ENST00000326724.4	AATK	ENST00000326724.4	GGCGGCCCCAGATCTCGGAG	1	1.09147		0	0.832609	h1	Top5
319	AATK_+_79139589.23-ENST00000326724.4	AATK	ENST00000326724.4	GAAGCAGCCGGACCCCCTGG	2	0.903417		0	0.711492	h1	Top5
320	AATK_-_79139956.23-ENST00000326724.4	AATK	ENST00000326724.4	GCGCAGAGCCCGCACCGGTG	3	0.898461		0	0.852129	h1	Top5
321	AATK_+_79139592.23-ENST00000326724.4	AATK	ENST00000326724.4	GCAGAAGCAGCCGGACCCCC	4	0.896574		0	0.684125	h1	Top5
322	AATK_-_79139586.23-ENST00000326724.4	AATK	ENST00000326724.4	GGGCCTGCCCCTCCGAGATC	5	0.809493		0	0.580374	h1	Top5
328	ABAT_-_8768533.23-P1	ABAT	P1	GCCCGCAAGTCGGAACCCGG	1	0.990677		0	0.953493	h1	Top5
329	ABAT_-_8768504.23-P1	ABAT	P1	GCCAGCGCTGCCGGAACTCG	2	0.986682		0	0.935512	h1	Top5
330	ABAT_+_8768492.23-P1	ABAT	P1	GGGATGCGCGCCCCGAGTTC	3	0.974889		0	0.875262	h1	Top5
331	ABAT_+_8768682.23-P1	ABAT	P1	GCCGCGTCTTGGGAAGATGA	4	0.906191		0	0.802266	h1	Top5
332	ABAT_-_8768523.23-P1	ABAT	P1	GGGGCGCGCATCCCGCAAGT	5	0.882594		0	0.79303	h1	Top5
338	ABAT_+_8807464.23-P2	ABAT	P2	GGATGCACTCAGCTGGTACC	1	0.910401		0	0.851766	h1	Top5
339	ABAT_+_8807450.23-P2	ABAT	P2	GGTACCCGGCAAGTGCGCAA	2	0.908607		0	0.839132	h1	Top5
340	ABAT_+_8807445.23-P2	ABAT	P2	GCGGCAAGTGCGCAAGGGAG	3	0.823612		0	0.743762	h1	Top5
341	ABAT_+_8807696.23-P2	ABAT	P2	GCCTGGTAGTCGGAGTCCTG	4	0.762461		0	0.7221	h1	Top5
342	ABAT_+_8807492.23-P2	ABAT	P2	GCTTGGAAGCAGAGCAGGTT	5	0.756581		0	0.812243	h1	Top5
348	ABCA1_-_107690389.23-P1P2	ABCA1	P1P2	GCAGCCCGGGAGAGAAGGGT	1	1.19365		0	1.18804	h2	Top5
349	ABCA1_-_107690385.23-P1P2	ABCA1	P1P2	GGCCGCAGCCCGGGAGAGAA	2	1.16791		0	1.16167	h2	Top5
350	ABCA1_-_107690031.23-P1P2	ABCA1	P1P2	GGCAGCAGCGCAGAGTCCTG	3	0.919926		0	0.681625	h2	Top5
351	ABCA1_-_107689997.23-P1P2	ABCA1	P1P2	GCTCCCCGGTCTCCACCGTC	4	0.862757		0	0.536706	h2	Top5
352	ABCA1_-_107690394.23-P1P2	ABCA1	P1P2	GCGGGAGAGAAGGGTCGGCT	5	0.860433		0	0.857154	h2	Top5
358	ABCA10_+_67224929.23-P1P2	ABCA10	P1P2	GTCTGAAGAGTAACTGGACA	1	0.54154		0	0.497599	h6	Top5
359	ABCA10_-_67224823.23-P1P2	ABCA10	P1P2	GTCAAGGACTCCTCTACAAA	2	0.516309		0	0.535236	h6	Top5
360	ABCA10_+_67224811.23-P1P2	ABCA10	P1P2	GAAGAGGCAACCATTTGTAG	3	0.479262		0	0.579591	h6	Top5
362	ABCA10_-_67224447.23-P1P2	ABCA10	P1P2	GAACCATACAAATTCTCAAA	5	0.382342		0	0.142234	h6	Top5
368	ABCA12_+_216003308.23-P1P2	ABCA12	P1P2	GCATGGAGAGTAGGAGGTGT	1	1.00714		0	0.891934	h3	Top5
369	ABCA12_+_216003314.23-P1P2	ABCA12	P1P2	GTAATTTCATGGAGAGTAGG	2	0.824508		0	0.816284	h3	Top5
370	ABCA12_+_216003340.23-P1P2	ABCA12	P1P2	GTGTTCTCTAAGGTGTGGAT	3	0.719309		0	0.753292	h3	Top5
371	ABCA12_-_216002923.23-P1P2	ABCA12	P1P2	GATCTGAAGCTGATGAAACA	4	0.716915		0	0.491851	h3	Top5
372	ABCA12_+_216002996.23-P1P2	ABCA12	P1P2	GACATACAGCAAGTTGGACG	5	0.673461		0	0.386048	h3	Top5
378	ABCA13_+_48211097.23-P1P2	ABCA13	P1P2	GCCACAGCAGGGCTTTGAAC	1	0.919266		0	0.943852	h2	Top5
379	ABCA13_+_48211160.23-P1P2	ABCA13	P1P2	GGGAACCCTATGGAAAACCA	2	0.743467		0	0.68015	h2	Top5
380	ABCA13_+_48211145.23-P1P2	ABCA13	P1P2	GACCAAGGCAAGCACTCACC	3	0.735951		0	0.666313	h2	Top5
381	ABCA13_+_48211090.23-P1P2	ABCA13	P1P2	GAGGGCTTTGAACTGGCACC	4	0.681371		0	0.698796	h2	Top5
382	ABCA13_-_48211093.23-P1P2	ABCA13	P1P2	GCAGCAGGCATGGGGCATGC	5	0.670551		0	0.750328	h2	Top5
388	ABCA2_+_139922272.23-P1P2	ABCA2	P1P2	GGCGGTGCTCGGCTGAGTCA	1	0.897056		0	0.661893	h3	Top5
389	ABCA2_+_139922669.23-P1P2	ABCA2	P1P2	GCCgcgcgggcgatgcccag	2	0.882403		0	0.766926	h3	Top5
390	ABCA2_-_139922596.23-P1P2	ABCA2	P1P2	GTGGTGCAGGAAGCCCATGG	3	0.830818		0	0.797832	h3	Top5
391	ABCA2_+_139922190.23-P1P2	ABCA2	P1P2	GCAGGACTCTGGCTCGAGGG	4	0.813769		0	0.446743	h3	Top5
392	ABCA2_+_139922201.23-P1P2	ABCA2	P1P2	GCAAGCGGCGCTCAGGACTC	5	0.812782		0	0.46007	h3	Top5
398	ABCA3_+_2390611.23-P1P2	ABCA3	P1P2	GGGGAGGGGACCCCGCGAGA	1		2.68696	0	0.440557	h2	Top5
399	ABCA3_-_2390704.23-P1P2	ABCA3	P1P2	GCTGCGTGGCCGCCCTGGAG	2	1.08361		0	1.08625	h2	Top5
400	ABCA3_-_2390333.23-P1P2	ABCA3	P1P2	GACACGCCCAAGGCTCGGAT	3	0.974202		0	0.719613	h2	Top5
401	ABCA3_+_2390336.23-P1P2	ABCA3	P1P2	GGGTGCCGCTCCCTCAGCGT	4	0.86845		0	0.561911	h2	Top5
402	ABCA3_-_2390323.23-P1P2	ABCA3	P1P2	GGCAGTGCGGGACACGCCCA	5	0.867764		0	0.578853	h2	Top5
408	ABCA4_-_94586232.23-P1P2	ABCA4	P1P2	GAGAGAGCGGTAGACTGGAC	1	1.04039		0	0.691987	h2	Top5
409	ABCA4_-_94586658.23-P1P2	ABCA4	P1P2	GGAGGCCCCTCAGACAGCAA	2	1.00107		0	0.937657	h2	Top5
410	ABCA4_-_94586219.23-P1P2	ABCA4	P1P2	GGCGTGGATGCCCTAGAGAG	3	0.984814		0	0.705819	h2	Top5
411	ABCA4_+_94586668.23-P1P2	ABCA4	P1P2	GGAGCCAGAGGCGCTCTTAA	4	0.924275		0	0.897463	h2	Top5
412	ABCA4_-_94586250.23-P1P2	ABCA4	P1P2	GCAGGCAGGTGTAAAACGGG	5	0.893588		0	0.504599	h2	Top5
418	ABCA5_-_67322851.23-P1P2	ABCA5	P1P2	GAACGACAGCGTCCAGGCAA	1	0.907467		0	0.568225	h2	Top5
419	ABCA5_-_67322891.23-P1P2	ABCA5	P1P2	GCGGCCGGACCCGGTCCCAG	2	0.819122		0	0.517564	h2	Top5
420	ABCA5_-_67323220.23-P1P2	ABCA5	P1P2	GCCCGAGCCGCAGAGCTGTC	3	0.802784		0	0.784467	h2	Top5
421	ABCA5_-_67322872.23-P1P2	ABCA5	P1P2	GGCAGTGTCCCGAAGTCCCA	4	0.782866		0	0.538976	h2	Top5
422	ABCA5_-_67323280.23-P1P2	ABCA5	P1P2	GCCAGCTGGGATCTGTGCGA	5	0.76059		0	0.707368	h2	Top5
428	ABCA6_+_67138008.23-P1P2	ABCA6	P1P2	GCAGGCTGTGTAAGAGCTGC	1	0.659096		0	0.757386	h2	Top5
429	ABCA6_+_67137842.23-P1P2	ABCA6	P1P2	GTGTGCTGTGCCAAATATGT	2	0.630206		0	0.631301	h2	Top5
430	ABCA6_-_67137854.23-P1P2	ABCA6	P1P2	GCAGTGTCCACCCACATATT	3	0.562917		0	0.613518	h2	Top5
431	ABCA6_+_67138050.23-P1P2	ABCA6	P1P2	GCATCATGTACAGCTTGGTC	4	0.556501		0	0.537666	h2	Top5
432	ABCA6_+_67138026.23-P1P2	ABCA6	P1P2	GACACCCCTTTTCAGAAACC	5	0.480099		0	0.456253	h2	Top5
438	ABCA7_-_1040133.23-P1	ABCA7	P1	GGCGCACTTGGCTTAAGGGG	1	0.963602		0	0.945274	h2	Top5
439	ABCA7_-_1040209.23-P1	ABCA7	P1	GCTGGAAGGTGAGAAGGACT	2	0.939154		0	0.847894	h2	Top5
440	ABCA7_+_1040577.23-P1	ABCA7	P1	Ggaatctgacgctgacagag	3	0.860024		0	0.550238	h2	Top5
441	ABCA7_+_1040513.23-P1	ABCA7	P1	Ggacccagacccttacgcca	4	0.70583		0	0.462651	h2	Top5
442	ABCA7_+_1040413.23-P1	ABCA7	P1	GGGAGTGCAGGAGTTCTAAC	5	0.700498		0	0.67691	h2	Top5
448	ABCA7_+_1041311.23-P2	ABCA7	P2	GAGAGGTCAGGACAACGGTC	1	0.963879		0	0.819685	h2	Top5
449	ABCA7_+_1041297.23-P2	ABCA7	P2	GCGGTCGGGCTGAAGACGTG	2	0.894681		0	0.780613	h2	Top5
450	ABCA7_-_1041459.23-P2	ABCA7	P2	GTGTGAGACCAGGGCCGGGT	3	0.878952		0	0.801698	h2	Top5
451	ABCA7_-_1041717.23-P2	ABCA7	P2	GTCACCAGGCCGCCAATACA	4	0.865585		0	0.561354	h2	Top5
452	ABCA7_+_1041292.23-P2	ABCA7	P2	GGGGCTGAAGACGTGCGGTG	5	0.853744		0	0.784698	h2	Top5
458	ABCA8_+_66951401.23-P1P2	ABCA8	P1P2	GTTCTAAACAAGGAGCTCAG	1	0.621216		0	0.630835	h4	Top5
459	ABCA8_+_66950959.23-P1P2	ABCA8	P1P2	GTTGATTGCACAATAATGTA	2	0.544238		0	0.339118	h4	Top5
460	ABCA8_-_66951525.23-P1P2	ABCA8	P1P2	GGTGAAGACTGCTTTCAGAG	3	0.437285		0	0.452436	h4	Top5
461	ABCA8_-_66951528.23-P1P2	ABCA8	P1P2	GAAGACTGCTTTCAGAGTGG	4	0.430383		0	0.440401	h4	Top5
462	ABCA8_-_66951372.23-P1P2	ABCA8	P1P2	GGAACTTACTTCTGGGAAAA	5	0.33247		0	0.333661	h4	Top5
468	ABCA9_-_67057053.23-P1P2	ABCA9	P1P2	GAGAAACACAGTTCATCCAT	1	0.76686		0	0.778018	h2	Top5
469	ABCA9_-_67056649.23-P1P2	ABCA9	P1P2	GGCAATGCTTACAATTCCTC	2	0.702384		0	0.4528	h2	Top5
470	ABCA9_+_67057085.23-P1P2	ABCA9	P1P2	GGATGTAGTAGTGACCCAAA	3	0.684244		0	0.695276	h2	Top5
471	ABCA9_-_67057012.23-P1P2	ABCA9	P1P2	GTAGAGGTTAACTTACTCTC	4	0.675061		0	0.624669	h2	Top5
472	ABCA9_-_67057069.23-P1P2	ABCA9	P1P2	GCATGGGTCTCTGCATGTTC	5	0.644334		0	0.665568	h2	Top5
478	ABCB1_-_87342674.23-ENST00000265724.3	ABCB1	ENST00000265724.3	GGGAGGAGCTACATGAACTA	1	0.966936		0	0.750057	h2	Top5
479	ABCB1_-_87342256.23-ENST00000265724.3	ABCB1	ENST00000265724.3	GCTTAAGAAAGGAAGTAAGT	2	0.709636		0	0.451841	h2	Top5
480	ABCB1_-_87342654.23-ENST00000265724.3	ABCB1	ENST00000265724.3	GGTGTTTATCCCAGTACCAG	3	0.707031		0	0.699864	h2	Top5
481	ABCB1_-_87342657.23-ENST00000265724.3	ABCB1	ENST00000265724.3	GTTTATCCCAGTACCAGAGG	4	0.686813		0	0.748351	h2	Top5
482	ABCB1_-_87342302.23-ENST00000265724.3	ABCB1	ENST00000265724.3	GAGAAGTTAACTAAAAAATG	5	0.6766		0	0.563084	h2	Top5
488	ABCB10_-_229694297.23-P1P2	ABCB10	P1P2	GCGATAGGGACCCGGGAACG	1		1.57233	0	0.404255	h2	Top5
489	ABCB10_+_229694285.23-P1P2	ABCB10	P1P2	GCGCGGCCAGCCGCGTTCCC	2		1.22761	0	0.188447	h2	Top5
490	ABCB10_+_229694413.23-P1P2	ABCB10	P1P2	GCCGGCGGGCTGAGGCGTAC	3	0.968421		0	1.01103	h2	Top5
491	ABCB10_-_229694457.23-P1P2	ABCB10	P1P2	GCAGGCGCGCGCAAAGCCCG	4	0.788918		0	0.735725	h2	Top5
492	ABCB10_-_229694467.23-P1P2	ABCB10	P1P2	GCAAAGCCCGAGGACCCTCC	5	0.705709		0	0.676483	h2	Top5
498	ABCB11_-_169887784.23-P1P2	ABCB11	P1P2	GGAAATAATGGACTCCACTG	1	0.85956		0	0.835256	h2	Top5
499	ABCB11_-_169887796.23-P1P2	ABCB11	P1P2	GTCCACTGTGGAGAGTTAAA	2	0.800795		0	0.788245	h2	Top5
500	ABCB11_-_169887416.23-P1P2	ABCB11	P1P2	GAGTTAAAAAAGAAGCCCAC	3	0.658983		0	0.341671	h2	Top5
501	ABCB11_+_169887811.23-P1P2	ABCB11	P1P2	GGAATGATGAAAACCGAGGT	4	0.658412		0	0.530902	h2	Top5
502	ABCB11_+_169887409.23-P1P2	ABCB11	P1P2	GTCAAAGTAAAAATACCAGT	5	0.641962		0	0.462241	h2	Top5
508	ABCB4_+_87104939.23-P1P2	ABCB4	P1P2	GGCGAGGTTCGAGGTGAGAG	1	0.816148		0	0.747197	h4	Top5
509	ABCB4_+_87104933.23-P1P2	ABCB4	P1P2	GTTCGAGGTGAGAGAGGTCC	2	0.80481		0	0.827871	h4	Top5
510	ABCB4_-_87104975.23-P1P2	ABCB4	P1P2	GACCTCGCGCGTGTCTGGCA	3	0.792855		0	0.81707	h4	Top5
511	ABCB4_-_87104608.23-P1P2	ABCB4	P1P2	GCCAAAACAAAGGTCTTCAA	4	0.790591		0	0.463227	h4	Top5
512	ABCB4_+_87105008.23-P1P2	ABCB4	P1P2	GgCCGCGGCGAGCAAAGTCC	5	0.776673		0	0.753737	h4	Top5
518	ABCB5_+_20687051.23-P1P2	ABCB5	P1P2	GGCTCACAGAGAGATATTAG	1	0.762473		0	0.781216	h6	Top5
519	ABCB5_+_20687409.23-P1P2	ABCB5	P1P2	GCCTCTTAGAAAAGAATTAA	2	0.626046		0	0.375639	h6	Top5
520	ABCB5_-_20687396.23-P1P2	ABCB5	P1P2	GATGTTGGCCAGTTGTTTAT	3	0.573384		0	0.412934	h6	Top5
521	ABCB5_+_20687242.23-P1P2	ABCB5	P1P2	GATAACCTGGAAAATATGAA	4	0.523721		0	0.51078	h6	Top5
522	ABCB5_+_20687218.23-P1P2	ABCB5	P1P2	GGCTCCTCGGGCTATTGCGA	5	0.485484		0	0.463202	h6	Top5
528	ABCB6_-_220083604.23-P1P2	ABCB6	P1P2	GGCCGCCACGCACTCACGCA	1	0.85987		0	0.762344	h3	Top5
529	ABCB6_-_220083181.23-P1P2	ABCB6	P1P2	GGAAGCAGCTGCAGCACGTA	2	0.849525		0	0.542514	h3	Top5
530	ABCB6_-_220083194.23-P1P2	ABCB6	P1P2	GCACGTAGGGAGAGATGCGA	3	0.756668		0	0.513663	h3	Top5
531	ABCB6_-_220083468.23-P1P2	ABCB6	P1P2	GGGACTGGTCACTCGGAGAG	4	0.732655		0	0.676804	h3	Top5
532	ABCB6_+_220083500.23-P1P2	ABCB6	P1P2	GCCCGCAGCTTGGCGCCCAG	5	0.719984		0	0.618157	h3	Top5
538	ABCB7_-_74376019.23-P1P2	ABCB7	P1P2	GAGCCGCTAACAGAGACTAA	1		1.16375	0	0.557256	h3	Top5
539	ABCB7_-_74375964.23-P1P2	ABCB7	P1P2	GTAGGCTCGAGCGGTTCCCA	2		0.893056	0	0.548634	h3	Top5
540	ABCB7_+_74376070.23-P1P2	ABCB7	P1P2	GATGCATTCTTGGCGCTGGG	3	0.709032	0.772763	0	0.594108	h3	Top5
541	ABCB7_-_74376044.23-P1P2	ABCB7	P1P2	GGATCAGAATCGCGGAGTGC	4	0.635342	0.808661	0	0.576815	h3	Top5
542	ABCB7_+_74375885.23-P1P2	ABCB7	P1P2	GAAGGGCAAGGGGACCTGTA	5	0.79399		0	0.76432	h3	Top5
548	ABCB8_-_150725551.23-P1P2	ABCB8	P1P2	GGCCAACATAGAGCCCTCAG	1	0.972821		0	0.929459	h2	Top5
549	ABCB8_-_150725580.23-P1P2	ABCB8	P1P2	GGTGAAACTGCTATTGCCGG	2	0.868761		0	0.840827	h2	Top5
550	ABCB8_-_150725928.23-P1P2	ABCB8	P1P2	GCGCGTGTCAGCCAGAAGGA	3	0.850392		0	0.632971	h2	Top5
551	ABCB8_-_150725975.23-P1P2	ABCB8	P1P2	GCAGTCCGCACTCCCGACCG	4	0.825049		0	0.512911	h2	Top5
552	ABCB8_+_150725965.23-P1P2	ABCB8	P1P2	GGGAAAGGGGACCCCCGGTC	5	0.814		0	0.593895	h2	Top5
558	ABCB9_+_123450970.23-P1	ABCB9	P1	GGCAGCGGCGCAGCGCGGGT	1	0.92327		0	0.876427	h3	Top5
559	ABCB9_+_123450566.23-P1	ABCB9	P1	GGCTGCCTCTTGGAAAATGT	2	0.851142		0	0.469073	h3	Top5
560	ABCB9_-_123450999.23-P1	ABCB9	P1	GCGCTGCGCCGCTGCAAGGT	3	0.817502		0	0.739638	h3	Top5
562	ABCB9_+_123450826.23-P1	ABCB9	P1	GGGTGCCAGGTAACAGGTAA	5	0.776509		0	0.655601	h3	Top5
568	ABCB9_-_123465699.23-P2	ABCB9	P2	GGCGGCGCCATGGCTCACGT	1	1.00773		0	0.89451	h3	Top5
569	ABCB9_-_123465422.23-P2	ABCB9	P2	GGACGGCGGCCAGTTCCCAG	2	0.914752		0	0.691857	h3	Top5
570	ABCB9_-_123465738.23-P2	ABCB9	P2	GGGAGTCGCAGCCGGTCCCG	3	0.905767		0	0.867968	h3	Top5
571	ABCB9_+_123465727.23-P2	ABCB9	P2	GCGACCCCCGTCCCCGGGAC	4	0.881238		0	0.829103	h3	Top5
572	ABCB9_-_123465787.23-P2	ABCB9	P2	GGAGCAGGAAAGACACCTCG	5	0.867321		0	0.726459	h3	Top5
578	ABCC1_+_16043482.23-P1P2	ABCC1	P1P2	GCTGGCGCTAGCGCTggcgg	1		0.969184	0	0.564629	h2	Top5
579	ABCC1_+_16043921.23-P1P2	ABCC1	P1P2	GCAGGAAGGCCTCCTCACGG	2	0.877396		0	0.591829	h2	Top5
580	ABCC1_-_16044002.23-P1P2	ABCC1	P1P2	GAGGGGACGCTAGAGATGGG	3	0.776668		0	0.590462	h2	Top5
581	ABCC1_-_16043934.23-P1P2	ABCC1	P1P2	GGGTCAGAGCCGCCGTGAGG	4	0.77551		0	0.455631	h2	Top5
582	ABCC1_-_16043871.23-P1P2	ABCC1	P1P2	GTTCCTGCGGAGCAGAGCGT	5	0.73808		0	0.551311	h2	Top5
588	ABCC10_+_43395315.23-P1P2	ABCC10	P1P2	GTGGCACCCCACCTAGAGGT	1	1.09559		0	1.01068	h6	Top5
589	ABCC10_-_43395984.23-P1P2	ABCC10	P1P2	Gtagcgaggtctctggagta	2	0.896177		0	0.627303	h6	Top5
590	ABCC10_-_43395343.23-P1P2	ABCC10	P1P2	GCTAGGTGGGGTGCCAGCCG	3	0.874537		0	0.914594	h6	Top5
591	ABCC10_-_43395330.23-P1P2	ABCC10	P1P2	GGGTCTTCCAACCTCTAGGT	4	0.826396		0	0.767717	h6	Top5
592	ABCC10_-_43395891.23-P1P2	ABCC10	P1P2	GCCCCGAGGTGGGTAGAGAC	5	0.790411		0	0.600386	h6	Top5
598	ABCC11_-_48278125.23-P1	ABCC11	P1	GACGCTCAAGTCTTACCGGG	1	0.931683		0	0.894412	h6	Top5
599	ABCC11_-_48278122.23-P1	ABCC11	P1	GAGGACGCTCAAGTCTTACC	2	0.831819		0	0.754214	h6	Top5
600	ABCC11_+_48278130.23-P1	ABCC11	P1	GTGGCTTCGCGCTGCTCTCT	3	0.711474		0	0.771481	h6	Top5
601	ABCC11_-_48277852.23-P1	ABCC11	P1	Gggcagaggctgcaagccgt	4	0.694594		0	0.587749	h6	Top5
602	ABCC11_-_48278103.23-P1	ABCC11	P1	GCACGTCTTTCCGCATAGGT	5	0.670923		0	0.735069	h6	Top5
608	ABCC11_+_48281428.23-P2	ABCC11	P2	GGCACACTAACGTGCAGAAA	1	0.687907		0	0.720196	h6	Top5
609	ABCC11_+_48281001.23-P2	ABCC11	P2	GTACTTCTAGGATAACTAGA	2	0.620231		0	0.413158	h6	Top5
610	ABCC11_+_48281042.23-P2	ABCC11	P2	GTGGTACAATCTTTCCACAT	3	0.571706		0	0.379295	h6	Top5
611	ABCC11_-_48280980.23-P2	ABCC11	P2	GAAAAGTCTTCATAGAAGTC	4	0.543256		0	0.202641	h6	Top5
612	ABCC11_+_48281345.23-P2	ABCC11	P2	GTCTGTGTGGCAAAGAACGC	5	0.507039		0	0.504115	h6	Top5
618	ABCC12_-_48180643.23-ENST00000311303.3	ABCC12	ENST00000311303.3	GCCAAGAGCAGAAAACCCTA	1	1.01855		0	0.974861	h4	Top5
619	ABCC12_-_48180648.23-ENST00000311303.3	ABCC12	ENST00000311303.3	GAGCAGAAAACCCTATGGTG	2	0.902471		0	0.752685	h4	Top5
620	ABCC12_-_48180679.23-ENST00000311303.3	ABCC12	ENST00000311303.3	GGGAGCCGGTCCAATGACCA	3	0.811488		0	0.732698	h4	Top5
621	ABCC12_+_48180636.23-ENST00000311303.3	ABCC12	ENST00000311303.3	GCAACCAAAACCACACCATA	4	0.78766		0	0.643308	h4	Top5
622	ABCC12_-_48180314.23-ENST00000311303.3	ABCC12	ENST00000311303.3	GCTGGTCCAGATCTGAGATA	5	0.749874		0	0.549296	h4	Top5
628	ABCC2_+_101542981.23-P1P2	ABCC2	P1P2	GTCTCAGCAAGACTCAGTCA	1	0.766558		0	0.547274	h1	Top5
629	ABCC2_+_101542914.23-P1P2	ABCC2	P1P2	GTTCCTCACACGGATTAAAT	2	0.594336		0	0.28634	h1	Top5
630	ABCC2_+_101542910.23-P1P2	ABCC2	P1P2	GTCACACGGATTAAATTGGA	3	0.557583		0	0.183821	h1	Top5
631	ABCC2_-_101542808.23-P1P2	ABCC2	P1P2	GCTCCAGAGGATATAAGATC	4	0.541662		0	0.446892	h1	Top5
632	ABCC2_+_101542515.23-P1P2	ABCC2	P1P2	GCTTGTTTCATCAAAGAAAG	5	0.513342		0	0.497889	h1	Top5
638	ABCC3_+_48712248.23-P1P2	ABCC3	P1P2	GCGAGCGCGGTCGGACCCAG	1	1.02268		0	1.00353	h2	Top5
639	ABCC3_+_48712270.23-P1P2	ABCC3	P1P2	GCGAGGCGCGGCTGCAAGGA	2	0.982973		0	0.855206	h2	Top5
640	ABCC3_+_48712662.23-P1P2	ABCC3	P1P2	GCCTTCCGCACCCGACGGAG	3	0.942788		0	0.651989	h2	Top5
641	ABCC3_+_48712559.23-P1P2	ABCC3	P1P2	GCCAGTGCTGCAGCCGGGAA	4	0.912279		0	0.807109	h2	Top5
642	ABCC3_+_48712450.23-P1P2	ABCC3	P1P2	GGGCGCCCAGGCCGTCTCAG	5	0.892337		0	0.806907	h2	Top5
648	ABCC4_+_95953430.23-P1P2	ABCC4	P1P2	GCGCCGCGGACGCACTCTCC	1		1.02377	0	0.404269	h2	Top5
649	ABCC4_+_95953641.23-P1P2	ABCC4	P1P2	GGCCCCAGCATCCCTGCTTG	2		1.00651	0	0.672243	h2	Top5
650	ABCC4_-_95953652.23-P1P2	ABCC4	P1P2	GCGCTCCTGGACCTCAAGCA	3	0.915712		0	0.93117	h2	Top5
651	ABCC4_+_95953668.23-P1P2	ABCC4	P1P2	GGCCGAGCGGACAGGCGTGG	4	0.887235		0	0.934474	h2	Top5
652	ABCC4_-_95953614.23-P1P2	ABCC4	P1P2	GcggggTCGCGCTGATCAGG	5	0.654969	0.906939	0	0.663403	h2	Top5
658	ABCC5_-_183735467.23-P1P2	ABCC5	P1P2	GGGCGGCGGCAGGAGACCAG	1	0.998749		0	0.909819	h3	Top5
659	ABCC5_-_183735259.23-P1P2	ABCC5	P1P2	GCTGGGATGCCCGGGCCCTA	2	0.885969		0	0.583458	h3	Top5
660	ABCC5_+_183735648.23-P1P2	ABCC5	P1P2	GGCTCGGGAGCGTGGTTGAG	3	0.821123		0	0.858322	h3	Top5
661	ABCC5_+_183735692.23-P1P2	ABCC5	P1P2	GGCGGCCGATGCCGCTATAA	4	0.798443		0	0.684771	h3	Top5
662	ABCC5_-_183735312.23-P1P2	ABCC5	P1P2	GCGAGCGCGACCCACACCCA	5	0.776667		0	0.60206	h3	Top5
668	ABCC6_+_16316916.23-ENST00000205557.7	ABCC6	ENST00000205557.7	GCTCTTAGCAAAGGACTCCA	1	0.945109		4	0.640394	h6	Top5
669	ABCC6_-_16317247.23-ENST00000205557.7	ABCC6	ENST00000205557.7	GGAGAGTGGGGCGCGATGGG	2	0.895695		4	0.851828	h6	Top5
670	ABCC6_-_16317235.23-ENST00000205557.7	ABCC6	ENST00000205557.7	GAGCCTGGAAAAGGAGAGTG	3	0.88686		4	0.742647	h6	Top5
671	ABCC6_+_16317296.23-ENST00000205557.7	ABCC6	ENST00000205557.7	GTGGGACCCACGACGACAGA	4	0.867214		4	0.75115	h6	Top5
672	ABCC6_+_16317287.23-ENST00000205557.7	ABCC6	ENST00000205557.7	GCGACGACAGAAGGCGCCGA	5	0.809715		4	0.728971	h6	Top5
678	ABCC8_+_17498387.23-P1P2	ABCC8	P1P2	Ggcggagctgcaagggacag	1	0.962866		0	0.884395	h1	Top5
680	ABCC8_-_17497979.23-P1P2	ABCC8	P1P2	GGTGTTTGGCGCGGGATCGG	3	0.823999		0	0.586729	h1	Top5
681	ABCC8_-_17498220.23-P1P2	ABCC8	P1P2	GTGAAGAGTAGGAAGACGTG	4	0.787695		0	0.696251	h1	Top5
682	ABCC8_-_17497997.23-P1P2	ABCC8	P1P2	GGGGGCACCGGGGGAGTGAA	5	0.779798		0	0.514732	h1	Top5
688	ABCC9_+_22093941.23-P1P2	ABCC9	P1P2	GCCCGGCTCGAGAAGTGAAG	1	0.926974		0	0.687239	h1	Top5
689	ABCC9_+_22093937.23-P1P2	ABCC9	P1P2	GGCTCGAGAAGTGAAGGGGT	2	0.861274		0	0.589004	h1	Top5
690	ABCC9_+_22093678.23-P1P2	ABCC9	P1P2	GGAAGGTAGCTCAAGTGCAC	3	0.739246		0	0.452599	h1	Top5
691	ABCC9_+_22093672.23-P1P2	ABCC9	P1P2	GAGCTCAAGTGCACCGGCAG	4	0.702184		0	0.490453	h1	Top5
692	ABCC9_+_22094309.23-P1P2	ABCC9	P1P2	GAGGTCTCCGGCCCCAGGCG	5	0.696666		0	0.648382	h1	Top5
698	ABCD1_-_152990338.23-P1P2	ABCD1	P1P2	GCTTCAGCCAGGCTGCGGAG	1	0.934745		0	0.912202	h3	Top5
699	ABCD1_+_152990711.23-P1P2	ABCD1	P1P2	GGAGCACCGGCATGTCACCT	2	0.834588		0	0.570465	h3	Top5
700	ABCD1_+_152990414.23-P1P2	ABCD1	P1P2	GGAGAGGTCTCGGGCAGAGG	3	0.83434		0	0.752825	h3	Top5
701	ABCD1_-_152990379.23-P1P2	ABCD1	P1P2	GCGGGGAGGGGCGCCACCgg	4	0.806262		0	0.726732	h3	Top5
702	ABCD1_-_152990703.23-P1P2	ABCD1	P1P2	GACCAGCCCCAGTCCCTACG	5	0.795978		0	0.585924	h3	Top5
708	ABCD2_+_40013594.23-P1P2	ABCD2	P1P2	GTCATTCCCGGTAGATGCAG	1	0.890703		0	0.865563	h2	Top5
709	ABCD2_+_40013514.23-P1P2	ABCD2	P1P2	GGAGAAACGCTGCAGACTAT	2	0.697317		0	0.621771	h2	Top5
710	ABCD2_-_40013610.23-P1P2	ABCD2	P1P2	GAGACTCCGCTGCATCTACC	3	0.638783		0	0.653913	h2	Top5
711	ABCD2_-_40013191.23-P1P2	ABCD2	P1P2	GCTGCATTCACTCCAGGCGA	4	0.627229		0	0.324785	h2	Top5
712	ABCD2_+_40013099.23-P1P2	ABCD2	P1P2	GTGTGACCACTGAAACAGGG	5	0.595221		0	0.3299	h2	Top5
718	ABCD3_+_94884002.23-P1P2	ABCD3	P1P2	GGTACCAGCGAGCCGGCGAG	1	0.948669		0	1.02125	h4	Top5
719	ABCD3_+_94884032.23-P1P2	ABCD3	P1P2	GTACTTGCTGAAGGCCGCCA	2	0.884247		0	0.895239	h4	Top5
720	ABCD3_-_94883974.23-P1P2	ABCD3	P1P2	GCCCCGCGCTGCGTGCAGTA	3	0.855931		0	0.789934	h4	Top5
721	ABCD3_+_94884009.23-P1P2	ABCD3	P1P2	GACTGCCGGTACCAGCGAGC	4	0.8367		0	0.833094	h4	Top5
722	ABCD3_+_94884473.23-P1P2	ABCD3	P1P2	GCACAGAAGGGGGTGATGTA	5	0.755945		0	0.446458	h4	Top5
728	ABCD4_+_74769611.23-P1P2	ABCD4	P1P2	GTCCCTCGGGTCTCAGGTCA	1		1.25773	0	0.867429	h2	Top5
729	ABCD4_-_74769729.23-P1P2	ABCD4	P1P2	GCGGCGTTTGATAGAGAGGA	2		0.925137	0	0.260985	h2	Top5
730	ABCD4_-_74769631.23-P1P2	ABCD4	P1P2	GGCCATGACCTGAGACCCGA	3	1.11942		0	1.13052	h2	Top5
731	ABCD4_-_74769682.23-P1P2	ABCD4	P1P2	GTACTGGGTAGAGTCCGAGG	4	0.756885	0.81713	0	0.733219	h2	Top5
732	ABCD4_+_74769649.23-P1P2	ABCD4	P1P2	GCTACCCAGTACTGAACTAG	5	0.856326		0	0.866392	h2	Top5
738	ABCE1_+_146019317.23-P1P2	ABCE1	P1P2	GCGTTGGCGAAGCCAGCTGC	1		2.50527	0	0.154335	h1	Top5
739	ABCE1_-_146019516.23-P1P2	ABCE1	P1P2	GCTGTGTGGCTGAAAAGTGA	2	1.01403		0	0.935151	h1	Top5
740	ABCE1_-_146019502.23-P1P2	ABCE1	P1P2	GGCCGTGAGAACACGCTGTG	3	0.984652		0	0.97191	h1	Top5
741	ABCE1_+_146019463.23-P1P2	ABCE1	P1P2	GCGGCCACCGGCCAAAATGG	4	0.967878		0	0.833631	h1	Top5
742	ABCE1_+_146019842.23-P1P2	ABCE1	P1P2	GAAAGGGGGAGTGGAGACTA	5	0.907877		0	0.579285	h1	Top5
748	ABCF1_+_30539238.23-P1	ABCF1	P1	GGTGGCAGTTACAGCTACTG	1	0.867919		0	0.830595	h4	Top5
749	ABCF1_+_30539647.23-P1	ABCF1	P1	GCCTGGTGGAATACAGTGTA	2	0.839275		0	0.476854	h4	Top5
750	ABCF1_-_30539602.23-P1	ABCF1	P1	GTGGCACCGAGGGAGAGATG	3	0.83586		0	0.627643	h4	Top5
751	ABCF1_-_30539232.23-P1	ABCF1	P1	GCGGAAGCGGAAATAGCACC	4	0.821927		0	0.705816	h4	Top5
752	ABCF1_+_30539469.23-P1	ABCF1	P1	GTCCCCGGCAAACTCCTCCC	5	0.731915		0	0.696172	h4	Top5
758	ABCF1_-_30546354.23-P2	ABCF1	P2	GGAGAAGAATCGGATCAATA	1	0.891249		0	0.885556	h4	Top5
759	ABCF1_-_30546344.23-P2	ABCF1	P2	GTGCCAAGCCGGAGAAGAAT	2	0.860494		0	0.862635	h4	Top5
760	ABCF1_-_30546366.23-P2	ABCF1	P2	GATCAATAAGGTGACAGTGG	3	0.801146		0	0.779173	h4	Top5
761	ABCF1_+_30546312.23-P2	ABCF1	P2	GCCGGCTTGGCAGGCTTAGG	4	0.784072		0	0.706236	h4	Top5
762	ABCF1_+_30546315.23-P2	ABCF1	P2	GTCTCCGGCTTGGCAGGCTT	5	0.664764		0	0.732754	h4	Top5
769	ABCF2_-_150923882.23-P1P2	ABCF2	P1P2	GACCAGGTTCTGCCCCTCAG	2	0.962504		0	0.608884	h4	Top5
770	ABCF2_+_150923872.23-P1P2	ABCF2	P1P2	GGACGGAGACCTCCGCTGAG	3	0.908681		0	0.623904	h4	Top5
771	ABCF2_+_150924236.23-P1P2	ABCF2	P1P2	GGCGAGGCCCAGTGAGTTAG	4	0.902509		0	0.894278	h4	Top5
772	ABCF2_+_150923902.23-P1P2	ABCF2	P1P2	GTGCGGAGCGCCAAGTTGTA	5	0.89247		0	0.621786	h4	Top5
778	ABCF3_-_183904021.23-P1P2	ABCF3	P1P2	GGACTTGCGCCGAAATCCTG	1	0.998904		0	0.87449	h5	Top5
779	ABCF3_-_183903991.23-P1P2	ABCF3	P1P2	GGCGCGGACGGGTTCCTGAG	2	0.931072		0	0.939078	h5	Top5
780	ABCF3_-_183903980.23-P1P2	ABCF3	P1P2	GTCACAGCGACTGCGCGGAC	3	0.810753		0	0.799218	h5	Top5
781	ABCF3_-_183904356.23-P1P2	ABCF3	P1P2	GGACCTGGTGGAAGCTGTAG	4	0.777469		0	0.598391	h5	Top5
782	ABCF3_-_183904380.23-P1P2	ABCF3	P1P2	GCTATTGCAAGAGGTGTCCG	5	0.765552		0	0.475247	h5	Top5
788	ABCG1_+_43639681.23-P1P2	ABCG1	P1P2	GGCCATCGGTCCAACTTGTA	1	0.956585		0	0.614826	h1	Top5
789	ABCG1_-_43639282.23-P1P2	ABCG1	P1P2	GCAGCCCGCACCCCGCGCAG	2	0.917859		0	0.984601	h1	Top5
790	ABCG1_-_43639541.23-P1P2	ABCG1	P1P2	GTCCTCTGGGCGCTGACCCA	3	0.862291		0	0.829081	h1	Top5
791	ABCG1_+_43639544.23-P1P2	ABCG1	P1P2	GGGAGCCGGGCGCCACTCTA	4	0.859674		0	0.721968	h1	Top5
792	ABCG1_-_43639626.23-P1P2	ABCG1	P1P2	GCTCGGGATGCCCCTTGCAC	5	0.830942		0	0.600359	h1	Top5
798	ABCG2_+_89080044.23-P1P2	ABCG2	P1P2	GCCACTGCGTTCAGCTCTGG	1		1.12053	0	0.646389	h2	Top5
799	ABCG2_+_89079974.23-P1P2	ABCG2	P1P2	GGCTCGTCCCCTGGATGTCC	2		1.02652	0	0.752757	h2	Top5
800	ABCG2_-_89079989.23-P1P2	ABCG2	P1P2	GGGGAGACCCGGACATCCAG	3	1.00433		0	1.0822	h2	Top5
801	ABCG2_-_89080000.23-P1P2	ABCG2	P1P2	GACATCCAGGGGACGAGCTC	4	0.937666		0	0.943554	h2	Top5
802	ABCG2_+_89080025.23-P1P2	ABCG2	P1P2	GCGGTCCACAGCCCGAAGCG	5	0.846624		0	0.789692	h2	Top5
808	ABCG4_-_119019798.23-P1P2	ABCG4	P1P2	GCTCGGAGGACACAGCGTCC	1	0.916266		0	0.947189	h6	Top5
809	ABCG4_+_119019794.23-P1P2	ABCG4	P1P2	GGCTTCCCAGAGCCTGGTCC	2	0.912283		0	0.984403	h6	Top5
810	ABCG4_-_119019811.23-P1P2	ABCG4	P1P2	GGCGTCCGGGACCAGGCTCT	3	0.855647		0	0.877566	h6	Top5
811	ABCG4_-_119019784.23-P1P2	ABCG4	P1P2	GAGTCGCCCCGCGGGCTCGG	4	0.831133		0	0.824772	h6	Top5
812	ABCG4_+_119019855.23-P1P2	ABCG4	P1P2	GCGGCAAGGATGGTGAGAGG	5	0.803747		0	0.795322	h6	Top5
818	ABCG5_-_44065433.23-P1P2	ABCG5	P1P2	GCAGGCCGTAGACACTGGGT	1	0.955509		0	0.678012	h6	Top5
819	ABCG5_+_44065447.23-P1P2	ABCG5	P1P2	GGGCCTGGGCATAAACAAAG	2	0.942311		0	0.554237	h6	Top5
820	ABCG5_+_44065865.23-P1P2	ABCG5	P1P2	GCCCAACTGAAGCCACTCTG	3	0.889772		0	0.900932	h6	Top5
821	ABCG5_-_44065428.23-P1P2	ABCG5	P1P2	GGAGGGCAGGCCGTAGACAC	4	0.872321		0	0.51907	h6	Top5
822	ABCG5_-_44065840.23-P1P2	ABCG5	P1P2	GGCCAACAGGCAGCAAAGCT	5	0.838231		0	0.87992	h6	Top5
828	ABCG8_+_44066166.23-P1P2	ABCG8	P1P2	GCCCACAGGTCTGTGACCCT	1	1.00949		0	1.00885	h6	Top5
829	ABCG8_-_44066172.23-P1P2	ABCG8	P1P2	GCTAAGAGAGCTGCAGCCCA	2	0.924501		0	0.962705	h6	Top5
830	ABCG8_+_44066323.23-P1P2	ABCG8	P1P2	GTAGGACAGAAGGCTCCTGA	3	0.818223		0	0.877952	h6	Top5
831	ABCG8_+_44066180.23-P1P2	ABCG8	P1P2	GTCCCGGCCATGGGGCCCAC	4	0.73711		0	0.761836	h6	Top5
832	ABCG8_+_44066333.23-P1P2	ABCG8	P1P2	GCGGGTGGTGCTAGGACAGA	5	0.727272		0	0.742148	h6	Top5
838	ABHD1_+_27347075.23-P1P2	ABHD1	P1P2	GGGATGCAGAGGCACTAGAG	1	1.0975		0	0.722706	h3	Top5
839	ABHD1_+_27347132.23-P1P2	ABHD1	P1P2	GTATAGGGAGCAGCACCCTC	2	1.01139		0	0.612431	h3	Top5
840	ABHD1_+_27347086.23-P1P2	ABHD1	P1P2	GGGGATCACATGGGATGCAG	3	0.991709		0	0.632057	h3	Top5
841	ABHD1_+_27347095.23-P1P2	ABHD1	P1P2	GGCTGGCATGGGGATCACAT	4	0.955789		0	0.616164	h3	Top5
842	ABHD1_-_27346733.23-P1P2	ABHD1	P1P2	GGACCTGCACAGGCCGCCTA	5	0.942774		0	0.948605	h3	Top5
848	ABHD10_-_111697914.23-P1P2	ABHD10	P1P2	GGGGACAACTACGAAGATGG	1	0.928576		0	0.886436	h4	Top5
849	ABHD10_-_111697877.23-P1P2	ABHD10	P1P2	GGCGTAGCGTGTCCCTCAGT	2	0.841134		0	0.771052	h4	Top5
850	ABHD10_+_111697851.23-P1P2	ABHD10	P1P2	GTGAGGGACACGCTACGCAA	3	0.836822		0	0.739532	h4	Top5
851	ABHD10_+_111698316.23-P1P2	ABHD10	P1P2	GGTGTTGGCCTTTAATGCAG	4	0.784596		0	0.428866	h4	Top5
852	ABHD10_+_111698093.23-P1P2	ABHD10	P1P2	GCGGTAACTGACGGAACCCG	5	0.77605		0	0.691584	h4	Top5
858	ABHD11_-_73153094.23-P1P2	ABHD11	P1P2	GCCTCCAGGCTCGGGTCCAG	1	1.05534		0	0.995374	h4	Top5
859	ABHD11_+_73152963.23-P1P2	ABHD11	P1P2	GCCGAGCCGAGGTCAGTCAA	2	0.91116		0	0.847939	h4	Top5
860	ABHD11_-_73152688.23-P1P2	ABHD11	P1P2	GGTCTGCTGGGCCAAGATCT	3	0.893634		0	0.563318	h4	Top5
861	ABHD11_-_73153135.23-P1P2	ABHD11	P1P2	GGGCCGGCTCGCATCTCACA	4	0.876845		0	0.772784	h4	Top5
862	ABHD11_+_73152656.23-P1P2	ABHD11	P1P2	GGCCCAGCAGACAGGCCGTA	5	0.856472		0	0.613735	h4	Top5
868	ABHD12_-_25371489.23-P1P2	ABHD12	P1P2	GTGCGCCGGCTACGAACCAG	1	0.890489		0	0.73518	h6	Top5
869	ABHD12_-_25371053.23-P1P2	ABHD12	P1P2	GTCGGGCGGACGGCCACTCT	2	0.877576		0	0.497269	h6	Top5
870	ABHD12_+_25371393.23-P1P2	ABHD12	P1P2	GTGGCGGCGGCTGTGAGCGG	3	0.841116		0	0.826513	h6	Top5
871	ABHD12_-_25371057.23-P1P2	ABHD12	P1P2	GGCGGACGGCCACTCTGGGA	4	0.814794		0	0.489928	h6	Top5
872	ABHD12_+_25371436.23-P1P2	ABHD12	P1P2	GCTGGGATGTGAGGAGCGGC	5	0.7873		0	0.767459	h6	Top5
878	ABHD12B_-_51338864.23-P1P2	ABHD12B	P1P2	GCGGACTGCAGCTCCCGCGG	1	0.907246		0	0.891249	h7	Top5
879	ABHD12B_-_51338885.23-P1P2	ABHD12B	P1P2	GGTGGCGGCGTATCGGGACA	2	0.884442		0	0.856231	h7	Top5
880	ABHD12B_+_51339177.23-P1P2	ABHD12B	P1P2	GTTGAGGCTGAGGATAGCAA	3	0.785604		0	0.616758	h7	Top5
881	ABHD12B_-_51339227.23-P1P2	ABHD12B	P1P2	GCTGGACCAGCGAGACTCTC	4	0.781963		0	0.45214	h7	Top5
882	ABHD12B_-_51338832.23-P1P2	ABHD12B	P1P2	GCGCCGGGGCGGGAAGGTCG	5	0.753605		0	0.725333	h7	Top5
888	ABHD13_+_108870795.23-P1P2	ABHD13	P1P2	GCGCCGGCAAATGCCCCCGC	1		1.28113	0	0.317081	h3	Top5
889	ABHD13_+_108870811.23-P1P2	ABHD13	P1P2	GGCCCCCGCTCGGGTGTCGC	2		0.955645	0	0.372852	h3	Top5
890	ABHD13_-_108870880.23-P1P2	ABHD13	P1P2	GGGAGCTCCGGGCTAGACCG	3	1.00917	0.763225	0	0.896626	h3	Top5
891	ABHD13_-_108871256.23-P1P2	ABHD13	P1P2	GTCCGCTCACCACTCACCAG	4	0.951529		0	0.660441	h3	Top5
892	ABHD13_+_108871228.23-P1P2	ABHD13	P1P2	GTGAGTGGTGAGCGGAGTCG	5	0.857741		0	0.640902	h3	Top5
898	ABHD14A_+_52009255.23-P1P2	ABHD14A	P1P2	GGGTAAAGACGGCCCTCCCC	1		1.66309	0	0.426975	h3	Top5
899	ABHD14A_+_52009194.23-P1P2	ABHD14A	P1P2	GCCCAACGGGATGAGCGGGC	2		0.83304	0	0.549009	h3	Top5
900	ABHD14A_+_52009149.23-P1P2	ABHD14A	P1P2	GCCGCACAGCGCCCCGACCA	3	0.903718		0	0.956079	h3	Top5
901	ABHD14A_-_52009160.23-P1P2	ABHD14A	P1P2	GGCGGAGGCAGCCATGGTCG	4	0.8521		0	0.873587	h3	Top5
902	ABHD14A_-_52009122.23-P1P2	ABHD14A	P1P2	GGCTCCTGGCCGCCTAGAGC	5	0.85015		0	0.763276	h3	Top5
908	ABHD14B_-_52007985.23-P1	ABHD14B	P1	GAGTGCAGGGCGGGTACCTG	1	1.01759		0	0.957276	h3	Top5
909	ABHD14B_-_52008040.23-P1	ABHD14B	P1	GGCGTGCTGGCGGTGACCTG	2	0.998675		0	0.934386	h3	Top5
910	ABHD14B_+_52007815.23-P1	ABHD14B	P1	GGAGCCAGAACCGTAGTCCG	3	0.830005		0	0.762869	h3	Top5
911	ABHD14B_-_52007995.23-P1	ABHD14B	P1	GGGGTACCTGGGGAGCTGCG	4	0.808554		0	0.831579	h3	Top5
912	ABHD14B_-_52008027.23-P1	ABHD14B	P1	GACGGGAAGCAGGCGCGTGC	5	0.793395		0	0.789906	h3	Top5
918	ABHD14B_-_52016965.23-P2	ABHD14B	P2	GGCCTCCTGGAGTTCAGTGT	1	1.0828		0	0.860518	h3	Top5
919	ABHD14B_+_52017350.23-P2	ABHD14B	P2	GGCCTCAGCGAGATTACTGG	2	0.92221		0	0.915259	h3	Top5
921	ABHD14B_+_52016945.23-P2	ABHD14B	P2	GGCCCACACTGAACTCCAGG	4	0.90439		0	0.558647	h3	Top5
922	ABHD14B_-_52017383.23-P2	ABHD14B	P2	GTCGCTGAGGCCCGAACCAG	5	0.893746		0	0.854757	h3	Top5
928	ABHD15_-_27893980.23-P1P2	ABHD15	P1P2	GCGAGGGCGGCGCCCCACGG	1	1.08452		0	1.10671	h7	Top5
929	ABHD15_-_27893654.23-P1P2	ABHD15	P1P2	GCGCTACGGGCAGGACGAAG	2	1.01569		0	0.758012	h7	Top5
930	ABHD15_-_27893641.23-P1P2	ABHD15	P1P2	GGCTCAGGCCCAGGCGCTAC	3	0.943772		0	0.663783	h7	Top5
931	ABHD15_-_27893577.23-P1P2	ABHD15	P1P2	GGGTCCTACCACCCAGTCCA	4	0.908653		0	0.57675	h7	Top5
932	ABHD15_-_27894008.23-P1P2	ABHD15	P1P2	GGAAGCTGGAGAgccccggc	5	0.908201		0	0.849164	h7	Top5
938	ABHD16A_-_31670679.23-P1P2	ABHD16A	P1P2	GCACGACACACAGGGTCGGG	1	0.881528		0	0.631236	h6	Top5
939	ABHD16A_+_31671120.23-P1P2	ABHD16A	P1P2	GAGGGCACACAACACCTCAG	2	0.838493		0	0.708567	h6	Top5
940	ABHD16A_-_31670764.23-P1P2	ABHD16A	P1P2	GAAGGAGGCGGCCAGTCCGT	3	0.819444		0	0.729432	h6	Top5
941	ABHD16A_+_31671138.23-P1P2	ABHD16A	P1P2	GCGGTACGGGCTGACGTCAA	4	0.800851		0	0.650768	h6	Top5
942	ABHD16A_-_31670671.23-P1P2	ABHD16A	P1P2	GGCACGAACCACGACACACA	5	0.770233		0	0.54706	h6	Top5
948	ABHD16B_-_62492870.23-P1P2	ABHD16B	P1P2	GCGCGGCGATCCCGGCCCAG	1	0.858039		0	0.843977	h7	Top5
949	ABHD16B_+_62492837.23-P1P2	ABHD16B	P1P2	GGATCGCCGCGAGAGGCACA	2	0.835117		0	0.828212	h7	Top5
950	ABHD16B_+_62492887.23-P1P2	ABHD16B	P1P2	GAGCAGATGACGCACATGAG	3	0.809729		0	0.78528	h7	Top5
951	ABHD16B_+_62492825.23-P1P2	ABHD16B	P1P2	GAGGCACAGGGCAGTCTTAG	4	0.796127		0	0.757905	h7	Top5
952	ABHD16B_+_62493236.23-P1P2	ABHD16B	P1P2	GGCGCGCGTCATCAGGGACA	5	0.789914		0	0.53155	h7	Top5
958	ABHD17A_-_1885483.23-P1P2	ABHD17A	P1P2	GccgcagctccccccACGGA	1	0.925109		0	0.878925	h2	Top5
959	ABHD17A_-_1885099.23-P1P2	ABHD17A	P1P2	GTCGGACGGGTGCTCCCCGA	2	0.924243		0	0.58612	h2	Top5
960	ABHD17A_-_1885076.23-P1P2	ABHD17A	P1P2	GGGCAAAAGAGCGGAATCCG	3	0.838539		0	0.503688	h2	Top5
961	ABHD17A_-_1885045.23-P1P2	ABHD17A	P1P2	GGAAGCGTTTGTCGGACTGG	4	0.78079		0	0.452983	h2	Top5
962	ABHD17A_+_1885470.23-P1P2	ABHD17A	P1P2	GGCTCACTTCCGTCCGTggg	5	0.770379		0	0.705147	h2	Top5
968	ABHD17B_-_74525690.23-P1P2	ABHD17B	P1P2	GCTGCAGACTGGCCCGACAG	1	1.04292		0	0.613614	h7	Top5
969	ABHD17B_+_74526089.23-P1P2	ABHD17B	P1P2	GCCAGTCAGTGGCCAACTCC	2	0.945229		0	0.939852	h7	Top5
970	ABHD17B_-_74525704.23-P1P2	ABHD17B	P1P2	GGACAGAGGAGCGGGGACCA	3	0.925952		0	0.633945	h7	Top5
971	ABHD17B_+_74525862.23-P1P2	ABHD17B	P1P2	GAGGCCCGAGAGCAACCGAC	4	0.916474		0	0.865366	h7	Top5
972	ABHD17B_+_74525655.23-P1P2	ABHD17B	P1P2	GGTCTGCAGGCGGAGAGAGT	5	0.902348		0	0.587915	h7	Top5
978	ABHD17C_+_80987703.23-P1P2	ABHD17C	P1P2	GggctggcCcgggaggacgg	1	0.867971		0	0.834043	h7	Top5
979	ABHD17C_+_80988086.23-P1P2	ABHD17C	P1P2	GCGCGAGAAGAAGACCTCGA	2	0.860526		0	0.577173	h7	Top5
980	ABHD17C_+_80987662.23-P1P2	ABHD17C	P1P2	Ggctggcaggcgagcgcgga	3	0.819057		0	0.782688	h7	Top5
981	ABHD17C_+_80987878.23-P1P2	ABHD17C	P1P2	GCCGTGTAGGTGGGCTCGGG	4	0.762389		0	0.675925	h7	Top5
982	ABHD17C_+_80987887.23-P1P2	ABHD17C	P1P2	GgcgccagcACCGTGTAGGT	5	0.760881		0	0.682132	h7	Top5
988	ABHD2_-_89631760.23-P1P2	ABHD2	P1P2	GAGCTGCAGGAACCAGACTG	1	0.994192		0	0.978977	h3	Top5
989	ABHD2_+_89632075.23-P1P2	ABHD2	P1P2	GCAGGAGTGAGCACCAATGG	2	0.898914		0	0.578755	h3	Top5
990	ABHD2_-_89631738.23-P1P2	ABHD2	P1P2	GTGAGCGCCGCTGGCAGCCG	3	0.846676		0	0.861483	h3	Top5
991	ABHD2_+_89631693.23-P1P2	ABHD2	P1P2	GGATATACAGCCGGAACCCC	4	0.77898		0	0.768388	h3	Top5
992	ABHD2_-_89632154.23-P1P2	ABHD2	P1P2	GGGCTCGGCGAAGAAGGTCC	5	0.772408		0	0.508409	h3	Top5
998	ABHD3_-_19284770.23-P1P2	ABHD3	P1P2	GGGAGCGCGGCTTCCGACAA	1		1.88348	0	0.59633	h7	Top5
999	ABHD3_+_19284534.23-P1P2	ABHD3	P1P2	GGGGTGGGGTTCTTCGGCTC	2		0.909197	0	0.324116	h7	Top5
1000	ABHD3_+_19284728.23-P1P2	ABHD3	P1P2	GCGCCAGGCAGGAGACACTG	3	1.05979		0	1.03781	h7	Top5
1001	ABHD3_+_19284717.23-P1P2	ABHD3	P1P2	GAGACACTGTGGTCGGGAGT	4	1.03537		0	1.04831	h7	Top5
1002	ABHD3_+_19284354.23-P1P2	ABHD3	P1P2	GCGGCAGCCCCGGGGATAGG	5	0.979133		0	0.773448	h7	Top5
1008	ABHD4_-_23067199.23-P1P2	ABHD4	P1P2	GGGGCGGGCTCGCCAGGACC	1	0.907508		0	0.858763	h3	Top5
1009	ABHD4_+_23067613.23-P1P2	ABHD4	P1P2	GCCACGACTGCCGTTCTGGG	2	0.906711		0	0.531826	h3	Top5
1010	ABHD4_-_23067625.23-P1P2	ABHD4	P1P2	GCTCGACTTGCCCCCCAGAA	3	0.853345		0	0.529531	h3	Top5
1011	ABHD4_-_23067680.23-P1P2	ABHD4	P1P2	GGCCCGGCAAAGAGAAGATG	4	0.726189		0	0.517089	h3	Top5
1012	ABHD4_+_23067515.23-P1P2	ABHD4	P1P2	GCAACATGGAATCTCTCCAG	5	0.709354		0	0.519735	h3	Top5
1018	ABHD5_-_43732464.23-P1P2	ABHD5	P1P2	GCCGGCTTCGAGATAAGTCC	1	0.930025		0	0.966193	h3	Top5
1019	ABHD5_-_43732422.23-P1P2	ABHD5	P1P2	GTAAGTGCCGCGCCAGCCCG	2	0.850603		0	0.828095	h3	Top5
1020	ABHD5_+_43732521.23-P1P2	ABHD5	P1P2	GGGCTGCGCTTACCTCTCTC	3	0.81031		0	0.750168	h3	Top5
1021	ABHD5_+_43732395.23-P1P2	ABHD5	P1P2	GGCTGGCGCGGCACTTAAGG	4	0.761364		0	0.747424	h3	Top5
1022	ABHD5_+_43732806.23-P1P2	ABHD5	P1P2	GGGTGGCTTATACAACAACG	5	0.745533		0	0.527795	h3	Top5
1028	ABHD6_-_58223594.23-P1P2	ABHD6	P1P2	GGCCCGGGGCTAGAGACCGA	1	0.885299		0	0.872515	h4	Top5
1029	ABHD6_+_58223718.23-P1P2	ABHD6	P1P2	GCCGCTGCAGGGAGACACTG	2	0.872173		0	0.876244	h4	Top5
1030	ABHD6_-_58223914.23-P1P2	ABHD6	P1P2	GGGACAGAGTGAGGACGGGT	3	0.832893		0	0.52057	h4	Top5
1031	ABHD6_+_58223966.23-P1P2	ABHD6	P1P2	GCACTGCGAGGGGCGCCTAA	4	0.832601		0	0.560973	h4	Top5
1032	ABHD6_-_58223553.23-P1P2	ABHD6	P1P2	GAGCTGGGAGCGGCGCGGGT	5	0.830828		0	0.790975	h4	Top5
1038	ABHD8_-_17414201.23-P1P2	ABHD8	P1P2	GCCCCTGGCGGTCAGCGCAG	1	1.01631		0	0.956625	h4	Top5
1039	ABHD8_-_17413788.23-P1P2	ABHD8	P1P2	GGCAGTGGCCCCAGACATAC	2	0.945237		0	0.628616	h4	Top5
1040	ABHD8_+_17413753.23-P1P2	ABHD8	P1P2	GGCCACTGCGGCTCAGTCTC	3	0.841295		0	0.538851	h4	Top5
1041	ABHD8_-_17414169.23-P1P2	ABHD8	P1P2	GAGGCCGGGTGCGTCTACGC	4	0.82524		0	0.795083	h4	Top5
1042	ABHD8_-_17414173.23-P1P2	ABHD8	P1P2	GCGGGTGCGTCTACGCGGGC	5	0.816876		0	0.719573	h4	Top5
1048	ABI1_-_27149837.23-P1P2	ABI1	P1P2	GTCTCGCGTTAAAGAGACAG	1	0.983291		0	0.905427	h2	Top5
1049	ABI1_-_27149855.23-P1P2	ABI1	P1P2	GGAGGCAGCAAGGTCCGCCG	2	0.943492		0	0.877971	h2	Top5
1050	ABI1_+_27149446.23-P1P2	ABI1	P1P2	GTGGTGGAAACCGATAGAAG	3	0.927459		0	0.633775	h2	Top5
1051	ABI1_+_27149474.23-P1P2	ABI1	P1P2	GCGGGCTGCGATACAGGAAG	4	0.898874		0	0.620423	h2	Top5
1052	ABI1_+_27149800.23-P1P2	ABI1	P1P2	GGCGAGAGGAAGCGATGCAG	5	0.789324		0	0.76696	h2	Top5
1058	ABI2_-_204193288.23-P1P2	ABI2	P1P2	GGAAATCCCGGGGGGCCGCC	1		1.26779	0	0.0510277	h5	Top5
1059	ABI2_+_204193079.23-P1P2	ABI2	P1P2	GCAGCGCGCGACAGGGGAGG	2	0.984818		0	1.01468	h5	Top5
1060	ABI2_+_204193030.23-P1P2	ABI2	P1P2	GACTCCGAGGACGGTCAccg	3	0.925058		0	0.917206	h5	Top5
1061	ABI2_+_204193458.23-P1P2	ABI2	P1P2	GAGCTCCCCACCCCCATCGG	4	0.904206		0	0.611573	h5	Top5
1062	ABI2_-_204193058.23-P1P2	ABI2	P1P2	GGACCGTCCTCGGAGTCCGT	5	0.888186		0	0.817849	h5	Top5
1068	ABI3_+_47287798.23-P1P2	ABI3	P1P2	GGCAGAGGAAGCCAAGGTCG	1	0.920023		0	0.795216	h7	Top5
1069	ABI3_-_47288028.23-P1P2	ABI3	P1P2	GAGGCAGAGCAACCAATCAA	2	0.883292		0	0.80213	h7	Top5
1070	ABI3_+_47288524.23-P1P2	ABI3	P1P2	GAGCATCTGTGTGAGGACGG	3	0.820023		0	0.556634	h7	Top5
1071	ABI3_+_47288122.23-P1P2	ABI3	P1P2	GTCAGAGCCTCCCGGCCAGT	4	0.786003		0	0.710632	h7	Top5
1072	ABI3_+_47288159.23-P1P2	ABI3	P1P2	GTAGTCAGCGACCCGCAGCA	5	0.772492		0	0.785394	h7	Top5
1078	ABI3BP_-_100712267.23-P1P2	ABI3BP	P1P2	GCATGGGGAATGATGCTGGT	1	0.803154		0	0.694601	h7	Top5
1079	ABI3BP_-_100712320.23-P1P2	ABI3BP	P1P2	GGACTGTCTCCCAGTGACAG	2	0.708365		0	0.578812	h7	Top5
1080	ABI3BP_+_100712238.23-P1P2	ABI3BP	P1P2	GCATCATTCCCCATGCGAGG	3	0.662756		0	0.675354	h7	Top5
1081	ABI3BP_-_100712220.23-P1P2	ABI3BP	P1P2	GAGAAGTAGACACCCCAAAC	4	0.661657		0	0.786924	h7	Top5
1082	ABI3BP_+_100712307.23-P1P2	ABI3BP	P1P2	GGCCGCCCGCCTCTGTCACT	5	0.655721		0	0.638582	h7	Top5
1088	ABL1_-_133589228.23-ENST00000372348.2	ABL1	ENST00000372348.2	GGCGAGAGCGGCCACTAGTT	1	0.910133		0	0.842405	h1	Top5
1089	ABL1_+_133589629.23-ENST00000372348.2	ABL1	ENST00000372348.2	GCAGCGAGCGTAGAGGGAAA	2	0.843733		0	0.523882	h1	Top5
1090	ABL1_+_133589617.23-ENST00000372348.2	ABL1	ENST00000372348.2	GAGGGAAATGGCATATACGT	3	0.764491		0	0.467179	h1	Top5
1091	ABL1_-_133589268.23-ENST00000372348.2	ABL1	ENST00000372348.2	GATGAAGAAGCTAAGATAGG	4	0.677903		0	0.586251	h1	Top5
1092	ABL1_+_133589636.23-ENST00000372348.2	ABL1	ENST00000372348.2	GGAACGGTCAGCGAGCGTAG	5	0.673653		0	0.327217	h1	Top5
1098	ABL2_-_179112154.23-P1	ABL2	P1	GCTCTGCCATAACTATTAGG	1	0.804817		0	0.780934	h1	Top5
1099	ABL2_-_179112151.23-P1	ABL2	P1	GGATCTCTGCCATAACTATT	2	0.779013		0	0.793286	h1	Top5
1100	ABL2_+_179112168.23-P1	ABL2	P1	GTGGGCAGAGGTATGGTCCT	3	0.691132		0	0.69713	h1	Top5
1101	ABL2_-_179112158.23-P1	ABL2	P1	GGCCATAACTATTAGGTGGA	4	0.55994		0	0.53119	h1	Top5
1102	ABL2_+_179112186.23-P1	ABL2	P1	GGTTTAACTTTTGTGCTTCT	5	0.551634		0	0.566697	h1	Top5
1108	ABL2_+_179198398.23-P2	ABL2	P2	GCGGGGCGCACCACAGAGAC	1	0.884196		0	0.646501	h1	Top5
1109	ABL2_+_179198565.23-P2	ABL2	P2	GCGAGGAGGAATGTGACCAG	2	0.869359		0	0.75398	h1	Top5
1110	ABL2_-_179198834.23-P2	ABL2	P2	GCCGAGCGCTGGGAAAGCGT	3	0.866531		0	0.85146	h1	Top5
1111	ABL2_+_179198340.23-P2	ABL2	P2	GGGAGCCGGCATGAGAGCGT	4	0.807219		0	0.492195	h1	Top5
1112	ABL2_+_179198740.23-P2	ABL2	P2	GGGCGCGGAGCCGCGACAGG	5	0.805743		0	0.746969	h1	Top5
1118	ABLIM1_+_116418018.23-ENST00000277895.5	ABLIM1	ENST00000277895.5	GGGGAACAGAGAGAATTGTG	1	0.781356		0	0.855503	h5	Top5
1119	ABLIM1_-_116417810.23-ENST00000277895.5	ABLIM1	ENST00000277895.5	GATAGTGGCACGCCTATGAG	2	0.73932		0	0.70915	h5	Top5
1120	ABLIM1_+_116417743.23-ENST00000277895.5	ABLIM1	ENST00000277895.5	GCAAGGACTACTGCCCACGT	3	0.680012		0	0.647803	h5	Top5
1121	ABLIM1_-_116417795.23-ENST00000277895.5	ABLIM1	ENST00000277895.5	GTACAGCAAATGAGTGATAG	4	0.650014		0	0.480622	h5	Top5
1122	ABLIM1_+_116417829.23-ENST00000277895.5	ABLIM1	ENST00000277895.5	GCTGATTGTTGAGGACCGGA	5	0.632087		0	0.655213	h5	Top5
1128	ABLIM2_+_8160523.23-P1P2	ABLIM2	P1P2	Gctggcgtgtgcgcaaggag	1	0.958211		0	0.960713	h2	Top5
1129	ABLIM2_-_8160138.23-P1P2	ABLIM2	P1P2	GCCCGTGAGAAGCAAAGAAG	2	0.913466		0	0.623675	h2	Top5
1130	ABLIM2_+_8160016.23-P1P2	ABLIM2	P1P2	GAGCAGACCTAGGCACGCAG	3	0.890233		0	0.678279	h2	Top5
1131	ABLIM2_+_8160204.23-P1P2	ABLIM2	P1P2	GCCCGGAGCGCGTAGCTCAG	4	0.819855		0	0.617959	h2	Top5
1132	ABLIM2_+_8160141.23-P1P2	ABLIM2	P1P2	GCTGCGCCAGGATGTCTGGA	5	0.817843		0	0.536307	h2	Top5
1138	ABLIM3_-_148521229.23-P1P2	ABLIM3	P1P2	GGGCCGAGAGGTGGGTTCCG	1		0.878237	0	0.565306	h5	Top5
1139	ABLIM3_+_148521102.23-P1P2	ABLIM3	P1P2	GGGCTAGCAATGCGAAATAG	2	0.976573		0	0.79363	h5	Top5
1140	ABLIM3_-_148521503.23-P1P2	ABLIM3	P1P2	GGCTACAGCCCAGACAGAGA	3	0.895102		0	0.633889	h5	Top5
1141	ABLIM3_-_148521482.23-P1P2	ABLIM3	P1P2	GCACGCGCCTTCAAGGCCAG	4	0.855385		0	0.527981	h5	Top5
1142	ABLIM3_+_148521451.23-P1P2	ABLIM3	P1P2	GTGAAGGCGCGTGGACTAAT	5	0.840963		0	0.687556	h5	Top5
1148	ABO_+_136150190.23-P1	ABO	P1	GCCGACCCTGGACTAGGACA	1	0.98734		0	0.651361	h1	Top5
1149	ABO_-_136150600.23-P1	ABO	P1	GGCCAGCGTCCGCAACACCT	2	0.933009		0	0.864843	h1	Top5
1150	ABO_+_136150601.23-P1	ABO	P1	GGAGACCAGACGCGGAGCCA	3	0.908832		0	0.97422	h1	Top5
1151	ABO_-_136150219.23-P1	ABO	P1	GTAGTCCAGGGTCGGGCGGT	4	0.844279		0	0.629941	h1	Top5
1152	ABO_-_136150606.23-P1	ABO	P1	GGTCCGCAACACCTCGGCCA	5	0.841995		0	0.831645	h1	Top5
1158	ABO_-_136130966.23-P2	ABO	P2	GCTCACAACAGGACGGACAA	1	0.574331		0	0.497299	h1	Top5
1159	ABO_-_136130955.23-P2	ABO	P2	GGGCTTCAGTTACTCACAAC	2	0.550223		0	0.486931	h1	Top5
1160	ABO_-_136130959.23-P2	ABO	P2	GTCAGTTACTCACAACAGGA	3	0.524715		0	0.506263	h1	Top5
1161	ABO_-_136130692.23-P2	ABO	P2	GTGTGTTTCTGTGGCCGGAA	4	0.509984		0	0.4334	h1	Top5
1162	ABO_-_136130921.23-P2	ABO	P2	GGGGTGTGTGTGATTTGAGG	5	0.489353		0	0.557297	h1	Top5
1168	ABR_-_1083256.23-P1P2	ABR	P1P2	GGCCGCGCCGAGCCCAGCTG	1	1.01868		0	1.0266	h4	Top5
1169	ABR_+_1082862.23-P1P2	ABR	P1P2	GGGATCGGGACCCCAAGATC	2	0.88203		0	0.578921	h4	Top5
1170	ABR_+_1082842.23-P1P2	ABR	P1P2	GGGATCGGGACCCAGGCACC	3	0.762988		0	0.45318	h4	Top5
1172	ABR_+_1083266.23-P1P2	ABR	P1P2	GcccCCGCGAAGTTGCTCAT	5	0.734003		0	0.768307	h4	Top5
1178	ABRA_+_107782422.23-P1P2	ABRA	P1P2	GTCAGCAGAGAAAGACAGGT	1	1.0218		0	0.93119	h5	Top5
1179	ABRA_+_107782399.23-P1P2	ABRA	P1P2	GAGCATGGCTCCGGGCGAAA	2	0.77469		0	0.746948	h5	Top5
1180	ABRA_+_107782392.23-P1P2	ABRA	P1P2	GCTCCGGGCGAAAAGGAAAG	3	0.748153		0	0.729492	h5	Top5
1181	ABRA_+_107782019.23-P1P2	ABRA	P1P2	GCCTCAGCCACAGGTACGAG	4	0.732076		0	0.400876	h5	Top5
1182	ABRA_-_107782350.23-P1P2	ABRA	P1P2	GGCCAAGCTGATGACCAGGG	5	0.703348		0	0.74186	h5	Top5
1188	ABRACL_+_139350209.23-P1P2	ABRACL	P1P2	GAAGTCGACCCGAGAGGTGG	1	0.768097		0	0.716923	h7	Top5
1189	ABRACL_+_139349876.23-P1P2	ABRACL	P1P2	GAAGAGAAAGACGGCTGTGG	2	0.759576		0	0.802771	h7	Top5
1190	ABRACL_+_139349879.23-P1P2	ABRACL	P1P2	GGCAAAGAGAAAGACGGCTG	3	0.751852		0	0.784535	h7	Top5
1191	ABRACL_-_139350119.23-P1P2	ABRACL	P1P2	GTGAGAGTCGGGTCAGGAGG	4	0.751422		0	0.778988	h7	Top5
1192	ABRACL_+_139349931.23-P1P2	ABRACL	P1P2	GTACCTTCTTCAGTGCACTG	5	0.744854		0	0.658065	h7	Top5
1198	ABT1_+_26597412.23-P1P2	ABT1	P1P2	GACGCGTCCGACCTCGCCAT	1	0.802527		0	0.737225	h5	Top5
1199	ABT1_+_26597184.23-P1P2	ABT1	P1P2	GACTGACACGAGCGGCACGA	2	0.753598		0	0.727635	h5	Top5
1200	ABT1_-_26597617.23-P1P2	ABT1	P1P2	GGCTGGTGAATCAGTCTGTG	3	0.737321		0	0.433227	h5	Top5
1201	ABT1_-_26597263.23-P1P2	ABT1	P1P2	GGGAGCAAGAGCCGCTGGAA	4	0.737201		0	0.731316	h5	Top5
1202	ABT1_-_26597427.23-P1P2	ABT1	P1P2	GTCAGCGCCTATGGCGAGGT	5	0.722793		0	0.745425	h5	Top5
1208	ABTB1_+_127391828.23-P1P2	ABTB1	P1P2	GCGAGCCGAACGACCTCGGG	1	1.03063		0	0.944315	h2	Top5
1209	ABTB1_+_127391831.23-P1P2	ABTB1	P1P2	GACCCGAGCCGAACGACCTC	2	0.9724		0	0.928227	h2	Top5
1210	ABTB1_-_127392198.23-P1P2	ABTB1	P1P2	GCCGAAGGCGCAGAAGTGGG	3	0.956636		0	0.688216	h2	Top5
1211	ABTB1_+_127391808.23-P1P2	ABTB1	P1P2	GGGCGAAGCCGCGCACCCGG	4	0.937018		0	0.851496	h2	Top5
1212	ABTB1_+_127392221.23-P1P2	ABTB1	P1P2	GTGACGTCCGGGCCCTACCA	5	0.912021		0	0.648474	h2	Top5
1218	ABTB2_-_34379465.23-P1P2	ABTB2	P1P2	GGAATCCCGGGAGAACAGGG	1	0.989644		0	0.88899	h3	Top5
1219	ABTB2_-_34379521.23-P1P2	ABTB2	P1P2	GCAGGGCGCAGCGCGAGTCC	2	0.877057		0	0.919279	h3	Top5
1220	ABTB2_-_34379146.23-P1P2	ABTB2	P1P2	GGCCATGGGGAGCCTGCCGA	3	0.832628		0	0.58909	h3	Top5
1221	ABTB2_-_34379074.23-P1P2	ABTB2	P1P2	GGAGTCCCCGGCCCCATACC	4	0.774621		0	0.43093	h3	Top5
1222	ABTB2_-_34379310.23-P1P2	ABTB2	P1P2	GGGAAGGTGGCCGAGATCCG	5	0.748106		0	0.654964	h3	Top5
1228	ACAA1_-_38178575.23-P1P2	ACAA1	P1P2	GCCAGTCCGGGAACTGACCG	1	0.928673		0	0.919917	h3	Top5
1229	ACAA1_-_38178168.23-P1P2	ACAA1	P1P2	GGCCGAGAGAAGCTCGTCGG	2	0.91068		0	0.651476	h3	Top5
1230	ACAA1_+_38178517.23-P1P2	ACAA1	P1P2	GGTTGACCTGCGCAATGCAG	3	0.865135		0	0.775022	h3	Top5
1231	ACAA1_+_38178570.23-P1P2	ACAA1	P1P2	GCGGCTGTCTGTTAACTCCG	4	0.855715		0	0.774855	h3	Top5
1232	ACAA1_+_38178488.23-P1P2	ACAA1	P1P2	GTAGTGCTGGGCCACCTGAG	5	0.782641		0	0.775421	h3	Top5
1238	ACAA2_-_47339855.23-P1P2	ACAA2	P1P2	GTCACCTCGGAGCAGAGCCA	1	1.01215		0	1.03412	h3	Top5
1239	ACAA2_-_47339858.23-P1P2	ACAA2	P1P2	GCCTCGGAGCAGAGCCATGG	2	1.00347		0	1.02388	h3	Top5
1240	ACAA2_+_47339850.23-P1P2	ACAA2	P1P2	GGACGACCCAGCAGCCGCCA	3	0.899405		0	0.89097	h3	Top5
1241	ACAA2_-_47339449.23-P1P2	ACAA2	P1P2	GCCTGACCACCGAGGCCGAG	4	0.88645		0	0.514878	h3	Top5
1242	ACAA2_-_47339876.23-P1P2	ACAA2	P1P2	GGCGGCTGCTGGGTCGTCGG	5	0.859895		0	0.812605	h3	Top5
1248	ACACA_-_35715847.23-P1P2	ACACA	P1P2	GGCCGCGTGCGGGTGAGCGG	1		1.22499	0	0.631962	h1	Top5
1249	ACACA_-_35716002.23-P1P2	ACACA	P1P2	GCCTGCGTGGAGGAACTGCT	2	1.08394		0	0.98169	h1	Top5
1250	ACACA_+_35715655.23-P1P2	ACACA	P1P2	GAGGGCTCCTCTAGGAAGGG	3	1.01368		0	0.708883	h1	Top5
1251	ACACA_-_35715992.23-P1P2	ACACA	P1P2	GTTCCGGAGCCCCTGCGTGG	4	0.878129		0	0.823244	h1	Top5
1252	ACACA_+_35715534.23-P1P2	ACACA	P1P2	GGAGAGGGAGAAGACCACGT	5	0.840137		0	0.586476	h1	Top5
1258	ACACB_+_109569160.23-P1	ACACB	P1	GGCGCCCACAGGGTGACTAA	1	1.01537		0	0.950657	h1	Top5
1259	ACACB_-_109569231.23-P1	ACACB	P1	GGTGGCTGCATCCCCAGTGA	2	0.926827		0	0.896415	h1	Top5
1260	ACACB_+_109569170.23-P1	ACACB	P1	GAGGCTGACAGGCGCCCACA	3	0.92284		0	0.950868	h1	Top5
1261	ACACB_-_109569178.23-P1	ACACB	P1	GGTTCCCTTAGTCACCCTGT	4	0.887443		0	0.876659	h1	Top5
1262	ACACB_-_109569639.23-P1	ACACB	P1	GCCACAGAGGTTCACTGGAA	5	0.780002		0	0.397683	h1	Top5
1268	ACACB_-_109592519.23-P2	ACACB	P2	GGCAAGCGCAGCGCGAAGTT	1	0.891466		0	0.883281	h1	Top5
1269	ACACB_+_109592574.23-P2	ACACB	P2	GCAGCCAGGTCGCGACCCGG	2	0.810897		0	0.769674	h1	Top5
1270	ACACB_+_109592655.23-P2	ACACB	P2	GTCCCACCGGGCTCCCGCAG	3	0.76276		0	0.718244	h1	Top5
1271	ACACB_+_109592908.23-P2	ACACB	P2	GAGGCCAGCTAGAGTTTCCA	4	0.748391		0	0.401117	h1	Top5
1272	ACACB_-_109592496.23-P2	ACACB	P2	GCGCAGGGTGCATTTCGGGA	5	0.747641		0	0.792156	h1	Top5
1278	ACAD10_-_112123907.23-P1P2	ACAD10	P1P2	GTCGGAGCGGAAGGACGTCG	1	1.02133		0	0.959369	h3	Top5
1279	ACAD10_-_112123894.23-P1P2	ACAD10	P1P2	GAATTTTGAGGAGGTCGGAG	2	0.725595		0	0.715327	h3	Top5
1280	ACAD10_-_112123925.23-P1P2	ACAD10	P1P2	GGTGGAGATTGCTTGCGCTG	3	0.711761		0	0.678256	h3	Top5
1281	ACAD10_+_112124115.23-P1P2	ACAD10	P1P2	GAACAAAACCATCCAGACTA	4	0.70097		0	0.596927	h3	Top5
1282	ACAD10_-_112124210.23-P1P2	ACAD10	P1P2	Gtctaaggggccgtagagag	5	0.700275		0	0.600703	h3	Top5
1288	ACAD11_-_132379444.23-P1P2	ACAD11	P1P2	GCTGGAGCGGGAACTTGCCC	1		1.28891	0	0.431041	h3	Top5
1289	ACAD11_+_132379379.23-P1P2	ACAD11	P1P2	GCGCTCCACAGACTCCGCCA	2		0.869565	0	0.467426	h3	Top5
1290	ACAD11_-_132378623.23-P1P2	ACAD11	P1P2	GCCCGCAGGCCACAGCAACG	3	0.950934		0	0.897453	h3	Top5
1291	ACAD11_-_132378633.23-P1P2	ACAD11	P1P2	GACAGCAACGCGGCATCCAC	4	0.817462		0	0.776495	h3	Top5
1292	ACAD11_+_132378312.23-P1P2	ACAD11	P1P2	GGTCAGTGGACGCACCCTAC	5	0.75415		0	0.618972	h3	Top5
1298	ACAD8_-_134123448.23-P1P2	ACAD8	P1P2	GGCCAGTGCGAGCGCAACGG	1	0.934115		0	0.887843	h1	Top5
1299	ACAD8_-_134123507.23-P1P2	ACAD8	P1P2	GCGGCGGCTATGCTGTGGAG	2	0.926189		0	0.904415	h1	Top5
1300	ACAD8_-_134123502.23-P1P2	ACAD8	P1P2	GAGCTGCGGCGGCTATGCTG	3	0.890999		0	0.855667	h1	Top5
1301	ACAD8_+_134123511.23-P1P2	ACAD8	P1P2	GGAGGCGCGCCCCGAAACGC	4	0.841264		0	0.856882	h1	Top5
1302	ACAD8_-_134123455.23-P1P2	ACAD8	P1P2	GCGAGCGCAACGGAGGTCGA	5	0.803181		0	0.752998	h1	Top5
1308	ACAD9_-_128598541.23-P1P2	ACAD9	P1P2	GGAACATCGGGCAGCATGAG	1		1.48864	0	0.894438	h4	Top5
1309	ACAD9_+_128598604.23-P1P2	ACAD9	P1P2	GCGCAGTAGCCGCCGGTTCG	2		0.786897	0	0.419349	h4	Top5
1310	ACAD9_-_128598499.23-P1P2	ACAD9	P1P2	GTCCCTGCGGCGCTAAGAAG	3	1.18317		0	1.23191	h4	Top5
1311	ACAD9_-_128598508.23-P1P2	ACAD9	P1P2	GCGCTAAGAAGGGGAGACTG	4	1.1676		0	1.11994	h4	Top5
1312	ACAD9_-_128598528.23-P1P2	ACAD9	P1P2	GGGCTGAGGCTGGGGAACAT	5	0.891838		0	0.80684	h4	Top5
1318	ACADL_-_211090095.23-P1P2	ACADL	P1P2	GCAGCTGAGGCGTCCACCTG	1	0.955902		0	0.881082	h3	Top5
1319	ACADL_-_211090048.23-P1P2	ACADL	P1P2	GGCGGCTACTCGGCGACTCG	2	0.914012		0	0.807828	h3	Top5
1320	ACADL_-_211089695.23-P1P2	ACADL	P1P2	GCGGCGGTCTGTTCTCGGGG	3	0.878385		0	0.570251	h3	Top5
1321	ACADL_-_211090030.23-P1P2	ACADL	P1P2	GGGCGACGGAGGCGACTCTG	4	0.864715		0	0.800019	h3	Top5
1322	ACADL_+_211089722.23-P1P2	ACADL	P1P2	GCTGGGTGCAACCAGCATCT	5	0.837475		0	0.628751	h3	Top5
1328	ACADM_+_76190432.23-P1P2	ACADM	P1P2	GCACTCGGACAATAATACAC	1	0.903316		0	0.832791	h2	Top5
1329	ACADM_+_76190107.23-P1P2	ACADM	P1P2	GCAGCGCGGAAAGAGAGCCA	2	0.87917		0	0.741822	h2	Top5
1330	ACADM_-_76190475.23-P1P2	ACADM	P1P2	GGCCGGAACGGGAGCCAACA	3	0.861234		0	0.883913	h2	Top5
1331	ACADM_-_76190633.23-P1P2	ACADM	P1P2	GTGAGGAAGGAGCCAGCCTA	4	0.776257		0	0.613316	h2	Top5
1332	ACADM_+_76190695.23-P1P2	ACADM	P1P2	GGTCGCCTGACGGGAGGATA	5	0.766427		0	0.642641	h2	Top5
1338	ACADS_+_121163685.23-P1P2	ACADS	P1P2	GCGAGCAGCGCGGCGGCCAT	1	0.945734		0	0.909861	h1	Top5
1339	ACADS_-_121163653.23-P1P2	ACADS	P1P2	GCGGAACAGCGCGCTCGCAG	2	0.940011		0	0.888558	h1	Top5
1340	ACADS_+_121164090.23-P1P2	ACADS	P1P2	Ggccaaccgaggctgaggag	3	0.92045		0	0.668107	h1	Top5
1341	ACADS_-_121163671.23-P1P2	ACADS	P1P2	GGCGGGAGGTCGCGAAGCCT	4	0.898847		0	0.980128	h1	Top5
1342	ACADS_-_121163657.23-P1P2	ACADS	P1P2	GACAGCGCGCTCGCAGCGGG	5	0.857303		0	0.853206	h1	Top5
1348	ACADSB_-_124768552.23-P1P2	ACADSB	P1P2	GGGCCTGCGGCGAGGATGGA	1	1.12092		0	1.10884	h1	Top5
1349	ACADSB_+_124768941.23-P1P2	ACADSB	P1P2	GGTGCGTTAGGGCATCAGGG	2	0.822806		0	0.55448	h1	Top5
1350	ACADSB_+_124768891.23-P1P2	ACADSB	P1P2	GTCCAGAGATCCAGACTCGG	3	0.820701		0	0.563984	h1	Top5
1351	ACADSB_+_124768944.23-P1P2	ACADSB	P1P2	GAAGGTGCGTTAGGGCATCA	4	0.808004		0	0.522942	h1	Top5
1352	ACADSB_+_124768874.23-P1P2	ACADSB	P1P2	GGGTGGCTCTCAGGACGCAA	5	0.803552		0	0.541362	h1	Top5
1358	ACADVL_-_7123677.23-P1P2	ACADVL	P1P2	GTGCCCTAGGGCGAAACTAG	1	0.984995		0	0.650063	h3	Top5
1359	ACADVL_-_7123639.23-P1P2	ACADVL	P1P2	GGCTCAGTCGCCGAAAGTAG	2	0.934537		0	0.663107	h3	Top5
1360	ACADVL_-_7123283.23-P1P2	ACADVL	P1P2	GGGGTCAGAGCTCGAGCCAG	3	0.906543		0	0.901015	h3	Top5
1361	ACADVL_-_7123665.23-P1P2	ACADVL	P1P2	GGGCAAGCCAGGGTGCCCTA	4	0.881782		0	0.552653	h3	Top5
1362	ACADVL_-_7123221.23-P1P2	ACADVL	P1P2	GCACTGTGGACGATGAGTCA	5	0.839566		0	0.794735	h3	Top5
1368	ACAN_+_89347139.23-P1P2	ACAN	P1P2	GAGCTCTAGGGCGGAGACCA	1	1.09271		0	0.771441	h1	Top5
1369	ACAN_+_89347151.23-P1P2	ACAN	P1P2	GCCCGGCACACATAGCTCTA	2	0.996729		0	0.679952	h1	Top5
1370	ACAN_-_89346701.23-P1P2	ACAN	P1P2	GctccccgccGCTCCAGAGG	3	0.995498		0	1.02279	h1	Top5
1371	ACAN_-_89347101.23-P1P2	ACAN	P1P2	GCGCCCGGCGAGCCAGGAAC	4	0.905979		0	0.758006	h1	Top5
1372	ACAN_+_89347148.23-P1P2	ACAN	P1P2	GGGCACACATAGCTCTAGGG	5	0.856729		0	0.546724	h1	Top5
1378	ACAP1_+_7240320.23-P1P2	ACAP1	P1P2	GGAGGGAATGCCAGCTCTAG	1	0.834925		0	0.575094	h4	Top5
1379	ACAP1_-_7240242.23-P1P2	ACAP1	P1P2	GGCGAGCCTGTGGGCCAAAG	2	0.766736		0	0.446307	h4	Top5
1380	ACAP1_+_7239956.23-P1P2	ACAP1	P1P2	GCCCAGGAAGGGGAGATGAG	3	0.715015		0	0.703133	h4	Top5
1381	ACAP1_-_7239866.23-P1P2	ACAP1	P1P2	GCCAGCACTGCCTGGAAGTG	4	0.714773		0	0.624283	h4	Top5
1382	ACAP1_+_7239854.23-P1P2	ACAP1	P1P2	GGCTCTCACCCCACACTTCC	5	0.705621		0	0.722981	h4	Top5
1388	ACAP2_+_195163707.23-P1P2	ACAP2	P1P2	GTCGCGGCTGCTATGACCAG	1	0.99652		0	0.998523	h3	Top5
1389	ACAP2_-_195163395.23-P1P2	ACAP2	P1P2	GCTCGCAGGGTGGGAAACGG	2	0.917577		0	0.638424	h3	Top5
1390	ACAP2_-_195163362.23-P1P2	ACAP2	P1P2	GCCCTCGGGAGGGCTCGGTG	3	0.838372		0	0.618323	h3	Top5
1391	ACAP2_-_195163352.23-P1P2	ACAP2	P1P2	GACTTCGTCGCCCCTCGGGA	4	0.825874		0	0.554725	h3	Top5
1392	ACAP2_-_195163655.23-P1P2	ACAP2	P1P2	GGCTGGGACGCAGACGGCTA	5	0.787629		0	0.709326	h3	Top5
1398	ACAP3_+_1243258.23-P1P2	ACAP3	P1P2	Gcgggcgggacgagcggtcc	1		1.12415	0	0.755086	h5	Top5
1399	ACAP3_+_1243337.23-P1P2	ACAP3	P1P2	GGACGCTCCCCGGCGGTGAC	2		0.955389	0	0.307805	h5	Top5
1400	ACAP3_-_1243235.23-P1P2	ACAP3	P1P2	GCTCACTGGCACGAGGACcg	3	0.884001	0.920456	0	0.859729	h5	Top5
1402	ACAP3_-_1243095.23-P1P2	ACAP3	P1P2	GACCCCGCCGCCGGGCACAA	5	0.77439		0	0.73338	h5	Top5
1408	ACAT1_+_107992310.23-P1P2	ACAT1	P1P2	GGTCGCAGAGGGCTGAGTAT	1	1.08192		0	1.04833	h1	Top5
1409	ACAT1_+_107992321.23-P1P2	ACAT1	P1P2	GGCACAGCCATGGTCGCAGA	2	0.989514		0	0.9725	h1	Top5
1410	ACAT1_+_107992288.23-P1P2	ACAT1	P1P2	GCTCCACAGGCGTAGACTAG	3	0.894273		0	0.838012	h1	Top5
1411	ACAT1_-_107992733.23-P1P2	ACAT1	P1P2	GGGCCTGAGCGGTGGGATCG	4	0.856948		0	0.644675	h1	Top5
1412	ACAT1_-_107992364.23-P1P2	ACAT1	P1P2	GTGGCGGCACTTCTGCGCAG	5	0.841827		0	0.764172	h1	Top5
1418	ACAT2_-_160183095.23-P1P2	ACAT2	P1P2	GCTAGCTTGCAGGCAGCGCA	1	0.903321		0	0.809658	h1	Top5
1419	ACAT2_+_160183436.23-P1P2	ACAT2	P1P2	GCTACGCCAACCAATGGGAG	2	0.838454		0	0.570373	h1	Top5
1420	ACAT2_-_160183174.23-P1P2	ACAT2	P1P2	GCGGCGGCGCGGACCATCAT	3	0.828023		0	0.728999	h1	Top5
1421	ACAT2_+_160183505.23-P1P2	ACAT2	P1P2	GCTGCCGCAGGCATTACCGA	4	0.82297		0	0.538969	h1	Top5
1422	ACAT2_-_160183054.23-P1P2	ACAT2	P1P2	GCCGCCCGCGGCAGGCCTGT	5	0.773382		0	0.687699	h1	Top5
1428	ACBD3_-_226374403.23-P1P2	ACBD3	P1P2	GCTGCTGCACCTCCTCAGCG	1		1.07755	0	0.587168	h4	Top5
1429	ACBD3_+_226374329.23-P1P2	ACBD3	P1P2	GGACTCGAGGTGTCCGTCGA	2		0.969485	0	0.587292	h4	Top5
1430	ACBD3_+_226374366.23-P1P2	ACBD3	P1P2	GCAGCAGCCGGAGATGGCGG	3	0.884017		0	0.903053	h4	Top5
1431	ACBD3_-_226374411.23-P1P2	ACBD3	P1P2	GCCTCCTCAGCGGGGACAGA	4	0.843626		0	0.862253	h4	Top5
1432	ACBD3_-_226373992.23-P1P2	ACBD3	P1P2	GACCACAGCCCAGTATGAGT	5	0.831131		0	0.615051	h4	Top5
1438	ACBD4_-_43213072.23-P1	ACBD4	P1	GTCAGTAGGAAGCCGCGGGG	1	0.955279		0	0.951379	h6	Top5
1439	ACBD4_-_43213050.23-P1	ACBD4	P1	GCCGGCCCTGCTGGACCCCG	2	0.848229		0	0.788377	h6	Top5
1440	ACBD4_+_43213087.23-P1	ACBD4	P1	GCGCCCACTGCCAGGACACC	3	0.832593		0	0.761219	h6	Top5
1441	ACBD4_+_43213412.23-P1	ACBD4	P1	GCCCCCGGCACCATAAGCCA	4	0.78667		0	0.488103	h6	Top5
1442	ACBD4_-_43213075.23-P1	ACBD4	P1	GGTAGGAAGCCGCGGGGTGG	5	0.784106		0	0.781145	h6	Top5
1448	ACBD4_+_43210408.23-P2	ACBD4	P2	GAGACTGTGGCTCTCCGAGG	1	1.14484		0	0.81994	h6	Top5
1449	ACBD4_+_43210060.23-P2	ACBD4	P2	GCCCTTGCGGCCAAGATCAG	2	1.11331		0	1.0125	h6	Top5
1450	ACBD4_+_43210042.23-P2	ACBD4	P2	GGAGGCTCGCCCGGACTAAG	3	1.09883		0	1.09087	h6	Top5
1451	ACBD4_+_43210021.23-P2	ACBD4	P2	GGAGACGGACTCACGAGCAG	4	0.93657		0	0.921568	h6	Top5
1452	ACBD4_-_43210055.23-P2	ACBD4	P2	GGTCCGTCTCCCCTTAGTCC	5	0.895199		0	0.910362	h6	Top5
1458	ACBD5_+_27529701.23-P1P2	ACBD5	P1P2	GCGGACTCCGGCGGAATGGG	1	0.919347		0	0.900227	h4	Top5
1459	ACBD5_+_27529710.23-P1P2	ACBD5	P1P2	GACTGACAGACGGACTCCGG	2	0.886711		0	0.83191	h4	Top5
1460	ACBD5_+_27529332.23-P1P2	ACBD5	P1P2	GTTGGGACCGGGGCCAACAC	3	0.80966		0	0.578024	h4	Top5
1461	ACBD5_+_27529682.23-P1P2	ACBD5	P1P2	GGGGTGTGGCTGCTCCGCCA	4	0.79539		0	0.786	h4	Top5
1462	ACBD5_-_27529679.23-P1P2	ACBD5	P1P2	GGGAGCCGCTCTCCCACCCT	5	0.783829		0	0.659509	h4	Top5
1468	ACBD6_-_180471707.23-P1P2	ACBD6	P1P2	GCAACGGAACAGGAGTCGAG	1	0.982043		0	0.871837	h4	Top5
1469	ACBD6_+_180471319.23-P1P2	ACBD6	P1P2	GTCAGGGGACGACTCCGGGG	2	0.913849		0	0.735917	h4	Top5
1470	ACBD6_-_180471532.23-P1P2	ACBD6	P1P2	GTCGGACCCAAGCTCAGTCG	3	0.849622		0	0.742988	h4	Top5
1471	ACBD6_+_180471617.23-P1P2	ACBD6	P1P2	GGGAGGAGACCGGGTCGACT	4	0.832255		0	0.774354	h4	Top5
1472	ACBD6_+_180471354.23-P1P2	ACBD6	P1P2	GGGGCCATCACCGGCGACAG	5	0.829695		0	0.534909	h4	Top5
1478	ACBD7_+_15130776.23-P1P2	ACBD7	P1P2	GAAGCGGTGGGTGCGAGAGG	1	0.87973		0	0.884536	h3	Top5
1479	ACBD7_+_15130520.23-P1P2	ACBD7	P1P2	GCGGCGAGCCAGGGCTCCCA	2	0.86804		0	0.717803	h3	Top5
1480	ACBD7_-_15130379.23-P1P2	ACBD7	P1P2	GACACTAAGAGAGGTCCTGG	3	0.828445		0	0.665711	h3	Top5
1481	ACBD7_-_15130397.23-P1P2	ACBD7	P1P2	GGAGGTCCCAACGAGCGAAG	4	0.802306		0	0.581093	h3	Top5
1482	ACBD7_-_15130438.23-P1P2	ACBD7	P1P2	GCTCCCTCTCGGAGACGGAG	5	0.767324		0	0.624063	h3	Top5
1488	ACCS_+_44088091.23-P1P2	ACCS	P1P2	GCAGATACCCGCACTCGATG	1	0.961723		0	0.907125	h1	Top5
1489	ACCS_-_44088090.23-P1P2	ACCS	P1P2	GCCCCACTTGCGGGATTCCA	2	0.876434		0	0.876477	h1	Top5
1490	ACCS_+_44088028.23-P1P2	ACCS	P1P2	GACCGAAACGGCCTTCTACA	3	0.847268		0	0.761606	h1	Top5
1491	ACCS_+_44088215.23-P1P2	ACCS	P1P2	GACAGCCCAGGTCCGAGGAA	4	0.835344		0	0.8285	h1	Top5
1492	ACCS_+_44087946.23-P1P2	ACCS	P1P2	GCAAGGGATTCGAGATGGAA	5	0.796161		0	0.687823	h1	Top5
1498	ACCSL_+_44069971.23-ENST00000378832.1	ACCSL	ENST00000378832.1	GGATAGGTCGCGGTTGACAA	1	0.957572		0	0.618629	h7	Top5
1499	ACCSL_-_44069930.23-ENST00000378832.1	ACCSL	ENST00000378832.1	GGCAGAGGGCCCAACTCTCT	2	0.908886		0	0.68577	h7	Top5
1500	ACCSL_-_44069582.23-ENST00000378832.1	ACCSL	ENST00000378832.1	GAGAGGCCAGTAAAGATACC	3	0.844266		0	0.804654	h7	Top5
1501	ACCSL_+_44069616.23-ENST00000378832.1	ACCSL	ENST00000378832.1	GGGCCTCTCCTCTGACCAGA	4	0.794434		0	0.725024	h7	Top5
1502	ACCSL_+_44069981.23-ENST00000378832.1	ACCSL	ENST00000378832.1	GCCCACGGATGGATAGGTCG	5	0.769264		0	0.460831	h7	Top5
1508	ACD_-_67694143.23-P1P2	ACD	P1P2	GTCCCCACGGCTACACCCAG	1	1.12153		0	1.10473	h5	Top5
1509	ACD_+_67693748.23-P1P2	ACD	P1P2	GCGGCAGGAGAGCGCGAGGT	2	0.970664		0	0.618922	h5	Top5
1511	ACD_-_67693904.23-P1P2	ACD	P1P2	GCCGACGTCGGACGTATCAG	4	0.871463		0	0.75452	h5	Top5
1512	ACD_-_67693957.23-P1P2	ACD	P1P2	GGTCCTGTAGTACCTGACGG	5	0.860462		0	0.788492	h5	Top5
1518	ACE_-_61554428.23-P1	ACE	P1	GGGCCGCGGCGCAGGAGAAG	1	1.10914		0	1.17793	h1	Top5
1519	ACE_+_61554448.23-P1	ACE	P1	GcgaggcggcccccATGACG	2	1.02614		0	0.979124	h1	Top5
1520	ACE_-_61554461.23-P1	ACE	P1	GACCGCGCACCGCGTCATgg	3	0.849775		0	0.891879	h1	Top5
1521	ACE_+_61554829.23-P1	ACE	P1	GGCCCCGCGGCTGACTGTCG	4	0.842932		0	0.604524	h1	Top5
1522	ACE_-_61554458.23-P1	ACE	P1	GAGCACCGCGCACCGCGTCA	5	0.772507		0	0.792084	h1	Top5
1528	ACE_-_61562443.23-P2	ACE	P2	GCCCAAGTGGGACCATGCAG	1	0.891328		0	0.846506	h1	Top5
1529	ACE_-_61562661.23-P2	ACE	P2	GTATGACCGGACATCCCAGG	2	0.819863		0	0.420274	h1	Top5
1530	ACE_-_61562238.23-P2	ACE	P2	GCTCCTGCGGCCATGGGCCA	3	0.764915		0	0.777431	h1	Top5
1531	ACE_+_61562272.23-P2	ACE	P2	GGTGCCCGTAGCAGAGCAGC	4	0.758863		0	0.800745	h1	Top5
1532	ACE_+_61562293.23-P2	ACE	P2	GCTGGCTGGGGACCAGCAGA	5	0.748402		0	0.730928	h1	Top5
1538	ACE2_-_15619013.23-P1P2	ACE2	P1P2	GTACAGCAACAAGGCTGAGA	1	0.897077		0	0.784144	h1	Top5
1539	ACE2_+_15619016.23-P1P2	ACE2	P1P2	GGACGATGTCAAGCTCTTCC	2	0.688794		0	0.684596	h1	Top5
1540	ACE2_-_15618975.23-P1P2	ACE2	P1P2	GGTCTTGGCCTGTTCCTCAA	3	0.654823		0	0.688982	h1	Top5
1541	ACE2_-_15618594.23-P1P2	ACE2	P1P2	GACTGTGATGAGAATTATGG	4	0.64905		0	0.377428	h1	Top5
1542	ACE2_+_15619087.23-P1P2	ACE2	P1P2	GGAGAGAAAATCTCATGAGG	5	0.590883		0	0.505408	h1	Top5
1548	ACER1_-_6333545.23-P1P2	ACER1	P1P2	GTCCACCTCGGAGCTCTGAT	1	0.972335		0	1.06765	h3	Top5
1549	ACER1_+_6333110.23-P1P2	ACER1	P1P2	Gggtgcccctgagctagagg	2	0.887276		0	0.664433	h3	Top5
1550	ACER1_+_6333137.23-P1P2	ACER1	P1P2	Gaggcagctgtggtaggggg	3	0.879411		0	0.540467	h3	Top5
1551	ACER1_-_6333558.23-P1P2	ACER1	P1P2	GTCTGATAGGCGAAGATGCT	4	0.863863		0	0.91553	h3	Top5
1552	ACER1_+_6333164.23-P1P2	ACER1	P1P2	Ggcgatggtgccttcttgga	5	0.829746		0	0.534672	h3	Top5
1558	ACER2_+_19409007.23-P1P2	ACER2	P1P2	GCTGCTGCGGAGGCAAAACG	1	0.983575		0	0.917112	h3	Top5
1559	ACER2_-_19409474.23-P1P2	ACER2	P1P2	GCCACGCGTCCAGGAACCAG	2	0.872662		0	0.52851	h3	Top5
1560	ACER2_+_19409376.23-P1P2	ACER2	P1P2	GAGCCCAGCTGTCGGGAATG	3	0.673257		0	0.468898	h3	Top5
1561	ACER2_+_19409383.23-P1P2	ACER2	P1P2	GGAAGATGAGCCCAGCTGTC	4	0.668489		0	0.495928	h3	Top5
1562	ACER2_+_19409248.23-P1P2	ACER2	P1P2	GGTCCAGCTTCCAGACGCTG	5	0.667156		0	0.6059	h3	Top5
1568	ACER3_-_76571978.23-P1P2	ACER3	P1P2	GccTGGTCGCCAGCCTAACC	1	0.985372		0	0.938364	h4	Top5
1569	ACER3_-_76572003.23-P1P2	ACER3	P1P2	GAGTGAGCGGAGCGCCTGGG	2	0.92634		0	0.968842	h4	Top5
1570	ACER3_-_76572000.23-P1P2	ACER3	P1P2	GCACAGTGAGCGGAGCGCCT	3	0.887747		0	0.895108	h4	Top5
1571	ACER3_-_76572404.23-P1P2	ACER3	P1P2	GGAGCCCCTGCTGGACCTAA	4	0.868992		0	0.546389	h4	Top5
1572	ACER3_+_76571969.23-P1P2	ACER3	P1P2	GCCGCTCACTGTGCCGGGTT	5	0.824759		0	0.809923	h4	Top5
1578	ACHE_+_100493473.23-P1	ACHE	P1	GAGCCTGCGCCGGGGAACAT	1	0.973497		0	0.99836	h1	Top5
1579	ACHE_-_100493427.23-P1	ACHE	P1	GGGGGAGGGAGACTCACCTG	2	0.850417		0	0.762453	h1	Top5
1580	ACHE_-_100493486.23-P1	ACHE	P1	GGGAGGCGGCCGATGTTCCC	3	0.833005		0	0.827626	h1	Top5
1581	ACHE_-_100493122.23-P1	ACHE	P1	GCGGGTACCGCCCCAATTAG	4	0.781961		0	0.564728	h1	Top5
1582	ACHE_+_100493456.23-P1	ACHE	P1	GATCGGCCGCCTCCAGCTcc	5	0.763068		0	0.765408	h1	Top5
1588	ACHE_+_100494559.23-P2	ACHE	P2	GCTCCCACGCGGGGTCTCGG	1	1.00749		0	1.03172	h1	Top5
1589	ACHE_-_100494578.23-P2	ACHE	P2	GAGCCCCCGAGACCCCGCGT	2	1.00734		0	1.01241	h1	Top5
1590	ACHE_-_100494236.23-P2	ACHE	P2	GGGCGAGGCGCACTCCGCGG	3	0.884824		0	0.694761	h1	Top5
1591	ACHE_-_100494233.23-P2	ACHE	P2	GCTGGGCGAGGCGCACTCCG	4	0.791198		0	0.578897	h1	Top5
1592	ACHE_+_100494570.23-P2	ACHE	P2	GCGCCGGCCGCTCTCCCACG	5	0.769602		0	0.724056	h1	Top5
1598	ACIN1_+_23564314.23-P1	ACIN1	P1	GAGTACCTCACGCAAGATGG	1	1.02307		0	1.03344	h3	Top5
1599	ACIN1_-_23564284.23-P1	ACIN1	P1	GTCACCCGCAGCGCCTGAAG	2	0.893562		0	0.87312	h3	Top5
1600	ACIN1_-_23564262.23-P1	ACIN1	P1	GTCCAGTGCGGCCTTCAGGT	3	0.852089		0	0.79344	h3	Top5
1601	ACIN1_-_23563847.23-P1	ACIN1	P1	GCTCAGGCCAGCAACGCCGT	4	0.835348		0	0.518884	h3	Top5
1602	ACIN1_-_23563913.23-P1	ACIN1	P1	GACAGATACAAACAAGGAGG	5	0.823863		0	0.553792	h3	Top5
1608	ACIN1_-_23540756.23-P2	ACIN1	P2	GGATCAGCCGGAGACATGCA	1	0.978304		0	0.9464	h3	Top5
1609	ACIN1_-_23540730.23-P2	ACIN1	P2	GCTCTATTGTATTGGCGGAG	2	0.859887		0	0.761951	h3	Top5
1610	ACIN1_-_23540292.23-P2	ACIN1	P2	GAGGAAGACGAAGGGAGCTA	3	0.824124		0	0.542191	h3	Top5
1611	ACIN1_-_23540722.23-P2	ACIN1	P2	GGTGGCTGGCTCTATTGTAT	4	0.785395		0	0.783372	h3	Top5
1612	ACIN1_-_23540744.23-P2	ACIN1	P2	GCGGAGCGGCAGCGATCAGC	5	0.741793		0	0.738999	h3	Top5
1618	ACKR2_-_42851020.23-P1P2	ACKR2	P1P2	Gtatgagctgctattgaaca	1	0.756448		0	0.72696	h6	Top5
1619	ACKR2_-_42850976.23-P1P2	ACKR2	P1P2	Gtcctttcaggatacagtac	2	0.672232		0	0.689137	h6	Top5
1620	ACKR2_+_42850956.23-P1P2	ACKR2	P1P2	Gtcccgtactgtatcctgaa	3	0.671107		0	0.597315	h6	Top5
1622	ACKR2_-_42851479.23-P1P2	ACKR2	P1P2	Ggtatgacagatagacagga	5	0.643828		0	0.450307	h6	Top5
1628	ACKR3_+_237478916.23-P1	ACKR3	P1	GTCCCCATGCCAAATTGGTC	1	0.640385		0	0.295991	h2	Top5
1629	ACKR3_+_237478500.23-P1	ACKR3	P1	GTCCTGGCTGTGCTGTGCGC	2	0.637667		0	0.658153	h2	Top5
1630	ACKR3_-_237478610.23-P1	ACKR3	P1	GGCAGCTCTGCTCGGAAAGA	3	0.629736		0	0.559982	h2	Top5
1631	ACKR3_-_237478578.23-P1	ACKR3	P1	GcagcccGGAGGTAAGGAAA	4	0.628869		0	0.55539	h2	Top5
1632	ACKR3_+_237478950.23-P1	ACKR3	P1	GAAGCAAAACAGGTAAACAG	5	0.628054		0	0.344233	h2	Top5
1638	ACKR3_-_237476505.23-P2	ACKR3	P2	GGTGAGTGCGGAACAAGTCT	1	0.940353		0	0.943837	h2	Top5
1639	ACKR3_+_237476822.23-P2	ACKR3	P2	GCCCGGTGGAAACACAGAGT	2	0.897885		0	0.603829	h2	Top5
1640	ACKR3_-_237476493.23-P2	ACKR3	P2	GGCCCGGCCGTGCGTGAGTG	3	0.891482		0	0.788396	h2	Top5
1641	ACKR3_+_237476473.23-P2	ACKR3	P2	GTCCGCACTCACGCACGGCC	4	0.886639		0	0.778105	h2	Top5
1642	ACKR3_-_237476900.23-P2	ACKR3	P2	GAGGACAGGCCCCGGAGTCA	5	0.876133		0	0.549899	h2	Top5
1648	ACKR4_-_132316171.23-P1P2	ACKR4	P1P2	GTCTGCCGACTACAACAGGT	1	0.999491		0	0.965351	h6	Top5
1649	ACKR4_-_132316167.23-P1P2	ACKR4	P1P2	GCCTCTCTGCCGACTACAAC	2	0.716959		0	0.783068	h6	Top5
1650	ACKR4_-_132316525.23-P1P2	ACKR4	P1P2	GTGTCTATATATCTGCCGGA	3	0.481416		0	0.2336	h6	Top5
1651	ACKR4_-_132316111.23-P1P2	ACKR4	P1P2	GAACAAAAGTAGCTGGAGTT	4	0.470109		0	0.459536	h6	Top5
1652	ACKR4_+_132316377.23-P1P2	ACKR4	P1P2	GAAGTTTTACCGACAAGTAA	5	0.463567		0	0.557559	h6	Top5
1658	ACLY_-_40075227.23-P1P2	ACLY	P1P2	GCCGGTAGCTTCCCGGGATC	1		1.54427	0	0.536261	h3	Top5
1659	ACLY_-_40075090.23-P1P2	ACLY	P1P2	GCGGAGGCAGGAAGCTCCTA	2		0.967523	0	0.716765	h3	Top5
1660	ACLY_+_40074807.23-P1P2	ACLY	P1P2	GGGCGCGCCTCACCCCTCCC	3	0.938064		0	0.631978	h3	Top5
1661	ACLY_-_40074817.23-P1P2	ACLY	P1P2	GCGATAGCTGTGCCCGGGAG	4	0.934648		0	0.647253	h3	Top5
1662	ACLY_+_40075121.23-P1P2	ACLY	P1P2	GCTTCGGCAGAGGTGAGCAC	5	0.915115		0	0.902071	h3	Top5
1668	ACMSD_+_135596183.23-P1P2	ACMSD	P1P2	GGAGACCTTTGTGAAAACTG	1	0.692624		0	0.630503	h6	Top5
1669	ACMSD_-_135596200.23-P1P2	ACMSD	P1P2	GAACTCCACAGTTTTCACAA	2	0.524937		0	0.585176	h6	Top5
1670	ACMSD_-_135596123.23-P1P2	ACMSD	P1P2	GAATGGACCTAGACTGGGTT	3	0.455173		0	0.432562	h6	Top5
1671	ACMSD_-_135596438.23-P1P2	ACMSD	P1P2	GGCGAGGGGGTTAAATCATT	4	0.445609		0	0.396149	h6	Top5
1672	ACMSD_-_135596354.23-P1P2	ACMSD	P1P2	GTATTTCTGAAACTTCTCCA	5	0.421281		0	0.494791	h6	Top5
1678	ACN9_-_96747046.23-P1P2	ACN9	P1P2	GGTGGGGCGCTATGCCGGGG	1	0.880791		0	0.883264	h4	Top5
1679	ACN9_+_96747240.23-P1P2	ACN9	P1P2	GGGACACCGAGGAACCCCAA	2	0.868669		0	0.817388	h4	Top5
1680	ACN9_+_96747104.23-P1P2	ACN9	P1P2	GCCAGGGATTTGAGGTCCGG	3	0.828354		0	0.740839	h4	Top5
1681	ACN9_-_96747065.23-P1P2	ACN9	P1P2	GCGGCACGTTTCTCGAGTCC	4	0.82728		0	0.821489	h4	Top5
1682	ACN9_+_96747363.23-P1P2	ACN9	P1P2	GGCTCTAGTGAGAAACCCGT	5	0.826416		0	0.627379	h4	Top5
1688	ACO1_+_32384680.23-P1P2	ACO1	P1P2	GGCGAACCTGACCCAAGCAG	1	1.02914		0	0.944208	h3	Top5
1689	ACO1_-_32384733.23-P1P2	ACO1	P1P2	GAGCCCCGCCGTGCAGTCGG	2	0.95666		0	0.889541	h3	Top5
1690	ACO1_-_32385047.23-P1P2	ACO1	P1P2	GAGGGTGTGCGGCCAGTCCT	3	0.909343		0	0.628816	h3	Top5
1691	ACO1_-_32385064.23-P1P2	ACO1	P1P2	GCTGGGAGTCCTAACCCCGA	4	0.89699		0	0.58992	h3	Top5
1692	ACO1_+_32385057.23-P1P2	ACO1	P1P2	GGTGCGGGCCTCACACCCTC	5	0.880361		0	0.524547	h3	Top5
1698	ACO2_-_41865534.23-P1P2	ACO2	P1P2	GTGAGGACAAGGTGACTAGG	1	0.938123		0	0.594498	h2	Top5
1699	ACO2_+_41865228.23-P1P2	ACO2	P1P2	GCAGCCGCCGGCACAGTAGG	2	0.909594		0	0.836978	h2	Top5
1700	ACO2_+_41865345.23-P1P2	ACO2	P1P2	GCCGGGGACGCCTTGACCTA	3	0.893621		0	0.798254	h2	Top5
1701	ACO2_+_41865203.23-P1P2	ACO2	P1P2	GCCCGCCCCCGTGAACCCAG	4	0.839552		0	0.780721	h2	Top5
1702	ACO2_-_41865209.23-P1P2	ACO2	P1P2	GGAGCGAGCTCAGGGACCTC	5	0.790405		0	0.701349	h2	Top5
1708	ACOT1_-_74004062.23-P1P2	ACOT1	P1P2	GCAGCCCGAGAGGAAGAGTT	1	1.03995		0	1.00305	h4	Top5
1709	ACOT1_-_74004076.23-P1P2	ACOT1	P1P2	GGAGTTGGGCAGAGTTGCAG	2	0.763102		0	0.79475	h4	Top5
1710	ACOT1_+_74004100.23-P1P2	ACOT1	P1P2	GAGCAGGAACCCAAATAATC	3	0.524735		0	0.497108	h4	Top5
1711	ACOT1_+_74003843.23-P1P2	ACOT1	P1P2	GGCTTGCTGGCTCGCGGAAT	4	0.519933		0	0.48589	h4	Top5
1712	ACOT1_+_74003818.23-P1P2	ACOT1	P1P2	GGGCCAGGACTGGTTCgtcc	5	0.465244		0	0.403454	h4	Top5
1718	ACOT11_-_55013950.23-P1	ACOT11	P1	GGTGACCAGCTTGTGTCTCT	1	0.704436		0	0.748318	h4	Top5
1719	ACOT11_+_55013888.23-P1	ACOT11	P1	GGACTCCAAATGAAGCCTGT	2	0.673445		0	0.602758	h4	Top5
1720	ACOT11_+_55013970.23-P1	ACOT11	P1	GTCTGGATCATCGCGCCGGG	3	0.664874		0	0.604909	h4	Top5
1721	ACOT11_+_55013964.23-P1	ACOT11	P1	GTCATCGCGCCGGGTGGCCG	4	0.662322		0	0.625271	h4	Top5
1722	ACOT11_-_55014234.23-P1	ACOT11	P1	GGGGCTGTCAGATCCCCCAC	5	0.660553		0	0.60297	h4	Top5
1728	ACOT11_+_55007947.23-P2	ACOT11	P2	GCTGCGGGCAGGCTGAAGGG	1	0.997226		0	0.943659	h4	Top5
1729	ACOT11_-_55008004.23-P2	ACOT11	P2	GCTGGGCTCGGGGACCTCGG	2	0.989972		0	1.0565	h4	Top5
1730	ACOT11_-_55008376.23-P2	ACOT11	P2	GTGGCTCCGGAGAAGACCTG	3	0.960967		0	0.702848	h4	Top5
1731	ACOT11_+_55007963.23-P2	ACOT11	P2	GAGCCAGAGGCGGGAAGCTG	4	0.918272		0	0.970417	h4	Top5
1732	ACOT11_+_55008406.23-P2	ACOT11	P2	GTCCGCAAATGAGTCAGCAG	5	0.869722		0	0.582566	h4	Top5
1738	ACOT12_+_80689672.23-P1P2	ACOT12	P1P2	GCCTGCGCAGCCAGGGATAG	1	0.757849		0	0.703915	h4	Top5
1739	ACOT12_-_80689574.23-P1P2	ACOT12	P1P2	GAACCCCGCAGAAGCTCTCT	2	0.742589		0	0.557851	h4	Top5
1740	ACOT12_+_80689929.23-P1P2	ACOT12	P1P2	GAGCGCTCTCGCCCTGGCCA	3	0.721489		0	0.698673	h4	Top5
1741	ACOT12_+_80689628.23-P1P2	ACOT12	P1P2	GTGGGCATGGCCGAGACCGG	4	0.710384		0	0.574747	h4	Top5
1742	ACOT12_-_80689897.23-P1P2	ACOT12	P1P2	GGTGCGCCGGCTGGATGGCT	5	0.676855		0	0.734094	h4	Top5
1748	ACOT13_-_24667371.23-P1P2	ACOT13	P1P2	GCGGCCTCTTGCGCTCCTAG	1	0.895523		0	0.845005	h1	Top5
1749	ACOT13_+_24667341.23-P1P2	ACOT13	P1P2	GGCGCAAGAGGCCGGGAGTC	2	0.797573		0	0.722689	h1	Top5
1750	ACOT13_-_24667329.23-P1P2	ACOT13	P1P2	GAGCAAATCGCGGACCACCG	3	0.785569		0	0.75201	h1	Top5
1751	ACOT13_-_24667473.23-P1P2	ACOT13	P1P2	GGTTCTTGCGCAAAGCCCAA	4	0.676941		0	0.535444	h1	Top5
1752	ACOT13_-_24667386.23-P1P2	ACOT13	P1P2	GCTAGGGGCGGAGAAGGGTG	5	0.660683		0	0.678063	h1	Top5
1758	ACOT2_+_74035740.23-P1P2	ACOT2	P1P2	GTCAGAAGCTTGCTGGCCTG	1		1.81866	0	0.280849	h3	Top5
1759	ACOT2_-_74036051.23-P1P2	ACOT2	P1P2	GAGCGTCCCGGCTGTACCAA	2	0.815466		0	0.823961	h3	Top5
1760	ACOT2_+_74035970.23-P1P2	ACOT2	P1P2	GCCTGAGAACAACTGAATGG	3	0.81233		0	0.684051	h3	Top5
1761	ACOT2_-_74036501.23-P1P2	ACOT2	P1P2	GGCGGCTGCTGTGCCAGACG	4	0.766887		0	0.498062	h3	Top5
1762	ACOT2_+_74036024.23-P1P2	ACOT2	P1P2	GGTACAGCCGGGACGCTCGA	5	0.735437		0	0.791088	h3	Top5
1768	ACOT4_+_74058647.23-P1P2	ACOT4	P1P2	GTGACATCTTGGAGCCGGAG	1		2.38208	0	0.545585	h3	Top5
1769	ACOT4_+_74058635.23-P1P2	ACOT4	P1P2	GGCCGGAGCGGGGAATTCAA	2	0.81061		0	0.823439	h3	Top5
1770	ACOT4_-_74059268.23-P1P2	ACOT4	P1P2	GGCCACTCTACCAAAATAGA	3	0.796402		0	0.499448	h3	Top5
1771	ACOT4_+_74058910.23-P1P2	ACOT4	P1P2	GAAAGGCTTCTCGGGTTCCA	4	0.745265		0	0.6694	h3	Top5
1772	ACOT4_+_74058918.23-P1P2	ACOT4	P1P2	GAGCGCCAAAAAGGCTTCTC	5	0.704663		0	0.603237	h3	Top5
1778	ACOT6_-_74078059.23-P1P2	ACOT6	P1P2	GccttcctgccACAAACCAT	1	0.706777		0	0.449638	h2	Top5
1779	ACOT6_+_74077704.23-P1P2	ACOT6	P1P2	Gacagaagcctaagaatcat	2	0.700873		0	0.696646	h2	Top5
1780	ACOT6_-_74077984.23-P1P2	ACOT6	P1P2	Ggttgggtttggccaaagag	3	0.666386		0	0.446238	h2	Top5
1781	ACOT6_+_74078053.23-P1P2	ACOT6	P1P2	GCTTTTTTAGAAGGAACCTA	4	0.602977		0	0.350758	h2	Top5
1782	ACOT6_+_74077926.23-P1P2	ACOT6	P1P2	GAGCTGGGAACATAGCAGGG	5	0.589377		0	0.546079	h2	Top5
1788	ACOT7_-_6453406.23-P1P2	ACOT7	P1P2	GGCGGCGGGCGGCTGCAGAA	1	0.8439		0	0.851023	h3	Top5
1789	ACOT7_-_6453369.23-P1P2	ACOT7	P1P2	GGTCTGGGCCCGACATGCTG	2	0.820194		0	0.806989	h3	Top5
1790	ACOT7_+_6453356.23-P1P2	ACOT7	P1P2	GGCCGCAGCCCCCAGCATGT	3	0.820129		0	0.698985	h3	Top5
1791	ACOT7_-_6453388.23-P1P2	ACOT7	P1P2	GGGGGCTGCGGCGGCGGATG	4	0.800073		0	0.667331	h3	Top5
1792	ACOT7_-_6453334.23-P1P2	ACOT7	P1P2	GTACCGGCAGATCTGGATGG	5	0.785301		0	0.737547	h3	Top5
1798	ACOT8_-_44486001.23-P1P2	ACOT8	P1P2	GACCCGCTCCGCGGAAGACG	1	0.946985		0	0.987167	h3	Top5
1799	ACOT8_+_44486016.23-P1P2	ACOT8	P1P2	GGCAATCTGCCGGAAGAGTC	2	0.892042		0	0.851998	h3	Top5
1800	ACOT8_-_44485992.23-P1P2	ACOT8	P1P2	GGCCCTGCACACCCGCTCCG	3	0.864621		0	0.927927	h3	Top5
1801	ACOT8_-_44485597.23-P1P2	ACOT8	P1P2	Gctgccgagcagggtctctc	4	0.840169		0	0.574431	h3	Top5
1802	ACOT8_+_44485553.23-P1P2	ACOT8	P1P2	Gctgccctaagccttcacgg	5	0.810842		0	0.511978	h3	Top5
1808	ACOT9_-_23761316.23-P1P2	ACOT9	P1P2	GGGCCCCGCGCGCTAGTCGG	1	0.988491		0	0.858379	h4	Top5
1809	ACOT9_+_23761360.23-P1P2	ACOT9	P1P2	GCCCGGGCTGTCCTCAGCAA	2	0.918431		0	0.880067	h4	Top5
1810	ACOT9_+_23761133.23-P1P2	ACOT9	P1P2	GGAAGAAGTGGGCCACGCAT	3	0.856613		0	0.740407	h4	Top5
1811	ACOT9_+_23761350.23-P1P2	ACOT9	P1P2	GCCTCAGCAAGGGCGCGGTC	4	0.838097		0	0.76169	h4	Top5
1812	ACOT9_-_23761394.23-P1P2	ACOT9	P1P2	GCAGCCCGGGAGCCGGACAG	5	0.837062		0	0.773229	h4	Top5
1818	ACOX1_+_73975227.23-P1P2	ACOX1	P1P2	GCTGCCTCCTAGGGTCCGGC	1		1.36901	0	0.681774	h1	Top5
1819	ACOX1_-_73975169.23-P1P2	ACOX1	P1P2	GGTTCATGGCGACGACCAGC	2		0.845921	0	0.539969	h1	Top5
1820	ACOX1_-_73975196.23-P1P2	ACOX1	P1P2	GAAGTAAGCACCGACCGAGG	3	1.02556		0	1.04681	h1	Top5
1821	ACOX1_-_73975245.23-P1P2	ACOX1	P1P2	GGCGCCGGCCGGACCCTAGG	4	0.978787		0	0.996779	h1	Top5
1822	ACOX1_-_73975193.23-P1P2	ACOX1	P1P2	GGCGAAGTAAGCACCGACCG	5	0.886199		0	0.845636	h1	Top5
1828	ACOX2_+_58522893.23-P1	ACOX2	P1	GAGGCTGCGGCCTACAGCCG	1	0.947026		0	0.982841	h4	Top5
1829	ACOX2_+_58522860.23-P1	ACOX2	P1	GCGGCCTACAGTGCGGACAC	2	0.844926		0	0.819536	h4	Top5
1830	ACOX2_+_58522520.23-P1	ACOX2	P1	Gggaggacagggaatgccgg	3	0.828176		0	0.616242	h4	Top5
1831	ACOX2_+_58522888.23-P1	ACOX2	P1	GGCGGCCTACAGCCGGGGAG	4	0.752506		0	0.837809	h4	Top5
1832	ACOX2_+_58522852.23-P1	ACOX2	P1	GAGTGCGGACACAGGACAGA	5	0.751076		0	0.830403	h4	Top5
1838	ACOX2_-_58512043.23-P2	ACOX2	P2	GtggtggcctagaAGTGGAT	1	0.922635		0	0.578162	h4	Top5
1839	ACOX2_-_58512435.23-P2	ACOX2	P2	GTTAGGGGGCCTCCACCATA	2	0.861525		0	0.84168	h4	Top5
1840	ACOX2_+_58512428.23-P2	ACOX2	P2	GTGCACAGGGTTGGTCCCTA	3	0.839408		0	0.844754	h4	Top5
1841	ACOX2_-_58512038.23-P2	ACOX2	P2	GgaggatggtggcctagaAG	4	0.838431		0	0.537038	h4	Top5
1842	ACOX2_+_58512441.23-P2	ACOX2	P2	GGCTCAGTAAGTGGTGCACA	5	0.792223		0	0.717354	h4	Top5
1848	ACOX3_-_8430129.23-P1	ACOX3	P1	GCGCGACCGACTCGGAGTAC	1	0.935036		0	0.893627	h4	Top5
1849	ACOX3_-_8430094.23-P1	ACOX3	P1	GTCACCCAGCAGGCGCTCAG	2	0.873921		0	0.834856	h4	Top5
1850	ACOX3_+_8430113.23-P1	ACOX3	P1	GTAGTCCCAGTACTCCGAGT	3	0.867944		0	0.899068	h4	Top5
1851	ACOX3_+_8430140.23-P1	ACOX3	P1	GCAGAGACAGCTGCGCTGTG	4	0.799944		0	0.757702	h4	Top5
1852	ACOX3_-_8430121.23-P1	ACOX3	P1	GTGTCGGCCCGCGACCGACT	5	0.797552		0	0.767641	h4	Top5
1858	ACOX3_-_8442435.23-P2	ACOX3	P2	GAGCAGGAAAGGATCTCCAG	1	1.06986		0	0.897957	h4	Top5
1859	ACOX3_+_8442373.23-P2	ACOX3	P2	GGTTGAACTGTGGAGTGTGT	2	0.880833		0	0.761784	h4	Top5
1860	ACOX3_+_8442383.23-P2	ACOX3	P2	GCCTGGCAGGGGTTGAACTG	3	0.841494		0	0.829385	h4	Top5
1861	ACOX3_-_8442419.23-P2	ACOX3	P2	GTGCCAGGGAAACCAAAAGC	4	0.771594		0	0.700279	h4	Top5
1862	ACOX3_+_8442467.23-P2	ACOX3	P2	GCGGCGCGTTGACGTCATGG	5	0.728578		0	0.629745	h4	Top5
1868	ACOXL_+_111490271.23-P1P2	ACOXL	P1P2	GGAAGTCGCCGTCCAGGTAG	1	0.932211		0	0.886242	h4	Top5
1869	ACOXL_+_111490595.23-P1P2	ACOXL	P1P2	GTGCACCCGACTCTTCGTGG	2	0.885116		0	0.586377	h4	Top5
1870	ACOXL_+_111490547.23-P1P2	ACOXL	P1P2	GCTCAGGGGGCCGAAGAGGT	3	0.845264		0	0.595032	h4	Top5
1871	ACOXL_+_111490560.23-P1P2	ACOXL	P1P2	GGGAGAGGGCACCTCTCAGG	4	0.826189		0	0.503421	h4	Top5
1872	ACOXL_-_111490612.23-P1P2	ACOXL	P1P2	GCCCTCCCCCACGAAGAGTC	5	0.81861		0	0.49877	h4	Top5
1878	ACP1_-_264970.23-P1P2	ACP1	P1P2	GTCTGCGCGCGGGAAGATGG	1	1.13442		0	1.0813	h1	Top5
1879	ACP1_-_264967.23-P1P2	ACP1	P1P2	GGCCTCTGCGCGCGGGAAGA	2	0.955452		0	0.933809	h1	Top5
1880	ACP1_-_265107.23-P1P2	ACP1	P1P2	GCGGCCTAGGAACCATGAGG	3	0.822881		0	0.747884	h1	Top5
1881	ACP1_+_265303.23-P1P2	ACP1	P1P2	GCCATTGGAGGGGAACGAGA	4	0.819741		0	0.559754	h1	Top5
1882	ACP1_+_264980.23-P1P2	ACP1	P1P2	GCACACAAACAGCACGGACT	5	0.811929		0	0.741384	h1	Top5
1888	ACP2_+_47270320.23-P1P2	ACP2	P1P2	GTGATGGCGGGCAAGCGGTC	1	0.927532		0	0.761539	h1	Top5
1889	ACP2_+_47270332.23-P1P2	ACP2	P1P2	GAGATTACAACGGTGATGGC	2	0.926723		0	0.874341	h1	Top5
1890	ACP2_-_47269958.23-P1P2	ACP2	P1P2	GTATGTGGTGGGGACAACTG	3	0.895258		0	0.645817	h1	Top5
1891	ACP2_-_47269915.23-P1P2	ACP2	P1P2	GGCCAAGGTACAGGTAGGAA	4	0.839739		0	0.578816	h1	Top5
1892	ACP2_-_47270385.23-P1P2	ACP2	P1P2	GCAAGCTGGAACCCGCTGGG	5	0.814357		0	0.782314	h1	Top5
1898	ACP5_-_11688437.23-P1	ACP5	P1	GGACACAGGCCAGTCACCGG	1	1.04694		0	0.987296	h1	Top5
1899	ACP5_-_11688455.23-P1	ACP5	P1	GGAGGCTCTGAGAGGCTGGT	2	1.01181		0	1.00081	h1	Top5
1900	ACP5_-_11688086.23-P1	ACP5	P1	GTGGCACCATCAGCCAGGGA	3	0.896421		0	0.651789	h1	Top5
1901	ACP5_-_11688414.23-P1	ACP5	P1	GTGCCCAGCACTCACCCAGG	4	0.886968		0	0.909037	h1	Top5
1902	ACP5_+_11688472.23-P1	ACP5	P1	GGGAATAAAGGCTCAGGGAC	5	0.843695		0	0.740444	h1	Top5
1908	ACP5_-_11689356.23-P2	ACP5	P2	GACGGGACCGCAGCCTGGGA	1	1.01147		0	0.721997	h1	Top5
1909	ACP5_-_11689771.23-P2	ACP5	P2	GGCCGATCCGCCCTGCTCGA	2	0.963773		0	0.919363	h1	Top5
1910	ACP5_-_11689727.23-P2	ACP5	P2	GCAGGCGATCGCACTCCTGG	3	0.929188		0	0.880418	h1	Top5
1911	ACP5_-_11689724.23-P2	ACP5	P2	GCCGCAGGCGATCGCACTCC	4	0.887836		0	0.826336	h1	Top5
1912	ACP5_-_11689744.23-P2	ACP5	P2	GGGCGGCCCCAGCTTTAAGC	5	0.853803		0	0.84158	h1	Top5
1918	ACP6_-_147142356.23-P1P2	ACP6	P1P2	GAGACCCCGAGTGGGAACGG	1	1.16195		0	1.10291	h1	Top5
1919	ACP6_-_147142348.23-P1P2	ACP6	P1P2	GCCTGAGGGAGACCCCGAGT	2	1.11772		0	1.03669	h1	Top5
1920	ACP6_-_147142393.23-P1P2	ACP6	P1P2	GGCAGCAGCGAAGAGTCCCT	3	0.962983		0	0.879497	h1	Top5
1921	ACP6_+_147142159.23-P1P2	ACP6	P1P2	GGGCCTACCACCATGATCAC	4	0.791202		0	0.686612	h1	Top5
1922	ACP6_+_147141956.23-P1P2	ACP6	P1P2	GCTCAAGCCGCTCCCGCTGG	5	0.743491		0	0.482633	h1	Top5
1928	ACPL2_-_140950647.23-P1P2	ACPL2	P1P2	Gggccccgcgagctccccgg	1	0.890002		0	0.850015	h7	Top5
1929	ACPL2_+_140950963.23-P1P2	ACPL2	P1P2	GgcgCAAGTCCTAGGCTCAG	2	0.876792		0	0.802711	h7	Top5
1930	ACPL2_+_140950942.23-P1P2	ACPL2	P1P2	GGCGAGCGCGGGGATAAAGG	3	0.804204		0	0.780749	h7	Top5
1931	ACPL2_+_140951037.23-P1P2	ACPL2	P1P2	Gctgggagaagggggctatg	4	0.79497		0	0.523603	h7	Top5
1932	ACPL2_+_140951203.23-P1P2	ACPL2	P1P2	GAATCTCGGCTGGAATCCAG	5	0.770925		0	0.511112	h7	Top5
1938	ACPP_+_132036338.23-P1P2	ACPP	P1P2	GAAACAAGAAGCCAAGGCTA	1	0.820584		0	0.713862	h1	Top5
1939	ACPP_+_132036293.23-P1P2	ACPP	P1P2	GGGGTGCAGCTCTCATGTTG	2	0.733311		0	0.794701	h1	Top5
1940	ACPP_+_132036703.23-P1P2	ACPP	P1P2	GGACTGGTGTGGCTGTCAAA	3	0.70084		0	0.341119	h1	Top5
1941	ACPP_+_132036268.23-P1P2	ACPP	P1P2	GGCTGTTTCTGGCAGGAGTT	4	0.661422		0	0.650598	h1	Top5
1942	ACPP_+_132036504.23-P1P2	ACPP	P1P2	GGTCTCTGGGAAACAATCCA	5	0.638078		0	0.608031	h1	Top5
1948	ACPT_+_51294074.23-ENST00000270593.1	ACPT	ENST00000270593.1	GACTCAGGAAGGCCTCGTAG	1	1.10792		0	0.808614	h1	Top5
1949	ACPT_-_51294122.23-ENST00000270593.1	ACPT	ENST00000270593.1	GGTACCGGCGGGAGGAGGTA	2	1.06684		0	0.689449	h1	Top5
1950	ACPT_+_51293697.23-ENST00000270593.1	ACPT	ENST00000270593.1	GcagcagGAGAGGTCCAGCA	3	1.01269		0	1.04469	h1	Top5
1951	ACPT_+_51293761.23-ENST00000270593.1	ACPT	ENST00000270593.1	GCCAGAGCCACGAACACCAG	4	0.889858		0	0.819252	h1	Top5
1952	ACPT_-_51293910.23-ENST00000270593.1	ACPT	ENST00000270593.1	GCCCATGGACCCACACAAGG	5	0.823488		0	0.815998	h1	Top5
1958	ACR_+_51177099.23-P1P2	ACR	P1P2	GAGTGAGAGAGCCTACTGGG	1	1.04406		0	0.724701	h3	Top5
1959	ACR_-_51176666.23-P1P2	ACR	P1P2	GCCAGGCAGTGCCAGGAGTA	2	0.858286		0	0.883264	h3	Top5
1960	ACR_+_51177061.23-P1P2	ACR	P1P2	GGTGAAGCGATGATATCCTG	3	0.828475		0	0.512687	h3	Top5
1961	ACR_-_51176829.23-P1P2	ACR	P1P2	GTCCAGGGCTAGGGAAAAGG	4	0.759184		0	0.710835	h3	Top5
1962	ACR_-_51176714.23-P1P2	ACR	P1P2	GCTGGTCTTGGCAGTGTCCG	5	0.741231		0	0.74981	h3	Top5
1968	ACRBP_+_6756572.23-P1P2	ACRBP	P1P2	GCTGCGGCTTGGCCCGTTAG	1	0.942725		0	0.856902	h5	Top5
1969	ACRBP_+_6756569.23-P1P2	ACRBP	P1P2	GCGGCTTGGCCCGTTAGAGG	2	0.925976		0	0.896448	h5	Top5
1970	ACRBP_+_6756555.23-P1P2	ACRBP	P1P2	GAGAGGCGGCTTGTGTCCAC	3	0.925149		0	0.819328	h5	Top5
1971	ACRBP_-_6756126.23-P1P2	ACRBP	P1P2	GGAGAGAGGGCTGCCTGGAG	4	0.911997		0	0.559398	h5	Top5
1972	ACRBP_-_6756147.23-P1P2	ACRBP	P1P2	GGAGGCCTGAGTCGAATCCT	5	0.893881		0	0.564325	h5	Top5
1978	ACRC_-_70798376.23-P1P2	ACRC	P1P2	GAGAGGCTGCAACACCAGGT	1	0.838117		0	0.716908	h7	Top5
1979	ACRC_-_70797923.23-P1P2	ACRC	P1P2	GGGTCTGGACAATTCAAGTA	2	0.835435		0	0.621384	h7	Top5
1980	ACRC_-_70798784.23-P1P2	ACRC	P1P2	Gagagaagtaggggcaccag	3	0.834203		0	0.543789	h7	Top5
1981	ACRC_-_70798359.23-P1P2	ACRC	P1P2	GCTGCTGCCGGCCACGCCAG	4	0.802035		0	0.698852	h7	Top5
1982	ACRC_-_70798717.23-P1P2	ACRC	P1P2	GcgTCATTGCAGATAGTGGG	5	0.786482		0	0.552203	h7	Top5
1988	ACRV1_+_125550697.23-P1P2	ACRV1	P1P2	GGAAGCTGTGGCCCACACTG	1	0.970367		0	1.00307	h7	Top5
1989	ACRV1_+_125550420.23-P1P2	ACRV1	P1P2	GTACAGTCAGAGGGTCCCAC	2	0.815815		0	0.587455	h7	Top5
1990	ACRV1_-_125550324.23-P1P2	ACRV1	P1P2	GGGTGGGACAAACCTTCATT	3	0.755889		0	0.384599	h7	Top5
1991	ACRV1_-_125550695.23-P1P2	ACRV1	P1P2	GTCTGGATTTAGGAAAAGAG	4	0.7189		0	0.707527	h7	Top5
1992	ACRV1_+_125550253.23-P1P2	ACRV1	P1P2	GTAATGTGCCAAGGAAAGAT	5	0.711144		0	0.313387	h7	Top5
1998	ACSBG1_+_78526846.23-P1P2	ACSBG1	P1P2	GTGTCTTCAGTGGAAGCCCG	1	1.03011		0	0.986501	h2	Top5
1999	ACSBG1_-_78526810.23-P1P2	ACSBG1	P1P2	GCATGCTGGGGTCCCCGTGT	2	0.96122		0	0.960728	h2	Top5
2000	ACSBG1_+_78526814.23-P1P2	ACSBG1	P1P2	GGCAATTCTGGAGCTGGATA	3	0.912558		0	0.932869	h2	Top5
2002	ACSBG1_+_78526497.23-P1P2	ACSBG1	P1P2	GAAAGGCTCATCAAAGAATG	5	0.784616		0	0.51944	h2	Top5
2008	ACSBG2_-_6135684.23-P1P2	ACSBG2	P1P2	GCGTTCTGGAAGGTTGAATG	1	0.825687		0	0.790424	h4	Top5
2009	ACSBG2_+_6135737.23-P1P2	ACSBG2	P1P2	GCTCCGTCCAGCCAGGATGA	2	0.764148		0	0.729903	h4	Top5
2010	ACSBG2_-_6135704.23-P1P2	ACSBG2	P1P2	GGGTAGAAGGCCTGTTGTGG	3	0.738732		0	0.80505	h4	Top5
2011	ACSBG2_-_6135670.23-P1P2	ACSBG2	P1P2	GTGGCTGGGATGGAACGTTC	4	0.715387		0	0.620243	h4	Top5
2012	ACSBG2_-_6135770.23-P1P2	ACSBG2	P1P2	GCTGGACGGAGAGGGTGACG	5	0.714598		0	0.698396	h4	Top5
2018	ACSF2_-_48503625.23-P1P2	ACSF2	P1P2	GCGCAGGGCAAAGCGAGCCA	1	0.943535		0	0.893613	h4	Top5
2019	ACSF2_-_48503638.23-P1P2	ACSF2	P1P2	GGAGCCATGGCTGTCTACGT	2	0.893446		0	0.877742	h4	Top5
2020	ACSF2_+_48503830.23-P1P2	ACSF2	P1P2	GGTGCACTCGTCCAGAGGTG	3	0.831229		0	0.81158	h4	Top5
2021	ACSF2_-_48503858.23-P1P2	ACSF2	P1P2	GTCTGGACGAGTGCACTGGG	4	0.829021		0	0.816154	h4	Top5
2028	ACSF3_+_89160267.23-P1P2	ACSF3	P1P2	GAGTCGGGCCGGACCAGTTC	1		1.01449	0	0.579931	h3	Top5
2029	ACSF3_-_89160263.23-P1P2	ACSF3	P1P2	GGCCGCGCCGGGGAAGCTGT	2		1.01326	0	0.590883	h3	Top5
2030	ACSF3_+_89160393.23-P1P2	ACSF3	P1P2	GgccgcccgcACCTACGAGA	3	0.791156		0	0.782992	h3	Top5
2031	ACSF3_-_89160302.23-P1P2	ACSF3	P1P2	GGCCCGACTCACGACCCCGC	4	0.534563	0.799508	0	0.559823	h3	Top5
2032	ACSF3_+_89160580.23-P1P2	ACSF3	P1P2	GGCTCCCCACCGGACACGAG	5	0.729943		0	0.658647	h3	Top5
2038	ACSL1_-_185746686.23-P1P2	ACSL1	P1P2	GCGGACGAGGGCAACGTCAG	1	0.861521		0	0.478208	h1	Top5
2039	ACSL1_+_185747071.23-P1P2	ACSL1	P1P2	GCGGAGCGGCCGGTCCACGG	2	0.814392		0	0.834774	h1	Top5
2040	ACSL1_+_185747085.23-P1P2	ACSL1	P1P2	GGTGACAGCCGGCGGCGGAG	3	0.765624		0	0.716145	h1	Top5
2041	ACSL1_+_185746700.23-P1P2	ACSL1	P1P2	GCCGCGCTTCGGCTGGGAGG	4	0.749247		0	0.434627	h1	Top5
2042	ACSL1_+_185747074.23-P1P2	ACSL1	P1P2	GCGGCGGAGCGGCCGGTCCA	5	0.744151		0	0.806071	h1	Top5
2048	ACSL3_-_223725834.23-P1P2	ACSL3	P1P2	GGACGAGGAGGCGTTGGACG	1		1.37915	0	0.648226	h1	Top5
2049	ACSL3_+_223725692.23-P1P2	ACSL3	P1P2	GACTCGTTGCCTATGCAGAG	2		0.875901	0	0.343858	h1	Top5
2050	ACSL3_-_223726162.23-P1P2	ACSL3	P1P2	GGAGCAGCGGCGAGCAGGGT	3	0.944999		0	0.72033	h1	Top5
2051	ACSL3_-_223725802.23-P1P2	ACSL3	P1P2	GGACACTGCAGTTGTCTACG	4	0.799035		0	0.715932	h1	Top5
2052	ACSL3_+_223726215.23-P1P2	ACSL3	P1P2	GTGCAGCTCCCGGCTCGCGT	5	0.776634		0	0.481632	h1	Top5
2058	ACSL4_-_108976456.23-P1P2	ACSL4	P1P2	GACCGCGTGCCCGCTAGCGC	1		1.08015	0	0.530555	h1	Top5
2059	ACSL4_+_108976382.23-P1P2	ACSL4	P1P2	GCCGGCCGGCTGCGAAGACG	2		0.826373	0	0.644366	h1	Top5
2060	ACSL4_-_108976106.23-P1P2	ACSL4	P1P2	GTGCGGTGAGCGGCAGGAAG	3	0.904512		0	0.653147	h1	Top5
2061	ACSL4_-_108976096.23-P1P2	ACSL4	P1P2	GGCCCTCGGGATGCGGTGAG	4	0.885869		0	0.695912	h1	Top5
2062	ACSL4_-_108976463.23-P1P2	ACSL4	P1P2	GGCCCGCTAGCGCTGGGACG	5	0.820893		0	0.808769	h1	Top5
2068	ACSL5_-_114136040.23-P1	ACSL5	P1	GTCAGAGCAGGGCAGAACTG	1	1.1089		0	1.03423	h2	Top5
2069	ACSL5_+_114136352.23-P1	ACSL5	P1	GGGCATGACCGAGACCAGGA	2	0.949487		0	0.735585	h2	Top5
2070	ACSL5_+_114136372.23-P1	ACSL5	P1	GCTCCTGACACAGGGTCTGA	3	0.890805		0	0.687562	h2	Top5
2071	ACSL5_-_114136013.23-P1	ACSL5	P1	GGCCTGACATGGCCTGACTC	4	0.871899		0	0.863356	h2	Top5
2072	ACSL5_-_114136407.23-P1	ACSL5	P1	GGTCAGGAGGAGCAACGGGA	5	0.837224		0	0.602589	h2	Top5
2078	ACSL5_-_114133956.23-P2	ACSL5	P2	GGAGTAGAAGTGCCTGAATG	1	0.862388		0	0.835337	h2	Top5
2079	ACSL5_-_114134322.23-P2	ACSL5	P2	GGCACACCAAGCCAGAATGT	2	0.861619		0	0.523905	h2	Top5
2080	ACSL5_-_114133923.23-P2	ACSL5	P2	GGTGTGTCCCAGTCAGTCCT	3	0.803486		0	0.78769	h2	Top5
2081	ACSL5_-_114133986.23-P2	ACSL5	P2	GCAATACAGCCAGCTGTGAG	4	0.755946		0	0.697672	h2	Top5
2082	ACSL5_-_114134410.23-P2	ACSL5	P2	GGAGGGCAGAGAGTCCCATT	5	0.724615		0	0.613068	h2	Top5
2088	ACSL6_-_131347437.23-P1	ACSL6	P1	GCGGCTCAAGGGGGAGGGCG	1		1.39433	0	0.172841	h2	Top5
2089	ACSL6_-_131347379.23-P1	ACSL6	P1	GATTTTTAGCCCCCGCCCTC	2		0.999741	0	0.175983	h2	Top5
2090	ACSL6_+_131347320.23-P1	ACSL6	P1	GGGCGGCGCGGCTActgctg	3	0.998612		0	0.959309	h2	Top5
2091	ACSL6_+_131346969.23-P1	ACSL6	P1	GGTCTGCGGAGGGAGATATA	4	0.949889		0	0.712506	h2	Top5
2092	ACSL6_+_131347346.23-P1	ACSL6	P1	GGGCTAAAAATACCCGGCAG	5	0.916356		0	0.802748	h2	Top5
2098	ACSL6_-_131310249.23-P2	ACSL6	P2	GTGTGTCCATGGGTAAGACA	1	0.927994		0	0.671181	h2	Top5
2099	ACSL6_-_131310298.23-P2	ACSL6	P2	GGCTCCCAGGAGGGACAAGT	2	0.908049		0	0.686596	h2	Top5
2100	ACSL6_-_131310682.23-P2	ACSL6	P2	GTTCTGCAGGCGACGGGCAT	3	0.810693		0	0.788964	h2	Top5
2101	ACSL6_-_131310302.23-P2	ACSL6	P2	GCCAGGAGGGACAAGTGGGG	4	0.774098		0	0.575071	h2	Top5
2102	ACSL6_+_131310427.23-P2	ACSL6	P2	GTAAGGCCCTGGCATCAGGG	5	0.76272		0	0.727731	h2	Top5
2108	ACSM1_-_20687076.23-P1P2	ACSM1	P1P2	Gtagccctggaagacagcca	1	1.02907		0	0.697375	h3	Top5
2109	ACSM1_+_20687058.23-P1P2	ACSM1	P1P2	Gatgccctggctgtcttcca	2	0.809318		0	0.45875	h3	Top5
2110	ACSM1_+_20686984.23-P1P2	ACSM1	P1P2	Ggccatccatcactaaaaga	3	0.652631		0	0.29719	h3	Top5
2111	ACSM1_-_20687024.23-P1P2	ACSM1	P1P2	Gggctgaccaatggcactat	4	0.637922		0	0.256812	h3	Top5
2112	ACSM1_-_20687521.23-P1P2	ACSM1	P1P2	Gagggagggtgtctcaggtc	5	0.622022		0	0.650769	h3	Top5
2118	ACSM2A_-_20463283.23-P1P2	ACSM2A	P1P2	GAGAGAAGGATGAATCTCAG	1	0.940036		2	0.618128	h3	Top5
2119	ACSM2A_-_20463214.23-P1P2	ACSM2A	P1P2	GCAGCAACAGGGAGAGACGA	2	0.895003		3	0.788401	h3	Top5
2120	ACSM2A_-_20463169.23-P1P2	ACSM2A	P1P2	GAGTCTTAGGAGGAAACACT	3	0.792007		3	0.772604	h3	Top5
2121	ACSM2A_-_20462957.23-P1P2	ACSM2A	P1P2	GAGCTGCTGGCTGGAGAGGA	4	0.782474		3	0.756528	h3	Top5
2122	ACSM2A_-_20462920.23-P1P2	ACSM2A	P1P2	GGTTACTGTGCTCTCTTCCA	5	0.770348		3	0.814441	h3	Top5
2128	ACSM2B_+_20587247.23-P1P2	ACSM2B	P1P2	GAGAGAAGGATGAATCCCAG	1	0.979571		3	0.613996	h3	Top5
2129	ACSM2B_+_20587244.23-P1P2	ACSM2B	P1P2	GGAAGGATGAATCCCAGAGG	2	0.959539		3	0.595763	h3	Top5
2130	ACSM2B_+_20587316.23-P1P2	ACSM2B	P1P2	GCAGCAACAGGGAGAGACGA	3	0.945225		3	0.855689	h3	Top5
2131	ACSM2B_+_20587573.23-P1P2	ACSM2B	P1P2	GAGCTGCTGGCTGGAGAGGA	4	0.812879		3	0.82168	h3	Top5
2132	ACSM2B_+_20587361.23-P1P2	ACSM2B	P1P2	GAGTCTTAGGAGGAAACACT	5	0.781854		3	0.707451	h3	Top5
2138	ACSM3_+_20775331.23-P1P2	ACSM3	P1P2	GCGTGGCAGTCTAAAGAAGA	1	0.877866		0	0.825453	h4	Top5
2139	ACSM3_+_20775412.23-P1P2	ACSM3	P1P2	GCCAACACAGATGGAGATTA	2	0.786507		0	0.77144	h4	Top5
2140	ACSM3_-_20775380.23-P1P2	ACSM3	P1P2	GAAGCAGATGTGAGAACTCA	3	0.781488		0	0.740078	h4	Top5
2141	ACSM3_+_20775307.23-P1P2	ACSM3	P1P2	GGAGCAGTCTGACAATCCGG	4	0.687117		0	0.628053	h4	Top5
2142	ACSM3_-_20775771.23-P1P2	ACSM3	P1P2	GTTAATTGAAccagatgcgg	5	0.672738		0	0.422328	h4	Top5
2148	ACSM4_+_7457345.23-ENST00000399422.4	ACSM4	ENST00000399422.4	GTCTGTGAGGAACGACCATG	1	0.712906		0	0.413797	h3	Top5
2149	ACSM4_+_7457340.23-ENST00000399422.4	ACSM4	ENST00000399422.4	GGAGGAACGACCATGGGGAT	2	0.67666		0	0.316814	h3	Top5
2150	ACSM4_+_7457164.23-ENST00000399422.4	ACSM4	ENST00000399422.4	GTGGAAGACTGAGAGATAAG	3	0.648464		0	0.570323	h3	Top5
2151	ACSM4_+_7457146.23-ENST00000399422.4	ACSM4	ENST00000399422.4	GGGGGACACCAAGCATCTAC	4	0.646359		0	0.526525	h3	Top5
2152	ACSM4_+_7456947.23-ENST00000399422.4	ACSM4	ENST00000399422.4	GCCAGATGAATCTAAATGTC	5	0.645113		0	0.554337	h3	Top5
2158	ACSM5_-_20421144.23-P1P2	ACSM5	P1P2	GAGGTGGCTGAGGAATCCAG	1	1.03358		0	0.964413	h4	Top5
2159	ACSM5_-_20421270.23-P1P2	ACSM5	P1P2	Gggagaggtgggtcagagaa	2	0.935819		0	0.680774	h4	Top5
2160	ACSM5_-_20421315.23-P1P2	ACSM5	P1P2	GGGCCTGGTGGCCACTGCAG	3	0.921937		0	0.594129	h4	Top5
2161	ACSM5_-_20420881.23-P1P2	ACSM5	P1P2	GTGGGGCTGAAGTTCCCTGT	4	0.888614		0	0.888254	h4	Top5
2162	ACSM5_-_20421170.23-P1P2	ACSM5	P1P2	GAGACTGAGGAAAAGGACTG	5	0.849014		0	0.780305	h4	Top5
2168	ACSS1_+_25038767.23-P1P2	ACSS1	P1P2	GGGCGTGAGGCACCCACTCT	1	1.00936		0	0.998686	h2	Top5
2169	ACSS1_+_25038329.23-P1P2	ACSS1	P1P2	GACTCGGAGCCTCTCGCCAG	2	0.961316		0	0.558401	h2	Top5
2170	ACSS1_+_25038734.23-P1P2	ACSS1	P1P2	GCTCAGGTAGCCTGCCTAGA	3	0.852072		0	0.925962	h2	Top5
2171	ACSS1_-_25038359.23-P1P2	ACSS1	P1P2	GAGAGGCTCCGAGTCCCCTC	4	0.848401		0	0.560984	h2	Top5
2172	ACSS1_-_25038372.23-P1P2	ACSS1	P1P2	GCCCCTCGGGACCCAAGAGT	5	0.839578		0	0.584247	h2	Top5
2178	ACSS2_-_33464420.23-P1P2	ACSS2	P1P2	GGCACCCGCCGCGACCGCAA	1	0.964422		0	0.909616	h1	Top5
2179	ACSS2_-_33464808.23-P1P2	ACSS2	P1P2	GGAGGAGACGAGGGTTCCAT	2	0.95725		0	0.62227	h1	Top5
2180	ACSS2_-_33464423.23-P1P2	ACSS2	P1P2	GCCCGCCGCGACCGCAAAGG	3	0.922567		0	0.890361	h1	Top5
2181	ACSS2_-_33464453.23-P1P2	ACSS2	P1P2	GCTAGGAACTTGACGTGATG	4	0.828514		0	0.793279	h1	Top5
2182	ACSS2_+_33464457.23-P1P2	ACSS2	P1P2	GCGCTCCGGACCCGCTCCTC	5	0.807009		0	0.770659	h1	Top5
2188	ACSS3_-_81471913.23-P1P2	ACSS3	P1P2	GGGAGGAGATGAAACCGTCT	1	0.936948		0	0.926596	h4	Top5
2189	ACSS3_-_81471886.23-P1P2	ACSS3	P1P2	GTCGCACACTCGGGGACCGC	2	0.880812		0	0.83196	h4	Top5
2190	ACSS3_-_81472068.23-P1P2	ACSS3	P1P2	GGATGCAGGGCACTGTCCTC	3	0.802772		0	0.731205	h4	Top5
2191	ACSS3_+_81471956.23-P1P2	ACSS3	P1P2	GCCGGAGAGGACCCAGGCAA	4	0.802228		0	0.782675	h4	Top5
2192	ACSS3_-_81472074.23-P1P2	ACSS3	P1P2	GGGGCACTGTCCTCCGGCAG	5	0.797433		0	0.758679	h4	Top5
2198	ACTA1_+_229569744.23-P1	ACTA1	P1	GGTAGCTACCCGCCCAGGTA	1	1.01753		0	0.937419	h1	Top5
2199	ACTA1_-_229569839.23-P1	ACTA1	P1	GCACTTGGCGCTGTCCGCTG	2	0.821726		0	0.823925	h1	Top5
2200	ACTA1_-_229569627.23-P1	ACTA1	P1	GGCGTGTGGCTCCGGAGACG	3	0.815058		0	0.735692	h1	Top5
2201	ACTA1_-_229569824.23-P1	ACTA1	P1	GGGGGAAGCGAGGCTTCACT	4	0.794985		0	0.788515	h1	Top5
2202	ACTA1_-_229569754.23-P1	ACTA1	P1	GCCCAACTCCTGCCCTACCT	5	0.779285		0	0.8008	h1	Top5
2208	ACTA1_-_229568723.23-P2	ACTA1	P2	GGCCGGCTCCCTCTGCGGAG	1	1.03401		0	0.953515	h1	Top5
2209	ACTA1_-_229568745.23-P2	ACTA1	P2	GCAGCCTGACCTGGTGTCGG	2	0.986083		0	1.04106	h1	Top5
2210	ACTA1_+_229568301.23-P2	ACTA1	P2	GACGCCTCCGGCAGGACCAC	3	0.924972		0	0.559256	h1	Top5
2211	ACTA1_-_229568779.23-P2	ACTA1	P2	GGACGGGAACACGGCCCTAG	4	0.844357		0	0.830771	h1	Top5
2212	ACTA1_-_229568328.23-P2	ACTA1	P2	GGTCCTGCCGGAGGCGTAGA	5	0.817359		0	0.536362	h1	Top5
2218	ACTA2_+_90712479.23-P1	ACTA2	P1	GCAAGCACTGTCAGGGTAAG	1	0.936135		0	0.852756	h2	Top5
2219	ACTA2_-_90712506.23-P1	ACTA2	P1	GACCCTGACAGTGCTTGGCT	2	0.849787		0	0.85935	h2	Top5
2220	ACTA2_+_90712443.23-P1	ACTA2	P1	GTGTGACTTATAGATTCCAG	3	0.710996		0	0.652491	h2	Top5
2221	ACTA2_-_90712449.23-P1	ACTA2	P1	GGGGTAATTAAAAGAGCCAC	4	0.602717		0	0.481993	h2	Top5
2222	ACTA2_+_90712275.23-P1	ACTA2	P1	GTAGTTTGGTATGATGGAAG	5	0.555692		0	0.580128	h2	Top5
2228	ACTA2_+_90751072.23-P2	ACTA2	P2	GCCTTTGGCTTGGCTTGTCA	1	0.956009		0	0.912147	h2	Top5
2229	ACTA2_+_90750694.23-P2	ACTA2	P2	GTATCCCCGGGACTAAGACG	2	0.951972		0	0.681032	h2	Top5
2230	ACTA2_+_90750678.23-P2	ACTA2	P2	GACGGGGTAAGCCTCCACCC	3	0.917106		0	0.63121	h2	Top5
2231	ACTA2_-_90751052.23-P2	ACTA2	P2	GGGGGACCCCGGTTGGAGAG	4	0.897161		0	0.805722	h2	Top5
2232	ACTA2_-_90751066.23-P2	ACTA2	P2	GGAGAGAGGAGCGGAACTCC	5	0.877774		0	0.826077	h2	Top5
2238	ACTB_-_5570191.23-P1P2	ACTB	P1P2	GACGGGCGGCGGATCGGCAA	1	0.857378		0	0.77201	h2	Top5
2239	ACTB_+_5570130.23-P1P2	ACTB	P1P2	GAAGCCCGGCCAGCCGACCG	2	0.8194		0	0.752192	h2	Top5
2240	ACTB_+_5569721.23-P1P2	ACTB	P1P2	GGCGTGCGCGCTGGGACTCA	3	0.810462		0	0.576234	h2	Top5
2241	ACTB_-_5570006.23-P1P2	ACTB	P1P2	GCCCATCTCCGGAGGCCCAG	4	0.798562		0	0.746997	h2	Top5
2242	ACTB_-_5568781.23-P1P2	ACTB	P1P2	GCGGCCACCAGAAGAGGTAG	5	0.790782		0	0.414866	h2	Top5
2248	ACTBL2_-_56778661.23-P1P2	ACTBL2	P1P2	GGAGGCTGCACCGGGACCAC	1	0.823259		0	0.659533	h4	Top5
2249	ACTBL2_+_56778359.23-P1P2	ACTBL2	P1P2	GGACTGCTACGTGGGAGATG	2	0.745719		0	0.704571	h4	Top5
2250	ACTBL2_-_56778219.23-P1P2	ACTBL2	P1P2	GGTTCAGGGGTGCCTCGGTG	3	0.744403		0	0.409975	h4	Top5
2251	ACTBL2_+_56778273.23-P1P2	ACTBL2	P1P2	GGGACGATATGGAAAAGATC	4	0.70922		0	0.475552	h4	Top5
2252	ACTBL2_+_56778209.23-P1P2	ACTBL2	P1P2	GCATCCCATCCTCCTCACCG	5	0.694749		0	0.404701	h4	Top5
2258	ACTC1_-_35087711.23-P1P2	ACTC1	P1P2	GCCGGGCGCTGACTCACCGT	1	1.01427		0	0.902641	h4	Top5
2259	ACTC1_-_35087685.23-P1P2	ACTC1	P1P2	GACCAGGCGAGGAGTGAACG	2	0.865378		0	0.815314	h4	Top5
2260	ACTC1_-_35087222.23-P1P2	ACTC1	P1P2	GGAAGCCGCGGAGGAGACTG	3	0.822978		0	0.615942	h4	Top5
2261	ACTC1_+_35087479.23-P1P2	ACTC1	P1P2	GTCCTCGCAGGACCTCGCAG	4	0.800917		0	0.741007	h4	Top5
2262	ACTC1_-_35087295.23-P1P2	ACTC1	P1P2	GTAGGGTGCCAGGTGCAAGG	5	0.791198		0	0.512225	h4	Top5
2268	ACTG1_-_79479777.23-P1P2	ACTG1	P1P2	GCACCGGCAGAGAAACGCGA	1	0.994308		0	0.881338	h2	Top5
2269	ACTG1_-_79479816.23-P1P2	ACTG1	P1P2	GAGAGTGCGAGAGCTGGCAG	2	0.957698		0	0.873223	h2	Top5
2270	ACTG1_-_79479785.23-P1P2	ACTG1	P1P2	GGAGAAACGCGACGGCGGAG	3	0.908785		0	0.832033	h2	Top5
2271	ACTG1_-_79479780.23-P1P2	ACTG1	P1P2	GCGGCAGAGAAACGCGACGG	4	0.90391		0	0.761423	h2	Top5
2272	ACTG1_-_79479746.23-P1P2	ACTG1	P1P2	GACGTCCAGCTCAGGCCCCG	5	0.886511		0	0.832754	h2	Top5
2278	ACTG2_+_74120202.23-P1	ACTG2	P1	GGGCAGCCCCGGAAAGGAAG	1	0.986069		0	0.919011	h4	Top5
2279	ACTG2_-_74120192.23-P1	ACTG2	P1	GACCCTCGGTAAGTACTGTA	2	0.938822		0	0.910786	h4	Top5
2280	ACTG2_+_74120172.23-P1	ACTG2	P1	GGCCGTACAGTACTTACCGA	3	0.919956		0	0.835897	h4	Top5
2281	ACTG2_+_74120163.23-P1	ACTG2	P1	GTACTTACCGAGGGTATGAG	4	0.915542		0	0.869174	h4	Top5
2282	ACTG2_-_74120376.23-P1	ACTG2	P1	GCTGGCCATGGGACATCCTG	5	0.83571		0	0.786074	h4	Top5
2288	ACTG2_-_74128769.23-P2	ACTG2	P2	GgtgtgtgCACGCCAGGTGT	1	0.829012		0	0.659045	h4	Top5
2289	ACTG2_+_74128598.23-P2	ACTG2	P2	GGTGCAGCGCTTACTCCTAG	2	0.79069		0	0.728011	h4	Top5
2290	ACTG2_+_74128454.23-P2	ACTG2	P2	GTTGTCACACACGAGCGCGG	3	0.775881		0	0.800717	h4	Top5
2291	ACTG2_-_74128450.23-P2	ACTG2	P2	GACACACACCATGTGTGAAG	4	0.746333		0	0.68788	h4	Top5
2292	ACTG2_-_74128624.23-P2	ACTG2	P2	GAGGAGTAAGCGCTGCACTG	5	0.688771		0	0.721532	h4	Top5
2298	ACTL10_+_32254796.23-P1P2	ACTL10	P1P2	GCCTCCCGGCCTCTGTCCTA	1	1.05073		0	0.943642	h7	Top5
2299	ACTL10_-_32254809.23-P1P2	ACTL10	P1P2	GGGACTACTCCCTAGGACAG	2	1.03802		0	0.885699	h7	Top5
2300	ACTL10_-_32254768.23-P1P2	ACTL10	P1P2	GGGAAGAACTTAGGCTCCGG	3	1.03562		0	0.935	h7	Top5
2301	ACTL10_-_32254788.23-P1P2	ACTL10	P1P2	GGGCAGAGCCAAAGGCTGAA	4	0.995039		0	0.849642	h7	Top5
2302	ACTL10_-_32254824.23-P1P2	ACTL10	P1P2	GACAGAGGCCGGGAGGTATC	5	0.898544		0	0.831835	h7	Top5
2308	ACTL6A_-_179280860.23-P1P2	ACTL6A	P1P2	GGCCAGTTAGCCCTTAGGGT	1		1.27619	0	0.525108	h3	Top5
2309	ACTL6A_+_179280849.23-P1P2	ACTL6A	P1P2	GCGGCGCGACTCCTACCCTA	2		0.90354	0	0.494909	h3	Top5
2310	ACTL6A_+_179280744.23-P1P2	ACTL6A	P1P2	GCCCACCTCAGGCAACAAAG	3	0.999696		0	0.961331	h3	Top5
2311	ACTL6A_-_179280784.23-P1P2	ACTL6A	P1P2	GGGGTGGCGGTGGAAGTTAA	4	0.924074		0	0.896819	h3	Top5
2312	ACTL6A_+_179280755.23-P1P2	ACTL6A	P1P2	GTTCCACCGCCACCCACCTC	5	0.903575		0	0.913847	h3	Top5
2318	ACTL6B_+_100253969.23-P1P2	ACTL6B	P1P2	GGCGCAGCGGGCACTATGAG	1	1.02264		0	1.00237	h2	Top5
2319	ACTL6B_+_100253966.23-P1P2	ACTL6B	P1P2	GCAGCGGGCACTATGAGCGG	2	1.01813		0	1.06163	h2	Top5
2320	ACTL6B_-_100254007.23-P1P2	ACTL6B	P1P2	GTGCGCTGCTAGCGGCCCGT	3	1.00989		0	0.898161	h2	Top5
2321	ACTL6B_-_100254010.23-P1P2	ACTL6B	P1P2	GGCTGCTAGCGGCCCGTGGG	4	0.974666		0	0.981187	h2	Top5
2322	ACTL6B_+_100254000.23-P1P2	ACTL6B	P1P2	GTGATCCCGCCACCGCCCAC	5	0.872751		0	0.818	h2	Top5
2328	ACTL7A_-_111624608.23-P1P2	ACTL7A	P1P2	GGCGGCTCTTGACAACATGT	1	0.914219		0	0.848877	h4	Top5
2329	ACTL7A_-_111624958.23-P1P2	ACTL7A	P1P2	GTCGCAAGGAGACATTCGTG	2	0.840425		0	0.659512	h4	Top5
2330	ACTL7A_-_111624654.23-P1P2	ACTL7A	P1P2	GATGGGCCCACCAAGAAGGT	3	0.819527		0	0.734738	h4	Top5
2331	ACTL7A_-_111624563.23-P1P2	ACTL7A	P1P2	GTTCAGGCCTTGAATCCAGT	4	0.775244		0	0.754841	h4	Top5
2332	ACTL7A_+_111624526.23-P1P2	ACTL7A	P1P2	GCCTGAAAGGCCTACATCAG	5	0.76212		0	0.556113	h4	Top5
2338	ACTL7B_-_111618185.23-P1P2	ACTL7B	P1P2	GCACCCTGAGCCGTGCCCAG	1	0.977686		0	0.928804	h4	Top5
2339	ACTL7B_+_111617819.23-P1P2	ACTL7B	P1P2	GGACTGCGTGCAGGACATCT	2	0.9278		0	0.631745	h4	Top5
2340	ACTL7B_+_111618198.23-P1P2	ACTL7B	P1P2	GAGGGAGGCAGATGGCGACA	3	0.8581		0	0.87532	h4	Top5
2341	ACTL7B_-_111618259.23-P1P2	ACTL7B	P1P2	GCACAGCCTAGAGCCCCCTG	4	0.851308		0	0.841032	h4	Top5
2342	ACTL7B_+_111617857.23-P1P2	ACTL7B	P1P2	GTGGTGAACCCGCTGAAGCA	5	0.844238		0	0.600985	h4	Top5
2348	ACTL8_-_18081836.23-P1P2	ACTL8	P1P2	Gtgccacgtgctcacagagt	1		0.991242	0	0.843006	h4	Top5
2349	ACTL8_+_18081845.23-P1P2	ACTL8	P1P2	Ggcacgagagcggctgcacg	2		0.835058	0	0.62624	h4	Top5
2350	ACTL8_-_18081842.23-P1P2	ACTL8	P1P2	Ggtgctcacagagtaggctg	3	0.980063		0	0.977222	h4	Top5
2351	ACTL8_-_18081895.23-P1P2	ACTL8	P1P2	Gtgcagtgtgcagctgagtt	4	0.953547		0	0.898172	h4	Top5
2352	ACTL8_+_18081855.23-P1P2	ACTL8	P1P2	Ggcaaacgcctgcacgagag	5	0.915056		0	0.885563	h4	Top5
2358	ACTL9_-_8809073.23-P1P2	ACTL9	P1P2	GGTTGCGGGACGCCAGGTGA	1	0.836529		0	0.791902	h7	Top5
2359	ACTL9_-_8808643.23-P1P2	ACTL9	P1P2	GGTCGTGGGTGGCCACTCGG	2	0.831253		0	0.598581	h7	Top5
2360	ACTL9_+_8808720.23-P1P2	ACTL9	P1P2	GGTGCTCCCAGAGCTGACGC	3	0.829765		0	0.49158	h7	Top5
2361	ACTL9_+_8808755.23-P1P2	ACTL9	P1P2	GCCGGGCTGCAGACGTTCAT	4	0.820676		0	0.585326	h7	Top5
2362	ACTL9_+_8808881.23-P1P2	ACTL9	P1P2	GGCGTGGTGGTTATTGACAT	5	0.81128		0	0.693482	h7	Top5
2368	ACTN1_-_69445956.23-P1P2	ACTN1	P1P2	GCTGCTACTGGCGGCGACAG	1	1.00814		0	0.896357	h4	Top5
2369	ACTN1_-_69445944.23-P1P2	ACTN1	P1P2	GTGCTGGCGAAGGCTGCTAC	2	0.863488		0	0.845269	h4	Top5
2370	ACTN1_-_69445619.23-P1P2	ACTN1	P1P2	GCGGCAGGCAGAGCGGGTCg	3	0.844822		0	0.577797	h4	Top5
2371	ACTN1_+_69445571.23-P1P2	ACTN1	P1P2	GTCGGCTCCGGGCTCTGAAC	4	0.772761		0	0.460496	h4	Top5
2372	ACTN1_-_69446029.23-P1P2	ACTN1	P1P2	GCCACGCACACTGAACTAGG	5	0.745718		0	0.688285	h4	Top5
2378	ACTN2_+_236849840.23-P1P2	ACTN2	P1P2	GCTTCGCGCGGCTCCTCTCG	1	0.926333		0	0.880234	h4	Top5
2379	ACTN2_-_236849849.23-P1P2	ACTN2	P1P2	GCCAGGCGTGTCGCCCCGAG	2	0.909318		0	0.831346	h4	Top5
2380	ACTN2_+_236849796.23-P1P2	ACTN2	P1P2	GTCGGGCGAAGCACCAGCTC	3	0.886036		0	0.856379	h4	Top5
2381	ACTN2_+_236849897.23-P1P2	ACTN2	P1P2	GTGACTGGCAAACGGACCCA	4	0.844118		0	0.717099	h4	Top5
2382	ACTN2_-_236850209.23-P1P2	ACTN2	P1P2	GGCGAGAGGGCGCTTTGTGG	5	0.819625		0	0.578551	h4	Top5
2388	ACTN3_+_66313715.23-P1P2	ACTN3	P1P2	GTGGGAGGAGCCTCCAGGGT	1	0.988935		0	0.67836	h4	Top5
2389	ACTN3_-_66314441.23-P1P2	ACTN3	P1P2	GATGCAGCCCGAGGGTCTGG	2	0.876045		0	0.811935	h4	Top5
2390	ACTN3_-_66313676.23-P1P2	ACTN3	P1P2	GGGAGGCGCTCGGAATCCCG	3	0.822234		0	0.500761	h4	Top5
2391	ACTN3_+_66313730.23-P1P2	ACTN3	P1P2	GGGGGCTCCGACGGGATGGG	4	0.818378		0	0.459897	h4	Top5
2392	ACTN3_+_66313881.23-P1P2	ACTN3	P1P2	GGGCTCTGAGCCAGCTGGAT	5	0.782031		0	0.584307	h4	Top5
2398	ACTN4_-_39138727.23-P1P2	ACTN4	P1P2	GGAATCGCCGAGCTAGAGGA	1	0.954762		0	0.619635	h4	Top5
2399	ACTN4_-_39138358.23-P1P2	ACTN4	P1P2	GagctgaggcgggagcggAC	2	0.908907		0	0.941221	h4	Top5
2400	ACTN4_-_39138303.23-P1P2	ACTN4	P1P2	Gcgggctgaagcagctgaag	3	0.897157		0	0.877012	h4	Top5
2401	ACTN4_-_39138723.23-P1P2	ACTN4	P1P2	GGGAGGAATCGCCGAGCTAG	4	0.842566		0	0.47597	h4	Top5
2402	ACTN4_-_39138687.23-P1P2	ACTN4	P1P2	GGAATTGGCGGGTCCGGGAA	5	0.819313		0	0.615167	h4	Top5
2408	ACTR10_+_58666892.23-P1P2	ACTR10	P1P2	GAAGAGGGTCGCAGTCTCCG	1		1.74785	0	0.788009	h4	Top5
2409	ACTR10_+_58666925.23-P1P2	ACTR10	P1P2	GGTAGAGCGGCATGGTAGTA	2	0.971602		0	0.933217	h4	Top5
2410	ACTR10_+_58666938.23-P1P2	ACTR10	P1P2	GTCCCCAGGCCCTCGTAGAG	3	0.886648		0	0.850277	h4	Top5
2411	ACTR10_+_58666878.23-P1P2	ACTR10	P1P2	GCTCCGCGGCCAACAAGTCT	4	0.847296		0	0.810017	h4	Top5
2412	ACTR10_+_58667079.23-P1P2	ACTR10	P1P2	GGAGTCGGCGATGAGGACCC	5	0.781429		0	0.776517	h4	Top5
2418	ACTR1A_+_104262452.23-P1P2	ACTR1A	P1P2	GTGCGTGTCAGTGGCGCTAG	1	0.9428		0	0.933879	h3	Top5
2419	ACTR1A_-_104262086.23-P1P2	ACTR1A	P1P2	GCGACGGGAATCTCACACAG	2	0.941232		0	0.670363	h3	Top5
2420	ACTR1A_-_104262054.23-P1P2	ACTR1A	P1P2	GATAGAGCGATCGGAAATGG	3	0.884192		0	0.59172	h3	Top5
2421	ACTR1A_+_104262461.23-P1P2	ACTR1A	P1P2	GGACTGCGCATGCGTGTCAG	4	0.873865		0	0.734411	h3	Top5
2428	ACTR1B_-_98280407.23-P1P2	ACTR1B	P1P2	GGCTGCAGGAGGCACCGGAT	1	0.853461		0	0.828175	h4	Top5
2429	ACTR1B_-_98280450.23-P1P2	ACTR1B	P1P2	GACGGCGGCGGCTCCCGACG	2	0.802528		0	0.686764	h4	Top5
2430	ACTR1B_+_98280464.23-P1P2	ACTR1B	P1P2	GGTAGGCTGCAGGCTCGGGG	3	0.753676		0	0.739779	h4	Top5
2431	ACTR1B_-_98279951.23-P1P2	ACTR1B	P1P2	GGAGCCAGGGCCGAAGGACG	4	0.74973		0	0.547837	h4	Top5
2432	ACTR1B_+_98280441.23-P1P2	ACTR1B	P1P2	GAGGGCAGCGGCGCCGCGTC	5	0.706335		0	0.650322	h4	Top5
2438	ACTR2_-_65454971.23-P1P2	ACTR2	P1P2	GGGGGCCGGGAAGACGCAAG	1	0.909711		0	0.900283	h1	Top5
2439	ACTR2_+_65455348.23-P1P2	ACTR2	P1P2	GTCCCTGCCGGGCGGTCAGT	2	0.787522		0	0.553751	h1	Top5
2440	ACTR2_-_65454953.23-P1P2	ACTR2	P1P2	GAAAAGTTGGGCCGAAGGAG	3	0.783891		0	0.732967	h1	Top5
2441	ACTR2_-_65455345.23-P1P2	ACTR2	P1P2	GGCGAGACCGGCACTGGACA	4	0.77503		0	0.531102	h1	Top5
2442	ACTR2_+_65455294.23-P1P2	ACTR2	P1P2	GCCCACCCGGAAGGGTGAGG	5	0.743536		0	0.504155	h1	Top5
2448	ACTR3_-_114648039.23-P1P2	ACTR3	P1P2	GAGACCCGCCGGCCAGCGAG	1	0.90546		0	0.609899	h2	Top5
2449	ACTR3_+_114647775.23-P1P2	ACTR3	P1P2	GGATTGGCGGCGGGAGACAA	2	0.872821		0	0.825252	h2	Top5
2450	ACTR3_+_114648069.23-P1P2	ACTR3	P1P2	GTCCCAGGAGGGAGAAACGA	3	0.864076		0	0.57038	h2	Top5
2451	ACTR3_-_114647984.23-P1P2	ACTR3	P1P2	GGAGGAGGCCGGGAAATGAA	4	0.796748		0	0.677819	h2	Top5
2452	ACTR3_-_114647989.23-P1P2	ACTR3	P1P2	GGGCCGGGAAATGAATGGTG	5	0.785466		0	0.563782	h2	Top5
2458	ACTR3B_+_152457249.23-P1P2	ACTR3B	P1P2	GCGCCGGGCTCGCTCAGAGT	1	1.0674		0	0.722726	h2	Top5
2459	ACTR3B_+_152457287.23-P1P2	ACTR3B	P1P2	GTCCAGGGGCCCGGCCACGT	2	0.919659		0	0.612339	h2	Top5
2460	ACTR3B_+_152457301.23-P1P2	ACTR3B	P1P2	GAGCCGGGCTGCGGGTCCAG	3	0.862895		0	0.534172	h2	Top5
2461	ACTR3B_+_152457345.23-P1P2	ACTR3B	P1P2	GGCGCTCCCGGTGTCCCTCA	4	0.809516		0	0.530715	h2	Top5
2462	ACTR3B_+_152457333.23-P1P2	ACTR3B	P1P2	GTCCCTCAGGGTGTCCACCC	5	0.773406		0	0.512322	h2	Top5
2468	ACTR3C_+_150020242.23-P1P2	ACTR3C	P1P2	GGGTGCGGCCGGAAGCGAAG	1	0.811349		0	0.587669	h7	Top5
2469	ACTR3C_+_150020273.23-P1P2	ACTR3C	P1P2	GTGCCTGAGTGCGCAGGCGT	2	0.786254		0	0.550104	h7	Top5
2470	ACTR3C_-_150020411.23-P1P2	ACTR3C	P1P2	GGAATCCAGAGCGCCCACTA	3	0.719421		0	0.669018	h7	Top5
2471	ACTR3C_-_150020122.23-P1P2	ACTR3C	P1P2	GCGAGTCCGGGAGGAAATCT	4	0.717219		0	0.538808	h7	Top5
2472	ACTR3C_+_150020641.23-P1P2	ACTR3C	P1P2	GCAGTCCCCGCTTACCTGAG	5	0.713163		0	0.740463	h7	Top5
2478	ACTR5_+_37377152.23-P1P2	ACTR5	P1P2	GACTGGGTCCGGTGCGGCAC	1		1.22522	0	0.836771	h3	Top5
2479	ACTR5_+_37377138.23-P1P2	ACTR5	P1P2	GGGCACGGGCGTCGCGGAAC	2		0.947351	0	0.730933	h3	Top5
2480	ACTR5_-_37377127.23-P1P2	ACTR5	P1P2	GGACGCGCGCTCCAAGATGG	3	1.06267	0.827432	0	1.05687	h3	Top5
2481	ACTR5_+_37377158.23-P1P2	ACTR5	P1P2	GTCCAGCACTGGGTCCGGTG	4	1.17078		0	1.06079	h3	Top5
2482	ACTR5_-_37377124.23-P1P2	ACTR5	P1P2	GCTGGACGCGCGCTCCAAGA	5	0.966245		0	0.95347	h3	Top5
2488	ACTR6_+_100593852.23-P1P2	ACTR6	P1P2	GacagagcgagactccgGCA	1		2.14606	0	0.604219	h3	Top5
2489	ACTR6_-_100594606.23-P1P2	ACTR6	P1P2	GCGGAAAGGGAAAACAACTA	2	0.919197		0	0.894806	h3	Top5
2490	ACTR6_+_100594811.23-P1P2	ACTR6	P1P2	GTCCAACCAGGGAATCCCTC	3	0.777356		0	0.773901	h3	Top5
2491	ACTR6_-_100594621.23-P1P2	ACTR6	P1P2	GACTACGGCTGCGGTGTGGT	4	0.726194		0	0.714561	h3	Top5
2492	ACTR6_+_100594789.23-P1P2	ACTR6	P1P2	GCTAAGTCAGGGCCGCGCGG	5	0.71799		0	0.725501	h3	Top5
2498	ACTR8_+_53916118.23-P1P2	ACTR8	P1P2	GTCTCCGGCCATAATGACCC	1		1.07917	0	0.784168	h2	Top5
2499	ACTR8_+_53916157.23-P1P2	ACTR8	P1P2	GAGTCGTGGCTGCAGCGCTG	2		0.978389	0	0.87098	h2	Top5
2500	ACTR8_+_53916142.23-P1P2	ACTR8	P1P2	GGCTGAGGCGAGAGGTTGGT	3	1.12106		0	1.05743	h2	Top5
2501	ACTR8_-_53915974.23-P1P2	ACTR8	P1P2	GCAGCGGAGGACCCAAGCAA	4	0.971186		0	1.00551	h2	Top5
2502	ACTR8_-_53916193.23-P1P2	ACTR8	P1P2	GCACGACTGCCGGGATGGAA	5	0.879565		0	0.822479	h2	Top5
2508	ACTRT1_+_127186306.23-P1P2	ACTRT1	P1P2	GTAGCCTACTAGCTGTACAT	1	0.843137		0	0.876713	h4	Top5
2509	ACTRT1_-_127185969.23-P1P2	ACTRT1	P1P2	GTACCAGTCCACGCTCAATG	2	0.805951		0	0.479219	h4	Top5
2510	ACTRT1_+_127186328.23-P1P2	ACTRT1	P1P2	GGGGTGTCCTGGTGGACTGA	3	0.803029		0	0.841106	h4	Top5
2511	ACTRT1_+_127185986.23-P1P2	ACTRT1	P1P2	GGAAGCCCTGTACAAGTATG	4	0.785169		0	0.509486	h4	Top5
2512	ACTRT1_-_127186343.23-P1P2	ACTRT1	P1P2	GAGGCTACCTTCAGTCCACC	5	0.764945		0	0.757318	h4	Top5
2518	ACTRT2_-_2938118.23-P1P2	ACTRT2	P1P2	GCTGAGGATGCAGGGCTCCC	1	0.99583		0	0.941474	h4	Top5
2519	ACTRT2_+_2938135.23-P1P2	ACTRT2	P1P2	GCAGCTCTCGGGGTGTCTCA	2	0.897395		0	0.871475	h4	Top5
2520	ACTRT2_-_2938499.23-P1P2	ACTRT2	P1P2	GCGTGGCCTGATCACAGGGT	3	0.852073		0	0.592124	h4	Top5
2521	ACTRT2_+_2938467.23-P1P2	ACTRT2	P1P2	GATCAGGCCACGCTCGAAAG	4	0.840829		0	0.62297	h4	Top5
2522	ACTRT2_-_2938494.23-P1P2	ACTRT2	P1P2	GTCGAGCGTGGCCTGATCAC	5	0.829905		0	0.532284	h4	Top5
2528	ACTRT3_+_169487327.23-P1P2	ACTRT3	P1P2	GAGAGCGGCTCAGAGACAGG	1	1.17451		0	1.11105	h4	Top5
2529	ACTRT3_+_169487270.23-P1P2	ACTRT3	P1P2	GTACCGGTGGTGATCGACAA	2	1.05322		0	1.02715	h4	Top5
2530	ACTRT3_+_169487330.23-P1P2	ACTRT3	P1P2	GGCTAGAGCGGCTCAGAGAC	3	1.03131		0	1.05218	h4	Top5
2531	ACTRT3_+_169487342.23-P1P2	ACTRT3	P1P2	GGCCGAGCCCGTAGCTAGAG	4	1.00912		0	1.03796	h4	Top5
2532	ACTRT3_-_169487289.23-P1P2	ACTRT3	P1P2	GAGCCGTTGTCGATCACCAC	5	0.982571		0	0.902187	h4	Top5
2538	ACVR1_+_158732232.23-P1P2	ACVR1	P1P2	GGGTAGCCTAGCGGGAGAAG	1	0.984312		0	0.733486	h1	Top5
2539	ACVR1_+_158732258.23-P1P2	ACVR1	P1P2	GCTGGAGCCGGGAGGACTGA	2	0.819766		0	0.69747	h1	Top5
2540	ACVR1_-_158732511.23-P1P2	ACVR1	P1P2	Gtgcggtggctgcagcggag	3	0.787833		0	0.722778	h1	Top5
2541	ACVR1_+_158732198.23-P1P2	ACVR1	P1P2	GGTGGCAGGGTGGGCGTCTG	4	0.777004		0	0.387455	h1	Top5
2542	ACVR1_+_158732079.23-P1P2	ACVR1	P1P2	GACTGCTGGTGGGATATGGG	5	0.743236		0	0.489832	h1	Top5
2548	ACVR1B_+_52345561.23-P1P2	ACVR1B	P1P2	GGCGAGCAGGAGGACAACAA	1	0.964548		0	0.957378	h1	Top5
2549	ACVR1B_-_52345530.23-P1P2	ACVR1B	P1P2	GgcggcggcggtggTTACTA	2	0.920159		0	0.961771	h1	Top5
2550	ACVR1B_+_52345897.23-P1P2	ACVR1B	P1P2	GTCCCCTCTCTGGAACACGA	3	0.893936		0	0.602259	h1	Top5
2551	ACVR1B_+_52345907.23-P1P2	ACVR1B	P1P2	GAGGCTCAGACTCCCCTCTC	4	0.831315		0	0.537319	h1	Top5
2552	ACVR1B_-_52345917.23-P1P2	ACVR1B	P1P2	GGCCCTCGTGTTCCAGAGAG	5	0.821733		0	0.519021	h1	Top5
2558	ACVR1C_+_158484938.23-P1P2	ACVR1C	P1P2	GAGCGCCAGTCGGATTGAGG	1	0.937865		0	0.600965	h1	Top5
2559	ACVR1C_-_158485307.23-P1P2	ACVR1C	P1P2	GGGTTGGCTCTAGTCAGTGT	2	0.925417		0	0.83575	h1	Top5
2560	ACVR1C_+_158485339.23-P1P2	ACVR1C	P1P2	GGCGCACCGCCAGCCGCAGG	3	0.912702		0	0.897578	h1	Top5
2561	ACVR1C_+_158484889.23-P1P2	ACVR1C	P1P2	GTGACGTCTGGCAGCCGTAG	4	0.905435		0	0.560156	h1	Top5
2562	ACVR1C_+_158484901.23-P1P2	ACVR1C	P1P2	GAGCGTGGGCACCTGACGTC	5	0.87725		0	0.50063	h1	Top5
2568	ACVR2A_-_148602102.23-P1P2	ACVR2A	P1P2	GGGCCAGGAGACCGAAAACG	1	0.815856		0	0.73315	h1	Top5
2569	ACVR2A_-_148602669.23-P1P2	ACVR2A	P1P2	GTGTCTCCGAGGAAGACCCA	2	0.759398		0	0.633389	h1	Top5
2570	ACVR2A_+_148602346.23-P1P2	ACVR2A	P1P2	GCCAGGCTGAGGCGACGAAG	3	0.737269		0	0.655653	h1	Top5
2571	ACVR2A_+_148602343.23-P1P2	ACVR2A	P1P2	GGGCTGAGGCGACGAAGAGG	4	0.73718		0	0.739576	h1	Top5
2572	ACVR2A_+_148602294.23-P1P2	ACVR2A	P1P2	GGGACAGTCTGGGAACTGAC	5	0.713111		0	0.596743	h1	Top5
2578	ACVR2B_+_38495339.23-P1P2	ACVR2B	P1P2	GTGGATACAAAGAGGCGGGC	1		1.21564	0	0.409622	h1	Top5
2579	ACVR2B_+_38495606.23-P1P2	ACVR2B	P1P2	Ggccgggctcagggccgctg	2		0.979538	0	0.385872	h1	Top5
2580	ACVR2B_-_38495819.23-P1P2	ACVR2B	P1P2	GgcggcgccgcggAACATGA	3	0.908425		0	0.602271	h1	Top5
2581	ACVR2B_+_38495842.23-P1P2	ACVR2B	P1P2	GGGCGCACAGCGATCCCCAG	4	0.883639		0	0.587765	h1	Top5
2582	ACVR2B_+_38495450.23-P1P2	ACVR2B	P1P2	GCCGGAGGGGCCATGAACGG	5	0.843507		0	0.850668	h1	Top5
2588	ACVRL1_-_52300776.23-P1P2	ACVRL1	P1P2	GGGACCCCCGGGCTGAGGGT	1	0.970053		0	0.861632	h1	Top5
2589	ACVRL1_+_52300726.23-P1P2	ACVRL1	P1P2	GAGGAGGCTTGCAGCAATGA	2	0.929405		0	0.774702	h1	Top5
2590	ACVRL1_+_52300742.23-P1P2	ACVRL1	P1P2	GCGGGGGTCCTCGGTCTAGG	3	0.836776		0	0.668007	h1	Top5
2591	ACVRL1_-_52301119.23-P1P2	ACVRL1	P1P2	GGAGGGGAGGCCGCCCTGAG	4	0.806779		0	0.648724	h1	Top5
2592	ACVRL1_+_52300819.23-P1P2	ACVRL1	P1P2	GGGAAGGGGCCACCGAGGAA	5	0.759292		0	0.752449	h1	Top5
2598	ACY1_-_52017547.23-P1P2	ACY1	P1P2	GCTCGCTGGACCCTAAGTCC	1	0.874016		0	0.844778	h1	Top5
2599	ACY1_-_52017938.23-P1P2	ACY1	P1P2	Gaatgggtgctccttaatgg	2	0.786126		0	0.5414	h1	Top5
2600	ACY1_+_52017980.23-P1P2	ACY1	P1P2	GACACAGCCTGTCCCCACGG	3	0.781825		0	0.582624	h1	Top5
2601	ACY1_+_52017535.23-P1P2	ACY1	P1P2	GTGACTGTGGCCTGGACTTA	4	0.749034		0	0.784442	h1	Top5
2602	ACY1_-_52017921.23-P1P2	ACY1	P1P2	Gcccagcgcctgaaacagaa	5	0.740977		0	0.509664	h1	Top5
2608	ACY3_-_67418149.23-P1	ACY3	P1	GCGCCCTACCCCCGAAACAG	1	0.877465		0	0.883568	h1	Top5
2609	ACY3_+_67418110.23-P1	ACY3	P1	GGGCGGAGTGACAGCCCCAC	2	0.784026		0	0.81752	h1	Top5
2610	ACY3_+_67417722.23-P1	ACY3	P1	Gctgggaggcatgatctaat	3	0.707409		0	0.419385	h1	Top5
2611	ACY3_-_67417956.23-P1	ACY3	P1	GtgtgtgggtaacaAAACTC	4	0.698446		0	0.606713	h1	Top5
2618	ACY3_-_67414970.23-P2	ACY3	P2	GcagcTGGTGCAGGGGTCTC	1	0.858151		0	0.80798	h1	Top5
2619	ACY3_+_67414985.23-P2	ACY3	P2	GAAGCCCAGATCCGCATCAG	2	0.856503		0	0.82631	h1	Top5
2620	ACY3_-_67414577.23-P2	ACY3	P2	GGACCCTGGCCCCGATGCAA	3	0.83901		0	0.484084	h1	Top5
2621	ACY3_+_67415013.23-P2	ACY3	P2	GAGTTAGACGCCAGTCCTGG	4	0.833362		0	0.800905	h1	Top5
2622	ACY3_-_67414607.23-P2	ACY3	P2	GTCAGGGCAAGGATGGCGGT	5	0.831034		0	0.4813	h1	Top5
2628	ACYP1_-_75530721.23-P1	ACYP1	P1	GCCACGCCAACGGCTCACCA	1	1.02368		0	0.84781	h2	Top5
2629	ACYP1_-_75530711.23-P1	ACYP1	P1	GTCCGGGACCACCACGCCAA	2	1.01078		0	0.935348	h2	Top5
2630	ACYP1_-_75530695.23-P1	ACYP1	P1	GCGGCTGCCAGGATCACTCC	3	0.932784		0	0.893595	h2	Top5
2631	ACYP1_+_75530659.23-P1	ACYP1	P1	GGCAGCCGGTGGGGAAGACA	4	0.926686		0	0.845016	h2	Top5
2632	ACYP1_+_75530680.23-P1	ACYP1	P1	GGGTGGTCCCGGAGTGATCC	5	0.911456		0	0.855956	h2	Top5
2638	ACYP1_-_75536179.23-P2	ACYP1	P2	GCTGGACCGAGCTGCAGAGT	1	0.93802		0	0.912548	h2	Top5
2639	ACYP1_-_75535758.23-P2	ACYP1	P2	GCCTGGGCCCTAAGTAGAGA	2	0.919041		0	0.654078	h2	Top5
2640	ACYP1_-_75536000.23-P2	ACYP1	P2	GGGCGGACGCCGGCATCCTG	3	0.880511		0	0.773284	h2	Top5
2641	ACYP1_-_75536194.23-P2	ACYP1	P2	GGAGTTGGCCGGACACTGAC	4	0.867757		0	0.83915	h2	Top5
2642	ACYP1_-_75536183.23-P2	ACYP1	P2	GACCGAGCTGCAGAGTTGGC	5	0.814988		0	0.786596	h2	Top5
2648	ACYP2_-_54343180.23-P1P2	ACYP2	P1P2	GTGCTGGGTGCGGGAGTAAG	1	1.03365		0	0.685575	h1	Top5
2649	ACYP2_-_54342821.23-P1P2	ACYP2	P1P2	GCTCTCCGGCTCCTCAACAG	2	0.96195		0	0.878202	h1	Top5
2650	ACYP2_-_54343157.23-P1P2	ACYP2	P1P2	GGCTGAGGACCAGAAGTGGG	3	0.947956		0	0.715221	h1	Top5
2651	ACYP2_+_54342830.23-P1P2	ACYP2	P1P2	GGACTGGGCGGTAGACATGG	4	0.921737		0	0.849933	h1	Top5
2652	ACYP2_-_54343153.23-P1P2	ACYP2	P1P2	GGACTGCTGAGGACCAGAAG	5	0.909351		0	0.6119	h1	Top5
2658	ADA_+_43280285.23-P1P2	ADA	P1P2	GCCGGCAGAGACCCACCGAG	1	1.08086		0	1.10489	h2	Top5
2659	ADA_-_43279996.23-P1P2	ADA	P1P2	GcccagaggggtcaagtCAG	2	1.05513		0	0.876791	h2	Top5
2660	ADA_+_43280282.23-P1P2	ADA	P1P2	GGCAGAGACCCACCGAGCGG	3	0.987807		0	1.08732	h2	Top5
2661	ADA_+_43280303.23-P1P2	ADA	P1P2	GAGCCGAGCGGCCACCGAGC	4	0.947954		0	1.03618	h2	Top5
2662	ADA_+_43280315.23-P1P2	ADA	P1P2	GGGCCCCAGGGAAAGCCGAG	5	0.8892		0	0.889845	h2	Top5
2668	ADAD1_-_123300726.23-P1P2	ADAD1	P1P2	GCAGAGCGGCCTGAAGCGAG	1	0.942501		0	0.953923	h3	Top5
2669	ADAD1_-_123300755.23-P1P2	ADAD1	P1P2	GTGGGAGGTGGGAGCAACGG	2	0.890232		0	0.854923	h3	Top5
2670	ADAD1_-_123300758.23-P1P2	ADAD1	P1P2	GGAGGTGGGAGCAACGGCGG	3	0.813688		0	0.794039	h3	Top5
2671	ADAD1_-_123300732.23-P1P2	ADAD1	P1P2	GGGCCTGAAGCGAGAGGTTG	4	0.802014		0	0.831327	h3	Top5
2672	ADAD1_+_123300801.23-P1P2	ADAD1	P1P2	GGCCCTCTATGTGGGAAGAC	5	0.766503		0	0.724596	h3	Top5
2678	ADAD2_+_84224814.23-P1P2	ADAD2	P1P2	GGGCCGCCAACGAAGATCTG	1	1.0666		0	0.951656	h5	Top5
2679	ADAD2_-_84224870.23-P1P2	ADAD2	P1P2	GCTCAGGGCGCTGACGACGA	2	1.04941		0	1.01378	h5	Top5
2680	ADAD2_-_84224880.23-P1P2	ADAD2	P1P2	GTGACGACGACGGCAGTCGT	3	0.947557		0	0.910044	h5	Top5
2681	ADAD2_-_84224806.23-P1P2	ADAD2	P1P2	GGCGAGAGCAGCGCGAGATA	4	0.9464		0	0.806171	h5	Top5
2682	ADAD2_+_84225182.23-P1P2	ADAD2	P1P2	GTACTCCGTGAGCAAGGACA	5	0.853608		0	0.625692	h5	Top5
2688	ADAL_-_43623140.23-P1P2	ADAL	P1P2	GCCAAGAAGGGTCGGCACCA	1		2.7355	0	0.559274	h7	Top5
2689	ADAL_-_43623106.23-P1P2	ADAL	P1P2	GTTCCTTGGACCGCCAAGGA	2		0.776239	0	0.320002	h7	Top5
2690	ADAL_-_43623116.23-P1P2	ADAL	P1P2	GCGCCAAGGAAGGGTCTGGT	3	0.837182		0	0.758644	h7	Top5
2691	ADAL_-_43623112.23-P1P2	ADAL	P1P2	GGGACCGCCAAGGAAGGGTC	4	0.831188		0	0.658404	h7	Top5
2692	ADAL_-_43623128.23-P1P2	ADAL	P1P2	GGTCTGGTAGGAGCCAAGAA	5	0.793954		0	0.723796	h7	Top5
2698	ADAM10_-_59041501.23-P1P2	ADAM10	P1P2	GTCCTCGGCCCGCCACCGAA	1	0.862229		0	0.590268	h3	Top5
2699	ADAM10_-_59041703.23-P1P2	ADAM10	P1P2	GCATCCCCGCCGCCCAGGAG	2	0.850721		0	0.736697	h3	Top5
2700	ADAM10_-_59041337.23-P1P2	ADAM10	P1P2	GGCCCGCCGAGCAGACTGGA	3	0.833034		0	0.646359	h3	Top5
2701	ADAM10_+_59041886.23-P1P2	ADAM10	P1P2	GGCGTTGCCGGCCCCTGAAG	4	0.799681		0	0.705544	h3	Top5
2702	ADAM10_+_59041561.23-P1P2	ADAM10	P1P2	GAGTCAGCCCAGCCGGCCAG	5	0.788094		0	0.633697	h3	Top5
2708	ADAM11_+_42836787.23-P1P2	ADAM11	P1P2	GCGGCCAGCTGGGGACAGGT	1	1.0372		0	0.805815	h3	Top5
2709	ADAM11_+_42836832.23-P1P2	ADAM11	P1P2	GTGCAGAGCTGGCCGGTCGG	2	0.843841		0	0.592538	h3	Top5
2710	ADAM11_+_42836733.23-P1P2	ADAM11	P1P2	GACCCTCCCGCGCTCCGGAC	3	0.790469		0	0.638586	h3	Top5
2711	ADAM11_+_42836963.23-P1P2	ADAM11	P1P2	GGCCCTAGGGCGATCCGGGT	4	0.773032		0	0.646192	h3	Top5
2712	ADAM11_-_42836572.23-P1P2	ADAM11	P1P2	GGAGGAATGAGCGAGCCATG	5	0.753356		0	0.735124	h3	Top5
2718	ADAM12_+_128076607.23-P1P2	ADAM12	P1P2	GGAGGTAAGTCGCCGAACTA	1	1.05229		0	0.682048	h2	Top5
2719	ADAM12_-_128077031.23-P1P2	ADAM12	P1P2	GGAAGAGCGTTAGTGAGAGA	2	1.04283		0	0.99291	h2	Top5
2720	ADAM12_+_128076604.23-P1P2	ADAM12	P1P2	GGTAAGTCGCCGAACTAGGG	3	0.916132		0	0.605302	h2	Top5
2721	ADAM12_-_128076617.23-P1P2	ADAM12	P1P2	GGCAGCGAGCCGCCCTAGTT	4	0.882372		0	0.572629	h2	Top5
2722	ADAM12_-_128076590.23-P1P2	ADAM12	P1P2	GCAGCGTGCGGTGCCCTCGG	5	0.836698		0	0.503184	h2	Top5
2728	ADAM15_+_155024155.23-P1P2	ADAM15	P1P2	GGACCGCGCAGAGGATGACC	1	0.975246		0	0.678051	h2	Top5
2729	ADAM15_-_155024217.23-P1P2	ADAM15	P1P2	GTCAGGTACCAGGTACCGAG	2	0.932636		0	0.561125	h2	Top5
2730	ADAM15_+_155023192.23-P1P2	ADAM15	P1P2	GTCCAGCGTCCGGCACACGT	3	0.899812		0	0.656118	h2	Top5
2731	ADAM15_+_155023202.23-P1P2	ADAM15	P1P2	GGGCCTCGCAGTCCAGCGTC	4	0.869572		0	0.53922	h2	Top5
2732	ADAM15_+_155023394.23-P1P2	ADAM15	P1P2	GGACCCACGTGAAGCGTACA	5	0.831687		0	0.635101	h2	Top5
2738	ADAM17_-_9695930.23-P1P2	ADAM17	P1P2	GGTGCAGGTGGCGTTACCAA	1	0.872195		0	0.786848	h2	Top5
2739	ADAM17_+_9695837.23-P1P2	ADAM17	P1P2	GGAGGGAAAAGAGGATTGAG	2	0.794351		0	0.773621	h2	Top5
2740	ADAM17_+_9695867.23-P1P2	ADAM17	P1P2	GGCGGTAGAATCTTCCCAGT	3	0.774919		0	0.696635	h2	Top5
2741	ADAM17_+_9695885.23-P1P2	ADAM17	P1P2	GCTGGGGGCGTCGAGCCTGG	4	0.766937		0	0.765587	h2	Top5
2742	ADAM17_-_9695934.23-P1P2	ADAM17	P1P2	GAGGTGGCGTTACCAAAGGC	5	0.762905		0	0.692231	h2	Top5
2748	ADAM18_-_39442196.23-P1P2	ADAM18	P1P2	GGAAGACTGCAAGCCCACGA	1	0.832597		0	0.795791	h3	Top5
2750	ADAM18_+_39442161.23-P1P2	ADAM18	P1P2	GCAGTCTTCCAAGCTCAGTG	3	0.816275		0	0.7685	h3	Top5
2751	ADAM18_-_39442133.23-P1P2	ADAM18	P1P2	GGGCTGTGGCTCCTGCGCTC	4	0.771246		0	0.687468	h3	Top5
2752	ADAM18_+_39442506.23-P1P2	ADAM18	P1P2	GTTGCTTCCTCAGGACTCTG	5	0.740869		0	0.499699	h3	Top5
2758	ADAM19_+_157002746.23-P1P2	ADAM19	P1P2	GGCCGGGCAGTGGGCAGGTA	1	1.07372		0	1.04867	h2	Top5
2759	ADAM19_-_157002314.23-P1P2	ADAM19	P1P2	GGGAGGATAAGCCCCGAGAA	2	1.00151		0	0.666646	h2	Top5
2760	ADAM19_-_157002317.23-P1P2	ADAM19	P1P2	GGGATAAGCCCCGAGAACGG	3	0.950089		0	0.592183	h2	Top5
2761	ADAM19_-_157002452.23-P1P2	ADAM19	P1P2	GCTCCCAGGGCGCAGAACGT	4	0.862234		0	0.73849	h2	Top5
2762	ADAM19_-_157002294.23-P1P2	ADAM19	P1P2	GAGGGACCGTGAGAAAACGG	5	0.830426		0	0.527454	h2	Top5
2768	ADAM2_-_39695737.23-P1P2	ADAM2	P1P2	GTGGGTCCCAGCCGGAATAA	1	0.893271		0	0.857745	h3	Top5
2769	ADAM2_-_39695635.23-P1P2	ADAM2	P1P2	GTCCCAAAAGGCCAGAGGAG	2	0.739508		0	0.702527	h3	Top5
2770	ADAM2_-_39695260.23-P1P2	ADAM2	P1P2	GGGAGTATTGCCCTGTAGGT	3	0.730734		0	0.459561	h3	Top5
2771	ADAM2_+_39695270.23-P1P2	ADAM2	P1P2	GGCTTGAACCTATTGACCCA	4	0.687961		0	0.300642	h3	Top5
2772	ADAM2_-_39695623.23-P1P2	ADAM2	P1P2	GTAGCGCTGAGGGTCCCAAA	5	0.683995		0	0.662987	h3	Top5
2778	ADAM20_-_71001696.23-P1P2	ADAM20	P1P2	GGGGAATCTGAGATTGATGT	1	0.856721		0	0.870097	h3	Top5
2779	ADAM20_+_71001702.23-P1P2	ADAM20	P1P2	GAGCAGTGTGTTTAAGACTA	2	0.646738		0	0.592525	h3	Top5
2780	ADAM20_-_71001740.23-P1P2	ADAM20	P1P2	GCTGCTGAACTCCCATCCAA	3	0.572662		0	0.556084	h3	Top5
2781	ADAM20_-_71001316.23-P1P2	ADAM20	P1P2	Gcagaatgattccacttacg	4	0.516052		0	0.227791	h3	Top5
2782	ADAM20_-_71001647.23-P1P2	ADAM20	P1P2	GAGACACAAGACTTGGTACT	5	0.475632		0	0.463911	h3	Top5
2788	ADAM21_+_70918885.23-P1P2	ADAM21	P1P2	GAGCTGAGGCCACAGAACAA	1	0.625364		0	0.563793	h3	Top5
2789	ADAM21_-_70918928.23-P1P2	ADAM21	P1P2	GACAAACCATTGATAAAGCA	2	0.493841		0	0.505945	h3	Top5
2790	ADAM21_-_70919038.23-P1P2	ADAM21	P1P2	GGGTATCCAGAGTAGTCCAC	3	0.465608		0	0.39819	h3	Top5
2791	ADAM21_+_70919032.23-P1P2	ADAM21	P1P2	GGAGACTTCACATTATCCAG	4	0.446794		0	0.429671	h3	Top5
2792	ADAM21_+_70919022.23-P1P2	ADAM21	P1P2	GATTATCCAGTGGACTACTC	5	0.435772		0	0.382254	h3	Top5
2798	ADAM22_+_87563621.23-P1P2	ADAM22	P1P2	GGGCGCTGCAACCTCCACCG	1	1.03322		0	1.01663	h2	Top5
2799	ADAM22_-_87563632.23-P1P2	ADAM22	P1P2	GCAGCACTGAGCCGCGGTGG	2	0.861955		0	0.859328	h2	Top5
2800	ADAM22_-_87563945.23-P1P2	ADAM22	P1P2	GCTCAGGCGTATTGAAAAGG	3	0.749801		0	0.500822	h2	Top5
2801	ADAM22_-_87564057.23-P1P2	ADAM22	P1P2	GTGGAGGCGCGCAGATGCAC	4	0.701159		0	0.45363	h2	Top5
2802	ADAM22_+_87563949.23-P1P2	ADAM22	P1P2	GCCCGCGCACTCGGGAAATG	5	0.695953		0	0.471811	h2	Top5
2808	ADAM23_+_207308275.23-P1P2	ADAM23	P1P2	GGCCGCTTCAGCGACTGCGG	1	0.97812		0	0.949132	h3	Top5
2809	ADAM23_+_207308623.23-P1P2	ADAM23	P1P2	GCAAGGCTGCAGCCCGCCAG	2	0.936928		0	0.707578	h3	Top5
2810	ADAM23_-_207308263.23-P1P2	ADAM23	P1P2	GgcgccgccTCAGCATCCTC	3	0.887798		0	0.819774	h3	Top5
2811	ADAM23_-_207308295.23-P1P2	ADAM23	P1P2	GGCCCCCGCAGTCGCTGAAG	4	0.827442		0	0.86809	h3	Top5
2812	ADAM23_+_207308716.23-P1P2	ADAM23	P1P2	GGGACGAGAAGCAGGCGGCA	5	0.817948		0	0.571893	h3	Top5
2818	ADAM28_+_24151604.23-P1P2	ADAM28	P1P2	GCGCTCAGGTGGGTGCTGCT	1	0.687412		0	0.750327	h2	Top5
2819	ADAM28_+_24151691.23-P1P2	ADAM28	P1P2	GTGTACCTGCAACAGAGAGG	2	0.679724		0	0.619149	h2	Top5
2820	ADAM28_+_24151656.23-P1P2	ADAM28	P1P2	GGGAGACCTTGCAACATGCT	3	0.650281		0	0.617401	h2	Top5
2821	ADAM28_+_24151615.23-P1P2	ADAM28	P1P2	GTCTGCTCTTCTCGCTCAGG	4	0.626892		0	0.629355	h2	Top5
2822	ADAM28_+_24151646.23-P1P2	ADAM28	P1P2	GCAACATGCTGGGTGATTCC	5	0.621777		0	0.664714	h2	Top5
2828	ADAM29_+_175839643.23-P1P2	ADAM29	P1P2	GTGTGTAAAGAGTACAGGTA	1	0.823128		0	0.768644	h3	Top5
2829	ADAM29_+_175839595.23-P1P2	ADAM29	P1P2	GTGTGATCGAGGGCGTCCTC	2	0.675712		0	0.581578	h3	Top5
2831	ADAM29_+_175839605.23-P1P2	ADAM29	P1P2	GATAACCTGCTTGTGATCGA	4	0.592597		0	0.623179	h3	Top5
2832	ADAM29_-_175839601.23-P1P2	ADAM29	P1P2	GTGTTCCTGCACATTTCCTG	5	0.589431		0	0.65887	h3	Top5
2838	ADAM30_+_120439094.23-P1P2	ADAM30	P1P2	GACCGAGCCCTGGGAGGCTA	1	0.939054		0	1.00359	h3	Top5
2839	ADAM30_-_120439090.23-P1P2	ADAM30	P1P2	GCCCCTGGCAGGGTTTCCGG	2	0.931905		0	0.980158	h3	Top5
2840	ADAM30_+_120439103.23-P1P2	ADAM30	P1P2	GGCCAGCTAGACCGAGCCCT	3	0.859078		0	0.922719	h3	Top5
2841	ADAM30_-_120439075.23-P1P2	ADAM30	P1P2	GGCTCAAAACCCGGCTCCCC	4	0.817301		0	0.768305	h3	Top5
2842	ADAM30_+_120439037.23-P1P2	ADAM30	P1P2	GTGAGCTCAGGCGCCTCTAG	5	0.806688		0	0.757258	h3	Top5
2848	ADAM32_-_38965521.23-P1P2	ADAM32	P1P2	GCGGATGGAGAAGCGACTCA	1	0.865904		0	0.563675	h3	Top5
2849	ADAM32_+_38965299.23-P1P2	ADAM32	P1P2	GGGCCAGCAGCAACCAGAGG	2	0.835587		0	0.828204	h3	Top5
2850	ADAM32_+_38965287.23-P1P2	ADAM32	P1P2	GCCAGAGGCGGAACATGGTG	3	0.827728		0	0.820238	h3	Top5
2851	ADAM32_-_38965264.23-P1P2	ADAM32	P1P2	GGCAATTCCCGACTTCCCAA	4	0.768505		0	0.815881	h3	Top5
2852	ADAM32_+_38965125.23-P1P2	ADAM32	P1P2	GTTAGCGTCCGGAACACGAA	5	0.754153		0	0.75543	h3	Top5
2858	ADAM33_-_3662638.23-P1P2	ADAM33	P1P2	GGGGTCCCCCGAGCTCTCCG	1	0.952589		0	0.997326	h1	Top5
2859	ADAM33_-_3662194.23-P1P2	ADAM33	P1P2	GGCAGGAGCGGGTCACACGG	2	0.932255		0	0.690888	h1	Top5
2860	ADAM33_+_3662271.23-P1P2	ADAM33	P1P2	GATGGCTCCCTCCCCCTCGG	3	0.913106		0	0.618397	h1	Top5
2861	ADAM33_+_3662642.23-P1P2	ADAM33	P1P2	GGGAGCTCACAGCTATGGGC	4	0.879971		0	0.882791	h1	Top5
2862	ADAM33_-_3662191.23-P1P2	ADAM33	P1P2	GGGAGCAGGAGCGGGTCACA	5	0.850138		0	0.560578	h1	Top5
2868	ADAM7_-_24298561.23-P1P2	ADAM7	P1P2	GCCCTGCAGTGGAAGTGAGG	1	0.976022		0	1.02843	h3	Top5
2869	ADAM7_-_24298558.23-P1P2	ADAM7	P1P2	GCATCCCTGCAGTGGAAGTG	2	0.881305		0	0.830701	h3	Top5
2870	ADAM7_+_24298515.23-P1P2	ADAM7	P1P2	GAAGCACCTCACAGATAGGT	3	0.860844		0	0.78198	h3	Top5
2871	ADAM7_+_24298519.23-P1P2	ADAM7	P1P2	GGATGAAGCACCTCACAGAT	4	0.794839		0	0.760099	h3	Top5
2872	ADAM7_+_24298600.23-P1P2	ADAM7	P1P2	GTTCTGAGTGATTCTGGTAG	5	0.744431		0	0.781692	h3	Top5
2878	ADAM8_-_135089932.23-P1P2	ADAM8	P1P2	GCTCCTCGGCTAAATAGTGG	1	0.839746		0	0.514123	h3	Top5
2879	ADAM8_-_135090331.23-P1P2	ADAM8	P1P2	GAGGCCGCGCATGGCCGGGT	2	0.82349		0	0.855642	h3	Top5
2880	ADAM8_-_135090373.23-P1P2	ADAM8	P1P2	GAGCCCCGCGGGACACGGTC	3	0.793114		0	0.757226	h3	Top5
2881	ADAM8_+_135090313.23-P1P2	ADAM8	P1P2	GTCCCCGACCCGGCCATGCG	4	0.770051		0	0.74915	h3	Top5
2882	ADAM8_-_135089929.23-P1P2	ADAM8	P1P2	GTCCCTCCTCGGCTAAATAG	5	0.768066		0	0.413191	h3	Top5
2888	ADAM9_+_38854902.23-P1P2	ADAM9	P1P2	GTCCATCGAACAGGACACGG	1	0.937462		0	0.659667	h3	Top5
2889	ADAM9_-_38854499.23-P1P2	ADAM9	P1P2	GGCGCTTCCCGGCCAGACTT	2	0.791325		0	0.743507	h3	Top5
2890	ADAM9_+_38854489.23-P1P2	ADAM9	P1P2	GCCTGCCGGGGCCCCAAGTC	3	0.777217		0	0.706082	h3	Top5
2891	ADAM9_-_38854669.23-P1P2	ADAM9	P1P2	GGTGGGCCCAGTCCTCGGTG	4	0.773426		0	0.653929	h3	Top5
2892	ADAM9_-_38854525.23-P1P2	ADAM9	P1P2	GCGGCAGGGTTGGAAAATGA	5	0.771719		0	0.717549	h3	Top5
2898	ADAMDEC1_+_24242054.23-P1P2	ADAMDEC1	P1P2	GGGCAGCAGGACCCAAGACA	1		1.95788	0	1.09256	h3	Top5
2899	ADAMDEC1_+_24242074.23-P1P2	ADAMDEC1	P1P2	GGAACAATGAGCCAAAGTAC	2	0.917367		0	0.88518	h3	Top5
2900	ADAMDEC1_+_24242051.23-P1P2	ADAMDEC1	P1P2	GAGCAGGACCCAAGACATGG	3	0.882145		0	0.887463	h3	Top5
2901	ADAMDEC1_-_24242003.23-P1P2	ADAMDEC1	P1P2	GAAGATAAAACTGGACACTG	4	0.696177		0	0.632634	h3	Top5
2902	ADAMDEC1_-_24242085.23-P1P2	ADAMDEC1	P1P2	GGGTCCTGCTGCCTGTACTT	5	0.68936		0	0.730148	h3	Top5
2908	ADAMTS1_+_28217664.23-P1	ADAMTS1	P1	GGCCAGGGTGCGCTACCGGA	1	0.973634		0	0.997969	h3	Top5
2909	ADAMTS1_+_28217696.23-P1	ADAMTS1	P1	GGAAAGCGGCTCCGAGCCAG	2	0.884459		0	0.817483	h3	Top5
2910	ADAMTS1_+_28217278.23-P1	ADAMTS1	P1	GCTACGAGCGGTGTCTCCTG	3	0.87037		0	0.557391	h3	Top5
2911	ADAMTS1_+_28217659.23-P1	ADAMTS1	P1	GGGTGCGCTACCGGACGGAG	4	0.84305		0	0.87985	h3	Top5
2912	ADAMTS1_-_28217257.23-P1	ADAMTS1	P1	GTGCGCCTTCCGAACCCCTC	5	0.794825		0	0.395085	h3	Top5
2918	ADAMTS1_+_28216570.23-P2	ADAMTS1	P2	GCAGTGGTCGCCGCAGGACC	1	0.995596		0	0.909022	h3	Top5
2919	ADAMTS1_+_28216594.23-P2	ADAMTS1	P2	GACTGAGGGCGAGGACGAAG	2	0.990508		0	0.990409	h3	Top5
2920	ADAMTS1_+_28216554.23-P2	ADAMTS1	P2	GACCCGGCACTGCAAGGCGT	3	0.96559		0	1.01615	h3	Top5
2921	ADAMTS1_-_28216131.23-P2	ADAMTS1	P2	GGAGCGCAGGATGCACGCAC	4	0.951455		0	0.640358	h3	Top5
2922	ADAMTS1_-_28216582.23-P2	ADAMTS1	P2	GCTTGCAGTGCCGGGTCCTG	5	0.94258		0	0.87338	h3	Top5
2928	ADAMTS10_+_8675562.23-P1P2	ADAMTS10	P1P2	GGCgcggggcggcgagacag	1	1.05903		0	1.03005	h3	Top5
2929	ADAMTS10_+_8675521.23-P1P2	ADAMTS10	P1P2	Gccgggcgcggcgcaggtag	2	0.967167		0	0.95372	h3	Top5
2930	ADAMTS10_-_8675371.23-P1P2	ADAMTS10	P1P2	GCAACCCCGGGCGTGATCAG	3	0.949654		0	0.85349	h3	Top5
2931	ADAMTS10_+_8675559.23-P1P2	ADAMTS10	P1P2	Gcggggcggcgagacagcgg	4	0.92231		0	1.00792	h3	Top5
2932	ADAMTS10_-_8675595.23-P1P2	ADAMTS10	P1P2	GcgccccgcGCGCGCAGGAA	5	0.869271		0	0.861218	h3	Top5
2938	ADAMTS12_-_33892078.23-P1P2	ADAMTS12	P1P2	GTGCATGGTCAGGCGCGAGA	1	0.937297		0	0.876556	h2	Top5
2939	ADAMTS12_+_33892096.23-P1P2	ADAMTS12	P1P2	GAAAAGCACAGGGAGATCGC	2	0.831774		0	0.748099	h2	Top5
2940	ADAMTS12_-_33891689.23-P1P2	ADAMTS12	P1P2	GGAGAAAGCCTAGGCTCCTG	3	0.788054		0	0.496093	h2	Top5
2941	ADAMTS12_+_33891838.23-P1P2	ADAMTS12	P1P2	GGGTTCGCTTCCCGGACAGG	4	0.65367		0	0.641398	h2	Top5
2942	ADAMTS12_-_33892035.23-P1P2	ADAMTS12	P1P2	GGAAATAAAGCGCTCGCCTG	5	0.650712		0	0.627534	h2	Top5
2948	ADAMTS13_-_136287562.23-P1P2	ADAMTS13	P1P2	GCCTCGGGCTGGCTCTCCTG	1	0.841869		0	0.789987	h3	Top5
2949	ADAMTS13_+_136287556.23-P1P2	ADAMTS13	P1P2	GGTGACGCTGGTGCATCCTC	2	0.787902		0	0.814655	h3	Top5
2950	ADAMTS13_+_136287621.23-P1P2	ADAMTS13	P1P2	GCAGCCCAGGAGAAAGCCAC	3	0.752561		0	0.660794	h3	Top5
2951	ADAMTS13_+_136287462.23-P1P2	ADAMTS13	P1P2	GGACAGGCCTGCTCACTACT	4	0.724928		0	0.654343	h3	Top5
2952	ADAMTS13_-_136287551.23-P1P2	ADAMTS13	P1P2	GTCCGCTCCACTCCTCGGGC	5	0.706578		0	0.70459	h3	Top5
2958	ADAMTS14_+_72432279.23-P1P2	ADAMTS14	P1P2	GGTGCCAACTGCCGGCTGGT	1	0.882537		0	0.834725	h3	Top5
2959	ADAMTS14_-_72432290.23-P1P2	ADAMTS14	P1P2	GGGCGGGCTGACCGACCAGC	2	0.843485		0	0.810239	h3	Top5
2960	ADAMTS14_-_72432297.23-P1P2	ADAMTS14	P1P2	GTGACCGACCAGCCGGCAGT	3	0.840466		0	0.816366	h3	Top5
2961	ADAMTS14_+_72432594.23-P1P2	ADAMTS14	P1P2	GCGCAGAGCGCACAGTGCAA	4	0.837251		0	0.663696	h3	Top5
2962	ADAMTS14_-_72432269.23-P1P2	ADAMTS14	P1P2	GGTCCCGGAGCGTCACTGCG	5	0.749104		0	0.731558	h3	Top5
2968	ADAMTS15_+_130318981.23-P1P2	ADAMTS15	P1P2	GGGGACCCCGCCAGTAGTAG	1	0.939022		0	0.631383	h3	Top5
2969	ADAMTS15_+_130318978.23-P1P2	ADAMTS15	P1P2	GACCCCGCCAGTAGTAGCGG	2	0.853039		0	0.5639	h3	Top5
2970	ADAMTS15_+_130318578.23-P1P2	ADAMTS15	P1P2	GGCAGCCGAGAACTAGCGGA	3	0.837023		0	0.6914	h3	Top5
2971	ADAMTS15_+_130318949.23-P1P2	ADAMTS15	P1P2	GTGTCCGGGTCCAGTCGGAT	4	0.819344		0	0.509052	h3	Top5
2972	ADAMTS15_-_130318977.23-P1P2	ADAMTS15	P1P2	GGACTGGACCCGGACATTAA	5	0.812155		0	0.48189	h3	Top5
2978	ADAMTS16_+_5146341.23-P1	ADAMTS16	P1	GAGGTGAAGAGACTCAACCT	1	0.950518		0	0.892526	h3	Top5
2979	ADAMTS16_+_5146334.23-P1	ADAMTS16	P1	GGAGACTCAACCTCGGACAC	2	0.922074		0	0.827242	h3	Top5
2980	ADAMTS16_+_5146377.23-P1	ADAMTS16	P1	GTCCATGTGGAAGTCGTGCC	3	0.835599		0	0.82915	h3	Top5
2981	ADAMTS16_-_5146381.23-P1	ADAMTS16	P1	GCCTTCGGCTGAAAGGCTCC	4	0.825466		0	0.821463	h3	Top5
2982	ADAMTS16_-_5146595.23-P1	ADAMTS16	P1	GACAGCGCAAGCCCCAGGTA	5	0.794925		0	0.783716	h3	Top5
2988	ADAMTS16_+_5140497.23-P2	ADAMTS16	P2	GGGCAGGGAGGACCCGACCC	1	0.988948		0	0.989425	h3	Top5
2989	ADAMTS16_+_5140912.23-P2	ADAMTS16	P2	GGAGATTACGAGCTGCTAAA	2	0.833638		0	0.491288	h3	Top5
2990	ADAMTS16_+_5140486.23-P2	ADAMTS16	P2	GCCCGACCCAGGCAGAGCGC	3	0.819671		0	0.869285	h3	Top5
2991	ADAMTS16_+_5140760.23-P2	ADAMTS16	P2	GAGGTGCCTGCGGAAAACAG	4	0.802185		0	0.620502	h3	Top5
2992	ADAMTS16_+_5140517.23-P2	ADAMTS16	P2	GCGGCCGGCAGCGTGCGAGC	5	0.797774		0	0.722484	h3	Top5
2998	ADAMTS17_-_100882166.23-P1P2	ADAMTS17	P1P2	GGCAGGAGCGCGCTAGGCGG	1	0.958388		0	0.863142	h3	Top5
2999	ADAMTS17_-_100882118.23-P1P2	ADAMTS17	P1P2	GCACACATGGTACCCGGGAC	2	0.926305		0	0.836689	h3	Top5
3000	ADAMTS17_-_100882163.23-P1P2	ADAMTS17	P1P2	GGAAGCAGGAGCGCGCTAGG	3	0.91817		0	0.843609	h3	Top5
3001	ADAMTS17_-_100882079.23-P1P2	ADAMTS17	P1P2	GGCAGCACGGGCAGGACGAG	4	0.917545		0	0.840189	h3	Top5
3002	ADAMTS17_+_100882122.23-P1P2	ADAMTS17	P1P2	GTCGCCGCCACGGTCCGGGG	5	0.916793		0	0.937032	h3	Top5
3008	ADAMTS18_+_77468890.23-P1P2	ADAMTS18	P1P2	GGACAGACGCACAGACGGGC	1	1.02027		0	0.979012	h3	Top5
3009	ADAMTS18_-_77468873.23-P1P2	ADAMTS18	P1P2	GGACTGGAGCGCAAACGGTT	2	0.948775		0	0.944581	h3	Top5
3010	ADAMTS18_+_77468714.23-P1P2	ADAMTS18	P1P2	GCCCGCTGCGATGTGAACGG	3	0.946564		0	0.822741	h3	Top5
3011	ADAMTS18_-_77468494.23-P1P2	ADAMTS18	P1P2	GCTCTCGGAGCTCCGCTCGG	4	0.924757		0	0.64059	h3	Top5
3012	ADAMTS18_+_77468466.23-P1P2	ADAMTS18	P1P2	GGCGGAGCTCCGAGAGCGGG	5	0.883232		0	0.555744	h3	Top5
3018	ADAMTS19_+_128796021.23-P1P2	ADAMTS19	P1P2	GTCCAGCGCGATCCACTCCG	1	1.03934		0	0.985043	h3	Top5
3020	ADAMTS19_-_128796009.23-P1P2	ADAMTS19	P1P2	GCCGGCCTCCTAGCGCTCCG	3	0.868607		0	0.788559	h3	Top5
3021	ADAMTS19_-_128796244.23-P1P2	ADAMTS19	P1P2	GAGACCGCGAACGTACGGGT	4	0.818052		0	0.686057	h3	Top5
3022	ADAMTS19_-_128796089.23-P1P2	ADAMTS19	P1P2	GGCCGCGGGAGCGCAGTATG	5	0.794395		0	0.830177	h3	Top5
3028	ADAMTS2_-_178772408.23-P1P2	ADAMTS2	P1P2	GGCCGCCCAGCCCACATCTG	1	0.951027		0	0.89475	h3	Top5
3029	ADAMTS2_-_178772444.23-P1P2	ADAMTS2	P1P2	GCCGCAGCTGCAGCACCGCA	2	0.886024		0	0.764678	h3	Top5
3030	ADAMTS2_-_178772008.23-P1P2	ADAMTS2	P1P2	GCCCGGCCCAAGGCGCTCGG	3	0.76541		0	0.47102	h3	Top5
3031	ADAMTS2_+_178772088.23-P1P2	ADAMTS2	P1P2	GGCGTCGTCCAGCCTGACTT	4	0.735692		0	0.59726	h3	Top5
3032	ADAMTS2_+_178772185.23-P1P2	ADAMTS2	P1P2	GCGCCGCCGACCCCCCAGGT	5	0.723736		0	0.632156	h3	Top5
3038	ADAMTS20_+_43945551.23-P1P2	ADAMTS20	P1P2	GTGCAGGTCGCGGGGACGAG	1	0.902661		0	0.536977	h2	Top5
3039	ADAMTS20_+_43945593.23-P1P2	ADAMTS20	P1P2	GGCCTTCAGCGGCTAAGTGG	2	0.874947		0	0.66514	h2	Top5
3040	ADAMTS20_+_43945717.23-P1P2	ADAMTS20	P1P2	GCCCCAGGGTGGAACCATGT	3	0.848509		0	0.75308	h2	Top5
3041	ADAMTS20_+_43945604.23-P1P2	ADAMTS20	P1P2	GCACCGCGAGACGCCTTCAG	4	0.761976		0	0.522564	h2	Top5
3042	ADAMTS20_-_43945984.23-P1P2	ADAMTS20	P1P2	GCCTCAGAAACTCTCTGCTC	5	0.752666		0	0.634784	h2	Top5
3048	ADAMTS3_-_73434891.23-P1P2	ADAMTS3	P1P2	GGGTTCCCCGGAGCACAGCA	1	0.974575		0	1.01061	h3	Top5
3049	ADAMTS3_-_73434871.23-P1P2	ADAMTS3	P1P2	GGTTAGCGCGGAGAATGCTT	2	0.900158		0	0.869623	h3	Top5
3050	ADAMTS3_-_73434922.23-P1P2	ADAMTS3	P1P2	GAGCGAGAGAGACGAGCGAG	3	0.878041		0	0.926563	h3	Top5
3051	ADAMTS3_-_73434879.23-P1P2	ADAMTS3	P1P2	GGGAGAATGCTTGGGTTCCC	4	0.818757		0	0.691375	h3	Top5
3052	ADAMTS3_-_73434972.23-P1P2	ADAMTS3	P1P2	GGACTCCGCCGCACACGCAg	5	0.777072		0	0.709426	h3	Top5
3058	ADAMTS4_-_161168458.23-P1P2	ADAMTS4	P1P2	GGAGGGACTGAGGCCGTCTA	1	1.0536		0	0.816716	h3	Top5
3059	ADAMTS4_+_161168828.23-P1P2	ADAMTS4	P1P2	GAGGCTGGGGAGAACCCACA	2	0.917606		0	0.933458	h3	Top5
3060	ADAMTS4_-_161168836.23-P1P2	ADAMTS4	P1P2	GTGTCTGTGGGTCTCCCTGT	3	0.881014		0	0.888155	h3	Top5
3061	ADAMTS4_-_161168418.23-P1P2	ADAMTS4	P1P2	GTGCGAGCCTGTCTGGGACA	4	0.821873		0	0.480608	h3	Top5
3062	ADAMTS4_-_161168616.23-P1P2	ADAMTS4	P1P2	GGCTTGGGAGAGGTGCCCAG	5	0.794502		0	0.717849	h3	Top5
3068	ADAMTS5_-_28339372.23-P1P2	ADAMTS5	P1P2	GGCCCGCCGTCATCCCCAGT	1	0.854576		0	0.900938	h1	Top5
3069	ADAMTS5_-_28338950.23-P1P2	ADAMTS5	P1P2	GCGTGCTCCAGAAAGAGGTG	2	0.851143		0	0.555015	h1	Top5
3070	ADAMTS5_-_28339421.23-P1P2	ADAMTS5	P1P2	GGCGCTGTGAAGATGCGAGG	3	0.814241		0	0.84467	h1	Top5
3071	ADAMTS5_+_28339363.23-P1P2	ADAMTS5	P1P2	GCGCTCGCAGCTGCCGACTG	4	0.758774		0	0.759711	h1	Top5
3072	ADAMTS5_+_28339356.23-P1P2	ADAMTS5	P1P2	GAGCTGCCGACTGGGGATGA	5	0.725716		0	0.796728	h1	Top5
3078	ADAMTS6_+_64777661.23-P1P2	ADAMTS6	P1P2	GGGGCCGGTAGTGAGATCTA	1	1.16805		0	1.11841	h3	Top5
3079	ADAMTS6_-_64777602.23-P1P2	ADAMTS6	P1P2	GACATGTGCAGAGCATCAAA	2	0.683775		0	0.663852	h3	Top5
3080	ADAMTS6_-_64777679.23-P1P2	ADAMTS6	P1P2	GTAGCCCTAGATCTCACTAC	3	0.650019		0	0.600201	h3	Top5
3081	ADAMTS6_+_64777310.23-P1P2	ADAMTS6	P1P2	GTGGCTGCAGAATAACTGGC	4	0.604979		0	0.421744	h3	Top5
3082	ADAMTS6_+_64777340.23-P1P2	ADAMTS6	P1P2	GCCGGGTTAGCCAGACCATA	5	0.599938		0	0.409082	h3	Top5
3088	ADAMTS7_-_79103729.23-P1P2	ADAMTS7	P1P2	GCTCGGTCCGCGGGCAACAA	1	0.951057		0	0.88925	h3	Top5
3089	ADAMTS7_-_79103383.23-P1P2	ADAMTS7	P1P2	GGCCGGCGCGGGGTCCACAA	2	0.943245		0	0.691525	h3	Top5
3090	ADAMTS7_-_79103352.23-P1P2	ADAMTS7	P1P2	GGGAAGACGCGACCAACTCC	3	0.896071		0	0.579001	h3	Top5
3091	ADAMTS7_-_79103411.23-P1P2	ADAMTS7	P1P2	GGGGACAAAACCGAGACTGG	4	0.801877		0	0.520533	h3	Top5
3092	ADAMTS7_+_79103687.23-P1P2	ADAMTS7	P1P2	GGCGCAGCCGAACGGAGTCG	5	0.738909		0	0.673933	h3	Top5
3098	ADAMTS8_-_130298054.23-P1P2	ADAMTS8	P1P2	GCGCTGCCGGGCAACCGCGT	1	0.920959		0	0.58519	h3	Top5
3099	ADAMTS8_-_130298510.23-P1P2	ADAMTS8	P1P2	GACCCCGGGAAGCACCGAGT	2	0.836996		0	0.840515	h3	Top5
3100	ADAMTS8_+_130298490.23-P1P2	ADAMTS8	P1P2	GGCCCACTCGGTGCTTCCCG	3	0.748365		0	0.677866	h3	Top5
3101	ADAMTS8_-_130297973.23-P1P2	ADAMTS8	P1P2	GGCGCTAGGAAGCTGTCGTC	4	0.742665		0	0.442719	h3	Top5
3102	ADAMTS8_-_130298160.23-P1P2	ADAMTS8	P1P2	Gcaggagcggaggccaccgg	5	0.689809		0	0.629632	h3	Top5
3108	ADAMTS9_-_64673267.23-P1P2	ADAMTS9	P1P2	GCACGGCCGCCGCGGCGTCT	1	0.827632		0	0.605683	h3	Top5
3109	ADAMTS9_-_64673280.23-P1P2	ADAMTS9	P1P2	GGCGTCTGGGCTCCCCATCT	2	0.82526		0	0.645665	h3	Top5
3110	ADAMTS9_+_64673234.23-P1P2	ADAMTS9	P1P2	GGGCGGCCGTGCGCAAGGAC	3	0.820587		0	0.633113	h3	Top5
3111	ADAMTS9_-_64673170.23-P1P2	ADAMTS9	P1P2	GCTGCCCAGGAGCGAGGACC	4	0.81788		0	0.633267	h3	Top5
3112	ADAMTS9_-_64673627.23-P1P2	ADAMTS9	P1P2	GCGCATAATGCCCAGCGAGC	5	0.793582		0	0.688389	h3	Top5
3118	ADAMTSL1_+_18474201.23-P1P2	ADAMTSL1	P1P2	GTCCTTGCCGGAATCAGAAT	1	0.84989		0	0.911917	h2	Top5
3119	ADAMTSL1_-_18474157.23-P1P2	ADAMTSL1	P1P2	GGGAGTGTTAGCACCAGTAC	2	0.821646		0	0.769673	h2	Top5
3120	ADAMTSL1_+_18474148.23-P1P2	ADAMTSL1	P1P2	GCTGCTGTCACATCCAGTAC	3	0.781152		0	0.707266	h2	Top5
3121	ADAMTSL1_-_18474595.23-P1P2	ADAMTSL1	P1P2	GGAGCTGAGGACTGTATATA	4	0.758693		0	0.472577	h2	Top5
3122	ADAMTSL1_+_18474327.23-P1P2	ADAMTSL1	P1P2	GCAACAGCACCCAGACTCAA	5	0.754251		0	0.644571	h2	Top5
3128	ADAMTSL2_-_136399861.23-P1P2	ADAMTSL2	P1P2	GTCCCGGGAACCCCCTCTCT	1	0.94063		0	0.925252	h7	Top5
3129	ADAMTSL2_+_136399841.23-P1P2	ADAMTSL2	P1P2	GTCCAAGAGAGGGGGTTCCC	2	0.842009		0	0.88785	h7	Top5
3130	ADAMTSL2_-_136399802.23-P1P2	ADAMTSL2	P1P2	GGTCTGCCTGACAGCTATAA	3	0.817359		0	0.764096	h7	Top5
3131	ADAMTSL2_+_136400253.23-P1P2	ADAMTSL2	P1P2	GGCGGCTGGCGGCAGCAGAG	4	0.754223		0	0.498112	h7	Top5
3132	ADAMTSL2_+_136400219.23-P1P2	ADAMTSL2	P1P2	GACAGAGCTCCGGGCGCACA	5	0.725319		0	0.478287	h7	Top5
3138	ADAMTSL3_-_84323067.23-P1P2	ADAMTSL3	P1P2	GGCGCAGGGCGGCCCCTCAG	1	0.925605		0	0.905942	h2	Top5
3139	ADAMTSL3_+_84322918.23-P1P2	ADAMTSL3	P1P2	GCAACACCTCGTGCGGAATC	2	0.901618		0	0.854954	h2	Top5
3140	ADAMTSL3_-_84322944.23-P1P2	ADAMTSL3	P1P2	GTTCCGCACGAGGTGTTGAC	3	0.900657		0	0.863431	h2	Top5
3141	ADAMTSL3_-_84322947.23-P1P2	ADAMTSL3	P1P2	GCGCACGAGGTGTTGACGGG	4	0.839091		0	0.843603	h2	Top5
3142	ADAMTSL3_-_84323104.23-P1P2	ADAMTSL3	P1P2	GCCCCAGAGGGAGTAAGACT	5	0.804714		0	0.793324	h2	Top5
3148	ADAMTSL4_+_150522285.23-P1P2	ADAMTSL4	P1P2	GGAGCACCCTCCTAGAGAGA	1	1.10584		0	0.764629	h7	Top5
3149	ADAMTSL4_-_150521934.23-P1P2	ADAMTSL4	P1P2	GTTGCCTGGAGAGAGCGCCT	2	0.924503		0	0.976112	h7	Top5
3150	ADAMTSL4_+_150521916.23-P1P2	ADAMTSL4	P1P2	GGCGCCCAGGCGCTCTCTCC	3	0.887035		0	0.893633	h7	Top5
3151	ADAMTSL4_+_150521953.23-P1P2	ADAMTSL4	P1P2	GCTGCTCTGCGAGCCCCCGG	4	0.879906		0	0.816873	h7	Top5
3152	ADAMTSL4_+_150521897.23-P1P2	ADAMTSL4	P1P2	GAGGCAACCTCGCTCCGCGG	5	0.875983		0	0.845749	h7	Top5
3158	ADAMTSL5_-_1512947.23-P1P2	ADAMTSL5	P1P2	GCCGGAGAAAGTGGGAGGAT	1	1.06395		0	1.00588	h2	Top5
3159	ADAMTSL5_-_1512942.23-P1P2	ADAMTSL5	P1P2	GTTCCCCCGGAGAAAGTGGG	2	0.959141		0	0.826014	h2	Top5
3160	ADAMTSL5_-_1512979.23-P1P2	ADAMTSL5	P1P2	GTACCGGCTGCGCGGAGCCC	3	0.929831		0	0.834699	h2	Top5
3161	ADAMTSL5_-_1512963.23-P1P2	ADAMTSL5	P1P2	GGATAGGCAGATGGACTTAC	4	0.919248		0	0.853236	h2	Top5
3162	ADAMTSL5_-_1513012.23-P1P2	ADAMTSL5	P1P2	GGGCTCCCTGAGCGGCCCCA	5	0.890065		0	0.852321	h2	Top5
3168	ADAP1_+_994282.23-P1P2	ADAP1	P1P2	GACCGCGGCGGAGACACGAG	1	1.17125		0	1.18171	h5	Top5
3169	ADAP1_+_994279.23-P1P2	ADAP1	P1P2	GGCGGCGGAGACACGAGCGG	2	0.878549		0	0.932136	h5	Top5
3170	ADAP1_+_994276.23-P1P2	ADAP1	P1P2	GGCGGAGACACGAGCGGCGG	3	0.876434		0	0.94119	h5	Top5
3171	ADAP1_-_993847.23-P1P2	ADAP1	P1P2	GccggcccgggAAGACGTCC	4	0.827503		0	0.53092	h5	Top5
3172	ADAP1_+_994248.23-P1P2	ADAP1	P1P2	GCCAGAGGGCGGCGGGAATG	5	0.824593		0	0.819315	h5	Top5
3178	ADAP2_+_29249417.23-P1P2	ADAP2	P1P2	GGAAGAGAGCGGGACTGGAA	1	0.9856		0	0.680606	h4	Top5
3179	ADAP2_-_29249001.23-P1P2	ADAP2	P1P2	GGGCGGAGCGCACGGGCCAT	2	0.887853		0	0.897085	h4	Top5
3180	ADAP2_+_29249375.23-P1P2	ADAP2	P1P2	GTGTCCGGGTCCAAGCACGT	3	0.887071		0	0.665695	h4	Top5
3181	ADAP2_-_29249406.23-P1P2	ADAP2	P1P2	GTGGACCCGGACACGAGAGC	4	0.851566		0	0.586101	h4	Top5
3182	ADAP2_+_29249325.23-P1P2	ADAP2	P1P2	GGCAGAGCCTGGGCTCGTAG	5	0.841546		0	0.70427	h4	Top5
3188	ADAR_-_154580652.23-P1	ADAR	P1	GCTGCGCGCCGGGCCCAAGA	1	0.97222		0	0.945001	h2	Top5
3189	ADAR_-_154580605.23-P1	ADAR	P1	GCGCACTGGAAGTGGCCCCG	2	0.887404		0	0.896787	h2	Top5
3190	ADAR_-_154580629.23-P1	ADAR	P1	GTCGGCACGGGAAACTCCGC	3	0.882777		0	0.877775	h2	Top5
3191	ADAR_-_154580611.23-P1	ADAR	P1	GGGAAGTGGCCCCGGGGCGT	4	0.851478		0	0.885558	h2	Top5
3192	ADAR_+_154580643.23-P1	ADAR	P1	GATTGAACCGGAGCCATCTT	5	0.846753		0	0.790119	h2	Top5
3198	ADAR_+_154600408.23-P2	ADAR	P2	GGGTAGAGAAGGCTACGTGG	1	1.07848		0	1.14736	h2	Top5
3199	ADAR_+_154600419.23-P2	ADAR	P2	GTCCCGACTGAAGGTAGAGA	2	1.01404		0	1.03611	h2	Top5
3200	ADAR_-_154599983.23-P2	ADAR	P2	GGCCGGCGAGAGGGAAACAA	3	0.955729		0	0.685879	h2	Top5
3201	ADAR_+_154600411.23-P2	ADAR	P2	GGAAGGTAGAGAAGGCTACG	4	0.909572		0	0.936899	h2	Top5
3202	ADAR_-_154600448.23-P2	ADAR	P2	GACCTTCAGTCGGGAATCAA	5	0.879262		0	0.881096	h2	Top5
3208	ADARB1_+_46494884.23-P1P2	ADARB1	P1P2	GGCAGACGGGCGACCCAGGA	1	0.952753		0	0.692805	h5	Top5
3209	ADARB1_+_46494897.23-P1P2	ADARB1	P1P2	GGCCGAGCGCCGGAGCAGAC	2	0.923733		0	0.709665	h5	Top5
3210	ADARB1_-_46493823.23-P1P2	ADARB1	P1P2	GTCTCCCGGAGTCTACAGTG	3	0.87374		0	0.576414	h5	Top5
3211	ADARB1_-_46493831.23-P1P2	ADARB1	P1P2	GAGTCTACAGTGAGGATGAC	4	0.870651		0	0.577622	h5	Top5
3212	ADARB1_+_46493796.23-P1P2	ADARB1	P1P2	GTGTAGACTCCGGGAGAACC	5	0.824111		0	0.575509	h5	Top5
3218	ADARB2_+_1779687.23-ENST00000381312.1	ADARB2	ENST00000381312.1	GGGTGCCAAACAACTAGCAG	1	0.917938		0	0.825344	h4	Top5
3219	ADARB2_+_1779269.23-ENST00000381312.1	ADARB2	ENST00000381312.1	GCAAATGCAAGTCCAAGAGG	2	0.890228		0	0.669361	h4	Top5
3220	ADARB2_-_1779460.23-ENST00000381312.1	ADARB2	ENST00000381312.1	GGAGGTTGCAAACCCGGGAG	3	0.860695		0	0.798855	h4	Top5
3221	ADARB2_+_1779243.23-ENST00000381312.1	ADARB2	ENST00000381312.1	GGGCGGAGGTCCAAGCGGAA	4	0.789591		0	0.50036	h4	Top5
3222	ADARB2_+_1779248.23-ENST00000381312.1	ADARB2	ENST00000381312.1	GGAGGAGGCGGAGGTCCAAG	5	0.787228		0	0.568681	h4	Top5
3228	ADAT1_-_75656732.23-P1P2	ADAT1	P1P2	GTCGGCTGCCAGGGGAGAAA	1	0.893704		0	0.553166	h5	Top5
3229	ADAT1_+_75657125.23-P1P2	ADAT1	P1P2	GCGTTTCCTGAAGGTGGGAG	2	0.853374		0	0.906716	h5	Top5
3230	ADAT1_+_75656919.23-P1P2	ADAT1	P1P2	GTGGCAGCCGCAGGACCCAA	3	0.795365		0	0.751878	h5	Top5
3231	ADAT1_+_75657171.23-P1P2	ADAT1	P1P2	GGTCACGTCCGCCTTACCGG	4	0.755298		0	0.697832	h5	Top5
3232	ADAT1_-_75656724.23-P1P2	ADAT1	P1P2	GAAAGGAAGTCGGCTGCCAG	5	0.742585		0	0.420924	h5	Top5
3238	ADAT2_+_143771782.23-P1P2	ADAT2	P1P2	GTGGCTGGGTATGGAGGCGA	1		0.843923	0	0.943555	h7	Top5
3239	ADAT2_+_143771779.23-P1P2	ADAT2	P1P2	GCTGGGTATGGAGGCGAAGG	2	1.04603		0	1.02201	h7	Top5
3240	ADAT2_-_143771826.23-P1P2	ADAT2	P1P2	GCACTCAGCTACAGAGCCCG	3	1.01296		0	1.03863	h7	Top5
3241	ADAT2_-_143771413.23-P1P2	ADAT2	P1P2	GAGAGTGTGTGACCACAGAA	4	0.905224		0	0.531768	h7	Top5
3242	ADAT2_+_143771740.23-P1P2	ADAT2	P1P2	GAGCGGCGCGTGCTCGGTGT	5	0.711051		0	0.713808	h7	Top5
3248	ADAT3_+_1905450.23-P1	ADAT3	P1	GTGGAGAACCCGAGACCTCG	1	1.00301		0	0.936951	h7	Top5
3251	ADAT3_+_1905431.23-P1	ADAT3	P1	GGGGCCGCGCGCTTACCTGA	4	0.982096		0	0.928636	h7	Top5
3252	ADAT3_-_1905405.23-P1	ADAT3	P1	GCGGGCCGGTTGCTAAGACT	5	0.975167		0	0.944518	h7	Top5
3258	ADAT3_+_1908001.23-P2	ADAT3	P2	GAACAAACGACCCAGAGAGG	1	1.00903		0	1.03681	h7	Top5
3259	ADAT3_-_1908013.23-P2	ADAT3	P2	GCGGCAGCTGCCTCCTCTCT	2	0.871123		0	0.902458	h7	Top5
3260	ADAT3_-_1908429.23-P2	ADAT3	P2	GGACCAGGCAGTGCATGTCG	3	0.833074		0	0.480652	h7	Top5
3261	ADAT3_-_1908397.23-P2	ADAT3	P2	GCATCTGTGGGGCGCCCCGG	4	0.783449		0	0.545882	h7	Top5
3262	ADAT3_+_1907955.23-P2	ADAT3	P2	GGGCCCGCCGCGCCCTTGGA	5	0.761508		0	0.708157	h7	Top5
3268	ADC_-_33546826.23-P1P2	ADC	P1P2	GGCCCGGGGAAGCGAGAGAG	1	0.938369		0	0.971762	h1	Top5
3269	ADC_-_33546829.23-P1P2	ADC	P1P2	GCGGGGAAGCGAGAGAGCGG	2	0.903108		0	0.923609	h1	Top5
3270	ADC_+_33546977.23-P1P2	ADC	P1P2	GCGAGGCCTCTGCTGACAGG	3	0.885467		0	0.735298	h1	Top5
3271	ADC_+_33546850.23-P1P2	ADC	P1P2	GCGGCCCATAGGTCTCCCCA	4	0.828134		0	0.735647	h1	Top5
3278	ADCK1_-_78266900.23-P1P2	ADCK1	P1P2	GGGTGGCCCTGTGAGTTCCG	1	1.04019		0	0.664048	h1	Top5
3279	ADCK1_-_78266523.23-P1P2	ADCK1	P1P2	GCTTCCCTCGGGGTGAGTAG	2	1.03335		0	1.05057	h1	Top5
3280	ADCK1_-_78266828.23-P1P2	ADCK1	P1P2	GGTCTTGCAGGCACCCGAGT	3	0.970803		0	0.756313	h1	Top5
3281	ADCK1_+_78266506.23-P1P2	ADCK1	P1P2	GGCTGCCCCTACTCACCCCG	4	0.825854		0	0.763097	h1	Top5
3282	ADCK1_-_78266512.23-P1P2	ADCK1	P1P2	GCCGCGGCTCTGCTTCCCTC	5	0.823383		0	0.829166	h1	Top5
3288	ADCK2_+_140372748.23-P1P2	ADCK2	P1P2	GGGCCAGTATGAGATCGCTG	1	0.925691		0	0.969648	h1	Top5
3289	ADCK2_+_140373152.23-P1P2	ADCK2	P1P2	GTGCGACAGGCAAACCCTGA	2	0.919502		0	0.705592	h1	Top5
3290	ADCK2_-_140373160.23-P1P2	ADCK2	P1P2	GCCCTGGCGCGTCTCCGTCA	3	0.915752		0	0.682199	h1	Top5
3291	ADCK2_-_140373404.23-P1P2	ADCK2	P1P2	GCCCGAGCGGGACCTCTGGG	4	0.894909		0	0.693311	h1	Top5
3292	ADCK2_+_140373084.23-P1P2	ADCK2	P1P2	GGGCCCGCCCTCCACTTCAG	5	0.886353		0	0.705655	h1	Top5
3298	ADCK3_+_227128400.23-P1P2	ADCK3	P1P2	GCGGCAGCGGGAAGGCGGTC	1	0.893651		0	0.621597	h1	Top5
3299	ADCK3_-_227128078.23-P1P2	ADCK3	P1P2	GGGCGGCTAGAAGGTGACCG	2	0.858108		0	0.773119	h1	Top5
3300	ADCK3_-_227128046.23-P1P2	ADCK3	P1P2	GCGCGGTGGCCAGCGCGCAG	3	0.828677		0	0.792731	h1	Top5
3301	ADCK3_+_227128242.23-P1P2	ADCK3	P1P2	GCCCACTGCGTCCGGACCTG	4	0.815269		0	0.653686	h1	Top5
3302	ADCK3_-_227128055.23-P1P2	ADCK3	P1P2	GCAGCGCGCAGAGGCGGGCG	5	0.789554		0	0.781804	h1	Top5
3308	ADCK4_+_41222752.23-P1P2	ADCK4	P1P2	GGCGGCCAGGTATGCATCTA	1	1.22245		0	1.13481	h1	Top5
3309	ADCK4_-_41222769.23-P1P2	ADCK4	P1P2	GGGTGCCCTAGATGCATACC	2	0.9255		0	0.864	h1	Top5
3310	ADCK4_-_41222791.23-P1P2	ADCK4	P1P2	GCCGCGCTTCGGATGCTCAG	3	0.864534		0	0.818781	h1	Top5
3311	ADCK4_-_41222709.23-P1P2	ADCK4	P1P2	GGAGGGTGGTTTAGTCACAG	4	0.839397		0	0.827346	h1	Top5
3312	ADCK4_-_41222351.23-P1P2	ADCK4	P1P2	GAGCTGCAAGCAAAGGGTAG	5	0.785367		0	0.421987	h1	Top5
3318	ADCK5_+_145597793.23-P1P2	ADCK5	P1P2	GGGGCCGGGAGAGTCCTCAC	1	1.03608		0	0.973896	h1	Top5
3319	ADCK5_-_145597191.23-P1P2	ADCK5	P1P2	GGCTAAGTGACAGGGACCAA	2	0.986938		0	0.66048	h1	Top5
3320	ADCK5_-_145597789.23-P1P2	ADCK5	P1P2	GGGAGCAGTGGTCGGAGATG	3	0.985814		0	0.901133	h1	Top5
3321	ADCK5_-_145597781.23-P1P2	ADCK5	P1P2	GAGAAGAGCGGAGCAGTGGT	4	0.964037		0	0.906769	h1	Top5
3322	ADCK5_-_145597250.23-P1P2	ADCK5	P1P2	GCCTGGGAAGGTCTCCCCAT	5	0.889034		0	0.493566	h1	Top5
3328	ADCY1_+_45614267.23-P1P2	ADCY1	P1P2	GGAACAGCGCCTCCAGCTCT	1	0.789993		0	0.700631	h2	Top5
3329	ADCY1_+_45614650.23-P1P2	ADCY1	P1P2	GAGCAAGGCATAGGACACGA	2	0.765567		0	0.550576	h2	Top5
3330	ADCY1_+_45614673.23-P1P2	ADCY1	P1P2	GTGGCCAGCAGGCTGCGCAC	3	0.754343		0	0.510322	h2	Top5
3331	ADCY1_+_45614427.23-P1P2	ADCY1	P1P2	GGGAAGAGGACGCAGTGCAC	4	0.745644		0	0.449309	h2	Top5
3332	ADCY1_-_45614627.23-P1P2	ADCY1	P1P2	GgccAGCGACCGCCGAACAA	5	0.728514		0	0.572271	h2	Top5
3338	ADCY10_+_167883329.23-P1P2	ADCY10	P1P2	GGGTCAGCTATAGACAGACA	1	1.0004		0	0.905345	h2	Top5
3339	ADCY10_-_167882911.23-P1P2	ADCY10	P1P2	GAGAGCCCCCTTCAAGAGGT	2	0.931562		0	0.615518	h2	Top5
3340	ADCY10_-_167882907.23-P1P2	ADCY10	P1P2	GTGCCAGAGCCCCCTTCAAG	3	0.718472		0	0.482596	h2	Top5
3341	ADCY10_-_167883077.23-P1P2	ADCY10	P1P2	GATGTAAGGGACTGACACAG	4	0.653511		0	0.557163	h2	Top5
3342	ADCY10_-_167882918.23-P1P2	ADCY10	P1P2	GCCTTCAAGAGGTAGGCACT	5	0.623527		0	0.362758	h2	Top5
3348	ADCY2_-_7396414.23-P1P2	ADCY2	P1P2	GccTGTGAGCGGCCCCGATG	1	0.907106		0	0.80539	h2	Top5
3349	ADCY2_-_7396575.23-P1P2	ADCY2	P1P2	GTCCTGCTGCTCATCGTCAT	2	0.782799		0	0.480886	h2	Top5
3350	ADCY2_+_7396596.23-P1P2	ADCY2	P1P2	GAGCCCGAGCGCGAAGAAGA	3	0.776845		0	0.652983	h2	Top5
3351	ADCY2_+_7396661.23-P1P2	ADCY2	P1P2	GGCTGGCCGGGCTCCTCTCA	4	0.755712		0	0.499934	h2	Top5
3352	ADCY2_+_7396541.23-P1P2	ADCY2	P1P2	GGCAGCAGGAAGACGATGAG	5	0.73242		0	0.601948	h2	Top5
3358	ADCY3_-_25143044.23-P1P2	ADCY3	P1P2	GAGCCGAGCCAGCCGAGTCC	1	0.921716		0	0.898047	h2	Top5
3360	ADCY3_-_25142849.23-P1P2	ADCY3	P1P2	GCCCTGGGGCTGAGGCTCAG	3	0.831544		0	0.800139	h2	Top5
3361	ADCY3_+_25142736.23-P1P2	ADCY3	P1P2	GGGCGCCCGCGGATGCTGAG	4	0.796571		0	0.643454	h2	Top5
3362	ADCY3_-_25143049.23-P1P2	ADCY3	P1P2	GAGCCAGCCGAGTCCGGGCT	5	0.796397		0	0.765028	h2	Top5
3368	ADCY4_-_24804227.23-P1P2	ADCY4	P1P2	GCAGCGGAGTGGGCTAGGTC	1	0.942897		0	0.981823	h2	Top5
3369	ADCY4_-_24804217.23-P1P2	ADCY4	P1P2	GGGCGCTGGCGCAGCGGAGT	2	0.874346		0	0.85406	h2	Top5
3370	ADCY4_-_24804232.23-P1P2	ADCY4	P1P2	GGAGTGGGCTAGGTCCGGGG	3	0.85891		0	0.879756	h2	Top5
3371	ADCY4_+_24803901.23-P1P2	ADCY4	P1P2	GCGGGCCGAAGGAGGTAACC	4	0.826438		0	0.580778	h2	Top5
3372	ADCY4_-_24804056.23-P1P2	ADCY4	P1P2	GGCTCCCAGCTGGCGATGAG	5	0.811766		0	0.757859	h2	Top5
3378	ADCY5_-_123168354.23-P1P2	ADCY5	P1P2	GCGGCCGGCGCGGAACGACT	1	0.916163		0	0.913619	h2	Top5
3379	ADCY5_+_123168382.23-P1P2	ADCY5	P1P2	GCTGCGTCGGGGCAGAACCG	2	0.911632		0	0.877474	h2	Top5
3380	ADCY5_+_123168613.23-P1P2	ADCY5	P1P2	Ggatgcggagggctctccgg	3	0.881402		0	0.848811	h2	Top5
3381	ADCY5_+_123168593.23-P1P2	ADCY5	P1P2	Gggcggcgagcgggcgagaa	4	0.849533		0	0.808069	h2	Top5
3382	ADCY5_-_123168357.23-P1P2	ADCY5	P1P2	GCCGGCGCGGAACGACTAGG	5	0.848332		0	0.872823	h2	Top5
3388	ADCY6_+_49182403.23-P1P2	ADCY6	P1P2	GCCCGGAGGCCAGGAGGATC	1	0.966908		0	0.681521	h2	Top5
3389	ADCY6_-_49182454.23-P1P2	ADCY6	P1P2	GGAACTCGCCCCGTGGAGGG	2	0.965512		0	0.610731	h2	Top5
3390	ADCY6_-_49182451.23-P1P2	ADCY6	P1P2	GCTGGAACTCGCCCCGTGGA	3	0.904854		0	0.553305	h2	Top5
3391	ADCY6_+_49182840.23-P1P2	ADCY6	P1P2	GTGCGCTGGACAGCTCGGGA	4	0.843096		0	0.816236	h2	Top5
3392	ADCY6_-_49182447.23-P1P2	ADCY6	P1P2	GCAGCCTGGAACTCGCCCCG	5	0.828524		0	0.471582	h2	Top5
3398	ADCY7_+_50300487.23-P1P2	ADCY7	P1P2	GCCCAGGCTCACCCATCCGA	1	1.10235		0	1.01808	h2	Top5
3399	ADCY7_-_50300524.23-P1P2	ADCY7	P1P2	GCCTGGGCGCGTCTGAGGAA	2	1.10069		0	1.07572	h2	Top5
3400	ADCY7_-_50300498.23-P1P2	ADCY7	P1P2	GGTGGAAGGAGCCTTCGGAT	3	1.08679		0	1.04939	h2	Top5
3401	ADCY7_-_50300519.23-P1P2	ADCY7	P1P2	GGTGAGCCTGGGCGCGTCTG	4	0.832199		0	0.812164	h2	Top5
3402	ADCY7_-_50300493.23-P1P2	ADCY7	P1P2	GGTAGCGTGGAAGGAGCCTT	5	0.828128		0	0.734381	h2	Top5
3408	ADCY8_-_132053083.23-P1P2	ADCY8	P1P2	GCCTGGCCGGCGGTGACCGG	1	1.11135		0	1.04448	h2	Top5
3409	ADCY8_-_132053093.23-P1P2	ADCY8	P1P2	GGGTGACCGGCGGCAGCGAT	2	0.916405		0	0.863667	h2	Top5
3410	ADCY8_-_132052844.23-P1P2	ADCY8	P1P2	GGCGCAGCTTGGGTACGCAG	3	0.858174		0	0.756178	h2	Top5
3411	ADCY8_+_132053037.23-P1P2	ADCY8	P1P2	GCCTGCAGCCGCGGAGCAGT	4	0.842359		0	0.762913	h2	Top5
3412	ADCY8_+_132052698.23-P1P2	ADCY8	P1P2	GGCGCAGGGCTCCTGCAACG	5	0.793539		0	0.477202	h2	Top5
3419	ADCY9_+_4166432.23-P1P2	ADCY9	P1P2	Ggcgcgtctgtcagtgacag	2	0.897508		0	0.756276	h2	Top5
3420	ADCY9_+_4166382.23-P1P2	ADCY9	P1P2	Gcggcagctcttccgacatg	3	0.822219		0	0.729739	h2	Top5
3421	ADCY9_-_4166218.23-P1P2	ADCY9	P1P2	GGACCGAGCGCGTGGAACCA	4	0.750515		0	0.717805	h2	Top5
3422	ADCY9_-_4166007.23-P1P2	ADCY9	P1P2	Ggacccggagcagcgagctt	5	0.711002		0	0.439378	h2	Top5
3428	ADCYAP1_+_904799.23-P1P2	ADCYAP1	P1P2	GGAAGGGGGCGCAGAGAGAG	1	0.959039		0	0.699994	h2	Top5
3429	ADCYAP1_+_904824.23-P1P2	ADCYAP1	P1P2	GACCAGGAGGGAGCGTGACA	2	0.86603		0	0.629178	h2	Top5
3430	ADCYAP1_-_904647.23-P1P2	ADCYAP1	P1P2	GTGGCCCGCGGCTCCTACAA	3	0.820621		0	0.700326	h2	Top5
3431	ADCYAP1_+_904967.23-P1P2	ADCYAP1	P1P2	GGCTGGAGTCACCACCCGAG	4	0.799213		0	0.610391	h2	Top5
3432	ADCYAP1_+_904729.23-P1P2	ADCYAP1	P1P2	GTGGCCGTAAGTCCACCCGG	5	0.790764		0	0.644278	h2	Top5
3438	ADCYAP1R1_+_31092317.23-P1P2	ADCYAP1R1	P1P2	GAGACGGCCGAGGCGTGGAG	1	0.932952		0	0.701403	h6	Top5
3439	ADCYAP1R1_+_31092380.23-P1P2	ADCYAP1R1	P1P2	GAGACCGCCAAGCCAGAGGA	2	0.921833		0	0.605984	h6	Top5
3440	ADCYAP1R1_+_31092343.23-P1P2	ADCYAP1R1	P1P2	GCTGGGCGAAGGTTCTGGAG	3	0.854028		0	0.588818	h6	Top5
3441	ADCYAP1R1_-_31092299.23-P1P2	ADCYAP1R1	P1P2	GCCCCGCAGTGAGCAGGTAA	4	0.82383		0	0.770277	h6	Top5
3442	ADCYAP1R1_+_31092421.23-P1P2	ADCYAP1R1	P1P2	GGCCCTCGCCCGCTCTCCGT	5	0.799051		0	0.598383	h6	Top5
3448	ADD1_+_2846015.23-P1P2	ADD1	P1P2	GCAAGCCGGCCAGGAACGAG	1	0.894656		0	0.573515	h2	Top5
3449	ADD1_-_2845997.23-P1P2	ADD1	P1P2	GTCATCGGGATAGGACCCCG	2	0.852118		0	0.612756	h2	Top5
3450	ADD1_-_2845596.23-P1P2	ADD1	P1P2	GCGCAGGCCGCACCCAGGTC	3	0.808942		0	0.717245	h2	Top5
3451	ADD1_-_2845697.23-P1P2	ADD1	P1P2	GCGGAGCCGGAGCCGACGGG	4	0.805475		0	0.746493	h2	Top5
3452	ADD1_-_2845605.23-P1P2	ADD1	P1P2	GCACCCAGGTCGGGCGGTGG	5	0.757756		0	0.814247	h2	Top5
3458	ADD2_+_70995263.23-P1P2	ADD2	P1P2	GCAGGGCTGTGAGGGACTAG	1	0.847636		0	0.760012	h4	Top5
3459	ADD2_+_70995300.23-P1P2	ADD2	P1P2	GCCCAGCCTCGTGCGGGAAA	2	0.819283		0	0.744763	h4	Top5
3460	ADD2_-_70994876.23-P1P2	ADD2	P1P2	GAACACACCGCTGCCGGCCA	3	0.796966		0	0.481775	h4	Top5
3461	ADD2_+_70995142.23-P1P2	ADD2	P1P2	GCGAGCGCGGGCTGCAGCAT	4	0.795588		0	0.699624	h4	Top5
3462	ADD2_+_70995010.23-P1P2	ADD2	P1P2	GGATGCCGCGCAGGAGGTAA	5	0.770887		0	0.619144	h4	Top5
3468	ADD3_+_111767932.23-P1P2	ADD3	P1P2	GCGCAGAGCCCCAGAGGGTA	1	0.988536		0	0.901199	h4	Top5
3469	ADD3_-_111767767.23-P1P2	ADD3	P1P2	GGCGAGCCGCCAGCCCGTAA	2	0.978725		0	0.967536	h4	Top5
3470	ADD3_-_111767783.23-P1P2	ADD3	P1P2	GTAACGGTCGCCAGTGTGAG	3	0.970352		0	0.904184	h4	Top5
3471	ADD3_-_111767791.23-P1P2	ADD3	P1P2	GGCCAGTGTGAGGGGCGGGA	4	0.835493		0	0.848629	h4	Top5
3472	ADD3_+_111768327.23-P1P2	ADD3	P1P2	GAAGCGTCGGGCCCACCCGG	5	0.806889		0	0.611915	h4	Top5
3478	ADGB_+_146920153.23-P1P2	ADGB	P1P2	GGCAGAAGCCGATCTATGTA	1	1.12332		0	1.01628	h7	Top5
3479	ADGB_-_146920345.23-P1P2	ADGB	P1P2	GCCTGCAGCAAACTGTGCCA	2	0.857702		0	0.693164	h7	Top5
3480	ADGB_+_146920504.23-P1P2	ADGB	P1P2	GCTATGAAGAAGAGGAGGGG	3	0.760879		0	0.665761	h7	Top5
3481	ADGB_+_146920457.23-P1P2	ADGB	P1P2	GCCCAAAGCAAGAAAATCAG	4	0.757721		0	0.633428	h7	Top5
3482	ADGB_-_146920535.23-P1P2	ADGB	P1P2	GTCTTCTTCATAGCCCTCTC	5	0.720161		0	0.482937	h7	Top5
3488	ADH1A_-_100212118.23-P1P2	ADH1A	P1P2	GGGAGACTGGTGAGTCCTTG	1	0.706621		0	0.610872	h2	Top5
3489	ADH1A_-_100212162.23-P1P2	ADH1A	P1P2	GTAAAGCAGGTGTATTGCAT	2	0.634436		0	0.579744	h2	Top5
3490	ADH1A_+_100212126.23-P1P2	ADH1A	P1P2	GTGCTTTATGCACTTGAGCA	3	0.499507		0	0.552683	h2	Top5
3491	ADH1A_-_100211816.23-P1P2	ADH1A	P1P2	GACCGCAAATGTCTTTAATG	4	0.110662		0	0.0783569	h2	Top5
3492	ADH1A_-_100211701.23-P1P2	ADH1A	P1P2	GTAGTAATACATTTAAATTA	5	0.472021		1	0.305675	h2	Top5
3498	ADH1B_+_100242511.23-P1P2	ADH1B	P1P2	GACAAAGACTCACAGTCTGC	1	0.564546		0	0.504637	h1	Top5
3499	ADH1B_+_100242040.23-P1P2	ADH1B	P1P2	GCTGACAGAAGTTTGATGAG	2	0.456827		0	0.174734	h1	Top5
3500	ADH1B_-_100242120.23-P1P2	ADH1B	P1P2	GTAATAACACATTTGAATTA	3	0.418623		0	0.194655	h1	Top5
3501	ADH1B_-_100242280.23-P1P2	ADH1B	P1P2	GTTCTATACATTCCTGTTAA	4	0.302948		0	0.304712	h1	Top5
3502	ADH1B_-_100242333.23-P1P2	ADH1B	P1P2	GCAGTATACATTACATATTG	5	0.256691		0	0.339034	h1	Top5
3508	ADH1C_-_100273879.23-P1P2	ADH1C	P1P2	GGGAGGCTGGTGAGTACTTG	1	0.729272		0	0.685353	h1	Top5
3509	ADH1C_-_100273923.23-P1P2	ADH1C	P1P2	GTAAAGCAGGTATGTTGCAC	2	0.448264		0	0.389021	h1	Top5
3510	ADH1C_-_100273518.23-P1P2	ADH1C	P1P2	GGGAATAAACTATCACTTTA	3	0.29388		0	0.148793	h1	Top5
3511	ADH1C_-_100273471.23-P1P2	ADH1C	P1P2	GTAAAGACTTTTCTAACTTT	4	0.339475		1	0.157877	h1	Top5
3512	ADH1C_+_100273655.23-P1P2	ADH1C	P1P2	GTAAATTAGAAATGATACAC	5	0.320617		1	0.507446	h1	Top5
3518	ADH4_+_100065429.23-P1P2	ADH4	P1P2	GGACACGGAACTCCCTGGGT	1	1.01914		0	0.879061	h1	Top5
3519	ADH4_+_100065433.23-P1P2	ADH4	P1P2	GATAGGACACGGAACTCCCT	2	0.905795		0	0.809435	h1	Top5
3520	ADH4_+_100065444.23-P1P2	ADH4	P1P2	GGACAGCTCATTATAGGACA	3	0.748675		0	0.710234	h1	Top5
3521	ADH4_-_100065227.23-P1P2	ADH4	P1P2	Ggaataaattcctggcatag	4	0.521484		0	0.410884	h1	Top5
3522	ADH4_+_100065450.23-P1P2	ADH4	P1P2	GTTCAAAGACAGCTCATTAT	5	0.51092		0	0.511531	h1	Top5
3528	ADH5_+_100009684.23-P1P2	ADH5	P1P2	GCCCAGCGAGCGGCTCAGAG	1	1.00042		0	0.965278	h1	Top5
3529	ADH5_+_100009821.23-P1P2	ADH5	P1P2	GCGAGGTAGGGCCCGTTGAG	2	0.991179		0	0.983951	h1	Top5
3530	ADH5_-_100009831.23-P1P2	ADH5	P1P2	GCTCAGGGCCCTCCGCTCAA	3	0.983254		0	0.943638	h1	Top5
3531	ADH5_+_100009798.23-P1P2	ADH5	P1P2	GGGGCCCTGAGTCCAAGGGA	4	0.935173		0	0.931259	h1	Top5
3532	ADH5_+_100009838.23-P1P2	ADH5	P1P2	GTCCGTGAACATGGCGAACG	5	0.921219		0	0.895386	h1	Top5
3538	ADH6_-_100140413.23-P1P2	ADH6	P1P2	GAGGCGACTGGTAGATCAGA	1	0.769041		0	0.667234	h2	Top5
3539	ADH6_+_100140186.23-P1P2	ADH6	P1P2	GCTAGTCTCTGGGCTCCTAA	2	0.748489		0	0.707418	h2	Top5
3540	ADH6_+_100140286.23-P1P2	ADH6	P1P2	GTGTGTACTACAGGCCAAGT	3	0.719441		0	0.72197	h2	Top5
3541	ADH6_-_100140386.23-P1P2	ADH6	P1P2	GTTCACTGTAGAAAGTACAA	4	0.701372		0	0.735766	h2	Top5
3542	ADH6_-_100140394.23-P1P2	ADH6	P1P2	GAGAAAGTACAAAGGTACAC	5	0.699059		0	0.693897	h2	Top5
3548	ADH7_+_100356481.23-P1P2	ADH7	P1P2	GAGCCAGACTATCTATGTGA	1	0.787444		0	0.698701	h2	Top5
3549	ADH7_+_100356385.23-P1P2	ADH7	P1P2	GTCCAAGACAAAGACAGGAT	2	0.708212		0	0.594364	h2	Top5
3550	ADH7_+_100356142.23-P1P2	ADH7	P1P2	GTCCAATGTCAGCAAGACAT	3	0.670522		0	0.469644	h2	Top5
3551	ADH7_-_100356092.23-P1P2	ADH7	P1P2	GGAGCAATTGCCCAGCTATC	4	0.631297		0	0.25126	h2	Top5
3552	ADH7_+_100355983.23-P1P2	ADH7	P1P2	GGTAGTTCAATGGGAAACCA	5	0.622622		0	0.417113	h2	Top5
3558	ADHFE1_-_67344732.23-P1P2	ADHFE1	P1P2	GCGGTGTAGCGACCCGAGGA	1	0.969433		0	1.03109	h2	Top5
3559	ADHFE1_-_67344792.23-P1P2	ADHFE1	P1P2	GCCGGGTCGCGTACTTGCTG	2	0.919285		0	0.838904	h2	Top5
3560	ADHFE1_+_67344765.23-P1P2	ADHFE1	P1P2	GCAAGTACGCGACCCGGGCT	3	0.707026		0	0.754328	h2	Top5
3561	ADHFE1_+_67344685.23-P1P2	ADHFE1	P1P2	GCTCCGCCGGCCAATCACGG	4	0.687915		0	0.569365	h2	Top5
3562	ADHFE1_-_67345102.23-P1P2	ADHFE1	P1P2	GTAGCAGGCAGTGGAGAGCT	5	0.687551		0	0.440294	h2	Top5
3568	ADI1_+_3523275.23-P1P2	ADI1	P1P2	GCGGCCCCTGGGTTCGAACA	1	0.997943		0	0.939357	h7	Top5
3569	ADI1_-_3523293.23-P1P2	ADI1	P1P2	GGTGCCGTGTTCGAACCCAG	2	0.938896		0	0.840495	h7	Top5
3570	ADI1_+_3523254.23-P1P2	ADI1	P1P2	GGCACCCGCACTGCGCGTCA	3	0.859073		0	0.817341	h7	Top5
3571	ADI1_-_3523067.23-P1P2	ADI1	P1P2	GGCCGCTGCCCGGCACCTGG	4	0.841077		0	0.805419	h7	Top5
3572	ADI1_-_3523313.23-P1P2	ADI1	P1P2	GGGCCGCGCTCGGAGCCCGT	5	0.777387		0	0.700817	h7	Top5
3578	ADIG_+_37209911.23-P1P2	ADIG	P1P2	GATGTGAGGTCGTTCACCAG	1	0.959865		0	0.848418	h6	Top5
3579	ADIG_+_37209902.23-P1P2	ADIG	P1P2	GCGTTCACCAGCGGCATCAA	2	0.863364		0	0.823896	h6	Top5
3580	ADIG_+_37209891.23-P1P2	ADIG	P1P2	GGGCATCAAAGGGTACTTCA	3	0.794335		0	0.78525	h6	Top5
3581	ADIG_+_37209880.23-P1P2	ADIG	P1P2	GGTACTTCATGGCGCATGTG	4	0.695108		0	0.648289	h6	Top5
3582	ADIG_+_37210368.23-P1P2	ADIG	P1P2	Gcttgcaccccagctgaaag	5	0.640006		0	0.471213	h6	Top5
3588	ADIPOQ_+_186560526.23-P1P2	ADIPOQ	P1P2	GTTGCTCTTACCCTCTGGTA	1	0.893225		0	0.864854	h4	Top5
3589	ADIPOQ_-_186560924.23-P1P2	ADIPOQ	P1P2	GGCTTGACCAGGTAGGGCAA	2	0.817826		0	0.499488	h4	Top5
3590	ADIPOQ_+_186560448.23-P1P2	ADIPOQ	P1P2	GAACAGCCTGGTACTCACGG	3	0.800954		0	0.843142	h4	Top5
3591	ADIPOQ_-_186560537.23-P1P2	ADIPOQ	P1P2	GGGTTCTGATTCCATACCAG	4	0.783425		0	0.781627	h4	Top5
3592	ADIPOQ_+_186560496.23-P1P2	ADIPOQ	P1P2	GCCACAGACTGCAGTCAGAA	5	0.767742		0	0.644706	h4	Top5
3598	ADIPOR1_+_202927394.23-P1P2	ADIPOR1	P1P2	GGGGAGGGCGCTGAAGATCG	1	0.993227		0	0.960614	h4	Top5
3599	ADIPOR1_+_202926993.23-P1P2	ADIPOR1	P1P2	GCCACGGGGTGGAGATGCAT	2	0.853821		0	0.537499	h4	Top5
3600	ADIPOR1_-_202926990.23-P1P2	ADIPOR1	P1P2	GGCTCTCTGGTCCCGATCTG	3	0.796626		0	0.488118	h4	Top5
3601	ADIPOR1_-_202927375.23-P1P2	ADIPOR1	P1P2	GCTACATCCCGCGGCGCTGG	4	0.79029		0	0.742129	h4	Top5
3602	ADIPOR1_+_202926923.23-P1P2	ADIPOR1	P1P2	GCGCCGCGCGTGGGGAGGGA	5	0.771467		0	0.474909	h4	Top5
3608	ADIPOR2_-_1800242.23-P1P2	ADIPOR2	P1P2	GgagagcgCGATTCCAGAAG	1	1.10768		0	1.01846	h4	Top5
3609	ADIPOR2_-_1800278.23-P1P2	ADIPOR2	P1P2	GcagcggcggcggcTACACC	2	0.949834		0	0.914081	h4	Top5
3610	ADIPOR2_-_1800250.23-P1P2	ADIPOR2	P1P2	GGATTCCAGAAGCGGCATCg	3	0.896432		0	0.876677	h4	Top5
3611	ADIPOR2_+_1800595.23-P1P2	ADIPOR2	P1P2	GCGCCGGACTCCTCCGACAG	4	0.850424		0	0.559227	h4	Top5
3612	ADIPOR2_-_1800256.23-P1P2	ADIPOR2	P1P2	GAGAAGCGGCATCgcggcgg	5	0.843314		0	0.816078	h4	Top5
3618	ADIRF_-_88728314.23-P1P2	ADIRF	P1P2	GCCGAAGCCATGGCAAGCAA	1	0.864617		0	0.82736	h2	Top5
3619	ADIRF_-_88728503.23-P1P2	ADIRF	P1P2	GTCCTCCACTGAGACGCAGG	2	0.822676		0	0.75593	h2	Top5
3620	ADIRF_-_88728681.23-P1P2	ADIRF	P1P2	GGAGGGTGAAGGTCCAGGAC	3	0.815955		0	0.576289	h2	Top5
3621	ADIRF_+_88728033.23-P1P2	ADIRF	P1P2	GACCGAACCAGGGACCGAAG	4	0.798573		0	0.733904	h2	Top5
3622	ADIRF_-_88728567.23-P1P2	ADIRF	P1P2	GCAGGGAGGCAGCGGAACAG	5	0.789563		0	0.669834	h2	Top5
3628	ADK_+_75936570.23-P1	ADK	P1	GCGATGCTCTACGTCCGCTC	1	0.949839		0	0.828217	h1	Top5
3629	ADK_+_75936748.23-P1	ADK	P1	GCCAACACGAGGGGGACCAG	2	0.94016		0	0.814158	h1	Top5
3630	ADK_+_75936517.23-P1	ADK	P1	GGCTCAGGCACTCAGCGACT	3	0.884232		0	0.865765	h1	Top5
3631	ADK_-_75936578.23-P1	ADK	P1	GGTACCTGCTGCTGCCCGAG	4	0.881921		0	0.894274	h1	Top5
3632	ADK_+_75936538.23-P1	ADK	P1	GTACCACAGCAACTGCTTCC	5	0.843024		0	0.819781	h1	Top5
3638	ADK_-_75911021.23-P2	ADK	P2	GTGGGCTGTAGAGCCAAAGT	1	0.90528		0	0.893171	h1	Top5
3639	ADK_-_75911025.23-P2	ADK	P2	GCTGTAGAGCCAAAGTGGGG	2	0.893252		0	0.932615	h1	Top5
3640	ADK_+_75911444.23-P2	ADK	P2	GGCCATCCCCCGGGAAGAGA	3	0.873097		0	0.573549	h1	Top5
3641	ADK_-_75911437.23-P2	ADK	P2	GGGACCGGAGCAGCGTCTGT	4	0.830169		0	0.521199	h1	Top5
3642	ADK_+_75911404.23-P2	ADK	P2	GGCTCCGGTCCGACCCTCCG	5	0.828152		0	0.565597	h1	Top5
3648	ADM_+_10327266.23-P1P2	ADM	P1P2	GAGCGAACCCAGGTACATCA	1	0.934433		0	0.74655	h2	Top5
3649	ADM_+_10326660.23-P1P2	ADM	P1P2	GTGAGAAGCCCGAAGTGGCA	2	0.845792		0	0.710559	h2	Top5
3650	ADM_-_10327037.23-P1P2	ADM	P1P2	GGGTGCAGCGGCCTCCCCTG	3	0.764949		0	0.507753	h2	Top5
3651	ADM_+_10327276.23-P1P2	ADM	P1P2	GTAGGAAGGCGAGCGAACCC	4	0.762857		0	0.55638	h2	Top5
3652	ADM_+_10327290.23-P1P2	ADM	P1P2	GGCGGTGTCAGCGCCTAGGA	5	0.756316		0	0.571423	h2	Top5
3658	ADM2_-_50920028.23-P1P2	ADM2	P1P2	GCGGGCCGCGACTCCGCTCC	1	0.919561		0	0.83925	h2	Top5
3659	ADM2_+_50920011.23-P1P2	ADM2	P1P2	GCCTGCCTGGAGCGGAGTCG	2	0.870564		0	0.797917	h2	Top5
3660	ADM2_+_50920298.23-P1P2	ADM2	P1P2	GAGGAGGCTGATGCAACCCA	3	0.835993		0	0.763677	h2	Top5
3661	ADM2_+_50920227.23-P1P2	ADM2	P1P2	GGGTGAGCCGGGCACGTCGG	4	0.822671		0	0.767193	h2	Top5
3662	ADM2_+_50920473.23-P1P2	ADM2	P1P2	GGAGTCCTAGCAGCAGGTGG	5	0.810646		0	0.59064	h2	Top5
3668	ADM5_+_50191862.23-P1P2	ADM5	P1P2	GCCGAGAAGGAACCAAGGAA	1	0.883339		0	0.935439	h7	Top5
3669	ADM5_+_50191867.23-P1P2	ADM5	P1P2	GGGACCCCGAGAAGGAACCA	2	0.878543		0	0.839662	h7	Top5
3670	ADM5_+_50191684.23-P1P2	ADM5	P1P2	GACCCCAGCTGAGGATTTAT	3	0.827249		0	0.836831	h7	Top5
3671	ADM5_+_50191838.23-P1P2	ADM5	P1P2	GGCAAGAGGCCTAGAGACGG	4	0.765714		0	0.783657	h7	Top5
3672	ADM5_-_50191704.23-P1P2	ADM5	P1P2	GGCCAATAAATCCTCAGCTG	5	0.761938		0	0.751149	h7	Top5
3678	ADNP_-_49547651.23-P1P2	ADNP	P1P2	Ggtgggagaggcggcttcac	1		1.32222	0	0.596669	h5	Top5
3679	ADNP_-_49547603.23-P1P2	ADNP	P1P2	Gcgtcgagcggtgcagacaa	2	0.920517		0	0.660475	h5	Top5
3680	ADNP_-_49547707.23-P1P2	ADNP	P1P2	GCAGCAGCGGGGACCGAGAG	3	0.84739		0	0.928501	h5	Top5
3681	ADNP_+_49547892.23-P1P2	ADNP	P1P2	GTGTCTGCTGAGGGGAGACG	4	0.832432		0	0.912146	h5	Top5
3682	ADNP_-_49547964.23-P1P2	ADNP	P1P2	GCCTGCCCTAGCCAAAATGG	5	0.830209		0	0.684434	h5	Top5
3688	ADNP2_+_77867421.23-P1P2	ADNP2	P1P2	Gctcggaggggaccagactg	1	0.907269		0	0.857342	h5	Top5
3689	ADNP2_-_77867208.23-P1P2	ADNP2	P1P2	GGACCAGTCGCGCTGGGGGT	2	0.852934		0	0.831827	h5	Top5
3690	ADNP2_-_77867536.23-P1P2	ADNP2	P1P2	GGAATCCCGGGACGTTCTCA	3	0.816537		0	0.606572	h5	Top5
3691	ADNP2_-_77867623.23-P1P2	ADNP2	P1P2	GgccggTCACGTGGGAGCGG	4	0.724265		0	0.512216	h5	Top5
3692	ADNP2_+_77867603.23-P1P2	ADNP2	P1P2	GGCCCCCGCTCCCACGTGAc	5	0.71655		0	0.402133	h5	Top5
3698	ADO_-_64564781.23-P1P2	ADO	P1P2	GACCGCAAGGGGCGGAGGAA	1		2.48591	0	0.698537	h4	Top5
3699	ADO_+_64565053.23-P1P2	ADO	P1P2	GTGACTGGCGGCAGGTTGGG	2	0.997692		0	0.707243	h4	Top5
3700	ADO_-_64565135.23-P1P2	ADO	P1P2	GGCGTGTTCCTGCTCAAGAG	3	0.855435		0	0.574205	h4	Top5
3701	ADO_-_64564623.23-P1P2	ADO	P1P2	GGCGCGTGCGCGCTCAGAGG	4	0.848852		0	0.754589	h4	Top5
3702	ADO_+_64565065.23-P1P2	ADO	P1P2	GTGTGCATGTAGGTGACTGG	5	0.837901		0	0.519019	h4	Top5
3708	ADORA1_+_203097472.23-P1P2	ADORA1	P1P2	GGGCCGCGCGCGGTAGGGCT	1	0.918162		0	0.859846	h1	Top5
3709	ADORA1_+_203096891.23-P1P2	ADORA1	P1P2	GGCTGGCTGGGACTCGACTC	2	0.895277		0	0.666736	h1	Top5
3710	ADORA1_+_203097506.23-P1P2	ADORA1	P1P2	GGGCAGTGCCCAAAGTTCCA	3	0.890274		0	0.776439	h1	Top5
3711	ADORA1_+_203097450.23-P1P2	ADORA1	P1P2	GCTGGGCTCTGGACAACGCG	4	0.875516		0	0.819551	h1	Top5
3712	ADORA1_-_203096974.23-P1P2	ADORA1	P1P2	GCAGGAATCCCTGGAGCTAG	5	0.84381		0	0.622269	h1	Top5
3718	ADORA2A_-_24819888.23-P1P2	ADORA2A	P1P2	GGCCGGAGCCGGAGACCCAG	1	1.01786		0	1.04212	h1	Top5
3720	ADORA2A_-_24820281.23-P1P2	ADORA2A	P1P2	GCGGGGAGGGAAGGCAAGTg	3	0.83445		0	0.486681	h1	Top5
3721	ADORA2A_-_24819947.23-P1P2	ADORA2A	P1P2	GTCAGCCGGGGTGCTAGGTC	4	0.811868		0	0.816916	h1	Top5
3722	ADORA2A_+_24820308.23-P1P2	ADORA2A	P1P2	GgCTCCCCGCCCGCTACCTG	5	0.806263		0	0.445777	h1	Top5
3728	ADORA2B_+_15848965.23-P1P2	ADORA2B	P1P2	GGCCCCCGAGGGAGGAACCC	1	0.907624		0	0.662449	h1	Top5
3729	ADORA2B_-_15848791.23-P1P2	ADORA2B	P1P2	GGCTTCTGCACTGACTTCTA	2	0.827396		0	0.79476	h1	Top5
3730	ADORA2B_+_15848686.23-P1P2	ADORA2B	P1P2	GAGGGACACCAGGAAGTAGT	3	0.820327		0	0.706595	h1	Top5
3731	ADORA2B_-_15848949.23-P1P2	ADORA2B	P1P2	GCCCCGTCGGAGCTCCGAAA	4	0.810527		0	0.511341	h1	Top5
3732	ADORA2B_-_15848659.23-P1P2	ADORA2B	P1P2	GTGCTGGTGTGCGCCGCGGT	5	0.801484		0	0.72191	h1	Top5
3738	ADORA3_+_112031411.23-P1	ADORA3	P1	GGCCTGACCAAAGAGGACAC	1	1.02109		0	0.927677	h1	Top5
3739	ADORA3_+_112031386.23-P1	ADORA3	P1	GGTACTGGTGTGGCATCCAG	2	0.925714		0	0.896972	h1	Top5
3740	ADORA3_+_112031407.23-P1	ADORA3	P1	GGACCAAAGAGGACACGGGC	3	0.86226		0	0.821266	h1	Top5
3741	ADORA3_+_112031013.23-P1	ADORA3	P1	GACCTTAGAAGAGGCTGACA	4	0.79818		0	0.505568	h1	Top5
3742	ADORA3_+_112031418.23-P1	ADORA3	P1	GATGTCCTGCCTGACCAAAG	5	0.76569		0	0.740162	h1	Top5
3748	ADORA3_-_112046251.23-P2	ADORA3	P2	GGCTGTAGGACAGCTCTATA	1	0.858388		0	0.849827	h1	Top5
3749	ADORA3_+_112045890.23-P2	ADORA3	P2	GTTGGACTCTGCGCCATAGT	2	0.810834		0	0.413897	h1	Top5
3750	ADORA3_+_112046115.23-P2	ADORA3	P2	GCACCCCACCAGAAAAGGGT	3	0.77105		0	0.73132	h1	Top5
3751	ADORA3_+_112046055.23-P2	ADORA3	P2	GGGACCTCTGGGAAGACGTC	4	0.68183		0	0.631372	h1	Top5
3752	ADORA3_+_112046284.23-P2	ADORA3	P2	GGCGTTGAGGACATCTGTTT	5	0.630134		0	0.680567	h1	Top5
3758	ADPGK_+_73075721.23-P1P2	ADPGK	P1P2	GGCGGAGCCGCGCAGAAACA	1	0.936073		0	0.681651	h7	Top5
3759	ADPGK_+_73076060.23-P1P2	ADPGK	P1P2	GCGCGGGCTAGGAAAGGAGT	2	0.892301		0	0.835866	h7	Top5
3760	ADPGK_+_73076082.23-P1P2	ADPGK	P1P2	GCGCGCGCCGAGCCCGGAAG	3	0.869112		0	0.888515	h7	Top5
3761	ADPGK_+_73076066.23-P1P2	ADPGK	P1P2	GAAGAGGCGCGGGCTAGGAA	4	0.825075		0	0.841341	h7	Top5
3762	ADPGK_-_73075645.23-P1P2	ADPGK	P1P2	GAGAGCAGCGGTGACGAACC	5	0.806383		0	0.489704	h7	Top5
3768	ADPRH_+_119298491.23-P1P2	ADPRH	P1P2	GGCGCTGAGTGAGCTAATCT	1		1.17748	0	0.550836	h7	Top5
3769	ADPRH_+_119298367.23-P1P2	ADPRH	P1P2	GCCTGGTGCCCGGAATGTGG	2	0.850686		0	0.757834	h7	Top5
3770	ADPRH_+_119298604.23-P1P2	ADPRH	P1P2	GGGCTGCTGCGGGTGGACGA	3	0.846735		0	0.81071	h7	Top5
3771	ADPRH_+_119298662.23-P1P2	ADPRH	P1P2	GACTGGAACGCGCGAGCGAC	4	0.78306		0	0.738484	h7	Top5
3772	ADPRH_+_119298740.23-P1P2	ADPRH	P1P2	GCACACTCGGAGAGCGCCAG	5	0.730871		0	0.617229	h7	Top5
3778	ADPRHL1_+_114107533.23-P1	ADPRHL1	P1	GCGAGGCCCTCACCACAGGT	1	0.879169		0	0.784638	h2	Top5
3779	ADPRHL1_+_114107537.23-P1	ADPRHL1	P1	GCCGCCGAGGCCCTCACCAC	2	0.806795		0	0.680652	h2	Top5
3780	ADPRHL1_+_114107429.23-P1	ADPRHL1	P1	GAGGCAGTGCGGTCCTTCAG	3	0.795604		0	0.625762	h2	Top5
3781	ADPRHL1_+_114107397.23-P1	ADPRHL1	P1	GCTGATACCGCTGCTAAAAG	4	0.775667		0	0.450039	h2	Top5
3782	ADPRHL1_+_114107772.23-P1	ADPRHL1	P1	GGGACGCTCCGCAGCTGTTG	5	0.763371		0	0.765599	h2	Top5
3788	ADPRHL1_-_114103049.23-P2	ADPRHL1	P2	GGTTGGCTGAGTGAGCCTCA	1	0.978129		0	0.712142	h2	Top5
3789	ADPRHL1_-_114103424.23-P2	ADPRHL1	P2	GTCTTGTAGAGCGCTAGACA	2	0.950378		0	0.975872	h2	Top5
3790	ADPRHL1_-_114103032.23-P2	ADPRHL1	P2	GTCCTGCTGGGCCCTGAAGT	3	0.925764		0	0.663097	h2	Top5
3791	ADPRHL1_+_114103395.23-P2	ADPRHL1	P2	GAGCGCTCTACAAGACACAT	4	0.846052		0	0.830392	h2	Top5
3792	ADPRHL1_-_114103435.23-P2	ADPRHL1	P2	GGCTAGACACGGCTACTTCC	5	0.836547		0	0.855801	h2	Top5
3798	ADPRHL2_+_36554555.23-P1P2	ADPRHL2	P1P2	GTCGGAAGCGCGAGAGGGAG	1	0.906608		0	0.892246	h7	Top5
3799	ADPRHL2_+_36554875.23-P1P2	ADPRHL2	P1P2	GATAAGGCCGGAGATCGCAC	2	0.880454		0	0.627326	h7	Top5
3800	ADPRHL2_+_36554891.23-P1P2	ADPRHL2	P1P2	GTCGGGGCGAGACGTCTATA	3	0.841173		0	0.553869	h7	Top5
3801	ADPRHL2_-_36554711.23-P1P2	ADPRHL2	P1P2	GCGGCACGCCCGGGAGTGAG	4	0.819946		0	0.784307	h7	Top5
3802	ADPRHL2_+_36554907.23-P1P2	ADPRHL2	P1P2	GCCCGAGCACGGGATGTTCG	5	0.810897		0	0.547055	h7	Top5
3808	ADPRM_+_10600945.23-P1P2	ADPRM	P1P2	GGCTGAAAGGCCTCTGACTA	1		1.1455	0	0.834135	h7	Top5
3809	ADPRM_+_10600917.23-P1P2	ADPRM	P1P2	GTAACAGCGCCACCAACGAG	2		0.964221	0	0.622031	h7	Top5
3810	ADPRM_-_10600988.23-P1P2	ADPRM	P1P2	GCCAGGGGCCGGCGCACGGT	3	0.895731		0	0.910073	h7	Top5
3811	ADPRM_-_10600957.23-P1P2	ADPRM	P1P2	GTTACATAGCCCGTAGTCAG	4	0.855048		0	0.811206	h7	Top5
3812	ADPRM_+_10600958.23-P1P2	ADPRM	P1P2	GCGCCGGCCCCTGGGCTGAA	5	0.831603		0	0.841724	h7	Top5
3818	ADRA1A_-_26724373.23-P1P2	ADRA1A	P1P2	GGGAGGCGCTGGGAAAAGTG	1	0.912717		0	0.528569	h1	Top5
3819	ADRA1A_+_26724406.23-P1P2	ADRA1A	P1P2	GCGCAGGGCCGAGTGGGTGA	2	0.880108		0	0.685429	h1	Top5
3820	ADRA1A_-_26724311.23-P1P2	ADRA1A	P1P2	GGAAGATGTAAGGGAATCGG	3	0.87885		0	0.555587	h1	Top5
3821	ADRA1A_-_26724356.23-P1P2	ADRA1A	P1P2	GACCTGGTGGAAAAAGCGGG	4	0.867302		0	0.525401	h1	Top5
3822	ADRA1A_-_26724340.23-P1P2	ADRA1A	P1P2	GGAGGGGCCGGTATAAAACC	5	0.854363		0	0.487707	h1	Top5
3828	ADRA1B_+_159343520.23-P1P2	ADRA1B	P1P2	GGCCCAGCGAGCGCCGAAGA	1	0.891208		0	0.909008	h1	Top5
3829	ADRA1B_+_159344209.23-P1P2	ADRA1B	P1P2	GCCTCTAGGGCCGCTGAGAA	2	0.87204		0	0.632269	h1	Top5
3830	ADRA1B_-_159343504.23-P1P2	ADRA1B	P1P2	GCGTGCAGTCAGCCCAGAAG	3	0.857347		0	0.801953	h1	Top5
3831	ADRA1B_+_159344222.23-P1P2	ADRA1B	P1P2	GCAGTAGCCGAGCACCTCTA	4	0.83513		0	0.666834	h1	Top5
3832	ADRA1B_-_159343900.23-P1P2	ADRA1B	P1P2	GTCATCCCCCTGGCTATGGA	5	0.808537		0	0.562582	h1	Top5
3838	ADRA1D_-_4229495.23-P1P2	ADRA1D	P1P2	Gccaccgccgggccctccga	1	0.824291		0	0.46165	h1	Top5
3839	ADRA1D_-_4229926.23-P1P2	ADRA1D	P1P2	GGTGCAGGCAGCGGCCACTG	2	0.802922		0	0.699375	h1	Top5
3840	ADRA1D_-_4229250.23-P1P2	ADRA1D	P1P2	GGCGGTTGCAGGCCACTGAG	3	0.802176		0	0.617144	h1	Top5
3841	ADRA1D_-_4229164.23-P1P2	ADRA1D	P1P2	GGCCGAGAAGGGCAGTACGG	4	0.765399		0	0.639966	h1	Top5
3842	ADRA1D_+_4229485.23-P1P2	ADRA1D	P1P2	Ggcggcgcggccccctcgga	5	0.740519		0	0.426294	h1	Top5
3848	ADRA2A_-_112837251.23-P1P2	ADRA2A	P1P2	GGATGTAAGGCGACAGACAT	1	0.895079		0	0.545778	h1	Top5
3849	ADRA2A_-_112837238.23-P1P2	ADRA2A	P1P2	GTAATCGCTTCGGGGATGTA	2	0.871033		0	0.468141	h1	Top5
3850	ADRA2A_-_112837216.23-P1P2	ADRA2A	P1P2	GCTGGGGGAAGCCAGAGAGT	3	0.834967		0	0.485871	h1	Top5
3851	ADRA2A_-_112837201.23-P1P2	ADRA2A	P1P2	GccAGAACCGCAGCGTCTGG	4	0.810567		0	0.540744	h1	Top5
3852	ADRA2A_-_112837142.23-P1P2	ADRA2A	P1P2	GAGTCTCGCGGCGCTCCGAG	5	0.806289		0	0.617641	h1	Top5
3858	ADRA2B_-_96782246.23-P1P2	ADRA2B	P1P2	GCTGGGCCGGTTCTTAAAGG	1	0.957098		0	0.875927	h1	Top5
3859	ADRA2B_-_96781894.23-P1P2	ADRA2B	P1P2	GGTCCTGGTGGTCCATGACG	2	0.875185		0	0.547314	h1	Top5
3860	ADRA2B_+_96781839.23-P1P2	ADRA2B	P1P2	GCAGGCCACAGCGGCCATAG	3	0.86958		0	0.552646	h1	Top5
3861	ADRA2B_-_96781873.23-P1P2	ADRA2B	P1P2	GTGTGGCCTGCACGGAGTAG	4	0.85376		0	0.492146	h1	Top5
3862	ADRA2B_-_96782243.23-P1P2	ADRA2B	P1P2	GGGGCTGGGCCGGTTCTTAA	5	0.792714		0	0.794856	h1	Top5
3868	ADRA2C_-_3767700.23-P1P2	ADRA2C	P1P2	GgCAGCTCCGGCGAGCGAGG	1	0.949451		0	0.924308	h1	Top5
3869	ADRA2C_+_3768074.23-P1P2	ADRA2C	P1P2	GCCCGGAGCGAGCGGCGACG	2	0.859715		0	0.649724	h1	Top5
3870	ADRA2C_+_3768082.23-P1P2	ADRA2C	P1P2	GAGGAGGCGCCCGGAGCGAG	3	0.847549		0	0.640191	h1	Top5
3871	ADRA2C_+_3768098.23-P1P2	ADRA2C	P1P2	GCGTGTAAGTGCAGAGCAGG	4	0.811349		0	0.568956	h1	Top5
3872	ADRA2C_-_3767888.23-P1P2	ADRA2C	P1P2	Gccctagccggccggatggg	5	0.792542		0	0.751241	h1	Top5
3878	ADRB1_-_115804061.23-P1P2	ADRB1	P1P2	GCGAGCCGCTGTCTCAGCAG	1	0.864566		0	0.462198	h1	Top5
3879	ADRB1_-_115804075.23-P1P2	ADRB1	P1P2	GAGCAGTGGACAGCGGGCAT	2	0.733985		0	0.470981	h1	Top5
3880	ADRB1_-_115804069.23-P1P2	ADRB1	P1P2	GTGTCTCAGCAGTGGACAGC	3	0.705401		0	0.38224	h1	Top5
3881	ADRB1_+_115804002.23-P1P2	ADRB1	P1P2	GGAGGCAGCAACGAGGCGGG	4	0.687286		0	0.552102	h1	Top5
3882	ADRB1_-_115803895.23-P1P2	ADRB1	P1P2	GGGCCTCCGCAGCTCGGCAT	5	0.679636		0	0.607079	h1	Top5
3888	ADRB2_-_148206186.23-P1P2	ADRB2	P1P2	GGGCAGAACGCACTGCGAAG	1	0.971535		0	0.853552	h1	Top5
3889	ADRB2_+_148206227.23-P1P2	ADRB2	P1P2	GTCAGCTTGTCGGGTGCTAG	2	0.874002		0	0.828594	h1	Top5
3890	ADRB2_-_148206207.23-P1P2	ADRB2	P1P2	GGCTTCTTCAGAGCACGGGC	3	0.818247		0	0.739057	h1	Top5
3891	ADRB2_-_148206413.23-P1P2	ADRB2	P1P2	GCCATGGGGCAACCCGGGAA	4	0.780839		0	0.77263	h1	Top5
3892	ADRB2_+_148206220.23-P1P2	ADRB2	P1P2	GGTCGGGTGCTAGGGGCTCG	5	0.724445		0	0.725373	h1	Top5
3898	ADRB3_+_37822768.23-P1P2	ADRB3	P1P2	GCTCGACGGGTAGGTAACCG	1	0.947838		0	0.579591	h1	Top5
3899	ADRB3_-_37822919.23-P1P2	ADRB3	P1P2	GGCAGCGGCACAGAAGACGG	2	0.88461		0	0.641189	h1	Top5
3900	ADRB3_-_37823667.23-P1P2	ADRB3	P1P2	GGTCCACAGCTCGCAGCCAG	3	0.872462		0	0.497869	h1	Top5
3901	ADRB3_-_37823742.23-P1P2	ADRB3	P1P2	GAGGAGTCCCATCACCAGGT	4	0.837724		0	0.623252	h1	Top5
3902	ADRB3_-_37823380.23-P1P2	ADRB3	P1P2	GAGGAGGACAGCAGCACGTA	5	0.812119		0	0.572607	h1	Top5
3908	ADRBK1_+_67034566.23-P1P2	ADRBK1	P1P2	GGGGCCGGTGGAGCACGATA	1	0.870402		0	0.672526	h1	Top5
3909	ADRBK1_-_67033953.23-P1P2	ADRBK1	P1P2	GgCCCCGACTGCAGTCCCGG	2	0.853698		0	0.860557	h1	Top5
3910	ADRBK1_+_67033933.23-P1P2	ADRBK1	P1P2	GCCCGCCGGGACTGCAGTCG	3	0.830737		0	0.854101	h1	Top5
3911	ADRBK1_-_67034001.23-P1P2	ADRBK1	P1P2	Gccgagccggcgccatgggg	4	0.82427		0	0.844301	h1	Top5
3912	ADRBK1_+_67034195.23-P1P2	ADRBK1	P1P2	GGCCATCAGGTAGCTCACGT	5	0.820929		0	0.763836	h1	Top5
3918	ADRBK2_-_25960625.23-P1P2	ADRBK2	P1P2	GCCCTCGTGGCCACCCCGAG	1	0.768644		0	0.751902	h1	Top5
3919	ADRBK2_+_25960616.23-P1P2	ADRBK2	P1P2	GTACGGTCGCCCTCCCCTCG	2	0.766115		0	0.769612	h1	Top5
3920	ADRBK2_-_25960854.23-P1P2	ADRBK2	P1P2	Ggcgcgcgcagagcgctagt	3	0.734746		0	0.73049	h1	Top5
3921	ADRBK2_-_25960628.23-P1P2	ADRBK2	P1P2	GTCGTGGCCACCCCGAGGGG	4	0.670042		0	0.7195	h1	Top5
3922	ADRBK2_-_25960707.23-P1P2	ADRBK2	P1P2	GACTGAGGGGCGCTGACCGT	5	0.665734		0	0.671077	h1	Top5
3928	ADRM1_+_60878013.23-P1P2	ADRM1	P1P2	GCCCGCCGGAAACCCGCGTT	1		0.978531	0	0.25175	h3	Top5
3929	ADRM1_+_60878508.23-P1P2	ADRM1	P1P2	GCTGCGCCCAGAGCTGCCTA	2	0.934548		0	0.557052	h3	Top5
3930	ADRM1_-_60878094.23-P1P2	ADRM1	P1P2	GGCGCCTCTCGAACgagtgt	3	0.890989		0	0.829132	h3	Top5
3931	ADRM1_-_60878073.23-P1P2	ADRM1	P1P2	GGAGGAAGAGCGAGCCCGGA	4	0.873277		0	0.898272	h3	Top5
3932	ADRM1_+_60877224.23-P1P2	ADRM1	P1P2	GGACGGGTAGGGTCCTGGAA	5	0.846661		0	0.605762	h3	Top5
3938	ADSL_-_40742556.23-P1P2	ADSL	P1P2	GCCACCCTGGCGGGGTCGCA	1		1.14065	0	0.624608	h4	Top5
3940	ADSL_-_40742584.23-P1P2	ADSL	P1P2	GTGGCGGCTGGAGGCGATCA	3	0.945888		0	0.89022	h4	Top5
3942	ADSL_+_40742907.23-P1P2	ADSL	P1P2	GCTCGGACTGAGAACACGTG	5	0.90616		0	0.617699	h4	Top5
3948	ADSS_-_244615191.23-P1P2	ADSS	P1P2	GAGCGAACTGAACTGCTCTG	1		1.40189	0	0.873514	h2	Top5
3949	ADSS_-_244614820.23-P1P2	ADSS	P1P2	GACAGGAGGAGAGAGCCTCA	2	0.925367		0	0.678267	h2	Top5
3951	ADSS_-_244614690.23-P1P2	ADSS	P1P2	GGGCATCGCGCATCTCTCAA	4	0.849802		0	0.58377	h2	Top5
3952	ADSS_-_244614958.23-P1P2	ADSS	P1P2	GTGGCAGCGGCACACGATGT	5	0.822686		0	0.698946	h2	Top5
3958	ADSSL1_-_105190615.23-P1P2	ADSSL1	P1P2	GGAGCCAAGCCAGCATGTCG	1	0.923101		0	0.96754	h1	Top5
3959	ADSSL1_-_105190591.23-P1P2	ADSSL1	P1P2	GCCTGGCCGGGCCAGCGCAG	2	0.847979		0	0.763999	h1	Top5
3960	ADSSL1_+_105190984.23-P1P2	ADSSL1	P1P2	Ggaaggagggcggtgtgtgt	3	0.842539		0	0.443167	h1	Top5
3961	ADSSL1_+_105190776.23-P1P2	ADSSL1	P1P2	GTGGCAGCGGCTGATGATGT	4	0.769233		0	0.712854	h1	Top5
3962	ADSSL1_+_105190789.23-P1P2	ADSSL1	P1P2	GCCCAGCCCGCACCTGGCAG	5	0.768877		0	0.710223	h1	Top5
3968	ADTRP_-_11779009.23-P1P2	ADTRP	P1P2	GTCATGGCGAGTGCTGACCG	1	1.06382		0	0.958559	h4	Top5
3969	ADTRP_-_11778993.23-P1P2	ADTRP	P1P2	GCATGTAGAAGTCTTCGTCA	2	0.758486		0	0.771864	h4	Top5
3970	ADTRP_+_11779041.23-P1P2	ADTRP	P1P2	GTTAGGCTGTGACCCACAGA	3	0.670157		0	0.707873	h4	Top5
3971	ADTRP_+_11779004.23-P1P2	ADTRP	P1P2	GCAAGACATTCACGGTGCCC	4	0.656442		0	0.624718	h4	Top5
3972	ADTRP_-_11779051.23-P1P2	ADTRP	P1P2	GCTTTCTGGCGTCCTTCTGT	5	0.641922		0	0.624716	h4	Top5
3978	AEBP1_+_44144323.23-P1P2	AEBP1	P1P2	GCGTCTGCGGGCGCCCTCCA	1	0.906513		0	0.736441	h3	Top5
3979	AEBP1_+_44143999.23-P1P2	AEBP1	P1P2	GCGAGGTCCTGGCGGCTAAT	2	0.841506		0	0.870789	h3	Top5
3980	AEBP1_+_44144173.23-P1P2	AEBP1	P1P2	Ggcggagaggggatcgagac	3	0.835064		0	0.892117	h3	Top5
3981	AEBP1_-_44144382.23-P1P2	AEBP1	P1P2	GAGATCGAGGAGTTCCTCGA	4	0.806798		0	0.600384	h3	Top5
3982	AEBP1_+_44144374.23-P1P2	AEBP1	P1P2	GCTCTGACAGGAAGCCCTCG	5	0.800791		0	0.618005	h3	Top5
3988	AEBP2_+_19592704.23-P1P2	AEBP2	P1P2	GGCCCCGCGCCGCCGAACCC	1		1.05827	0	0.765133	h5	Top5
3989	AEBP2_+_19592658.23-P1P2	AEBP2	P1P2	GCGGGAGAGCTCCTCCAGGT	2		0.912207	0	0.806197	h5	Top5
3990	AEBP2_-_19593012.23-P1P2	AEBP2	P1P2	GGTAGCGCCGAGAGCCTGGT	3	0.987247		0	0.69599	h5	Top5
3991	AEBP2_-_19592882.23-P1P2	AEBP2	P1P2	GGGCGAGGCAGAGACGATGT	4	0.841793		0	0.715063	h5	Top5
3992	AEBP2_+_19592640.23-P1P2	AEBP2	P1P2	GTCGGCCATGTCGGTGATAG	5	0.806685		0	0.693415	h5	Top5
3998	AEN_-_89164606.23-P1P2	AEN	P1P2	GAGACCGGAAGAGACACGCG	1	0.939481		0	0.924274	h7	Top5
4000	AEN_+_89164789.23-P1P2	AEN	P1P2	GGGACCCCCGAGCAGAGCGA	3	0.870009		0	0.855453	h7	Top5
4001	AEN_-_89164591.23-P1P2	AEN	P1P2	GCCGGACGCCACGTGCAGAC	4	0.810926		0	0.809454	h7	Top5
4002	AEN_+_89164562.23-P1P2	AEN	P1P2	GCACGTGGCGTCCGGAAAGC	5	0.791905		0	0.644577	h7	Top5
4008	AES_+_3061863.23-P1P2	AES	P1P2	GCAACCCGCCGGGACAGTCA	1	0.844377		0	0.638788	h5	Top5
4009	AES_-_3062083.23-P1P2	AES	P1P2	Gccggaggcaccgggcctgg	2	0.755469		0	0.525351	h5	Top5
4010	AES_-_3062479.23-P1P2	AES	P1P2	GcaccGCTATTGTCTAATGG	3	0.75527		0	0.734135	h5	Top5
4018	AFAP1_+_7941515.23-P1P2	AFAP1	P1P2	GGATCTCGAGCGGGGTACAC	1	0.945873		0	0.960822	h7	Top5
4019	AFAP1_+_7941506.23-P1P2	AFAP1	P1P2	GCGGGGTACACGGGCTGAgg	2	0.871237		0	0.766024	h7	Top5
4020	AFAP1_-_7941481.23-P1P2	AFAP1	P1P2	GGCCGCAGCCGCCTTAACAA	3	0.869029		0	0.806647	h7	Top5
4021	AFAP1_-_7941491.23-P1P2	AFAP1	P1P2	GCCTTAACAATGGAgccccg	4	0.842009		0	0.757755	h7	Top5
4022	AFAP1_+_7941011.23-P1P2	AFAP1	P1P2	GGGTCCGGGTCACCAAGAGT	5	0.824746		0	0.613468	h7	Top5
4028	AFAP1L1_+_148651466.23-P1P2	AFAP1L1	P1P2	GgctccggcgcggcTGGTAG	1	0.933199		0	0.919865	h7	Top5
4029	AFAP1L1_-_148651950.23-P1P2	AFAP1L1	P1P2	GCCCCTAGGGAGAAGCTCTA	2	0.865663		0	0.643786	h7	Top5
4030	AFAP1L1_+_148651824.23-P1P2	AFAP1L1	P1P2	GGTCCTCCGGAAACTAGAGG	3	0.859331		0	0.614796	h7	Top5
4031	AFAP1L1_+_148651827.23-P1P2	AFAP1L1	P1P2	GGCTGTCCTCCGGAAACTAG	4	0.833897		0	0.530552	h7	Top5
4032	AFAP1L1_-_148651410.23-P1P2	AFAP1L1	P1P2	GcggcgAGCATCCTGTCTGG	5	0.785108		0	0.679701	h7	Top5
4038	AFAP1L2_-_116164240.23-P1P2	AFAP1L2	P1P2	GCCACGGAGTGCGCTCCTCG	1	0.986795		0	0.908293	h2	Top5
4039	AFAP1L2_+_116163831.23-P1P2	AFAP1L2	P1P2	GAGGAAGCCCCGAAGAAGGT	2	0.969935		0	0.607421	h2	Top5
4040	AFAP1L2_+_116164197.23-P1P2	AFAP1L2	P1P2	GCCCCGATGGAGCGGTACAA	3	0.954982		0	1.00668	h2	Top5
4041	AFAP1L2_+_116164205.23-P1P2	AFAP1L2	P1P2	GCTCCGTGGCCCCGATGGAG	4	0.910195		0	0.871598	h2	Top5
4042	AFAP1L2_+_116164052.23-P1P2	AFAP1L2	P1P2	GCGGACCTGGGCCTAAGAGG	5	0.883057		0	0.86516	h2	Top5
4048	AFF1_+_87856192.23-P1P2	AFF1	P1P2	GGCGGCGGCCGAGTGCGCAG	1	1.0791		0	1.09405	h2	Top5
4049	AFF1_+_87856590.23-P1P2	AFF1	P1P2	GTGCCGCGGGATCGCAAGTA	2	0.966384		0	0.62952	h2	Top5
4050	AFF1_-_87856634.23-P1P2	AFF1	P1P2	GGTAGCGCGTAGAAAAACAG	3	0.914801		0	0.616266	h2	Top5
4051	AFF1_-_87856383.23-P1P2	AFF1	P1P2	GCCGGGACTAGAGGACGGAA	4	0.864892		0	0.786172	h2	Top5
4052	AFF1_-_87856567.23-P1P2	AFF1	P1P2	GGGGAGCCCTCGGGGAGAAC	5	0.86419		0	0.628947	h2	Top5
4058	AFF2_+_147582687.23-P1P2	AFF2	P1P2	GCAGGAGACTCGCTCATCAA	1	1.07417		0	0.664406	h7	Top5
4059	AFF2_-_147582721.23-P1P2	AFF2	P1P2	GAGTCTCCTGGCGAAGTCTG	2	0.947207		0	0.556543	h7	Top5
[truncated: 101,272 more rows]

## Sheet: restriction_cut_guides
Supplemental Table 1. Restriction enzyme susceptible guides during dual library construction
	sgID	gene	transcript	protospacer sequence	selection rank	predicted score	empirical score	off-target stringency	CRISPRi-v2.1 predicted score	Sublibrary	Sublibrary half
160	AAED1_+_99417233.23-P1P2	AAED1	P1P2	GCGCGGCCGCTTCCCAACTA	3	0.828133		0	0.606236	h7	Top5
361	ABCA10_-_67224767.23-P1P2	ABCA10	P1P2	GTTGAAGCACTTGGATCCAC	4	0.47313		0	0.391432	h6	Top5
561	ABCB9_+_123450546.23-P1	ABCB9	P1	GGGAGGTGTTGGAGGATCCT	4	0.777638		0	0.495912	h3	Top5
679	ABCC8_+_17497953.23-P1P2	ABCC8	P1P2	GGATCCCGCGCCAAACACAG	2	0.897795		0	0.554834	h1	Top5
768	ABCF2_+_150924287.23-P1P2	ABCF2	P1P2	GCCGCACGCGGAGGATCCTA	1	1.10702		0	1.04795	h4	Top5
920	ABHD14B_+_52017325.23-P2	ABHD14B	P2	GAGATCCGGATCCCGTcccc	3	0.911577		0	0.845529	h3	Top5
1171	ABR_-_1083263.23-P1P2	ABR	P1P2	GCGAGCCCAGCTGCGGATCC	4	0.746528		0	0.695096	h4	Top5
1401	ACAP3_-_1243221.23-P1P2	ACAP3	P1P2	GCGGCGGCCGCGGCGCTCAC	4	0.922601		0	0.795979	h5	Top5
1510	ACD_+_67694124.23-P1P2	ACD	P1P2	GATCCGCTGGGTGTAGCCGT	3	0.872004		0	0.888531	h5	Top5
1621	ACKR2_-_42850992.23-P1P2	ACKR2	P1P2	Gtacgggatcctttctggaa	4	0.652076		0	0.572062	h6	Top5
2001	ACSBG1_+_78526472.23-P1P2	ACSBG1	P1P2	GATCCCAGGGGTATGAGCTG	4	0.856938		0	0.67772	h2	Top5
2022	ACSF2_+_48503620.23-P1P2	ACSF2	P1P2	GATCCCGACGTAGACAGCCA	5	0.826474		0	0.833048	h4	Top5
2422	ACTR1A_-_104261998.23-P1P2	ACTR1A	P1P2	GATCCGGCAAGGCTAAGAGG	5	0.835323		0	0.601477	h3	Top5
2612	ACY3_+_67417960.23-P1	ACY3	P1	GATCCCAGTCGGCCCCATCT	5	0.691614		0	0.708107	h1	Top5
2749	ADAM18_+_39442286.23-P1P2	ADAM18	P1P2	GGGATCCCAGAAGGGAGAGG	2	0.817351		0	0.780747	h3	Top5
2830	ADAM29_-_175839539.23-P1P2	ADAM29	P1P2	GATCCACTAACCAAATGGGG	3	0.620427		0	0.553678	h3	Top5
3019	ADAMTS19_+_128796013.23-P1P2	ADAMTS19	P1P2	GGATCCACTCCGGGGCGCAG	2	0.920737		0	0.866995	h3	Top5
3249	ADAT3_+_1905424.23-P1	ADAT3	P1	GGCGCTTACCTGAGGGATCC	2	0.991182		0	0.93695	h7	Top5
3250	ADAT3_-_1905438.23-P1	ADAT3	P1	GGCTCGCGCCCGGATCCCTC	3	0.982337		0	0.941234	h7	Top5
3272	ADC_+_33546832.23-P1P2	ADC	P1P2	GAGGGAGTGAATCGGATCCT	5	0.791754		0	0.716278	h1	Top5
3359	ADCY3_-_25142720.23-P1P2	ADCY3	P1P2	GTCAGGCCCGGGATCCGACC	2	0.902707		0	0.692795	h2	Top5
3418	ADCY9_-_4166392.23-P1P2	ADCY9	P1P2	Gcgcggccgctgcctcatgt	1	0.923416		0	0.873981	h2	Top5
3719	ADORA2A_-_24819903.23-P1P2	ADORA2A	P1P2	GCCAGCGGCCGCCGAGACAG	2	0.947928		0	0.973813	h1	Top5
3939	ADSL_-_40742729.23-P1P2	ADSL	P1P2	GCGAGCAGGTAACGGATCCC	2		0.94279	0	0.598657	h4	Top5
3941	ADSL_-_40742737.23-P1P2	ADSL	P1P2	GTAACGGATCCCGGGCTGAG	4	0.736881	0.916561	0	0.706314	h4	Top5
3950	ADSS_+_244614826.23-P1P2	ADSS	P1P2	GGGATCCACTGGCCAAAATG	3	0.919043		0	0.558465	h2	Top5
3999	AEN_-_89164638.23-P1P2	AEN	P1P2	GGATCCAGGACCCTGCACCG	2	0.910894		0	0.898788	h7	Top5
4011	AES_-_3061802.23-P1P2	AES	P1P2	GAGGCCCCCAAAGGATCCCC	4	0.744059		0	0.56239	h5	Top5
4012	AES_-_3062139.23-P1P2	AES	P1P2	Gggcgtagggcccggatccg	5	0.743134		0	0.439459	h5	Top5
4399	AGO4_+_36274225.23-P1P2	AGO4	P1P2	GGACCTCGGGATCCACCCAA	2	0.83257		0	0.65175	h5	Top5
4551	AGTPBP1_-_88356438.23-P1P2	AGTPBP1	P1P2	GTGGGACGGGGATCCACCGA	4	0.755228		0	0.552695	h3	Top5
4552	AGTPBP1_-_88356586.23-P1P2	AGTPBP1	P1P2	GTAAGGGGCGCAGGGATCCG	5	0.75133		0	0.734272	h3	Top5
4982	AK1_-_130639710.23-P1P2	AK1	P1P2	GcacacgcacGGATCCACAA	5	0.868621		0	0.759225	h1	Top5
5261	AKIRIN2_-_88411289.23-P1P2	AKIRIN2	P1P2	Ggcggccgccgacaacgggg	4	0.823974		0	0.698237	h7	Top5
5302	AKR1A1_-_46016592.23-P1P2	AKR1A1	P1P2	GTTCGACCTCGAGGATCCAG	5	0.711569		0	0.698584	h1	Top5
5548	ALDH18A1_+_97416090.23-P1P2	ALDH18A1	P1P2	GGCGGCCGCCCCGGGATCTA	1	0.945595		0	0.589371	h1	Top5
5741	ALDOA_-_30077555.23-P1P2	ALDOA	P1P2	GCCCTGGCGGGGATCCTAAG	4	0.834116		0	0.606022	h2	Top5
5790	ALG10_+_34175364.23-P1P2	ALG10	P1P2	GGCGCGGATCCGGAAAGATC	3	0.683141		0	0.61517	h6	Top5
5798	ALG10B_+_38710525.23-P1P2	ALG10B	P1P2	GGCGCGGATCCGGAAAACAG	1	0.694856		0	0.56597	h4	Top5
5889	ALG6_-_63833380.23-P1P2	ALG6	P1P2	GTAAGAGCATGGGATCCCGG	2	1.00504		0	0.986343	h3	Top5
5999	ALKBH8_+_107436193.23-P1P2	ALKBH8	P1P2	GGAAAGGGGATGGATCCCAG	2		0.816411	0	0.746619	h5	Top5
6439	AMIGO3_-_49761331.23-P1	AMIGO3	P1	GCGCCCTGACGCCGGATCCA	2	0.971091		0	0.939798	h7	Top5
6951	ANKDD1B_-_74907546.23-P1P2	ANKDD1B	P1P2	GGCGGCCGCCAAGGGTCTCA	4	0.782021		0	0.705131	h7	Top5
7338	ANKRD33_-_52282315.23-P1P2	ANKRD33	P1P2	GGTCCCCTCCCTAGGATCCA	1	0.880349		0	0.584731	h5	Top5
7339	ANKRD33_+_52282301.23-P1P2	ANKRD33	P1P2	GAGTGTCTCCCTGGATCCTA	2	0.796314		0	0.5087	h5	Top5
7722	ANKS4B_-_21245445.23-P1P2	ANKS4B	P1P2	GATCCCTTAGCCACAATCAG	5	0.73926		0	0.439886	h7	Top5
7819	ANO5_-_22214643.23-P1P2	ANO5	P1P2	GGCAGGAGTGGAAAGGATCC	2	0.847934		0	0.842313	h3	Top5
8278	AP2M1_-_183892712.23-P1	AP2M1	P1	GCATCTTGGGATCCGGAGAG	1		2.09045	0	0.888389	h4	Top5
8570	APC2_-_1446291.23-P2	APC2	P2	GgggcggccgcggcTCCATG	3	0.854372		0	0.863907	h2	Top5
8789	APOA4_+_116693941.23-P1P2	APOA4	P1P2	GTTGTAGGGAGGATCCAGTG	2	0.875631		0	0.872854	h3	Top5
8818	APOBEC1_+_7818434.23-P1P2	APOBEC1	P1P2	GAAAGGTAAAATGGATCCGG	1	0.828374		0	0.764715	h3	Top5
9092	APOL6_-_36044965.23-P1P2	APOL6	P1P2	GTCCACTGCTGGGGATCCGA	5	0.833589		0	0.55542	h4	Top5
9159	APPBP2_+_58603361.23-P1P2	APPBP2	P1P2	GATCCTCCGGGGCCGCAGAG	2		0.797494	0	0.69063	h3	Top5
9421	ARAP2_-_36246030.23-P1P2	ARAP2	P1P2	GTCGCGGCCGCCGCACCTGG	4	0.826563		0	0.772021	h3	Top5
9428	ARAP3_+_141061733.23-P1P2	ARAP3	P1P2	GGCGGCCGCGTAGTGAGGTG	1	0.953558		0	0.917243	h4	Top5
9789	ARHGAP23_+_36584749.23-P1P2	ARHGAP23	P1P2	GGCGGGGCGGGATCCCGACC	2	1.00868		0	0.991975	h7	Top5
9931	ARHGAP39_+_145911217.23-P1P2	ARHGAP39	P1P2	Gcggccgccgcgcactgggc	4	0.796058		0	0.774897	h4	Top5
9948	ARHGAP4_+_153191682.23-P2	ARHGAP4	P2	GCGGCCGCGTGGGAGCAGTG	1	0.950202		0	0.97124	h3	Top5
9959	ARHGAP40_+_37230557.23-P1P2	ARHGAP40	P1P2	GGCACCTCGAGGATCCCGGT	2	0.977149		0	0.909647	h3	Top5
10040	ARHGDIA_+_79829185.23-P1P2	ARHGDIA	P1P2	GGGAGGGATCCTGAACCGCG	3	0.908609		0	0.897563	h3	Top5
10100	ARHGEF10L_+_17866471.23-P1P2	ARHGEF10L	P1P2	GACACGCGAGGATCCCGCGG	3	0.762301		0	0.739546	h5	Top5
10379	ARID1B_-_157100550.23-P2	ARID1B	P2	GCTGGGCGGCCGCGCAACAA	2	0.790212		0	0.464543	h5	Top5
10380	ARID1B_-_157100483.23-P2	ARID1B	P2	GAGCAGGCGGCCGCGGGCAT	3	0.707562		0	0.479661	h5	Top5
10440	ARID4B_+_235491249.23-P1P2	ARID4B	P1P2	GCCGAGCGGCCGCCAAACAA	3	0.973541		0	0.819004	h4	Top5
11011	ARNTL_+_13299417.23-P1P2	ARNTL	P1P2	GccgcACTCGGATCCCGCGG	4	0.888588		0	0.830266	h5	Top5
11068	ARPC3_-_110888115.23-P1	ARPC3	P1	GGAGCAGGATCCAGGTACAG	1	1.08769		0	1.03634	h1	Top5
11072	ARPC3_+_110888087.23-P1	ARPC3	P1	GACCTGGATCCTGCTCCTCT	5	0.909149		0	0.906266	h1	Top5
11192	ARRB2_+_4614391.23-P1P2	ARRB2	P1P2	GGAGTGGATCCCCCCCGTCC	5	0.801697		0	0.477124	h4	Top5
11400	ART5_-_3663212.23-P1P2	ART5	P1P2	GTCCAGGCGCACGGGATCCC	3	0.836054		0	0.841014	h7	Top5
11612	ASB13_-_5708546.23-P1P2	ASB13	P1P2	GGCGGCCGCGCGGCGACTCT	5	0.853744		0	0.785425	h3	Top5
11778	ASCL1_+_103351491.23-P1P2	ASCL1	P1P2	GTCCCTGGCCGGATCCCTGT	1	0.988417		0	0.993439	h5	Top5
11781	ASCL1_-_103351511.23-P1P2	ASCL1	P1P2	GACCGACAGGGATCCGGCCA	4	0.87721		0	0.928933	h5	Top5
11890	ASIC1_+_50451396.23-P1P2	ASIC1	P1P2	GGATCCATCGTCCGGCCGGG	3	0.773176		0	0.746372	h6	Top5
11909	ASIC3_+_150748330.23-P1P2	ASIC3	P1P2	GCGGCTCGGGATCCGCACCA	2	0.950989		0	1.00721	h7	Top5
12158	ASTN1_-_177133425.23-P1P2	ASTN1	P1P2	GGGATCCGGGAGGTAGGAGT	1	1.03751		0	0.698005	h2	Top5
12222	ASZ1_-_117067187.23-P1P2	ASZ1	P1P2	GATGGATCCAAACCCAACTG	5	0.73816		0	0.467842	h3	Top5
12321	ATE1_+_123687498.23-P1P2	ATE1	P1P2	GGGCGGCCGCGCTAGCGACG	4	0.74834		0	0.692714	h3	Top5
12599	ATG9B_-_150721176.23-P1P2	ATG9B	P1P2	GTGGAGTGGGATCCCCAGGA	2	0.963697		0	0.694773	h3	Top5
13178	ATP5H_+_73042983.23-P1P2	ATP5H	P1P2	GGGGCATTGGATCCGATCCC	1		1.19307	0	0.561779	h3	Top5
13198	ATP5J_+_27107880.23-P1P2	ATP5J	P1P2	GCGGCCGCACTCACCCACTC	1		2.91194	0	0.45037	h3	Top5
13400	ATP6V0E1_-_172410836.23-P1P2	ATP6V0E1	P1P2	GGGATCCGAGTGAGGCGACG	3	0.953393		0	0.91177	h3	Top5
13402	ATP6V0E1_-_172410828.23-P1P2	ATP6V0E1	P1P2	GTCCTGGTGGGATCCGAGTG	5	0.914699		0	0.925452	h3	Top5
13410	ATP6V0E2_-_149571160.23-P1P2	ATP6V0E2	P1P2	GATCCTGCGCCCGGCCATGA	3	0.76024		0	0.794936	h3	Top5
13531	ATP6V1G3_+_198509740.23-P1P2	ATP6V1G3	P1P2	GGGGATCCACCAGCTTCTTC	4	0.705931		0	0.747383	h2	Top5
13589	ATP8B1_-_55470587.23-P1P2	ATP8B1	P1P2	GCGGCCGCCGAGCCTCgctg	2	0.812308		0	0.74334	h4	Top5
13752	ATXN1_-_16761659.23-P1P2	ATXN1	P1P2	GGATCCCCCTGCAGTGAAAC	5	0.807161		0	0.782514	h5	Top5
13940	AURKC_+_57742445.23-P1P2	AURKC	P1P2	GACACAGGCTTCGGGATCCG	3	0.805884		0	0.684538	h1	Top5
14230	B3GALT4_+_33245154.23-P1P2	B3GALT4	P1P2	GGATCCGTAAGAGCGAAGGG	3	0.886103	0.988336	0	0.802054	h2	Top5
14298	B3GAT2_+_71666744.23-P1P2	B3GAT2	P1P2	GCTTGCTGCTGGATCCGGAG	1	0.956735		0	0.8897	h6	Top5
14320	B3GNT1_+_66115055.23-P1P2	B3GNT1	P1P2	GCGGCCGCTGGCGTAGTCTG	3	0.835208		0	0.787986	h3	Top5
14509	B4GALT5_-_48329925.23-P1P2	B4GALT5	P1P2	GGGCGCGGGAGAGGGATCCC	2	0.84463		0	0.563756	h2	Top5
14749	BAHCC1_+_79373353.23-P1P2	BAHCC1	P1P2	GCGGCCGCGCACCGAGCCAG	2	0.960702		0	0.919935	h5	Top5
14901	BANP_-_87985320.23-P1P2	BANP	P1P2	GcggccgcgccccGGAAGAG	4	0.829737		0	0.794477	h2	Top5
14952	BARX1_-_96717209.23-P1P2	BARX1	P1P2	GGCGGCCGCCACACGTACCC	5	0.751789		0	0.412856	h5	Top5
15009	BAX_+_49458268.23-P1P2	BAX	P1P2	GCGGTAGGAAGGATCCCGGA	2		0.874454	0	0.468014	h2	Top5
15031	BAZ1B_+_72936507.23-P1P2	BAZ1B	P1P2	GCGGCCGCCGGGACCCGAAG	4	0.76002		0	0.705546	h3	Top5
15049	BAZ2A_+_57029780.23-P2	BAZ2A	P2	GACCACGGGATCCTGAGTAT	2	0.847251		0	0.626296	h5	Top5
15128	BBS12_+_123654290.23-P1P2	BBS12	P1P2	GATCCCTGCCCAAAACAGGG	1	0.818358		0	0.458717	h3	Top5
15269	BCAR3_-_94312780.23-P2	BCAR3	P2	GAGCGGCCGCCGGAGAGACC	2	0.917576		0	0.920987	h4	Top5
15382	BCKDHA_+_41882680.23-P2	BCKDHA	P2	GCTGCCACCGAGGATCCAAG	5	0.864582		0	0.786223	h4	Top5
15458	BCL2L1_+_30310660.23-P1	BCL2L1	P1	GGAGCGGCCGCCCTCGATCC	1		1.12251	0	0.819634	h2	Top5
15490	BCL2L11_-_111878923.23-P1	BCL2L11	P1	GCGGGAGGTGGGGATCCGTG	3	0.741		0	0.290659	h2	Top5
15558	BCL2L2_-_23776088.23-P1P2	BCL2L2	P1P2	GCAGGAAACGGCCCGGATCC	1	0.999055		0	0.929814	h2	Top5
15561	BCL2L2_-_23776094.23-P1P2	BCL2L2	P1P2	GACGGCCCGGATCCCGGCAG	4	0.821129		0	0.758618	h2	Top5
15569	BCL2L2-PABPN1_-_23776088.23-P1P2	BCL2L2-PABPN1	P1P2	GCAGGAAACGGCCCGGATCC	2	0.929305		0	0.859162	h7	Top5
15571	BCL2L2-PABPN1_-_23776094.23-P1P2	BCL2L2-PABPN1	P1P2	GACGGCCCGGATCCCGGCAG	4	0.761212		0	0.695427	h7	Top5
15581	BCL3_-_45252353.23-P1P2	BCL3	P1P2	GTGGGATCCACACAGAGCAT	4	0.784213		0	0.579917	h2	Top5
16359	BLM_-_91260642.23-P1P2	BLM	P1P2	GGCGCGGGAAGTTTGGATCC	2		0.98438	0	0.695539	h2	Top5
16721	BNC1_-_83953399.23-P1P2	BNC1	P1P2	GATCCACGCTCCGGCCGTCG	4	0.830819		0	0.789323	h5	Top5
16889	BOLA3_+_74374936.23-P1P2	BOLA3	P1P2	GGGATCCGCGGGGTGAGCGT	2		1.08954	0	0.803405	h4	Top5
17391	BRK1_-_10157414.23-P1P2	BRK1	P1P2	GACAGGAGGATCCGGTGCAG	4	0.891954		0	0.847471	h4	Top5
17541	BSN_+_49592319.23-P1P2	BSN	P1P2	GCACTAGATCGCGGGATCCT	4	0.700372		0	0.399638	h4	Top5
17658	BTBD11_+_107974947.23-P2	BTBD11	P2	GCCCGGATCCACTCCATCAG	1	1.11801		0	0.968687	h5	Top5
17659	BTBD11_+_107974944.23-P2	BTBD11	P2	GGGATCCACTCCATCAGCGG	2	1.07721		0	0.997235	h5	Top5
17681	BTBD17_+_72358027.23-P1P2	BTBD17	P1P2	GTTGTGCCGGATCCTATATA	4	0.843191		0	0.790337	h7	Top5
17682	BTBD17_+_72358021.23-P1P2	BTBD17	P1P2	GCGGATCCTATATAAGGAAG	5	0.748329		0	0.655839	h7	Top5
17880	BTN1A1_+_26501670.23-ENST00000244513.6	BTN1A1	ENST00000244513.6	GGATCCAGTGGAGGTCTCCA	3	0.888627		0	0.891188	h6	Top5
18172	C10orf118_+_115933900.23-P1	C10orf118	P1	GCGGCCGCTGAGTGAGGCGT	5	0.876857		0	0.842461	h7	Top5
18411	C10orf95_-_104211185.23-P1P2	C10orf95	P1P2	GGCCGGCGGGATCCAGAGCG	4	0.771855		0	0.754783	h7	Top5
18649	C11orf63_+_122753643.23-P1P2	C11orf63	P1P2	GCCGCGGCCGCGACCCGGAC	2	0.856765		0	0.921866	h7	Top5
18899	C12orf40_+_40020045.23-P1P2	C12orf40	P1P2	GGCTTCAGCAGGATCCCCCA	2	0.987135		0	1.00401	h6	Top5
19209	C14orf119_-_23564062.23-P1P2	C14orf119	P1P2	GACCGTGCGCGCGGATCCAG	2	0.915059		0	0.583479	h4	Top5
19382	C14orf39_+_60952731.23-P1P2	C14orf39	P1P2	GTTGTAGTTAGGATCCGCTG	5	0.849435		0	0.822973	h5	Top5
19460	C15orf38_+_90456154.23-P1P2	C15orf38	P1P2	GATCCGCCGGCTGGGAATCG	3	0.888754		0	0.778574	h7	Top5
19461	C15orf38_-_90456185.23-P1P2	C15orf38	P1P2	GCAGCCGGCGGATCCGGGAA	4	0.819479		0	0.775282	h7	Top5
19729	C16orf58_+_31519695.23-P1P2	C16orf58	P1P2	GGGGCTGGGATCCAAAAGCT	2	0.871091		0	0.837853	h4	Top5
20030	C17orf47_+_56621451.23-P1P2	C17orf47	P1P2	GATCCCCTCAGCAGGGACAT	3	0.781982		0	0.7731	h7	Top5
20158	C17orf67_-_54911188.23-P1P2	C17orf67	P1P2	GGCTGCGAGGAGGATCCTCG	1	0.844935		0	0.811191	h7	Top5
20532	C19orf45_-_7566147.23-P2	C19orf45	P2	GGCACCCGAGAGCGGATCCG	5	0.889613		0	0.829679	h7	Top5
20601	C19orf55_+_36249466.23-P1P2	C19orf55	P1P2	GACAAGCCCCAGGATCCACT	4	0.877756		0	0.639918	h2	Top5
20679	C19orf70_+_5680490.23-P1P2	C19orf70	P1P2	GTGGATCCGAGCGACCATGG	2	0.977688		0	0.969975	h4	Top5
20681	C19orf70_+_5680493.23-P1P2	C19orf70	P1P2	GGCGTGGATCCGAGCGACCA	4	0.867213		0	0.853083	h4	Top5
20812	C1QC_-_22970626.23-P1P2	C1QC	P1P2	GAGGCTGCTACGGGATCCCA	5	0.874826		0	0.690458	h1	Top5
21019	C1RL_-_7261423.23-P1P2	C1RL	P1P2	GGATCCGAGGGAGCAATGGT	2	0.967186		0	0.728923	h3	Top5
21021	C1RL_+_7261392.23-P1P2	C1RL	P1P2	GCTCCCTCGGATCCCAGGGT	4	0.854141		0	0.597939	h3	Top5
21022	C1RL_-_7261411.23-P1P2	C1RL	P1P2	GACCCCACCCTGGGATCCGA	5	0.816898		0	0.533926	h3	Top5
21119	C1orf110_+_162838550.23-P2	C1orf110	P2	Gccctcctgatggatcccca	2	0.860967		0	0.829012	h7	Top5
21641	C1orf61_-_156399159.23-P1	C1orf61	P1	GATCCTCCCTGGACCCGAAT	4	0.874098		0	0.917836	h6	Top5
21658	C1orf63_+_25573916.23-P1P2	C1orf63	P1P2	GATCCGGACGTAGGAGGTGG	1	1.10071		0	1.01393	h7	Top5
21801	C20orf112_-_31172810.23-P1P2	C20orf112	P1P2	GcgcggccgCGTCTGTCCCG	4	0.914751		0	0.810324	h7	Top5
21980	C21orf2_-_45759204.23-P1P2	C21orf2	P1P2	GCGGATCCTGAGCCGATTGG	3	0.744479		0	0.718335	h7	Top5
22028	C21orf62_+_34185945.23-P1P2	C21orf62	P1P2	GAGGATCCGTGGCCAGGCAG	1	1.03581		0	1.02345	h7	Top5
22029	C21orf62_+_34185956.23-P1P2	C21orf62	P1P2	GAGCCAGGGTGAAGGATCCG	2	0.945371		0	0.927468	h7	Top5
22031	C21orf62_-_34185975.23-P1P2	C21orf62	P1P2	GGGCCACGGATCCTTCACCC	4	0.815536		0	0.815419	h7	Top5
22479	C2orf72_-_231902267.23-P1P2	C2orf72	P1P2	Gccgcggcggccgcagaggg	2	0.933141		0	0.931821	h7	Top5
22700	C3orf33_+_155523673.23-P1P2	C3orf33	P1P2	GATCCTTGCTGGGCTGTAGG	3	0.926267		0	0.616753	h7	Top5
22888	C4A_+_31949863.23-ENST00000428956.2	C4A	ENST00000428956.2	GTGGCTGGAGGATCCAAGAG	1	1.07995		3	0.972673	h1	Top5
22898	C4B_+_31982601.23-ENST00000435363.2	C4B	ENST00000435363.2	GTGGCTGGAGGATCCAAGAG	1	1.07964		3	0.992164	h1	Top5
22928	C4B_2_+_31949863.23-NM_001242823	C4B_2	NM_001242823	GTGGCTGGAGGATCCAAGAG	1	1.09211		3	0.978124	h7	Top5
22938	C4B_2_+_31982601.23-NM_001242823_2	C4B_2	NM_001242823_2	GTGGCTGGAGGATCCAAGAG	1	1.0918		3	0.997616	h7	Top5
23028	C4orf32_-_113066652.23-P1P2	C4orf32	P1P2	GGCGGGTGCGGCGGATCCCA	1	1.14666		0	1.08262	h6	Top5
23292	C5orf42_+_37249005.23-P1P2	C5orf42	P1P2	GCTTCTCGAGCAGGATCCGG	5	0.780646		0	0.56921	h6	Top5
23359	C5orf51_-_41904493.23-P1P2	C5orf51	P1P2	GGCGGCCGCAGTCTCTAGTG	2	1.11979		0	1.10249	h5	Top5
23380	C5orf54_+_159826611.23-P1P2	C5orf54	P1P2	Gatcccctctggaggaactg	3	0.886862		0	0.54535	h7	Top5
23699	C6orf58_-_127898333.23-P1P2	C6orf58	P1P2	GATCCCCAGCTCTGGCACAA	2	0.820538		0	0.76698	h3	Top5
23741	C6orf89_+_36853910.23-P1P2	C6orf89	P1P2	GGGATCCGCGCTGGGATAGA	4	0.753641		0	0.66868	h6	Top5
23808	C7orf33_+_148287914.23-P1P2	C7orf33	P1P2	GGATCCCCAGGGTCAGTAGG	1	1.01844		0	0.988147	h7	Top5
24148	C8orf58_-_22457195.23-P1P2	C8orf58	P1P2	GGACTCGGGCCGGGATCCTC	1	1.03541		0	0.965533	h7	Top5
24149	C8orf58_-_22457198.23-P1P2	C8orf58	P1P2	GTCGGGCCGGGATCCTCGGG	2	0.929652		0	0.929535	h7	Top5
24150	C8orf58_+_22457530.23-P1P2	C8orf58	P1P2	GATCCTCAGAAGGAGCGGGA	3	0.872516		0	0.602636	h7	Top5
24152	C8orf58_+_22457167.23-P1P2	C8orf58	P1P2	GATCCCGGCCCGAGTCCCCG	5	0.86466		0	0.804416	h7	Top5
24312	C9orf142_+_139886893.23-P1P2	C9orf142	P1P2	Gggcggcgacagcggatcca	5	0.811508		0	0.802417	h7	Top5
24329	C9orf153_-_88874151.23-P1P2	C9orf153	P1P2	GATCCATGGGAACACAGGGG	2	0.784041		0	0.497438	h7	Top5
24450	C9orf40_-_77567436.23-P1P2	C9orf40	P1P2	GGCGGCCGGATCCAGAGAGG	3	0.802457		0	0.630249	h7	Top5
24642	C9orf96_-_136243277.23-P1P2	C9orf96	P1P2	GTCGGGCGGGGAGGATCCCG	5	0.831349		0	0.874616	h1	Top5
24669	CA11_-_49148908.23-P1P2	CA11	P1P2	GATCCCCAGGAGGCCTCCGA	2	0.858444		0	0.564371	h1	Top5
24748	CA5B_-_15756434.23-P1P2	CA5B	P1P2	GGCAGGCTGCGGATCCCCGT	1	1.01377		0	0.979195	h1	Top5
24751	CA5B_-_15756445.23-P1P2	CA5B	P1P2	GATCCCCGTAGGCGAGCGAG	4	0.955334		0	0.953523	h1	Top5
24802	CAAP1_-_26892735.23-P1P2	CAAP1	P1P2	GATCCCTCTGCTGCAACCAT	5	0.879475		0	0.845281	h7	Top5
25311	CADM1_+_115375069.23-P1P2	CADM1	P1P2	GAGCGGATCCCAGTGTgcgg	4	0.971397		0	0.913534	h2	Top5
25360	CADPS2_-_122526507.23-P1P2	CADPS2	P1P2	GGCAGCGGCCGCAGAACGAA	3	0.797705		0	0.847151	h4	Top5
25418	CALCB_+_15095614.23-P1P2	CALCB	P1P2	GATCCCGGGAAGGCTCACCA	1	0.942653		0	0.664993	h7	Top5
25509	CALHM3_+_105238953.23-P1P2	CALHM3	P1P2	GTACTGGATCCCGGGAGCCT	2	0.939641		0	0.852139	h6	Top5
25511	CALHM3_-_105238985.23-P1P2	CALHM3	P1P2	GGGGATCCAGTAGGCACTTA	4	0.813178		0	0.726533	h6	Top5
25568	CALML5_+_5541495.23-P1P2	CALML5	P1P2	GGACGCTGCCCGGATCCCTG	1	1.05153		0	0.992101	h7	Top5
25569	CALML5_-_5541509.23-P1P2	CALML5	P1P2	GCAGGCAGCCGCAGGGATCC	2	1.02156		0	0.971849	h7	Top5
25939	CAP2_+_17393483.23-P1P2	CAP2	P1P2	GAAATGGGTAATGGATCCTT	2		0.759525	0	0.104885	h4	Top5
26849	CAV2_-_116139829.23-P1P2	CAV2	P1P2	GCTGCAGCGGCCGCGCACCA	2	0.873677		0	0.843648	h3	Top5
26858	CAV3_+_8775538.23-P1P2	CAV3	P1P2	GCAGAGCTGGGGGGATCCAC	1	0.959252		0	0.904616	h4	Top5
27550	CCDC130_-_13842657.23-P2	CCDC130	P2	GTGGGAGTTAGGATCCGAGG	3	0.867794		0	0.855067	h7	Top5
27748	CCDC151_+_11545893.23-P1P2	CCDC151	P1P2	GGCTGACGGATCCCTGACAG	1	1.18539		0	1.12188	h4	Top5
27768	CCDC153_+_119066507.23-P1	CCDC153	P1	GTGGCAGGAGAGGATCCTAC	1	1.03329		0	0.951024	h7	Top5
27769	CCDC153_+_119066503.23-P1	CCDC153	P1	GAGGAGAGGATCCTACAGGT	2	0.995828		0	0.904102	h7	Top5
27879	CCDC169_-_36871545.23-P1P2	CCDC169	P1P2	GCATATGATTGGATCCTTAA	2	0.781496		0	0.469188	h7	Top5
27890	CCDC169-SOHLH2_-_36871545.23-P1P2	CCDC169-SOHLH2	P1P2	GCATATGATTGGATCCTTAA	3	0.800387		0	0.46643	h7	Top5
28220	CCDC39_-_180397222.23-ENST00000442201.2	CCDC39	ENST00000442201.2	GGATCCGCCTTCTTGTACAG	3	0.870933		0	0.815325	h7	Top5
28238	CCDC41_-_94853641.23-P1P2	CCDC41	P1P2	GCGTGGACCGGGATCCTCAG	1	1.09632		0	1.08561	h7	Top5
28240	CCDC41_+_94853614.23-P1P2	CCDC41	P1P2	GAGGATCCCGGTCCACGCGG	3	1.00453		0	1.0074	h7	Top5
28699	CCDC87_+_66360479.23-P1P2	CCDC87	P1P2	GGCGGCCGCCGGCTCTATGA	2	0.983457		0	0.909898	h7	Top5
28791	CCDC93_-_118771593.23-P1P2	CCDC93	P1P2	GATCCGACCGGGCTGTCGTA	4	0.935967		0	0.82664	h4	Top5
29311	CCND1_+_69456391.23-P1	CCND1	P1	GCGGATCCCTAGAAACACCA	4	0.895422		0	0.523619	h2	Top5
29359	CCNE1_-_30302931.23-P1P2	CCNE1	P1P2	GGCGGCCGCCAGCGCGGTGT	2	0.788678		0	0.734632	h2	Top5
29491	CCNL2_+_1334193.23-P1P2	CCNL2	P1P2	GAGTGCGCTGGATCCCGAGA	4	0.768216		0	0.597483	h5	Top5
29548	CCP110_-_19535293.23-P1P2	CCP110	P1P2	GGATCCGTAATATGGCGGGG	1	0.879757		0	0.939978	h2	Top5
30369	CD3EAP_+_45909934.23-P1P2	CD3EAP	P1P2	GATCCTGGGACCCACACCTC	2	1.01138		0	0.896289	h4	Top5
30650	CD80_-_119278188.23-P1P2	CD80	P1P2	GGGGCAAGCCTGGATCCAGG	3	0.637521		0	0.559861	h1	Top5
30771	CD96_+_111261406.23-P1P2	CD96	P1P2	GGATCCTGTTAGAAAGGAAA	4	0.466406		0	0.276583	h6	Top5
31058	CDC42EP3_+_37898574.23-P1P2	CDC42EP3	P1P2	GCAGCGGCTGGGATCCTCAG	1	0.950554		0	0.93824	h4	Top5
31131	CDC6_-_38444255.23-P1P2	CDC6	P1P2	GGAAGGATCCTGCACTGAGG	4	0.776911		0	0.742152	h2	Top5
31139	CDC7_+_91966603.23-P1P2	CDC7	P1P2	GGAGGGATCCGAAGGGGGGC	2		0.881266	0	0.322514	h1	Top5
31552	CDIP1_+_4588713.23-P1P2	CDIP1	P1P2	GTGTTGCGGCCGCTGCCCCA	5	0.81387		0	0.75721	h2	Top5
31580	CDK10_-_89753493.23-P1P2	CDK10	P1P2	GAAGCTCCGGGATCCAGCTC	3	0.785201		0	0.596124	h1	Top5
31660	CDK16_+_47078157.23-P1P2	CDK16	P1P2	GGGAGTGGCGGCGGATCCCA	3	0.893414		0	0.844442	h1	Top5
31782	CDK5R2_-_219824882.23-P1P2	CDK5R2	P1P2	GAGGGCCGGGATCCCCCCGA	5	0.761087		0	0.499563	h1	Top5
31788	CDK5RAP1_-_31989303.23-P1	CDK5RAP1	P1	GGCAAGTCGGATCCCCTCAC	1	1.01245		0	1.02095	h4	Top5
32020	CDKN2B_+_22008827.23-P1P2	CDKN2B	P1P2	GAAGCCGGCGCGGATCCCAA	3	0.919167		0	0.658814	h1	Top5
32081	CDO1_-_115152311.23-P1P2	CDO1	P1P2	GCTGGCAGCGCAGTGGATCC	4	0.758317		0	0.729401	h1	Top5
32678	CELSR2_-_109807268.23-P2	CELSR2	P2	GCAGGTATgctaaggatcca	1	0.905876		0	0.600131	h6	Top5
32752	CENPB_+_3766639.23-P1P2	CENPB	P1P2	GCGGCCGCGGTGCCCTCGGA	5	0.745494		0	0.538608	h3	Top5
33081	CEP44_+_175205554.23-P1P2	CEP44	P1P2	GTCACCCCAGAGGATCCAAT	4	0.745261		0	0.499147	h7	Top5
33140	CEP70_+_138313073.23-P1P2	CEP70	P1P2	GATCCCAGCCTAACCTGGCC	3	0.717637		0	0.72814	h2	Top5
33339	CERS6_+_169312796.23-P1P2	CERS6	P1P2	GccgcggccgctgcTCTCGA	2	0.976234		0	0.93976	h3	Top5
33491	CFD_+_859721.23-P1P2	CFD	P1P2	GGCAGGCGGCCGCTCCTAGG	4	1.03332		0	0.992709	h1	Top5
33659	CGA_-_87804788.23-P1	CGA	P1	GTTGACTGTGGATCCGAAGA	2	0.806142		0	0.748408	h1	Top5
33752	CGB8_-_49559373.23-P2	CGB8	P2	GGATCCAGCCGCAGCTGAGT	5	0.773858		0	0.68349	h7	Top5
33801	CGREF1_+_27341569.23-P1P2	CGREF1	P1P2	GATCCCCTGCGGCTCAGACG	4	0.876171		0	0.621144	h2	Top5
33988	CHCHD7_+_57124412.23-P1P2	CHCHD7	P1P2	GTGCGGCCGCTTCGGAGGTA	1	0.977658		0	0.89606	h4	Top5
34072	CHD6_-_40246879.23-P1P2	CHD6	P1P2	GATCCCGGCTCCATTCATAG	5	0.700782		0	0.644687	h4	Top5
34120	CHD9_+_53165296.23-P2	CHD9	P2	GggACCGGATCCCTCACCTC	3	0.792378		0	0.52141	h2	Top5
34248	CHIC1_-_72783147.23-P1P2	CHIC1	P1P2	GATCCTGCTGCCCAACATGG	1	0.848512		0	0.826938	h4	Top5
34288	CHKA_-_67888689.23-P1P2	CHKA	P1P2	GCGGGCGGCCGCAGCGCGAG	1		1.34353	0	0.484005	h1	Top5
34489	CHODL_-_19617182.23-P1P2	CHODL	P1P2	GATCCAGGACCAGGGCGCAC	2	0.81693		0	0.910184	h6	Top5
34502	CHORDC1_-_89955813.23-P1P2	CHORDC1	P1P2	GGGGAAACACGTGGATCCAT	5	0.765525		0	0.426454	h3	Top5
34549	CHPT1_+_102091800.23-P1P2	CHPT1	P1P2	GCATCCAGAGCGGGATCCAC	2	0.895044		0	0.566347	h4	Top5
34749	CHRNB3_+_42552570.23-P1P2	CHRNB3	P1P2	GATCCGAAGTGGAACCCAAG	2	0.804534		0	0.856688	h1	Top5
34938	CHST8_-_34112913.23-P1P2	CHST8	P1P2	GATCCGGCAGTGCTGCGGGG	1	0.937725		0	0.998055	h7	Top5
34941	CHST8_-_34112910.23-P1P2	CHST8	P1P2	GCGGATCCGGCAGTGCTGCG	4	0.82759		0	0.853801	h7	Top5
34998	CHTOP_-_153606599.23-P1P2	CHTOP	P1P2	GGGCGGCCGCTGCAGACGAA	1	1.12534		0	1.02678	h7	Top5
35310	CITED4_-_41327994.23-P1P2	CITED4	P1P2	GACCTTGCGGCCGCAGCCTG	3	0.858742		0	0.829026	h5	Top5
35498	CLASP2_+_33759703.23-P1	CLASP2	P1	GGCGGCCGCGGCCTCTGAAG	1	0.95909		0	0.914689	h2	Top5
35621	CLCN4_-_10126582.23-P1	CLCN4	P1	GGGCGGCCGCGGGCGCGATG	4	0.781423		0	0.74294	h6	Top5
35782	CLDN16_+_190106185.23-P1P2	CLDN16	P1P2	GATCCAACAGTCAGTCCAGG	5	0.568639		0	0.43492	h6	Top5
35842	CLDN2_+_106163709.23-P2	CLDN2	P2	GGAAAGGGATCCTGAGGGAG	5	0.737715		0	0.841233	h6	Top5
36158	CLEC2L_-_139208833.23-P1P2	CLEC2L	P1P2	GGATCCGGGTCGGGCTACGA	1	0.960468		0	0.633523	h4	Top5
36978	CMIP_-_81478778.23-P1P2	CMIP	P1P2	Gtgcgggccgccggatccgg	1		1.36161	0	0.512075	h7	Top5
37001	CMKLR1_+_108714197.23-P2	CMKLR1	P2	GGAGTCCCGGATCCCTGGAG	4	0.684856		0	0.696382	h6	Top5
37002	CMKLR1_+_108714192.23-P2	CMKLR1	P2	GCCGGATCCCTGGAGTGGGT	5	0.59211		0	0.516646	h6	Top5
37102	CMTM6_-_32543896.23-P1P2	CMTM6	P1P2	GAGTTCGTGGGATCCCGATG	5	0.85641		0	0.673002	h6	Top5
37189	CNDP1_+_72201898.23-P1P2	CNDP1	P1P2	GCCCGAGTTTGGGATCCATT	2	0.703193		0	0.786248	h3	Top5
37192	CNDP1_-_72201918.23-P1P2	CNDP1	P1P2	GGCCTAATGGATCCCAAACT	5	0.633649		0	0.576019	h3	Top5
37310	CNIH1_-_54907723.23-P1P2	CNIH1	P1P2	GCGGCCGCCCCATCCAGTAG	3	0.883069		0	0.726255	h4	Top5
37942	COCH_+_31344154.23-P1P2	COCH	P1P2	GAGGCCGAGAGCCGGGATCC	5	0.808711		0	0.549281	h2	Top5
38748	COPB1_-_14521337.23-P1P2	COPB1	P1P2	GGCCGCGGATCCGTCTACTG	1		1.47319	0	0.9165	h4	Top5
38751	COPB1_+_14521317.23-P1P2	COPB1	P1P2	GGCCGCAGTAGACGGATCCG	4	0.982824		0	0.903723	h4	Top5
38861	COPS6_+_99686994.23-P1P2	COPS6	P1P2	GGGAGCGCATGCGGATCCAG	4	0.944821		0	0.682091	h3	Top5
39029	CORIN_+_47840032.23-P1P2	CORIN	P1P2	GATCCGTAGTGCCTCCCCGG	2	0.883916		0	0.910038	h3	Top5
39042	CORO1A_+_30195002.23-P1P2	CORO1A	P1P2	GATCCCCCAAAAGCCggagg	5	0.866086		0	0.769177	h3	Top5
39052	CORO1B_+_67210906.23-P1	CORO1B	P1	GATCCGGAGCCGCCCGAAGC	5	0.830543		0	0.822839	h4	Top5
39149	COX10_-_13972899.23-P1P2	COX10	P1P2	GAGAGGACACAGGGATCCCG	2	0.953846		0	0.895773	h4	Top5
39169	COX14_+_50506040.23-P1P2	COX14	P1P2	GATCCAACCGAGGCCTCCTC	2	0.990567		0	0.912177	h4	Top5
39470	CPA5_+_129984716.23-P1	CPA5	P1	GATCCCTGTACTTGGCTTAA	3	0.693724		0	0.669752	h3	Top5
39529	CPD_-_28706033.23-P1P2	CPD	P1P2	GGGACGAGCGGCCGCCTTGG	2		0.960881	0	0.701991	h1	Top5
39880	CPSF4_+_99036984.23-P1P2	CPSF4	P1P2	GGGATCCCAGGACCCGGAGG	3	0.915121		0	0.65977	h4	Top5
40091	CRAT_-_131872684.23-P1P2	CRAT	P1P2	GGAACAGCGGCCGCAGGACG	4	0.778127		0	0.614628	h1	Top5
40118	CRB2_-_126131454.23-P2	CRB2	P2	GGATCCCTAGAGGGAGGATG	1	0.975532		0	0.794869	h1	Top5
40121	CRB2_-_126131448.23-P2	CRB2	P2	GTGAAGGGATCCCTAGAGGG	4	0.82652		0	0.63008	h1	Top5
40318	CRELD1_+_9975595.23-P1P2	CRELD1	P1P2	GGAAGGATCCAGACCCTCGT	1	0.869536		0	0.832882	h6	Top5
40322	CRELD1_+_9975787.23-P1P2	CRELD1	P1P2	GGGCCGGATCCGCAGAATTA	5	0.730826		0	0.671498	h6	Top5
40332	CRELD2_+_50312725.23-P1P2	CRELD2	P1P2	GATCCGGGTCAAGGGTGAGG	5	0.800157		0	0.549625	h3	Top5
40739	CRYAB_-_111782427.23-P1	CRYAB	P1	GGAAGGGGCGGCGGATCCAG	2	0.932596		0	0.918515	h3	Top5
40741	CRYAB_-_111782430.23-P1	CRYAB	P1	GGGGGCGGCGGATCCAGGGG	4	0.793044		0	0.796148	h3	Top5
40940	CSAD_+_53574247.23-P1P2	CSAD	P1P2	GcggccgccATCGAGACTGA	3	0.892133		0	0.79798	h1	Top5
40948	CSAG1_-_151903292.23-P1P2	CSAG1	P1P2	Gatggggatccagatggagg	1	0.811242		0	0.840419	h7	Top5
41079	CSF3R_-_36948415.23-P1P2	CSF3R	P1P2	GAGGGATCCCCTACTCACGT	2	0.806412		0	0.729568	h2	Top5
41080	CSF3R_+_36948385.23-P1P2	CSF3R	P1P2	GGTAGGGGATCCCTAGAGAG	3	0.78048		0	0.807103	h2	Top5
41430	CSRP2_-_77272475.23-P1P2	CSRP2	P1P2	GCCGCGGGCCTGGGATCCCA	3	0.888095		0	0.692353	h7	Top5
41481	CST2_+_23807351.23-P1P2	CST2	P1P2	GGGTCTGGGATCCCCGCCTC	4	0.689047		0	0.669008	h5	Top5
41612	CSTF2T_-_53458969.23-P1P2	CSTF2T	P1P2	GGATCGATGGGATCCCCATA	5	0.903139		0	0.632277	h5	Top5
41651	CT45A1_+_134847236.23-ENST00000370741.3,ENST00000482795.1,ENST00000497301.2	CT45A1	ENST00000370741.3,ENST00000482795.1,ENST00000497301.2	Ggatcccgtttggtccaaag	4	0.604957		0	0.584472	h7	Top5
41838	CTDSP1_+_219264682.23-P1P2	CTDSP1	P1P2	Ggatccccgcgagctccgga	1		1.08651	0	0.688478	h1	Top5
42268	CTSZ_-_57582269.23-P1P2	CTSZ	P1P2	Gcccgctctggatcccgccc	1	0.803857		0	0.824244	h3	Top5
42729	CXCL5_-_74864395.23-P1P2	CXCL5	P1P2	GTGGAGGATCCGGAGCACTG	2	0.885117		0	0.814108	h2	Top5
42748	CXCL9_+_76928619.23-P1P2	CXCL9	P1P2	GATCCAATACAGGAGTGACT	1	0.77449		0	0.803016	h2	Top5
42750	CXCL9_-_76928213.23-P1P2	CXCL9	P1P2	GTATTGGTTGGATCCTTAAT	3	0.587565		0	0.314141	h2	Top5
42782	CXCR3_+_70837885.23-P1P2	CXCR3	P1P2	GAAGTGGGGGATCCCCTTGT	5	0.81497		0	0.560894	h6	Top5
43062	CXorf64_-_125954076.23-P1P2	CXorf64	P1P2	GATCCCTAGTCTAAACAGTG	5	0.613993		0	0.390194	h7	Top5
43092	CYB561_-_61523477.23-P1P2	CYB561	P1P2	GTCCAGTGCGCGGCCGCAAG	5	0.77453		0	0.763575	h3	Top5
43168	CYB5R1_-_202936337.23-P1P2	CYB5R1	P1P2	GACCGTCTGGATCCCCATGA	1	0.989047		0	0.975427	h1	Top5
43270	CYFIP1_+_22893097.23-P1P2	CYFIP1	P1P2	GCGCGGAATCCGGGATCCGG	3	0.853644		0	0.603217	h4	Top5
43550	CYP27C1_+_127977814.23-P1P2	CYP27C1	P1P2	GTGGCGCGGATCCTGAGAgc	3	0.753982		0	0.761182	h4	Top5
43859	CYP4F22_-_15619373.23-P1P2	CYP4F22	P1P2	GGCCGGTGGATCCGGATCGA	2	1.06314		0	1.0091	h4	Top5
43861	CYP4F22_+_15619353.23-P1P2	CYP4F22	P1P2	GGCCCTCGATCCGGATCCAC	4	0.891677		0	0.877467	h4	Top5
43951	CYP8B1_+_42917304.23-P1P2	CYP8B1	P1P2	GATCCGCAGGAGCATAGCCA	4	0.768446		0	0.841873	h3	Top5
43989	CYSLTR2_+_49281423.23-ENST00000282018.3	CYSLTR2	ENST00000282018.3	GGATCCATATGATCCCACAG	2	0.746517		0	0.454134	h1	Top5
43990	CYSLTR2_-_49281431.23-ENST00000282018.3	CYSLTR2	ENST00000282018.3	GGGAGTGCCTGGATCCTCTG	3	0.71264		0	0.461848	h1	Top5
43991	CYSLTR2_+_49281416.23-ENST00000282018.3	CYSLTR2	ENST00000282018.3	GATGATCCCACAGAGGATCC	4	0.706485		0	0.410305	h1	Top5
44079	CYorf17_+_23548056.23-ENST00000382764.1	CYorf17	ENST00000382764.1	GGTAGGGCGACTAGGATCCA	2	0.817525		0	0.790224	h7	Top5
44560	DBNL_+_44084707.23-P1P2	DBNL	P1P2	GCCAGGCCGAGGATCCAACA	3	0.839645		0	0.541066	h3	Top5
44818	DCAKD_-_43138427.23-P2	DCAKD	P2	GGCGGCCGCCCGGTTCCCAA	1	1.14326		0	1.05784	h4	Top5
44831	DCBLD1_-_117803908.23-P1P2	DCBLD1	P1P2	GCGGCTCGGGATCCGTCGAG	4	0.799172		0	0.727902	h6	Top5
45669	DDX28_-_68056628.23-P1P2	DDX28	P1P2	GGCGGCCGCGAAGTAGTGAG	2	0.920174		0	0.611093	h4	Top5
45741	DDX41_-_176943482.23-P1P2	DDX41	P1P2	GCGGGATCCACAGATAGGAT	4	0.923991		0	0.576592	h5	Top5
45862	DDX54_-_113622882.23-P1	DDX54	P1	GCTCCAGCCCCGGGATCCCA	5	0.893302		0	0.675685	h2	Top5
45988	DEDD_+_161102359.23-P1P2	DEDD	P1P2	GGCGGATGGATCCAACATGG	1	1.03755		0	0.963523	h2	Top5
45989	DEDD_+_161102362.23-P1P2	DEDD	P1P2	GGGCGCGGATGGATCCAACA	2	1.02025		0	1.0337	h2	Top5
46409	DEFB133_+_49916802.23-ENST00000398721.2	DEFB133	ENST00000398721.2	GGGATCCTTGAGACATTGAT	2	0.653118		0	0.532013	h7	Top5
46851	DFNA5_-_24796970.23-P1P2	DFNA5	P1P2	GGACCAAAGAGGATCCGGAG	4	0.767391		0	0.684613	h7	Top5
47200	DHRS11_+_34948687.23-P1P2	DHRS11	P1P2	GCTGCCTTAAGGGATCCGAG	3	0.914125		0	0.601623	h1	Top5
47202	DHRS11_-_34948705.23-P1P2	DHRS11	P1P2	GCGGCCTCTCGGATCCCTTA	5	0.821208		0	0.525688	h1	Top5
47368	DHX30_-_47866553.23-P1	DHX30	P1	GGCGGCCGCTAGGAGACTCA	1	1.1635		0	1.13728	h4	Top5
47511	DIABLO_-_122710507.23-P1P2	DIABLO	P1P2	GCCCCTCTACGCGGCCGCAG	4	0.808336		0	0.756322	h2	Top5
47530	DIAPH2_+_95940233.23-P1P2	DIAPH2	P1P2	GCAATGGCAGGAGGATCCCG	3	0.870975		0	0.606552	h2	Top5
47948	DLG5_-_79686470.23-P1P2	DLG5	P1P2	GTCAGCAGCGGCCGCCTCCC	1	0.955468		0	0.949242	h7	Top5
48359	DMXL1_+_118407159.23-P1P2	DMXL1	P1P2	GGGCGGCGGCCGCTCTTCGG	2		1.0635	0	0.78351	h3	Top5
48638	DNAJB1_-_14628804.23-P1P2	DNAJB1	P1P2	GCGCGCGGCCGCCAATCCGA	1	0.94822		0	0.738154	h3	Top5
48849	DNAJC17_+_41099640.23-P1P2	DNAJC17	P1P2	GATCCGTCAGGCCGGAACCA	2		1.36524	0	0.922902	h3	Top5
48890	DNAJC21_+_34929660.23-P1P2	DNAJC21	P1P2	GggcggccgccgcTTCGCAT	3	0.688171	0.863914	0	0.652004	h3	Top5
49108	DNASE1_+_3704866.23-P1P2	DNASE1	P1P2	GTGGGCTCCGGATCCTGCAC	1	0.91425		0	0.847049	h1	Top5
49142	DNASE1L2_+_2286503.23-P1P2	DNASE1L2	P1P2	GCCTAGGGGGATGGGGATCC	5	0.722995		0	0.719536	h5	Top5
49152	DNASE1L3_-_58196486.23-P1P2	DNASE1L3	P1P2	GGATCCTCCTCCCAGGAAAG	5	0.623756		0	0.581273	h5	Top5
49339	DNTT_+_98064251.23-P1P2	DNTT	P1P2	GACGCTCGTGGTGGATCCAT	2	1.09937		0	1.04936	h1	Top5
49342	DNTT_+_98064245.23-P1P2	DNTT	P1P2	GGTGGTGGATCCATGGGAAG	5	0.882516		0	0.880237	h1	Top5
49460	DOCK5_-_25042449.23-P1P2	DOCK5	P1P2	GCCGCTGGATCCCGACCAAG	3	0.840798		0	0.754721	h4	Top5
49548	DOK4_-_57520370.23-P1	DOK4	P1	GaggcgcggccgcagGGCTA	1	0.907174		0	0.937167	h7	Top5
49551	DOK4_-_57520364.23-P1	DOK4	P1	Gcgagggaggcgcggccgca	4	0.848647		0	0.879353	h7	Top5
49649	DOT1L_-_2164187.23-P1P2	DOT1L	P1P2	GCGGCCGCGCGCGCGGACAT	2		0.762839	0	0.545995	h2	Top5
49821	DPH3_-_16306023.23-P1P2	DPH3	P1P2	GATCCCAGGTTGGGACCCTA	4	0.855694		0	0.487713	h3	Top5
50229	DRD2_-_113345669.23-P1P2	DRD2	P1P2	GTGCAGAGCCGGATCCCAGG	2	0.853393		0	0.530631	h1	Top5
50230	DRD2_-_113345666.23-P1P2	DRD2	P1P2	GCCATGCAGAGCCGGATCCC	3	0.843308		0	0.48451	h1	Top5
50328	DSC2_+_28681663.23-P1P2	DSC2	P1P2	GTGAGAGTTGGGATCCCCAA	1	0.952532		0	0.682659	h6	Top5
50330	DSC2_+_28681658.23-P1P2	DSC2	P1P2	GGTTGGGATCCCCAAGGGAA	3	0.859648		0	0.60298	h6	Top5
50431	DSEL_+_65183936.23-P1P2	DSEL	P1P2	GCACAGAGGATCCTCGGCCG	4	0.857127		0	0.791117	h6	Top5
50442	DSG1_-_28898085.23-P1P2	DSG1	P1P2	GTTAGGGTGGGGATCCAGAC	5	0.491121		0	0.519673	h6	Top5
50651	DTX1_+_113494535.23-P1P2	DTX1	P1P2	GGCGGCCGCCGGGATCTCGC	4	0.780126		0	0.724416	h2	Top5
50740	DUOXA2_-_45406956.23-P1P2	DUOXA2	P1P2	GATCCGTGGCCACTCGGTAA	3	0.85191		0	0.511936	h7	Top5
50742	DUOXA2_+_45406929.23-P1P2	DUOXA2	P1P2	GCCGAGTGGCCACGGATCCC	5	0.793895		0	0.462569	h7	Top5
51331	DYRK2_+_68043017.23-P1P2	DYRK2	P1P2	GGCGGCCGCCCGCGCCACAG	4	0.82678		0	0.563946	h1	Top5
51349	DYRK4_-_4714130.23-P1P2	DYRK4	P1P2	GGATCCCCAGAAGTGATCCT	2	0.932242		0	0.823738	h1	Top5
51388	DYX1C1_+_55800382.23-ENST00000321149.3	DYX1C1	ENST00000321149.3	GTGGATCCAGCAGACTACTC	1	0.820566		0	0.764666	h3	Top5
51389	DYX1C1_-_55800411.23-ENST00000321149.3	DYX1C1	ENST00000321149.3	GGTCTGCTGGATCCATGGTG	2	0.80996		0	0.815244	h3	Top5
52178	EEPD1_-_36192950.23-P1P2	EEPD1	P1P2	GGCGGATCCCCGCCCGAGTT	1		2.38193	0	0.613629	h5	Top5
52221	EFCAB13_-_45401337.23-P1P2	EFCAB13	P1P2	GccgcgcggcgcgggATCCT	4	0.820531		0	0.768954	h7	Top5
52282	EFCAB5_-_28256948.23-P1P2	EFCAB5	P1P2	GAGCGGAGCGGCCGCCAGGA	5	0.810429		0	0.823689	h7	Top5
52339	EFEMP1_+_56150840.23-P1P2	EFEMP1	P1P2	GGCAGCGCGGCCGCACAGGT	2	0.916134		0	0.884827	h7	Top5
52380	EFHC2_-_44202873.23-P1P2	EFHC2	P1P2	GATCCAGGGTCCCAGAAGAG	3	0.880595		0	0.85028	h7	Top5
52592	EGFL8_+_32121959.23-P1P2	EGFL8	P1P2	GATCCCAAGTCTGGAACCCA	5	0.875596		0	0.782496	h7	Top5
52659	EGR1_-_137801193.23-P1	EGR1	P1	GATCCCAGCGCGCAGAACTT	2	0.802729		0	0.789754	h5	Top5
52800	EHMT2_+_31865401.23-P1P2	EHMT2	P1P2	GcggcCGCCGAGGTGCGGAA	3	0.851003		0	0.900168	h2	Top5
52969	EIF2B2_-_75469715.23-P1P2	EIF2B2	P1P2	GTGCCGGGATCCGCAGCGAA	2		0.801402	0	0.797907	h3	Top5
53070	EIF3C_+_28723294.23-P1P2	EIF3C	P1P2	GATCCCTTGTGCCTGGTGGG	3	0.606187		1	0.277658	h3	Top5
53240	EIF4E_+_99849857.23-P1P2	EIF4E	P1P2	GTGGGATCCGCAGGCAGGGT	3	0.947415		0	0.652671	h3	Top5
53382	EIF5_+_103800969.23-P1	EIF5	P1	GCGGCCGCCGCCATCTTGTG	5	0.796733		0	0.504893	h3	Top5
53429	EIF5B_-_99954099.23-P1P2	EIF5B	P1P2	GGGCGGCCGCCGTGGCTCAG	2		1.06179	0	0.535537	h3	Top5
53748	ELMSAN1_-_74253836.23-P2	ELMSAN1	P2	GATCCCCGGGCTGCTCGGAG	1	1.01246		0	1.0346	h5	Top5
53751	ELMSAN1_-_74253823.23-P2	ELMSAN1	P2	GACCTGCGTGCTGGATCCCC	4	0.903884		0	0.926509	h5	Top5
53989	EMC6_+_3572473.23-P1P2	EMC6	P1P2	GCGGCCGCCTCGCTGATGAA	2	0.925258		0	0.671389	h4	Top5
54018	EMC9_+_24610776.23-P1P2	EMC9	P1P2	GAGTCGCGGCCGCCAGCTAG	1	1.05655		0	1.02517	h4	Top5
54028	EMCN_-_101438946.23-P1P2	EMCN	P1P2	GGATCCCTGAAAGTAAACTG	1	0.725043		0	0.64209	h6	Top5
54050	EME1_+_48450646.23-P1P2	EME1	P1P2	GATCCGCAGGCCTGCGACCG	3	0.889011		0	0.903395	h2	Top5
54089	EMILIN1_-_27301546.23-P1P2	EMILIN1	P1P2	GCCCCAGGATCCGGTCATCA	2	0.93431		0	0.978918	h7	Top5
54099	EMILIN2_-_2847057.23-P1P2	EMILIN2	P1P2	GGCGGCCGCGGAGCACTGGT	2	0.982581		0	0.967235	h7	Top5
54302	EN2_+_155251036.23-P1P2	EN2	P1P2	GATCCCACACTGGTTCTCCG	5	0.819173		0	0.844789	h1	Top5
54349	ENDOG_+_131580890.23-P1P2	ENDOG	P1P2	GGCGTCGCGGGATCCAACGA	2	0.880829		0	0.842258	h2	Top5
54670	ENTPD4_-_23314796.23-P1P2	ENTPD4	P1P2	GGATCCCGAGCGGTCACCCG	3	0.795685		0	0.589877	h3	Top5
54672	ENTPD4_+_23314757.23-P1P2	ENTPD4	P1P2	GGATCCCCCCCTCGAATGGG	5	0.763967		0	0.472889	h3	Top5
54682	ENTPD5_+_74485910.23-P1P2	ENTPD5	P1P2	GGGCGCCGGATCCTCTACGT	5	0.854731		0	0.79398	h2	Top5
54800	EPB41L1_-_34743026.23-P1P2	EPB41L1	P1P2	GGCCTGGAGAGAGGATCCGG	3	0.842761		0	0.736772	h4	Top5
54818	EPB41L3_-_5543597.23-P1P2	EPB41L3	P1P2	GCCTTCGGCCAGGGATCCCA	1	0.987519		0	0.693697	h4	Top5
54831	EPB41L4A_-_111754899.23-P1P2	EPB41L4A	P1P2	GCGGCCGCCGAACCGCCCGG	4	0.839706		0	0.785658	h4	Top5
54918	EPGN_+_75174198.23-P1P2	EPGN	P1P2	GATCCTTCTAGACTGACGGG	1	0.896312		0	0.85495	h6	Top5
55052	EPHB3_+_184279633.23-P1P2	EPHB3	P1P2	GCTGGGATCCGGGGCTTCGG	5	0.815052		0	0.838862	h1	Top5
55150	EPN2_+_19141171.23-P1	EPN2	P1	GAACGGGGCTCCAGGATCCG	3	0.842026		0	0.617035	h2	Top5
55152	EPN2_+_19141158.23-P1	EPN2	P1	GGATCCGAGGTAGGAGTAAG	5	0.826847		0	0.606903	h2	Top5
55300	EPS8L1_-_55592168.23-P2	EPS8L1	P2	GGATCCGAGAGGACATCCAG	3	0.907897		0	0.697236	h1	Top5
55430	ERBB2IP_-_65222572.23-P1P2	ERBB2IP	P1P2	GATCCAAAGTGACTGATGAA	3	0.755207		0	0.701608	h2	Top5
55940	ERVW-1_+_92107064.23-ENST00000603053.1	ERVW-1	ENST00000603053.1	Gcatccctctggatcctgca	3	0.398073		1	0.418531	h6	Top5
56208	ESYT1_-_56522095.23-P1	ESYT1	P1	GGTCGGGCGGATCCTCCCAG	1	1.29629		0	1.17467	h3	Top5
56209	ESYT1_+_56522063.23-P1	ESYT1	P1	GATCCGCCCGACCCAGGGAC	2	1.0692		0	1.0626	h3	Top5
56210	ESYT1_+_56522068.23-P1	ESYT1	P1	GGGAGGATCCGCCCGACCCA	3	1.00329		0	0.979252	h3	Top5
56212	ESYT1_-_56522098.23-P1	ESYT1	P1	GGGGCGGATCCTCCCAGAGG	5	0.958575		0	0.875521	h3	Top5
56669	EXOC2_+_693074.23-P1P2	EXOC2	P1P2	GCTGGCGGCCGCGGAGTCTT	2		0.995295	0	0.888269	h4	Top5
56752	EXOC6_+_94608318.23-P1P2	EXOC6	P1P2	GATCCGCTCGTGCTCGGGGA	5	0.833429		0	0.80689	h4	Top5
57031	EZH2_-_148580882.23-P1P2	EZH2	P1P2	GCCGCGGCCGCGCCACACAA	4	0.91815		0	0.695993	h2	Top5
57340	FABP2_+_120243049.23-P1P2	FABP2	P1P2	GGGATCCAGAAGATGTTCAG	3	0.734642		0	0.693907	h3	Top5
57680	FAM109A_+_111806852.23-P1P2	FAM109A	P1P2	GTCGGATCCGCGCTCTCCCG	3	0.914287		0	0.869282	h6	Top5
57681	FAM109A_-_111806880.23-P1P2	FAM109A	P1P2	GAGAGCGCGGATCCGACGGA	4	0.871856		0	0.749981	h6	Top5
57850	FAM118A_+_45706200.23-P1P2	FAM118A	P1P2	GGGCAGGGCGGATCCTGAGG	3	0.833572		0	0.628067	h2	Top5
57859	FAM118B_+_126081483.23-P1P2	FAM118B	P1P2	GGCCCCTGGATCCGGGGAAA	2		0.795886	0	0.312587	h7	Top5
58162	FAM135B_+_139509085.23-P1P2	FAM135B	P1P2	GATCCGCTCGCTCCTCCTCC	5	0.726184		0	0.534515	h7	Top5
58390	FAM156B_-_52920755.23-ENST00000452154.2	FAM156B	ENST00000452154.2	GACAAGGACGGGATCCTGTC	3	0.799226		3	0.497454	h7	Top5
58629	FAM169A_+_74161767.23-P1P2	FAM169A	P1P2	GGGTCTGCGGGGATCCCGTA	2	0.87026		0	0.609964	h7	Top5
58698	FAM172A_+_93447315.23-P1P2	FAM172A	P1P2	GCGGGGCGCGGATCCCGAGA	1	0.854878		0	0.910512	h4	Top5
58739	FAM174B_+_93198967.23-P1P2	FAM174B	P1P2	GCCTCCGCCGCAGGATCCCC	2	0.936436		0	0.941346	h6	Top5
58742	FAM174B_-_93198960.23-P1P2	FAM174B	P1P2	GAGGATCCGCACCAGCACGG	5	0.870034		0	0.884663	h6	Top5
59488	FAM214A_+_52970905.23-P1P2	FAM214A	P1P2	GCGGCCGCGGAGGACTGGTT	1	0.922155		0	0.883323	h7	Top5
59959	FAM47B_-_34961418.23-P1P2	FAM47B	P1P2	GGAAACAGCTGGATCCCGAG	2	0.705762		0	0.479931	h7	Top5
60018	FAM49B_+_131028535.23-P2	FAM49B	P2	GATCCGATTTGCCCCCGGAG	1		1.04331	0	0.466229	h7	Top5
60111	FAM60A_-_31478661.23-P1P2	FAM60A	P1P2	GAACGTGGATCCCTCAACTC	4	0.791051		0	0.536224	h7	Top5
60409	FAM78A_-_134152337.23-P1P2	FAM78A	P1P2	GCGGCCGCCGAGGACCTGGT	2	1.12885		0	1.13419	h7	Top5
60411	FAM78A_-_134151967.23-P1P2	FAM78A	P1P2	GCGCGGCCGCGCCACCCTCG	4	0.922875		0	0.71015	h7	Top5
60511	FAM83G_-_18908000.23-P1P2	FAM83G	P1P2	GGCGAGACCCGGGATCCGGG	4	0.88477		0	0.826875	h5	Top5
60551	FAM85B_-_8084064.23-ENST00000519726.2	FAM85B	ENST00000519726.2	GGGACTTGCTGTGGATCCTC	4	0.870974		1	0.802383	h7	Top5
60718	FAM9B_-_9001079.23-ENST00000428477.1	FAM9B	ENST00000428477.1	GCTCCTGCCCACAGGATCCG	1	0.917987		0	0.882039	h7	Top5
60719	FAM9B_+_9001064.23-ENST00000428477.1	FAM9B	ENST00000428477.1	GAACCAGCCACGGATCCTGT	2	0.911438		0	0.881305	h7	Top5
61081	FATE1_-_150884723.23-P1P2	FATE1	P1P2	GGATCCCCTAAAATACCCCT	4	0.694367		0	0.640173	h4	Top5
61091	FAU_+_64889529.23-P1P2	FAU	P1P2	GGGCCTTGGCTGGATCCGAA	4	0.880151		0	0.832153	h3	Top5
61449	FBXL8_+_67194107.23-P1P2	FBXL8	P1P2	GCTTGAAGCCGGATCCCCAG	2	0.943848		0	0.837287	h3	Top5
62401	FECH_+_55253730.23-P1P2	FECH	P1P2	GAGGATCCCTGAGAAGGCGT	4	0.83006		0	0.881961	h1	Top5
62579	FEZ2_-_36825096.23-P1P2	FEZ2	P1P2	GCTCGGCGCCCGGATCCGAG	2	0.819159		0	0.815245	h7	Top5
62702	FGD4_+_32638980.23-P1P2	FGD4	P1P2	GATTTGGATCCATAATTTGT	5	0.494489		0	0.57769	h4	Top5
62890	FGF3_+_69633504.23-P1P2	FGF3	P1P2	GACCCGAGCGGCCGCGTCAA	3	0.839819		0	0.533875	h3	Top5
62950	FGF9_+_22245583.23-P1P2	FGF9	P1P2	GACGGATCCTGACTCCAGGA	3	0.792426		0	0.594453	h2	Top5
63021	FGFR2_+_123357876.23-P1P2	FGFR2	P1P2	GcgcggccgccACAAAGCTC	4	0.878513		0	0.856871	h1	Top5
63039	FGFR4_+_176513963.23-P1P2	FGFR4	P1P2	GCGGCCGCGACCCCTGCACG	2	0.929754		0	0.863349	h1	Top5
63080	FGL1_+_17753012.23-P1P2	FGL1	P1P2	GCAATGCAGTTACAggatcc	3	0.497146		0	0.478296	h3	Top5
63272	FIGLA_+_71017522.23-P1P2	FIGLA	P1P2	GAGCGGGTGAGGGATCCCTA	5	0.765143		0	0.697314	h5	Top5
63508	FKBP7_+_179343270.23-P1P2	FKBP7	P1P2	GCGGCCGCGGGACATCCACG	1	0.964717		0	0.882816	h3	Top5
63548	FKRP_-_47249503.23-P1P2	FKRP	P1P2	GGGATCCCCGGCAGGCTCAG	1	0.910503		0	0.808395	h4	Top5
63692	FLNB_-_57994160.23-P1P2	FLNB	P1P2	GGGCGGCCGCAGAGCAGCAC	5	0.85068		0	0.904782	h2	Top5
63769	FLT3_-_28674256.23-P1P2	FLT3	P1P2	GTCGCGGCCGCAGACTCCCA	2	0.881078		0	0.616369	h1	Top5
64552	FOXJ3_+_42800409.23-P1P2	FOXJ3	P1P2	GAACCAGACGTGGATCCCGG	5	0.852603		0	0.603505	h5	Top5
64632	FOXN3_-_90085417.23-P1	FOXN3	P1	GTTCTCGCGGCCGCATTGGG	5	0.743177		0	0.760406	h2	Top5
64849	FPGS_-_130565615.23-P1P2	FPGS	P1P2	GCTAGGATCCAGAAGCCCAG	2	1.01287		0	0.72091	h1	Top5
65270	FSCB_+_44976416.23-P1P2	FSCB	P1P2	GATCCAACAAGAGTGTAGTA	3	0.726563		0	0.748173	h2	Top5
65991	FZD2_+_42634908.23-P1P2	FZD2	P1P2	GTACTCGCGGCCGCAGAGTT	4	0.783816		0	0.736238	h6	Top5
65992	FZD2_+_42634904.23-P1P2	FZD2	P1P2	GCGCGGCCGCAGAGTTGGGG	5	0.750051		0	0.772587	h6	Top5
66070	FZR1_-_3506365.23-P1P2	FZR1	P1P2	GGAGCCCGGGATCCCGTCAG	3	1.13357		0	1.07286	h2	Top5
66071	FZR1_+_3506347.23-P1P2	FZR1	P1P2	GCCGCCGCTGACGGGATCCC	4	0.983309		0	0.920405	h2	Top5
66268	GABPA_+_27107880.23-P1P2	GABPA	P1P2	GCGGCCGCACTCACCCACTC	1		1.44852	0	0.448354	h5	Top5
66280	GABPB1_-_50646899.23-P1P2	GABPB1	P1P2	GAGGCGGCCGCGGCATGCTA	3	0.970844		0	0.653334	h3	Top5
66330	GABRA4_+_46995154.23-P1P2	GABRA4	P1P2	GCAGGATCCAAGAGGCGTGT	3	0.925141		0	0.648979	h1	Top5
66620	GAL3ST3_+_65816609.23-P1P2	GAL3ST3	P1P2	GATCCCATCCAGGCGCTGAG	3	0.900434		0	0.901068	h7	Top5
66909	GALNTL6_+_172735054.23-P1P2	GALNTL6	P1P2	GCGGGATCCGGGCAGAACTC	2	0.799313		0	0.51652	h2	Top5
66949	GALT_+_34646678.23-P1P2	GALT	P1P2	GAGGCCACCGGGGGATCCGC	2		0.97618	0	0.620923	h2	Top5
67221	GAS8_-_90089495.23-P1	GAS8	P1	GGTTGGATCCCTGGGACCTA	4	0.850018		0	0.482564	h4	Top5
67521	GBP4_-_89664553.23-P1P2	GBP4	P1P2	GCGCCTGGATCCTCGAGAAA	4	0.73573		0	0.76939	h7	Top5
68232	GEMIN6_+_39005603.23-P1P2	GEMIN6	P1P2	GGCTGGATCCCGCCATCGAG	5	0.716009		0	0.62689	h5	Top5
68379	GFPT1_+_69614310.23-P1P2	GFPT1	P1P2	GATCCCCGAGGGAGTCGTGT	2	1.0064		0	0.997417	h3	Top5
68462	GGA1_+_38005119.23-P1P2	GGA1	P1P2	GGCCCAGGGATCCGACAGGT	5	0.805948		0	0.752477	h3	Top5
68471	GGA2_+_23521740.23-P1P2	GGA2	P1P2	Ggcccgcggccgcagcgtcg	4	0.896853		0	0.900214	h4	Top5
68970	GIPC3_-_3585553.23-P1P2	GIPC3	P1P2	GCAGGAAGCGGCGGATCCGG	3	0.888627		0	0.894286	h3	Top5
69232	GJD2_+_35047174.23-P1P2	GJD2	P1P2	GGATCCCCGAGCCCAGCATT	5	0.811988		0	0.844449	h6	Top5
69238	GJD3_+_38520946.23-P1	GJD3	P1	GATCCTGGCCAAATCCGAAA	1	0.883443		0	0.899133	h6	Top5
69352	GLB1_-_33138263.23-P1P2	GLB1	P1P2	GTGGATCCAAGCGCAAAGGG	5	0.698493		0	0.461155	h3	Top5
69572	GLIS3_-_4300080.23-P1P2	GLIS3	P1P2	GGATGTGTGTGCGGCCGCGA	5	0.709325		0	0.755625	h5	Top5
69631	GLP2R_-_9746317.23-P1P2	GLP2R	P1P2	Gatccagagagtgccctcta	4	0.809996		0	0.540429	h1	Top5
69702	GLRX2_+_193074552.23-P1P2	GLRX2	P1P2	GGGCGGGCTCCCGGGATCCG	5	0.749913		0	0.682512	h1	Top5
69881	GLYAT_+_58499186.23-P1P2	GLYAT	P1P2	Ggggatccatgctacatgag	4	0.553949		0	0.533153	h1	Top5
70089	GMPPB_-_49761331.23-P1P2	GMPPB	P1P2	GCGCCCTGACGCCGGATCCA	2	0.926609		0	0.849008	h3	Top5
70169	GNA15_+_3136477.23-P1P2	GNA15	P1P2	GATCCTCCGTCAGGCACCAG	2	0.879228		0	0.815461	h4	Top5
70208	GNAL_-_11751857.23-ENST00000269162.5,ENST00000535121.1	GNAL	ENST00000269162.5,ENST00000535121.1	GGCACCGGGATCCCAGACCA	1	0.961555		0	0.764803	h4	Top5
70580	GNPAT_-_231376999.23-P1P2	GNPAT	P1P2	GCGCCCGGGATCCTGTGTAG	3	0.905529		0	0.8328	h4	Top5
70582	GNPAT_+_231376980.23-P1P2	GNPAT	P1P2	GAGCCGCTACACAGGATCCC	5	0.861392		0	0.844193	h4	Top5
70960	GOT1_+_101190059.23-P1P2	GOT1	P1P2	GGAGGAGGCTGGATCCACGA	3	0.821995	0.776611	0	0.661188	h1	Top5
71611	GPR119_+_129519561.23-P1P2	GPR119	P1P2	GACCTGTAGGATCCCAAAGA	4	0.731818		0	0.744917	h3	Top5
71712	GPR135_+_59931667.23-P1P2	GPR135	P1P2	Gaggcggccgctaggcccgg	5	0.834214		0	0.670453	h6	Top5
71778	GPR142_+_72363620.23-ENST00000335666.4	GPR142	ENST00000335666.4	GCTAACAACGCTGGGATCCA	1	0.873439		0	0.787915	h6	Top5
72008	GPR176_+_40212437.23-P1P2	GPR176	P1P2	GTGCTGACTGGGATCCAGGA	1	0.875114		0	0.878722	h6	Top5
72152	GPR3_-_27719585.23-P1P2	GPR3	P1P2	GATCCAGGTATCCAGGCAGG	5	0.733146		0	0.434237	h6	Top5
72282	GPR52_-_174417278.23-P1P2	GPR52	P1P2	GATCCAGGTGGACTGAATGG	5	0.632996		0	0.533942	h6	Top5
72428	GPR84_-_54757821.23-P1P2	GPR84	P1P2	GGATCCCTAACTCTCTCCTT	1	0.735904		0	0.439809	h6	Top5
73032	GRHPR_+_37430195.23-P2	GRHPR	P2	Gtggatccgcctggactaag	5	0.81762		0	0.617339	h2	Top5
73098	GRID2IP_-_6570656.23-P1	GRID2IP	P1	GGGCGGATCCGTGGCGCAGA	1		1.06938	0	0.485803	h4	Top5
73158	GRIK5_-_42546984.23-P1P2	GRIK5	P1P2	GGGATCCTGGAGCCCGGACC	1	0.9957		0	0.974863	h1	Top5
73429	GRM8_-_126892966.23-P1P2	GRM8	P1P2	GAGCACAGCGGCCGCACTTG	2	0.810358		0	0.800612	h1	Top5
73479	GRPR_+_16142179.23-P1P2	GRPR	P1P2	GACATAGAGGATCCCCGGGT	2	0.830841		0	0.583581	h6	Top5
73848	GSTM4_+_110198783.23-P1P2	GSTM4	P1P2	GCAGGTTGCTGGATCCTCAC	1	0.920926		0	0.925461	h1	Top5
74131	GTF2IRD1_-_73868506.23-P1P2	GTF2IRD1	P1P2	GAGCGCTTGGGGATCCTCCA	4	0.742248		0	0.704626	h5	Top5
74162	GTF3A_+_27998872.23-P1P2	GTF3A	P1P2	GACCACGGCCGGCGGATCCA	5	0.802666		0	0.761328	h5	Top5
74472	GUF1_+_44680545.23-P1P2	GUF1	P1P2	GTACCCCCCGTAGGATCCGG	5	0.795819		0	0.758431	h4	Top5
75800	HDDC3_+_91475757.23-P1P2	HDDC3	P1P2	GATCCGCGCGATGGGCTCTG	3	0.996475		0	0.929146	h7	Top5
75829	HDGFRP2_+_4472669.23-P1	HDGFRP2	P1	GCCAGGATCCCTAGACCCCG	2	0.884079		0	0.566198	h5	Top5
75961	HEATR5A_+_31889655.23-P1P2	HEATR5A	P1P2	GGCAGGCAGTCGGGGATCCA	4	0.831816		0	0.817306	h6	Top5
76008	HECA_+_139456477.23-P1P2	HECA	P1P2	GCAGCGAAGGCGGATCCCAG	1	1.05037		0	0.953864	h7	Top5
76031	HECTD2_-_93170123.23-P1P2	HECTD2	P1P2	Gagccctctcgcggccgcgg	4	0.83439		0	0.845095	h3	Top5
76048	HECTD4_+_112820162.23-P1P2	HECTD4	P1P2	GAGGCGGATCCTGCTCCTGA	1	0.971565		0	0.966724	h3	Top5
76052	HECTD4_+_112820156.23-P1P2	HECTD4	P1P2	GATCCTGCTCCTGAGggcgg	5	0.807763		0	0.822914	h3	Top5
76380	HES4_+_935446.23-P1P2	HES4	P1P2	GGAGCCGGGATCCGCCCTAG	3	0.923906		0	0.930989	h5	Top5
76578	HGF_-_81399319.23-P1P2	HGF	P1P2	GACGGGCTGGCGGATCCCTC	1		1.59279	0	0.754692	h2	Top5
76752	HIC1_+_1958482.23-P1P2	HIC1	P1P2	GCGGCTGACGGCGGATCCAG	5	0.785678		0	0.658382	h2	Top5
76850	HIGD1C_+_51347795.23-ENST00000398455.3	HIGD1C	ENST00000398455.3	GATCCTCATCTGCTGACCAC	3	0.590789		0	0.525747	h6	Top5
76869	HILPDA_+_128096169.23-P1P2	HILPDA	P1P2	GCGATCAGAGAGGATCCCGG	2	0.848442		0	0.831399	h3	Top5
76920	HIP1_+_75368274.23-P1P2	HIP1	P1P2	GCGGCGCCGTGGGGATCCCG	3	0.892179		0	0.857867	h2	Top5
77469	HIST1H4C_+_26104228.23-P1P2	HIST1H4C	P1P2	GATCCCGGAGCACCTTACGA	2	0.873751		0	0.899919	h5	Top5
77711	HIST4H4_-_14923599.23-ENST00000539745.1	HIST4H4	ENST00000539745.1	GATCCGGAAGGCGACATCAA	4	0.827965		0	0.431089	h5	Top5
77721	HIVEP1_+_12012000.23-P1P2	HIVEP1	P1P2	GGCGGCCGCCAGCTCTGACC	4	0.725803		0	0.586665	h5	Top5
77761	HIVEP3_+_42384123.23-ENST00000372584.1	HIVEP3	ENST00000372584.1	GAAGAAGGGGCTGGATCCGT	4	0.733073		0	0.4698	h5	Top5
77798	HK2_+_75061095.23-P1P2	HK2	P1P2	GGGCGCGGCCGCTCAGACAC	1		1.22988	0	0.606816	h1	Top5
78312	HMGB4_-_34330065.23-P1P2	HMGB4	P1P2	GCGGAGAAAGCGGGATCCCC	5	0.61919		0	0.423657	h5	Top5
78429	HMGXB4_-_35653550.23-P1P2	HMGXB4	P1P2	GATCCGGGCGAGCCGAGTGA	2	1.0379		0	0.971008	h3	Top5
78452	HMHB1_-_143191820.23-P1P2	HMHB1	P1P2	GATCCTCTGCCACACCACAG	5	0.832958		0	0.844393	h7	Top5
78571	HN1L_+_1728324.23-P1P2	HN1L	P1P2	GGCGGCCGCCCTCGCTATCC	4	0.79038		0	0.796868	h3	Top5
78859	HNRNPU_-_245027770.23-P1P2	HNRNPU	P1P2	GGGATCCGCCTGGTGTCGAA	2		1.04536	0	0.945911	h3	Top5
78951	HOOK2_-_12886169.23-P1	HOOK2	P1	GAACCAGGGCCAGGGATCCC	4	0.843849		0	0.790872	h3	Top5
78969	HOOK3_-_42752580.23-P1P2	HOOK3	P1P2	GGGCGACTCTGGGATCCGTG	2	0.82635		0	0.552882	h4	Top5
79038	HOXA11_+_27224824.23-P1P2	HOXA11	P1P2	GTCACGGATCCGCTTCAAAG	1	0.904489		0	0.800419	h2	Top5
79210	HOXB6_-_46675141.23-P2	HOXB6	P2	GATCCACGGGTAGACCGGAG	3	0.907833		0	0.678754	h5	Top5
79510	HPDL_+_45793012.23-P1P2	HPDL	P1P2	GGCGGATCCAGGCCGTACAG	3	0.869734		0	0.565	h4	Top5
79592	HPS3_+_148847490.23-P1P2	HPS3	P1P2	GATCCCGACGTCCGGCGGGA	5	0.728979		0	0.705816	h7	Top5
79701	HRASLS_-_192959241.23-P1P2	HRASLS	P1P2	GCGGCCGCCGGCGGCAAGGT	4	0.773053		0	0.707405	h2	Top5
79792	HRH2_+_175085246.23-P1P2	HRH2	P1P2	GGGATCCCGAGCAGCCCCTC	5	0.785913		0	0.695432	h1	Top5
79859	HS2ST1_-_87380364.23-P1P2	HS2ST1	P1P2	GCGCGGCCGCGAGCAaagga	2	0.836074		0	0.808884	h3	Top5
80349	HSP90B1_-_104324233.23-P1P2	HSP90B1	P1P2	GTGTGAGGATCCGAACCCAG	2		0.944178	0	1.01451	h3	Top5
80351	HSP90B1_-_104324237.23-P1P2	HSP90B1	P1P2	GAGGATCCGAACCCAGGGGT	4	0.834954		0	0.846876	h3	Top5
80769	HTR2A_-_47471019.23-P1P2	HTR2A	P1P2	GGGATCCTGTTGGCTTCCTC	2	0.641842		0	0.59049	h1	Top5
80770	HTR2A_+_47470987.23-P1P2	HTR2A	P1P2	GCAACAGGATCCTAGCAGTG	3	0.604025		0	0.536185	h1	Top5
81099	HYI_-_43919506.23-P1P2	HYI	P1P2	GCGGAGTCCGCGGGATCCAA	2	0.856933		0	0.800285	h2	Top5
81100	HYI_-_43919509.23-P1P2	HYI	P1P2	GAGTCCGCGGGATCCAAAgg	3	0.766286		0	0.734327	h2	Top5
81532	IDS_-_148586696.23-P1P2	IDS	P1P2	GCGACGCGGCCGCTTCAGAG	5	0.73881		0	0.642668	h3	Top5
82179	IFT43_-_76452135.23-P1P2	IFT43	P1P2	GCAGGCGGCCGCGGAGATGG	2	0.96307		0	0.90181	h2	Top5
82281	IGDCC3_+_65669871.23-P1P2	IGDCC3	P1P2	GGACCCTGCGGATCCGGACG	4	0.837335		0	0.54031	h6	Top5
82311	IGF1R_+_99191967.23-P1	IGF1R	P1	GGAGGGCGCGGGGGGATCCG	4	0.72076		0	0.576749	h1	Top5
82649	IGSF23_+_45116919.23-P1P2	IGSF23	P1P2	GATCCCCGCCGGGAGATGGA	2	0.905345		0	0.881459	h7	Top5
82659	IGSF3_-_117210309.23-P1P2	IGSF3	P1P2	GATCCAGGCGCACGCCTCAG	2	0.936788		0	0.955224	h6	Top5
82850	IKZF4_+_56415303.23-P2	IKZF4	P2	GGCGGCCGCCGCCTTGGAAA	3	0.829101		0	0.797346	h5	Top5
82918	IL11RA_-_34650941.23-P1	IL11RA	P1	GAGCTGGATCCTGATCCCAG	1		1.24323	0	0.308324	h1	Top5
83089	IL17C_+_88705060.23-P1P2	IL17C	P1P2	GATCCGAGCGGCATGTGGAG	2	0.885221		0	0.841593	h7	Top5
83140	IL17RB_-_53880607.23-P1P2	IL17RB	P1P2	GTGGCCTGGATCCCGCGCAG	3	0.806902		0	0.781006	h6	Top5
83309	IL1RAP_-_190231912.23-P1P2	IL1RAP	P1P2	GGCCGGGATCCAGGTCTCCG	2	0.903323		0	0.82691	h6	Top5
83350	IL1RL2_-_102803882.23-P1P2	IL1RL2	P1P2	GCAGGCTCGGGTGGATCCCG	3	0.88381		0	0.584375	h6	Top5
83581	IL3_+_131396713.23-P1P2	IL3	P1P2	GgaagtggATCGGGATCCAC	4	0.855325		0	0.729892	h2	Top5
83671	IL36B_+_113810621.23-P1P2	IL36B	P1P2	GACGGATCCCACCAGGAGAA	4	0.747836		0	0.711072	h7	Top5
83672	IL36B_+_113810628.23-P1P2	IL36B	P1P2	GAGACTCCACGGATCCCACC	5	0.719772		0	0.759604	h7	Top5
83720	IL3RA_-_1455915.23-P1P2	IL3RA	P1P2	GATCCAAGCTGGCAGACACG	3	0.850515		0	0.76364	h1	Top5
83861	IL9_-_135231437.23-P1P2	IL9	P1P2	GATGTCCAGGATCCCCGCCA	4	0.701761		0	0.638824	h7	Top5
83920	ILK_+_6625020.23-P1P2	ILK	P1P2	GGCTGCAGGATCCTTCTCCG	3	0.95986		0	0.938768	h1	Top5
84031	IMPAD1_+_57905968.23-P1P2	IMPAD1	P1P2	GccgcggccgcggccgATGG	4	0.797799		0	0.486151	h6	Top5
84190	ING5_-_242641483.23-P1P2	ING5	P1P2	GGCGCGGCCGCGGACGAAGA	3	0.944677		0	0.926916	h2	Top5
84341	INPP4B_-_143326486.23-P1	INPP4B	P1	GGATCCTTGCATGCTGGCAA	4	0.666972		0	0.602825	h1	Top5
84438	INPPL1_+_71935916.23-P1P2	INPPL1	P1P2	GgcccgggctTGAGGATCCG	1		1.13689	0	0.355339	h1	Top5
84439	INPPL1_+_71935911.23-P1P2	INPPL1	P1P2	GggctTGAGGATCCGTGGGC	2		1.05494	0	0.290768	h1	Top5
84580	INSRR_-_156828859.23-P1P2	INSRR	P1P2	GGAGTCTCCCTGGATCCCTC	3	0.846292		0	0.81846	h1	Top5
84789	IPO13_+_44413000.23-P1P2	IPO13	P1P2	GTCTCAGGCGGGGATCCTAG	2	1.09556		0	0.732084	h4	Top5
84820	IPO7_+_9406589.23-P1P2	IPO7	P1P2	GAGCTCAGGATCCGAAGCAA	3	0.85211		0	0.570445	h4	Top5
85530	ISG20L2_-_156698173.23-P1P2	ISG20L2	P1P2	GAGCATACTTCGGATCCCCG	3	0.815497		0	0.77354	h7	Top5
86152	ITLN1_+_160854540.23-P1P2	ITLN1	P1P2	GCGGGATCCTGGTCTCTCCC	5	0.610731		0	0.311957	h4	Top5
86158	ITLN2_-_160924607.23-P1	ITLN2	P1	GTGCAGAGGATCCTGATGAA	1	0.901855		0	0.858209	h7	Top5
86450	JAGN1_+_9932696.23-P1P2	JAGN1	P1P2	GATCCCCTCAAGGCACCGGG	3	0.905642		0	0.596243	h4	Top5
86460	JAK1_+_65432190.23-P1P2	JAK1	P1P2	GCGGCGGCCGCGGAGTATCC	3	0.859986		0	0.862429	h1	Top5
86748	JRK_+_143763315.23-P2	JRK	P2	GTGGGGAGCAGCGGGATCCG	1	0.930555		0	0.888379	h5	Top5
86780	JTB_-_153950069.23-P1P2	JTB	P1P2	GAGCCCCGTGGAGGATCCTC	3	1.03636		0	1.00292	h3	Top5
87141	KBTBD3_+_105947684.23-P1P2	KBTBD3	P1P2	GCTGACCCCGCCTGGATCCG	4	0.777539		0	0.483022	h3	Top5
87438	KCNE1_+_35884464.23-P1P2	KCNE1	P1P2	Gacactaccggatcctccga	1	0.992802		0	0.921497	h1	Top5
87528	KCNG3_-_42721086.23-P1P2	KCNG3	P1P2	GCCTGCGGCCGCGAATccgg	1	0.955759		0	0.918465	h3	Top5
87599	KCNH5_-_63511937.23-P1P2	KCNH5	P1P2	GGAGCAGCGGCCAGGATCCG	2	0.871668		0	0.8135	h5	Top5
87850	KCNK10_+_88789085.23-P1P2	KCNK10	P1P2	GGAACTGGGATCCTAAAGGT	3	0.830551		0	0.450435	h6	Top5
88208	KCNU1_+_36642131.23-P1P2	KCNU1	P1P2	GCACAGAGGGATCCCTAACA	1	0.749057		0	0.673419	h6	Top5
88352	KCTD18_+_201374743.23-P1P2	KCTD18	P1P2	GggcggccgcgccgAGGGTC	5	0.745226		0	0.809695	h3	Top5
88580	KDM3B_-_137688400.23-P1P2	KDM3B	P1P2	GCGGCCGCGGGTGGTGCGGA	3	0.632677	0.797968	0	0.609839	h5	Top5
88652	KDM5B_-_202777212.23-P1P2	KDM5B	P1P2	GCAGCCACGAGCTGGATCCG	5	0.794016		0	0.681029	h2	Top5
89182	KIAA0930_-_45636573.23-P1	KIAA0930	P1	GCGGCCGCGCTCCTCCGCTA	5	0.804881		0	0.713089	h2	Top5
89220	KIAA1024_-_79724735.23-P1P2	KIAA1024	P1P2	GATCCGCGGGGTGCAACCCT	3	0.896763		0	0.835637	h6	Top5
89390	KIAA1239_+_37246212.23-P1P2	KIAA1239	P1P2	GATCCGAGCCCGCCTCTCTC	3	0.938795		0	0.653164	h7	Top5
89408	KIAA1257_+_128712875.23-P1P2	KIAA1257	P1P2	GGGTGGCTGTGGATCCGGTA	1	0.954356		0	0.881383	h7	Top5
89508	KIAA1456_-_12809372.23-P1P2	KIAA1456	P1P2	GGCGGCCGCGGCGGGAAGAA	1	0.924381		0	0.921433	h7	Top5
89538	KIAA1468_+_59854906.23-P1P2	KIAA1468	P1P2	GCTAAGGCCACGGGATCCTG	1	0.960405		0	0.699032	h7	Top5
89558	KIAA1522_-_33207504.23-P2	KIAA1522	P2	Gcggcggccgcccccggcat	1	0.845241		0	0.802506	h7	Top5
89782	KIAA1958_+_115249504.23-P1P2	KIAA1958	P1P2	GCACCGCGCGGCCGCTGACG	5	0.730967		0	0.473052	h7	Top5
90098	KIF26B_+_245318341.23-P1P2	KIF26B	P1P2	GCGGCCGCTGCCGGGAAGGT	1	1.03015		0	1.01415	h4	Top5
90168	KIF3C_+_26205180.23-P1P2	KIF3C	P1P2	GCCACGCTATGGATCCCTAG	1	0.90607		0	0.581384	h5	Top5
90171	KIF3C_+_26205176.23-P1P2	KIF3C	P1P2	GGCTATGGATCCCTAGAGGA	4	0.880126		0	0.652864	h5	Top5
90268	KIFC1_-_33359708.23-P1P2	KIFC1	P1P2	GACGCGAGTCCCAGGATCCC	1	0.913822		0	0.807055	h2	Top5
90389	KIRREL_+_157963477.23-P1P2	KIRREL	P1P2	GGAGAGTGAGGATCCAGACG	2	0.969999		0	0.907618	h6	Top5
90390	KIRREL_+_157963474.23-P1P2	KIRREL	P1P2	GAGTGAGGATCCAGACGAGG	3	0.953889		0	0.90506	h6	Top5
90450	KIT_+_55524150.23-P1P2	KIT	P1P2	GTGCGATGGGATCCGAGCTC	3	0.842026		0	0.743615	h1	Top5
90559	KLF11_+_10183771.23-P1P2	KLF11	P1P2	GCGCAGCAGCGGCCGCACGT	2	0.774847		0	0.731215	h5	Top5
90788	KLHDC7B_+_50986017.23-P1P2	KLHDC7B	P1P2	GTCGCCCACGGAAGGATCCT	1	0.873352		0	0.817117	h7	Top5
90791	KLHDC7B_-_50986034.23-P1P2	KLHDC7B	P1P2	GGTTACCCAGGATCCTTCCG	4	0.689131		0	0.684739	h7	Top5
90802	KLHDC8A_+_205325846.23-P1P2	KLHDC8A	P1P2	GATCCCAGTCGATCAGCCAG	5	0.760034		0	0.789311	h2	Top5
90810	KLHDC8B_-_49209075.23-P1P2	KLHDC8B	P1P2	GGATCCCGCGTCAACGGAGG	3	0.906018		0	0.858341	h7	Top5
91041	KLHL30_-_239047413.23-P1P2	KLHL30	P1P2	GGTGAGAGGTAGGATCCAGG	4	0.896874		0	0.821525	h3	Top5
91071	KLHL33_-_20903850.23-P1P2	KLHL33	P1P2	GCAATCTGGGATCCTCGTCG	4	0.780978		0	0.71974	h3	Top5
91351	KLK6_+_51471528.23-P1P2	KLK6	P1P2	GATCCTCTGATGGAAGATGT	4	0.768898		0	0.457887	h1	Top5
91358	KLK7_+_51487095.23-P1P2	KLK7	P1P2	GATCCTCTCGAGGTGAGAAG	1	0.970209		0	0.959404	h2	Top5
91379	KLK9_+_51512806.23-P1P2	KLK9	P1P2	GTCCAGGATCCAGGTGCCCA	2	0.800354		0	0.765519	h3	Top5
91808	KRBOX1_+_42978255.23-P1P2	KRBOX1	P1P2	GATCCGGGTCAAAGACAAGG	1	0.84086		0	0.570884	h7	Top5
92200	KRT39_+_39123133.23-P1P2	KRT39	P1P2	GATCCTGGTGACCACAGACC	3	0.815656		0	0.818741	h4	Top5
92318	KRT72_-_52995177.23-P1P2	KRT72	P1P2	GATCCCGCCAGAGAGGACCG	1	0.947153		0	0.929517	h7	Top5
92371	KRT77_+_53097060.23-P1P2	KRT77	P1P2	GGTGGTGGATATGGGATCCA	4	0.735104		0	0.674428	h7	Top5
92398	KRT79_-_53224352.23-P2	KRT79	P2	GTTGGATCCAAGCCCTTAGG	1	0.875913		0	0.816557	h7	Top5
92690	KRTAP13-3_-_31797904.23-ENST00000390690.2	KRTAP13-3	ENST00000390690.2	GCTCCTGGATCCACAGCTCA	3	0.669346		0	0.529212	h7	Top5
92702	KRTAP13-4_-_31802924.23-ENST00000334068.2	KRTAP13-4	ENST00000334068.2	GCGCTGGGAAATGGATCCAG	5	0.742641		0	0.649917	h7	Top5
93011	KRTAP4-1_-_39340691.23-P1P2	KRTAP4-1	P1P2	GAAGAGGATCCACAGCAGCT	4	0.351549		0	0.129425	h7	Top5
93101	KRTAP5-1_+_1606180.23-ENST00000382171.2	KRTAP5-1	ENST00000382171.2	GGGGGATCCAAGGGGGGTTG	4	0.245646		1	0.16773	h5	Top5
93321	KXD1_-_18668945.23-P1P2	KXD1	P1P2	GGGATCTGGATCCGGATCAG	4	0.870908		0	0.777716	h4	Top5
93340	KYNU_+_143635278.23-P1P2	KYNU	P1P2	GAGGATCCCAATGGAGTGTT	3	0.744173		0	0.75835	h1	Top5
93500	LACTB2_+_71581373.23-P1P2	LACTB2	P1P2	GATCCAGATAGGCGACACGC	3	0.808812		0	0.765445	h3	Top5
93629	LAMB1_-_107643216.23-P1P2	LAMB1	P1P2	GAGCCCCCAGGATCCCACGA	2	0.869073		0	0.600106	h2	Top5
94212	LCE2D_+_152636223.23-P1P2	LCE2D	P1P2	GAGACACACCAGGGATCCTc	5	0.648818		0	0.437353	h7	Top5
95009	LGALS1_-_38071712.23-P1	LGALS1	P1	GATCCTCCTGGACTCAATCA	2	0.791824		0	0.82614	h2	Top5
95422	LHX5_+_113909641.23-P1P2	LHX5	P1P2	GGATCCGGACCGCTTGAAAG	5	0.798196		0	0.817142	h3	Top5
95460	LHX9_+_197886905.23-P1P2	LHX9	P1P2	GATCCGAGTGAAGGAGGCAA	3	0.860907		0	0.535162	h5	Top5
95670	LIMA1_-_50616447.23-P1	LIMA1	P1	GATCCACCCGGCagagggag	3	0.813104		0	0.818816	h4	Top5
96018	LIPE_+_42931511.23-P2	LIPE	P2	GATCCTCCCACCAAAGAAAG	1	0.871129		0	0.832652	h3	Top5
96168	LLGL2_-_73521823.23-P1	LLGL2	P1	GCGGCCGCCCAGCAGCCcgt	1	1.12607		0	1.07766	h2	Top5
96489	LMX1A_+_165325929.23-P1P2	LMX1A	P1P2	GGAAGCTGCAGGATCCGCCC	2	0.836772		0	0.779083	h2	Top5
96768	LOC100288814_+_9935452.23-NM_001195081	LOC100288814	NM_001195081	GGAGGAGAGGATCCATCCTA	1	0.97811		0	0.956243	h7	Top5
96772	LOC100288814_+_9935449.23-NM_001195081	LOC100288814	NM_001195081	GGAGAGGATCCATCCTATGG	5	0.916773		0	0.894604	h7	Top5
97050	LOC388282_-_57844482.23-P1P2	LOC388282	P1P2	GAAGGATCCTGCGGTTCCAG	3	0.832235		0	0.787955	h7	Top5
97101	LOC391322_+_24373486.23-P1P2	LOC391322	P1P2	GGGGACAGGGATCCCAGTAC	4	0.730241		0	0.588818	h7	Top5
97532	LPAR6_-_48987137.23-P1P2	LPAR6	P1P2	GGCAGTGGATCCCAGATTGT	5	0.512133		0	0.49282	h6	Top5
97592	LPGAT1_-_212004106.23-P1P2	LPGAT1	P1P2	GCGGCCGCGTTCGCCCGGAC	5	0.761833		0	0.750122	h4	Top5
97851	LRFN1_+_39805510.23-P1P2	LRFN1	P1P2	GATCCGCCGGGTGGAGTCGG	4	0.852773		0	0.588924	h5	Top5
98169	LRRC10_+_70004703.23-P1P2	LRRC10	P1P2	GATCCCCAAGTTATAATGGG	2		0.830795	0	0.155996	h4	Top5
98718	LRRC59_-_48469832.23-P2	LRRC59	P2	GTGGCCAGGACAGGATCCAG	1	1.01656		0	0.986411	h3	Top5
98748	LRRC63_-_46786137.23-P1P2	LRRC63	P1P2	GCCTAGAGGGTGGGGATCCG	1	1.00008		0	0.996529	h5	Top5
98800	LRRC71_-_156890489.23-P1P2	LRRC71	P1P2	GCGGATCCGGTCCCTGGACG	3	0.875572		0	0.815948	h7	Top5
98801	LRRC71_+_156890456.23-P1P2	LRRC71	P1P2	GACCGGATCCGACCCGTCCG	4	0.864154		0	0.809281	h7	Top5
98802	LRRC71_+_156890453.23-P1P2	LRRC71	P1P2	GGGATCCGACCCGTCCGCGG	5	0.859065		0	0.780552	h7	Top5
98812	LRRC72_+_16566521.23-P1P2	LRRC72	P1P2	GATCCGGCCTCGCCCGCCGG	5	0.818041		0	0.788278	h7	Top5
99018	LRRN4CL_-_62456978.23-P1P2	LRRN4CL	P1P2	GGAGGGATCCCCAAGATCTC	1	0.865805		0	0.783854	h6	Top5
99780	LYG2_+_99871101.23-ENST00000333017.2	LYG2	ENST00000333017.2	GGATCCTTGAAGCCAGGGGT	3	0.718877		0	0.420091	h4	Top5
100021	LYSMD1_+_151138327.23-P1P2	LYSMD1	P1P2	GGATCCAGGCCCTTGCATCT	4	0.733763		0	0.67329	h3	Top5
100152	LZTR1_-_21336663.23-P1P2	LZTR1	P1P2	GATCCGGCGTGGACCCGGGA	5	0.862118		0	0.917374	h5	Top5
100230	MAB21L1_-_36050336.23-P1P2	MAB21L1	P1P2	GTAAGCTGTGGGATCCAATG	3	0.855219		0	0.654791	h2	Top5
100378	MAEL_-_166958937.23-P1P2	MAEL	P1P2	GCTAGAGCACGGGATCCTCA	1	0.928339		0	0.711479	h5	Top5
100440	MAFG_+_79885558.23-P1P2	MAFG	P1P2	GGCGGATcccgagcctggtc	3	0.851665		0	0.832182	h5	Top5
100578	MAGEA8_+_149009980.23-P1P2	MAGEA8	P1P2	GATCCCCGCGGCCACGTCAG	1	0.902206		0	0.798989	h7	Top5
101090	MAMSTR_+_49219974.23-P1	MAMSTR	P1	GCCAGCTTCGGATCCACAGA	3	0.838983		0	0.822198	h7	Top5
101329	MAP1B_+_71403299.23-P1P2	MAP1B	P1P2	GCGGCCGCTCCTCTCCACTG	2	1.06149		0	0.924447	h4	Top5
101360	MAP1LC3B2_+_117013646.23-P1P2	MAP1LC3B2	P1P2	GATCCGACTGTGGCCgtgta	3	0.74929		0	0.545354	h7	Top5
101519	MAP3K12_-_53893243.23-P1P2	MAP3K12	P1P2	GGCGGCCGCAGCACAAAAGG	2	0.992698		0	0.938078	h1	Top5
101521	MAP3K12_-_53893240.23-P1P2	MAP3K12	P1P2	GTCCGCGGCCGCAGCACAAA	4	0.84682		0	0.842258	h1	Top5
101529	MAP3K13_+_185000798.23-P1	MAP3K13	P1	GGTTACCTGTCGGGGATCCT	2	0.914412		0	0.942263	h1	Top5
101531	MAP3K13_-_185000815.23-P1	MAP3K13	P1	GGGAGCCTAGGATCCCCGAC	4	0.890654		0	0.862561	h1	Top5
101579	MAP3K2_-_128145498.23-P1P2	MAP3K2	P1P2	GCGGCCGCGGCACCCTCGTC	2	0.942084		0	0.888455	h1	Top5
101791	MAP7D2_-_20134974.23-P1P2	MAP7D2	P1P2	GTCAGGCCGGGATCCCGTCC	4	0.857921		0	0.830401	h2	Top5
102041	MAPKAPK3_+_50654590.23-P1P2	MAPKAPK3	P1P2	GTGGCGGCCGCAGAAATCCC	4	0.910837		0	0.826942	h1	Top5
102122	MARC1_-_220960613.23-P1P2	2022-03-01	P1P2	GGATCCGGCTCGGGGCAAGG	5	0.786312		0	0.612552	h4	Top5
102240	MARCH7_-_160569042.23-P1P2	2022-03-07	P1P2	GTGCGCCGGATCCGGGAGAG	3	0.880145		0	0.859962	h3	Top5
102389	MARVELD2_-_68711141.23-P1P2	MARVELD2	P1P2	GGGCCGGAGCCAGGGATCCG	2	0.777053		0	0.741483	h6	Top5
102472	MAST2_-_46269769.23-P1P2	MAST2	P1P2	GGGCGGGTTGGGATCCGGGA	5	0.689249		0	0.455636	h1	Top5
102560	MATN1_+_31196196.23-P1	MATN1	P1	GGCACACGGGATCCAGGATG	3	0.851666		0	0.779821	h7	Top5
102660	MAX_-_65568751.23-P1P2	MAX	P1P2	GATCCTGAGCCGGGGAAGGT	3	0.892617		0	0.574855	h2	Top5
102729	MBD3_+_1592484.23-P1P2	MBD3	P1P2	GCGGCCGCGCAGGGCCTCAA	2		0.830643	0	0.499344	h4	Top5
102940	MBP_-_74728945.23-P1P2	MBP	P1P2	GTGGATCCGTGCCTCTGGGA	3	0.909822		0	0.916336	h2	Top5
103229	MCM4_-_48873574.23-P1P2	MCM4	P1P2	GGCAAGCGGCCGCCTTTCCA	2		1.07871	0	0.756804	h2	Top5
103338	MCPH1_-_6264295.23-P1P2	MCPH1	P1P2	GGCGCACTCGGGGGATCCCG	1		1.28255	0	0.34567	h2	Top5
103552	ME1_+_84140389.23-P1P2	ME1	P1P2	GATCCACTAGAGTGATGGCA	5	0.727812		0	0.425579	h2	Top5
103631	MED1_+_37607423.23-P1P2	MED1	P1P2	GATCCTTCCCGGGAAGAGTA	4	0.865188		0	0.806067	h1	Top5
103952	MEF2A_-_100106208.23-P1P2	MEF2A	P1P2	GGATCCGTGCGCGGATGTCC	5	0.81391		0	0.789444	h5	Top5
104178	MEOX1_+_41738889.23-P1P2	MEOX1	P1P2	GGGACAGCAGATGGATCCCG	1	0.908043		0	0.631949	h3	Top5
104341	METAP2_-_95868024.23-P1P2	METAP2	P1P2	GGACCTGGATCCAGACGACA	4	0.863749		0	0.78858	h1	Top5
104482	METTL20_-_31812679.23-P1P2	METTL20	P1P2	GATCCCAGGACACTGATGTG	5	0.73675		0	0.527927	h7	Top5
104489	METTL21A_-_208489914.23-P1P2	METTL21A	P1P2	GAGGATCCCCAGGCCATACG	2	0.907941		0	0.871892	h6	Top5
104522	METTL22_+_8715557.23-P1P2	METTL22	P1P2	GAGGCGGCCGCCATAACAGG	5	0.894852		0	0.85932	h7	Top5
104572	METTL2B_+_128096169.23-P1	METTL2B	P1	GCGATCAGAGAGGATCCCGG	5	0.785042		0	0.759523	h6	Top5
104610	METTL5_+_170681346.23-P1P2	METTL5	P1P2	GCGTGGCGCGAGGGATCCTG	3	1.15763		0	1.12218	h7	Top5
104759	MFAP4_+_19290077.23-P1P2	MFAP4	P1P2	GCCCAGGTCTCCGGGATCCG	2	0.880792		0	0.538311	h7	Top5
105279	MIB1_+_19320845.23-P1P2	MIB1	P1P2	GTGTCTAGGAGGGGGATCCT	2	0.920078		0	0.808742	h3	Top5
105288	MIB2_-_1551684.23-P1P2	MIB2	P1P2	GGCCGCGGCCGCCAGACCCC	1	0.911653		0	0.612306	h3	Top5
105358	MICALL1_+_38302782.23-P1P2	MICALL1	P1P2	GGGAGAGTTCGGGATCCCAC	1	1.00153		0	0.690783	h4	Top5
105360	MICALL1_-_38302810.23-P1P2	MICALL1	P1P2	GGATCCCGAACTCTCCCCCG	3	0.787528		0	0.560509	h4	Top5
105462	MIDN_-_1249909.23-P1	MIDN	P1	GATCCTCCGAGCGGCGGCGA	5	0.829376		0	0.82622	h3	Top5
105532	MIER2_-_344323.23-P1P2	MIER2	P1P2	GGTCCACCGGGATCCCGATG	5	0.788997		0	0.525455	h5	Top5
105778	MIXL1_-_226411781.23-P1P2	MIXL1	P1P2	GGAGTCCAGGATCCAGGTGA	1	0.935634		0	0.69023	h5	Top5
105809	MKKS_+_10414832.23-P1P2	MKKS	P1P2	GCGAAGGTTGTCGGGATCCG	2	0.93501		0	0.900569	h3	Top5
105849	MKLN1_+_131012622.23-P1P2	MKLN1	P1P2	GAGCGGCCGCCACCGACCGC	2		0.801605	0	0.65479	h7	Top5
105910	MKRN2_+_12598832.23-P1P2	MKRN2	P1P2	GCCCGGATCCCCGGCTGTGG	3	0.767217		0	0.701355	h3	Top5
105921	MKRN3_+_23810838.23-P1P2	MKRN3	P1P2	GGAATGGCGGCCGCGCTCGG	4	0.828738		0	0.788319	h3	Top5
105992	MLEC_+_121125354.23-P1	MLEC	P1	GCAGCAGGCCCTGGATCCCG	5	0.915979		0	0.626694	h3	Top5
106220	MMAA_-_146540518.23-P1P2	MMAA	P1P2	GCCTGCGTGGGAGGATCCGG	3	0.807531		0	0.828765	h1	Top5
106701	MOB3A_+_2096084.23-P1	MOB3A	P1	GGAAGCTGGATCCCTCAGAC	4	0.800708		0	0.802394	h2	Top5
106809	MOGAT1_+_223536414.23-P1P2	MOGAT1	P1P2	GGAAGTGCCCGGCCGGATCC	2	0.894681		0	0.853385	h3	Top5
106870	MON1B_-_77225515.23-P1P2	MON1B	P1P2	GCGCCGGATCCCGAAGACGA	3	0.792312		0	0.47242	h7	Top5
106999	MORN5_-_124922232.23-P1P2	MORN5	P1P2	GGACTCCGGATCCTAACAGC	2	0.935088		0	0.894594	h7	Top5
107001	MORN5_+_124922204.23-P1P2	MORN5	P1P2	GTTAGGATCCGGAGTCTCAG	4	0.931891		0	0.905922	h7	Top5
107339	MPRIP_+_16945787.23-P1P2	MPRIP	P1P2	GcggccgctgcAAATGGGAC	2	0.921867		0	0.906231	h1	Top5
107340	MPRIP_+_16945792.23-P1P2	MPRIP	P1P2	GccccgcggccgctgcAAAT	3	0.864063		0	0.833953	h1	Top5
107471	MRAS_+_138067498.23-P1P2	MRAS	P1P2	GcccgcggccgccggACTGA	4	0.858901		0	0.851666	h4	Top5
107749	MRP63_+_21750803.23-P1P2	MRP63	P1P2	GCGGCCGCCAGCAGACGCCG	2	0.877753		0	0.772058	h4	Top5
107752	MRP63_-_21751181.23-P1P2	MRP63	P1P2	GATCCGCCGCCTGGAGATCG	5	0.80892		0	0.550709	h4	Top5
107999	MRPL34_-_17416729.23-P1P2	MRPL34	P1P2	GTCTTGGCTGGATCCCTGTT	2		0.789496	0	0.614309	h4	Top5
108010	MRPL35_-_86426601.23-P1P2	MRPL35	P1P2	GAACCCAAAGCGGCCGCCGT	3	0.700314		0	0.743312	h4	Top5
108410	MRPS27_-_71616040.23-P1P2	MRPS27	P1P2	GATCCCGCGCCGCACTATGG	3	1.08426		0	1.06311	h4	Top5
109041	MST1R_+_49941057.23-P1P2	MST1R	P1P2	GGGCCGGTAGGGATCCTCTA	4	0.869057		0	0.815875	h1	Top5
109110	MT1B_+_56685861.23-P1P2	MT1B	P1P2	GGGAGCAGTTGGGATCCATT	3	0.792903		0	0.814741	h7	Top5
109118	MT1E_-_56659287.23-P1P2	MT1E	P1P2	GCACTCAGCGGATCCCGGGA	1	0.974184		0	0.865746	h3	Top5
109382	MTFMT_+_65321719.23-P1P2	MTFMT	P1P2	GTACCCGGGCCAGGGATCCG	5	0.802789	0.87145	0	0.765757	h1	Top5
109549	MTIF2_+_55496269.23-P1P2	MTIF2	P1P2	GGGGTAGGATCCCTTAACCA	2		0.956851	0	0.665195	h4	Top5
109892	MTRR_+_7869735.23-P1P2	MTRR	P1P2	GCGGCCGCGGGCAGAACTCA	5	0.891168		0	0.608651	h1	Top5
110208	MUM1_+_1355397.23-P1P2	MUM1	P1P2	GGATCCAGGGAAGGAGATAG	1	1.02203		0	0.63133	h2	Top5
110211	MUM1_+_1355064.23-P1P2	MUM1	P1P2	GGCCGCAGCGGCCGCAACAG	4	0.772813		0	0.768639	h2	Top5
110469	MYADML2_+_79900199.23-P1P2	MYADML2	P1P2	GAGGATCCTGAAGCCCATGC	2	0.821015		0	0.784818	h4	Top5
110492	MYBBP1A_-_4458610.23-P1P2	MYBBP1A	P1P2	GCATCGGCTGGGCGGGATCC	5	0.782808		0	0.714834	h5	Top5
110559	MYBPHL_-_109849594.23-P1P2	MYBPHL	P1P2	GTGGATCCTGCGGCCACCTC	2	0.851309		0	0.791868	h7	Top5
110562	MYBPHL_-_109849584.23-P1P2	MYBPHL	P1P2	GACCTTCAGCTTGGATCCTG	5	0.699841		0	0.745814	h7	Top5
110672	MYEF2_+_48470500.23-P1P2	MYEF2	P1P2	GGGATCCGTTACCGCTTCCC	5	0.863902		0	0.834052	h5	Top5
111029	MYL9_-_35169976.23-P1P2	MYL9	P1P2	GCCGCACCAGGTGGGATCCG	2	0.932573		0	0.861052	h4	Top5
111030	MYL9_+_35169960.23-P1P2	MYL9	P1P2	GCGGGGCCCCGGATCCCACC	3	0.816373		0	0.800025	h4	Top5
111060	MYLK_-_123512455.23-ENST00000475616.1	MYLK	ENST00000475616.1	GATCCAGCCGGCCCAGGAAA	3	0.858056		0	0.692811	h1	Top5
111252	MYO1C_-_1394957.23-P2	MYO1C	P2	Gtggcgggcttggggatccg	5	0.804589		0	0.763945	h3	Top5
111280	MYO1F_+_8641953.23-P1P2	MYO1F	P1P2	GATCCCTGGATCCAAGGATA	3	0.85997		0	0.541402	h3	Top5
111332	MYO5A_-_52821079.23-P1P2	MYO5A	P1P2	GGCGGCCGCCCGAGCGGACT	5	0.765354		0	0.846947	h4	Top5
111548	MYPN_-_69865917.23-P2	MYPN	P2	GGATCCTGGTTGATTGATAT	1	0.754355		0	0.740043	h4	Top5
111552	MYPN_+_69866183.23-P2	MYPN	P2	GATCCAAAACAATAGATGGG	5	0.523209		0	0.424548	h4	Top5
111679	MZT2A_-_132249968.23-P1P2	MZT2A	P1P2	GATCCGCGAGGCCCGCCGAA	2	0.633054		0	0.619993	h7	Top5
111851	NAA38_-_117824411.23-P1P2	NAA38	P1P2	GTGGCCTCGGCGGGATCCTG	4	0.736714		0	0.720266	h7	Top5
112059	NADSYN1_+_71164322.23-P1P2	NADSYN1	P1P2	GATCCTGGCCGCAGTCGCTT	2	0.96068		0	0.92293	h1	Top5
112328	NAPB_-_23401600.23-P1P2	NAPB	P1P2	GGGATCCGGAGAGCGTGTGG	1	0.828384		0	0.608935	h1	Top5
112331	NAPB_+_23402100.23-P1P2	NAPB	P1P2	GCCTGCGGCCGCCAGAGGGA	4	0.776027		0	0.774037	h1	Top5
112360	NAPRT1_-_144660086.23-P1P2	NAPRT1	P1P2	GACGCAGGATCCGTGTCTGG	3	0.870049		0	0.568786	h4	Top5
112441	NASP_-_46050122.23-P1P2	NASP	P1P2	GGCGGCCGCCATCTTGCCGG	4	0.749404		0	0.489153	h2	Top5
112639	NBL1_+_19971196.23-P1P2	NBL1	P1P2	GATCCAGAAACGGAACCCTG	2	0.889077		0	0.606218	h2	Top5
112659	NBPF1_+_16940071.23-P1P2	NBPF1	P1P2	GCACGCCCATCGGGATCCTG	2	0.760248		0	0.619718	h7	Top5
112662	NBPF1_-_16940088.23-P1P2	NBPF1	P1P2	GGGCTCCTCAGGATCCCGAT	5	0.577324		0	0.591149	h7	Top5
112812	NCAM1_+_112832677.23-P1P2	NCAM1	P1P2	GGCGCGGCCGCTGAGTCCCC	5	0.70984		0	0.415288	h2	Top5
113030	NCKAP5L_-_50222156.23-P1P2	NCKAP5L	P1P2	GGCCGGATCCGCCAGGTCCA	3	0.850903		0	0.848772	h7	Top5
113181	NCOR2_-_124979798.23-ENST00000405201.1	NCOR2	ENST00000405201.1	GGGCTGTGTGGATCCCGACA	4	0.740479		0	0.774032	h2	Top5
113379	NDRG2_+_21493504.23-P1P2	NDRG2	P1P2	GAGCCGAGGGATCCCTCTCA	2	0.99675		0	0.759833	h2	Top5
113412	NDST1_-_149865566.23-P1P2	NDST1	P1P2	GCAGCGGCCGCGATTCGGGG	5	0.863394		0	0.832339	h1	Top5
113969	NECAB1_-_91804024.23-P1P2	NECAB1	P1P2	GTCCCGGATCCAGAGCCCGG	2	0.912466		0	0.871736	h7	Top5
113970	NECAB1_-_91804027.23-P1P2	NECAB1	P1P2	GCGGATCCAGAGCCCGGCGG	3	0.847577		0	0.898643	h7	Top5
114279	NEK8_-_27055861.23-P1P2	NEK8	P1P2	GTACGAGCGGATCCGAGTGG	2	0.928767		0	0.904784	h1	Top5
114280	NEK8_-_27055858.23-P1P2	NEK8	P1P2	GAAGTACGAGCGGATCCGAG	3	0.907816		0	0.863628	h1	Top5
114382	NEO1_-_73345248.23-P1P2	NEO1	P1P2	GGATCCAGGAGGAAACGTGC	5	0.742229		0	0.392757	h5	Top5
114429	NETO2_-_47177857.23-P1P2	NETO2	P1P2	GggcgcgggatccactgAAG	2	0.894418		0	0.808307	h6	Top5
114608	NF1_+_29421971.23-P1P2	NF1	P1P2	GGGATCCTTTCCACGGCCCG	1		1.95764	0	0.336581	h2	Top5
114800	NFIB_-_14314072.23-P1P2	NFIB	P1P2	GCTGCGGCAGGATCCCGGAG	3	0.809464		0	0.677197	h5	Top5
115212	NHP2L1_-_42084601.23-P1P2	NHP2L1	P1P2	GCACAGCTGCGGGGATCCTA	5	0.798128		0	0.733428	h1	Top5
115270	NID1_+_236228351.23-P1P2	NID1	P1P2	GGCCTCGAGCAGCCGGATCC	3	0.889261		0	0.892102	h1	Top5
115318	NINJ1_+_95896515.23-P1P2	NINJ1	P1P2	GGCTCAGGCCCGGATCCTGG	1	0.994158		0	0.949159	h6	Top5
115320	NINJ1_+_95896488.23-P1P2	NINJ1	P1P2	GGCGGCCGCACCATGGACTC	3	0.973478		0	0.901299	h6	Top5
115360	NIP7_-_69373724.23-P1P2	NIP7	P1P2	GGGATCCGGTGTTCCAACCC	3	0.780421		0	0.710562	h5	Top5
115492	NIT2_+_100053639.23-P1P2	NIT2	P1P2	GGCGCGGCCGCGCCACTTAC	5	0.737903		0	0.637058	h4	Top5
115701	NKX2-4_-_21377916.23-P1P2	NKX2-4	P1P2	GAggcggccgcggcccccag	4	0.885906		0	0.792563	h5	Top5
115751	NKX3-2_-_13546584.23-P1P2	NKX3-2	P1P2	GgcggccgcTGGATTCCGAG	4	0.900459		0	0.873617	h2	Top5
115821	NLGN3_+_70364711.23-P1P2	NLGN3	P1P2	GATCCCCGAGATCAGCTCTC	4	0.895765		0	0.853981	h6	Top5
115908	NLRC5_+_57023848.23-P1P2	NLRC5	P1P2	GGAGAGTGGGTGGATCCGGT	1	0.990741		0	0.772464	h5	Top5
115969	NLRP13_-_56443622.23-ENST00000342929.3,ENST00000588751.1	NLRP13	ENST00000342929.3,ENST00000588751.1	GGATCCAGGGCCATCAGGTA	2	1.09486		0	1.00627	h7	Top5
116079	NLRX1_-_119039878.23-P1P2	NLRX1	P1P2	GATCCCGGCCGAGAACGAGA	2	0.918523		0	0.6933	h4	Top5
116388	NOA1_-_57843715.23-P1P2	NOA1	P1P2	GAGCGGATCCACGAAGGAAA	1	0.969438		0	0.907211	h4	Top5
116390	NOA1_+_57843687.23-P1P2	NOA1	P1P2	GCTTCGTGGATCCGCTCCCA	3	0.879743		0	0.815336	h4	Top5
116410	NOBOX_+_144100748.23-ENST00000223140.5	NOBOX	ENST00000223140.5	GATCCCTGCCAGGGACCGCT	3	0.843438		0	0.860394	h5	Top5
116448	NOC4L_-_132629026.23-P1P2	NOC4L	P1P2	GATCCGCGTTGTTCCGTGTT	1		1.17361	0	0.588548	h4	Top5
116949	NOXA1_+_140317938.23-P1P2	NOXA1	P1P2	GAGGAGGGGCCAGGATcccg	2	0.80017		0	0.780454	h3	Top5
117099	NPDC1_-_139940635.23-P1P2	NPDC1	P1P2	GCTGCAGCAAGGATCCGGGA	2		0.91293	0	0.900404	h6	Top5
117100	NPDC1_-_139940631.23-P1P2	NPDC1	P1P2	GGACGCTGCAGCAAGGATCC	3	0.85472		0	0.728885	h6	Top5
118591	NTM_-_131780774.23-ENST00000374786.1	NTM	ENST00000374786.1	GGCGGCTGCCGCAGGATCCC	4	0.830243		0	0.753011	h7	Top5
118641	NTN5_+_49175980.23-ENST00000270235.4	NTN5	ENST00000270235.4	GGGATCCCCCAGGAACACTA	4	0.800242		0	0.71976	h7	Top5
118861	NUDCD2_-_162887091.23-P1P2	NUDCD2	P1P2	GCGGCCGCGGCCGCACCAGG	4	0.805441		0	0.722914	h7	Top5
119248	NUP210_-_13461564.23-P1P2	NUP210	P1P2	GcggccgcgcgccTCACCAG	1	0.965601		0	0.839972	h3	Top5
119299	NUP43_+_150067627.23-P1P2	NUP43	P1P2	GGCTGCGGCCGCTTTCGGCA	2		1.0313	0	0.737029	h4	Top5
119358	NUP88_+_5322944.23-P1P2	NUP88	P1P2	GCGGCCGCCGAGGGACCGGT	1	1.1648		0	1.12004	h4	Top5
119448	NUTF2_+_67881302.23-P1P2	NUTF2	P1P2	GCCATCCCCGGATCCTTCGT	1	0.905352		0	0.573754	h3	Top5
119921	OBFC1_-_105677534.23-P1P2	OBFC1	P1P2	GGGGTGAACGCAGGGATCCA	4	0.914477		0	0.586684	h7	Top5
120289	OGN_+_95166595.23-P1	OGN	P1	GATCCACGCAGGCAAGAATA	2	0.789432		0	0.685639	h3	Top5
120772	OPTC_+_203463321.23-P1	OPTC	P1	GCTTCAATGCTTCTGGATCC	5	0.671353		0	0.579983	h7	Top5
120902	OR10G3_+_22038403.23-ENST00000303532.1	OR10G3	ENST00000303532.1	GATGGCAGGATCCATCCATG	5	0.646193		0	0.373078	h6	Top5
121468	OR1F1_+_3254221.23-ENST00000304646.2	OR1F1	ENST00000304646.2	GCCTGGGATCCTGGACACAG	1	0.922963		0	0.837623	h6	Top5
121480	OR1G1_-_3030416.23-ENST00000328890.2	OR1G1	ENST00000328890.2	GGATCCAGGATGCAGACACG	3	0.70832		0	0.423764	h6	Top5
121631	OR1S1_+_57982296.23-ENST00000309433.6	OR1S1	ENST00000309433.6	GATCCTGCTTGAAAAATCCC	4	0.455003		0	0.571663	h6	Top5
121749	OR2AG1_+_6806704.23-ENST00000307401.4	OR2AG1	ENST00000307401.4	GGATGCCAGGATCCAGGACG	2	0.814003		0	0.474704	h6	Top5
121899	OR2G2_+_247751986.23-ENST00000320065.1	OR2G2	ENST00000320065.1	GACGCACTCAGTGGATCCCA	2	0.829546		0	0.759226	h6	Top5
121909	OR2G3_-_247768885.23-ENST00000320002.2	OR2G3	ENST00000320002.2	GTAGGTGCGGATCCCCCTGG	2	0.861825		0	0.866201	h6	Top5
121910	OR2G3_-_247768891.23-ENST00000320002.2	OR2G3	ENST00000320002.2	GCGGATCCCCCTGGAGGGAT	3	0.788808		0	0.786461	h6	Top5
121988	OR2L2_+_248201529.23-ENST00000366479.2	OR2L2	ENST00000366479.2	GATCCTGAAGGGAGACAAAA	1	0.765974		0	0.798919	h6	Top5
122389	OR4C11_+_55371786.23-ENST00000302231.4	OR4C11	ENST00000302231.4	GATTAACACAGGATCCCTTG	2	0.673804		0	0.653411	h6	Top5
122771	OR4S1_-_48328257.23-ENST00000319988.1	OR4S1	ENST00000319988.1	GATCCTGCAGACCCTCCTCA	4	0.716205		0	0.519246	h6	Top5
123089	OR52D1_+_5509976.23-ENST00000322641.5	OR52D1	ENST00000322641.5	GGGGATCCCTGTTAAGAAGA	2	0.720617		0	0.734206	h6	Top5
123138	OR52H1_-_5566698.23-ENST00000322653.4	OR52H1	ENST00000322653.4	GGGATCCCTACCAGAATGAA	1	0.858687		0	0.857263	h6	Top5
123651	OR5M10_+_56345100.23-ENST00000526812.2	OR5M10	ENST00000526812.2	GATCCTGTTTGGGGTGTTCC	4	0.0760238		0	0.142994	h6	Top5
123810	OR6B2_+_240969788.23-ENST00000402971.2	OR6B2	ENST00000402971.2	GATCCTGGTGGGCCTCCCCA	3	0.577417		2	0.580598	h6	Top5
123971	OR6K6_+_158724776.23-ENST00000368144.2	OR6K6	ENST00000368144.2	GATCCGTAGATGAGAAGCAA	4	0.610586		0	0.55593	h6	Top5
124029	OR6S1_+_21109801.23-ENST00000320704.3	OR6S1	ENST00000320704.3	GGATCCAACAGAGTTCGTCC	2	0.804126		0	0.761727	h6	Top5
124130	OR7D2_-_9296514.23-ENST00000344248.2	OR7D2	ENST00000344248.2	GATCCTTCTCGGACTCTCTG	3	0.590178		0	0.554571	h6	Top5
124131	OR7D2_+_9296495.23-ENST00000344248.2	OR7D2	ENST00000344248.2	GATCCTCAGAGAGTCCGAGA	4	0.55556		0	0.589319	h6	Top5
124522	ORAI1_+_122064798.23-P1P2	ORAI1	P1P2	GATCCAGTCCGGGTAggtga	5	0.847221		0	0.697259	h6	Top5
124698	OSBPL10_+_32023098.23-P1P2	OSBPL10	P1P2	GCCCCTTCGGATCCAAGAGA	1	0.815705		0	0.673833	h3	Top5
124860	OSGIN1_+_83986848.23-P1P2	OSGIN1	P1P2	GTACCCTGTGGGGATCCAAG	3	0.956595		0	0.948739	h7	Top5
124929	OSTC_+_109572190.23-P1P2	OSTC	P1P2	GTGACTCGGATCCCTGGGAT	2	0.869158		0	0.50492	h3	Top5
124930	OSTC_+_109572187.23-P1P2	OSTC	P1P2	GCTCGGATCCCTGGGATGGG	3	0.730805		0	0.439836	h3	Top5
125479	P2RX7_+_121571199.23-P1P2	P2RX7	P1P2	GGATCCTCGCCTCCTCCCTG	2	0.706727		0	0.441276	h2	Top5
126348	PANX2_+_50608728.23-P1P2	PANX2	P1P2	Gggatcccggcccggagcgc	1	0.870634		0	0.897059	h6	Top5
126788	PARP4_+_25086846.23-P1P2	PARP4	P1P2	GGGAGCTAGCTGGATCCTCT	1	1.15097		0	1.11378	h2	Top5
127311	PCBP4_+_52001409.23-P2	PCBP4	P2	GTGAGCGGCCGCCTCTCCCG	4	0.850461		0	0.843977	h2	Top5
127352	PCDH1_+_141257772.23-P1P2	PCDH1	P1P2	GGAGGCGGGTAAGGATCCGG	5	0.838503		0	0.833124	h5	Top5
127448	PCDH20_-_61989301.23-P1P2	PCDH20	P1P2	GCGGCCGCGCATTCCCTGGG	1	0.992788		0	0.910977	h6	Top5
127511	PCDHA11_+_140248569.23-P1P2	PCDHA11	P1P2	GTCAAAGGATCCTTAAACGG	4	0.789779		0	0.79356	h7	Top5
127519	PCDHA12_+_140255080.23-P1P2	PCDHA12	P1P2	GCAGCAGACGCTGGGATCCC	2	0.627806		0	0.631556	h7	Top5
127730	PCDHB3_-_140480062.23-P1P2	PCDHB3	P1P2	GGTGACGCACGGATCCAGTG	3	0.726795		0	0.709582	h6	Top5
127779	PCDHB8_-_140557372.23-ENST00000239444.2	PCDHB8	ENST00000239444.2	GATCCTGTGAGGACCCGTGG	2	0.760448		2	0.769289	h6	Top5
127981	PCDHGB7_-_140797224.23-P1P2	PCDHGB7	P1P2	GATCCCTCAGCCTCTAGCCT	4	0.347942		0	0.383988	h7	Top5
128192	PCLO_+_82791778.23-P1P2	PCLO	P1P2	GATCCCGGCCGGCATGGAGG	5	0.789768		0	0.538058	h3	Top5
128640	PDCL_+_125590752.23-P1P2	PDCL	P1P2	GAGGGATCCGGAGCGAGCTA	3	0.890259		0	0.862085	h3	Top5
128829	PDE4C_-_18337181.23-P2	PDE4C	P2	GCCGCGCGGGGATCCCCGAG	2	0.880932		0	0.91753	h1	Top5
129160	PDIA6_+_10952488.23-P1P2	PDIA6	P1P2	GCAGCCCCGGCCGGATCCCG	3	0.893465		0	0.565153	h3	Top5
129391	PDSS1_-_26987061.23-P1P2	PDSS1	P1P2	GGGTGGGATCCGTGTCCTGG	4	0.73746		0	0.414064	h4	Top5
130072	PFAS_+_8152681.23-P1P2	PFAS	P1P2	GTGCACCTGGAGGAGGATCC	5	0.813237		0	0.777099	h1	Top5
130128	PFKFB1_-_55020408.23-P1P2	PFKFB1	P1P2	GATCCAGATCTTCTGCAACC	1		0.961803	0	-0.0218427	h1	Top5
130370	PGBD2_+_249200431.23-P1P2	PGBD2	P1P2	GGTCGCGGCCGCGCAACGTC	3	0.861775		0	0.739605	h7	Top5
130521	PGLYRP4_-_153321250.23-P1P2	PGLYRP4	P1P2	GAGGATCCCTAACAAAAGAT	4	0.848178		0	0.798043	h7	Top5
130570	PGM5_-_70971863.23-P1P2	PGM5	P1P2	GAGTCAGCCGAGCGGCCGCG	3	0.427562		0	0.398949	h3	Top5
130572	PGM5_+_70971848.23-P1P2	PGM5	P1P2	GTCCTCTCCGCGCGGCCGCT	5	0.347718		0	0.348856	h3	Top5
130679	PHACTR2_+_143999103.23-P1P2	PHACTR2	P1P2	GcgcggcggATCCTGCCCAG	2	0.814896		0	0.747289	h2	Top5
130702	PHACTR4_+_28696700.23-P1P2	PHACTR4	P1P2	GTACTGTAACCGGATCCCCA	5	0.799053		0	0.494764	h2	Top5
130931	PHF21A_+_46143021.23-P1P2	PHF21A	P1P2	GCCTGGGCGGAGGGATCCCC	4	0.807966		0	0.787372	h3	Top5
131172	PHLPP1_-_60382809.23-P1P2	PHLPP1	P1P2	GCGGCCGCGCACAACGCCAT	5	0.915323		0	0.872269	h2	Top5
131220	PHOX2A_+_71955181.23-P1P2	PHOX2A	P1P2	GGCTGAGTGCGGCCGCGACG	3	0.855098		0	0.831765	h5	Top5
131229	PHOX2B_-_41750456.23-P1P2	PHOX2B	P1P2	GGGATCCCGGCGTGAGGGAA	2	0.796316		0	0.789371	h2	Top5
131399	PI4KB_-_151299873.23-P1P2	PI4KB	P1P2	GTCCCTGACAGCGGCCGCGG	2	0.919547		0	0.937379	h1	Top5
131421	PIAS1_+_68347177.23-P1P2	PIAS1	P1P2	GGCTACTGGGATCCACGGAG	4	0.890256		0	0.651103	h3	Top5
131429	PIAS2_+_44497422.23-P1	PIAS2	P1	GGCGGCCGCGGCGTCTTAAG	2	0.895854		0	0.834721	h3	Top5
131518	PIDD_-_805106.23-P2	PIDD	P2	GATCCCCCGGGCGTCGGGGA	1		1.47678	0	0.123704	h2	Top5
131519	PIDD_-_805100.23-P2	PIDD	P2	GCTCGGGATCCCCCGGGCGT	2		0.813083	0	-0.0710652	h2	Top5
131521	PIDD_+_805228.23-P2	PIDD	P2	GAACGCGCCGGCGGGATCCC	4	0.940845		0	0.899201	h2	Top5
131902	PIK3CA_-_178866181.23-P1P2	PIK3CA	P1P2	GCTGCGGCCGCTGAGGTGTC	5	0.914422		0	0.891371	h1	Top5
132300	PITPNC1_-_65373963.23-P1P2	PITPNC1	P1P2	GCGGCCGCTCCTACCACCCT	3	0.796472		0	0.557179	h3	Top5
132360	PITX1_-_134369888.23-P1P2	PITX1	P1P2	GGATCCGGGGCCGGTTTCTA	3	0.859476		0	0.882972	h5	Top5
132518	PKDCC_-_42275537.23-P1P2	PKDCC	P1P2	GATCCGGGCGCGCTACGAGG	1	0.877199		0	0.698994	h1	Top5
132571	PKIB_-_122931570.23-P1	PKIB	P1	GAGACGCGGCCGCATCCCGG	4	0.884578		0	0.96584	h1	Top5
132888	PLA2G4A_-_186798141.23-P1P2	PLA2G4A	P1P2	GGATCCTGACTGAAAGCTAG	1	0.989367		0	0.889878	h2	Top5
133180	PLCB2_-_40599693.23-P1P2	PLCB2	P1P2	GACACAGGCGCCTGGATCCT	3	0.83127		0	0.539353	h2	Top5
133489	PLEKHA1_-_124134362.23-P1P2	PLEKHA1	P1P2	GACGCGGCCGCGCTGGAGCA	2		0.95823	0	0.395313	h1	Top5
133512	PLEKHA3_-_179345189.23-P1P2	PLEKHA3	P1P2	GGATCCGGCCCCTTTCATCC	5	0.61924		0	0.653472	h4	Top5
133571	PLEKHB1_-_73358753.23-P1P2	PLEKHB1	P1P2	GCATCGAGTAGCGGCCGCTT	4	0.854637		0	0.899364	h7	Top5
133738	PLEKHH2_-_43864459.23-P1P2	PLEKHH2	P1P2	GGAGAGTCCGGGGATCCCGG	1	0.944992		0	1.00197	h4	Top5
133999	PLLP_-_57318560.23-P1P2	PLLP	P1P2	GCAGGCTCCGGATCCCTGTG	2	0.955856		0	0.875376	h4	Top5
134051	PLP1_+_103031842.23-P1P2	PLP1	P1P2	GTGTTCAGCTGGAAGGATCC	4	0.716315		0	0.669965	h2	Top5
134278	PLXNA4_+_132261712.23-P1P2	PLXNA4	P1P2	GcggccgccgcTACCCAGAG	1	1.00226		0	0.766768	h5	Top5
134520	PMS1_-_190649669.23-P1P2	PMS1	P1P2	GATCCTGTGGCATCATACAA	3	0.74038		0	0.550933	h2	Top5
134760	PNP_-_20937635.23-P1P2	PNP	P1P2	Gggatccgatcggatcggag	3	0.874107	0.800121	0	0.808644	h1	Top5
134762	PNP_-_20937630.23-P1P2	PNP	P1P2	Gggagcggatccgatcggat	5	0.868323		0	0.803654	h1	Top5
134789	PNPLA3_-_44320126.23-P1P2	PNPLA3	P1P2	GATCCCGAGGGCCCCCTCCG	2	0.88487		0	0.657995	h2	Top5
135278	POLR1B_-_113300081.23-P1P2	POLR1B	P1P2	GCAGGTGGCCACATGGATCC	1	0.873668		0	0.842081	h2	Top5
135360	POLR2C_+_57496646.23-P1P2	POLR2C	P1P2	GATCCGCACGGTAGGCTGGT	3	0.956218		0	0.84437	h2	Top5
135398	POLR2E_+_1089911.23-P2	POLR2E	P2	GATCCAGGCGGGGGACCCTG	1	0.92636		0	0.871262	h2	Top5
135449	POLR2J2_+_102312168.23-P1P2	POLR2J2	P1P2	GGATCCTCCAGCCCAACGGG	2	0.829232		2	0.800417	h5	Top5
135489	POLR2M_+_57998955.23-P1P2	POLR2M	P1P2	GGCGCCGGATCCGCGGACGG	2	0.831519		0	0.813442	h7	Top5
135490	POLR2M_+_57998962.23-P1P2	POLR2M	P1P2	GGCTACTAGCGCCGGATCCG	3	0.822923		0	0.811509	h7	Top5
135491	POLR2M_+_57998958.23-P1P2	POLR2M	P1P2	GCTAGCGCCGGATCCGCGGA	4	0.811827		0	0.816153	h7	Top5
135519	POLR3C_+_145610846.23-P1P2	POLR3C	P1P2	GATCCGCGTCCTAGAAAGGG	2	0.885931		0	0.825525	h5	Top5
135580	POLR3H_+_41940057.23-P1P2	POLR3H	P1P2	GCACCGTCCGGATCCCCCCT	3	0.789457		0	0.475243	h2	Top5
135821	POR_+_75544568.23-P1P2	POR	P1P2	GAGGCGGCCGCGGTGAACTG	4	0.864279		0	0.79142	h1	Top5
135872	POT1_-_124569949.23-P1P2	POT1	P1P2	GGCATGCGTGCAGGATCCCT	5	0.672643		0	0.634207	h5	Top5
136171	PPAP2A_+_54830764.23-P1P2	PPAP2A	P1P2	GGAGCGCCGGGATCCGGACG	4	0.907669		0	0.861219	h1	Top5
136221	PPAPDC2_-_4662362.23-P1P2	PPAPDC2	P1P2	GCGGCCAGGTCCCGGGATCC	4	0.844951		0	0.790388	h6	Top5
136451	PPFIBP1_+_27677120.23-P1P2	PPFIBP1	P1P2	GATCCGGGCAGGCACCGAGC	4	0.793801		0	0.734204	h5	Top5
136461	PPFIBP2_-_7535614.23-P1P2	PPFIBP2	P1P2	GCAACCCTGCCTGGGATCCG	4	0.869005		0	0.514975	h5	Top5
136849	PPP1R10_-_30585037.23-P1P2	PPP1R10	P1P2	GGAATGGCGGCCGCCCGCTC	2		1.05109	0	0.62375	h1	Top5
136911	PPP1R13L_-_45908274.23-P1	PPP1R13L	P1	GCACGGATCCGGGCAGATCC	4	0.912756		0	0.785257	h2	Top5
137060	PPP1R1C_-_182850616.23-ENST00000409137.3,ENST00000409702.1,ENST00000452904.1	PPP1R1C	ENST00000409137.3,ENST00000409702.1,ENST00000452904.1	GTTGTGCTGAGAGGATCCAA	3	0.669212		0	0.594208	h1	Top5
137089	PPP1R26_+_138372038.23-P1P2	PPP1R26	P1P2	GGAGACAGGATCCCCGCCCG	2	0.768809		0	0.497617	h1	Top5
137178	PPP1R3D_-_58514948.23-P1P2	PPP1R3D	P1P2	GCCGAGCTTCCGGGATCCCA	1	0.913206		0	0.604375	h1	Top5
137652	PPT2_+_32121959.23-P1P2	PPT2	P1P2	GATCCCAAGTCTGGAACCCA	5	0.875596		0	0.782496	h3	Top5
137718	PQLC3_+_11295629.23-P1P2	PQLC3	P1P2	GTGGGCGGCCGCAGCGAGAA	1	0.976744		0	0.964921	h6	Top5
138371	PRICKLE2_+_64431128.23-P1P2	PRICKLE2	P1P2	GCCAGGCCAGCGGCCGCCGA	4	0.75701		0	0.763685	h7	Top5
138710	PRKD1_-_30396710.23-P1P2	PRKD1	P1P2	GGGCGGCCGCAGGACCGGAG	3	0.868129		0	0.77445	h1	Top5
138712	PRKD1_-_30396656.23-P1P2	PRKD1	P1P2	GACCAGTGCGGCGGCCGCTG	5	0.851439		0	0.577107	h1	Top5
138869	PRLR_-_35230190.23-P1P2	PRLR	P1P2	GCGGGAGGCGGGCGGATCCC	2	0.920235		0	0.653888	h1	Top5
139018	PROB1_+_138730725.23-P1P2	PROB1	P1P2	GAGCCCTGCCTGGGATCCCG	1	1.00161		0	0.981048	h7	Top5
139259	PRPF18_-_13629033.23-P1P2	PRPF18	P1P2	GCGCGGCCGCCGGCCCAGTG	2	0.793034		0	0.758462	h5	Top5
139421	PRPS1L1_-_18067459.23-P1P2	PRPS1L1	P1P2	GATCCAGCTGCCGCTGAGGC	4	0.694628		0	0.589754	h1	Top5
139502	PRR14_-_30662325.23-P1P2	PRR14	P1P2	GGCTTGACAGTGGATCCCTG	5	0.829333		0	0.753279	h7	Top5
139760	PRRC2B_-_134305658.23-P1P2	PRRC2B	P1P2	GGATCCTCAGGTAAGGCCCA	3	0.712766		0	0.630642	h7	Top5
139880	PRRX1_-_170633426.23-P2	PRRX1	P2	GGCGGCCGCTTGGACAGCCC	3	0.904709		0	0.90648	h2	Top5
140199	PRSS8_-_31146993.23-P1P2	PRSS8	P1P2	GAGGCAGGGAGCGGCCGCAA	2	0.918023		0	0.95507	h1	Top5
140568	PSMB1_+_170862342.23-P1P2	PSMB1	P1P2	GCAGCAAGTGTCGGATCCGC	1		2.00421	0	0.79713	h3	Top5
140728	PSMC3IP_-_40729575.23-P1P2	PSMC3IP	P1P2	GAGGTACCTCAGGAGGATCC	1		1.23843	0	0.566857	h3	Top5
140888	PSMD8_-_38865454.23-P1P2	PSMD8	P1P2	GGCGGCCGCGGCGGTGAACG	1	0.970876		0	0.967554	h3	Top5
141022	PSORS1C2_-_31106782.23-P1P2	PSORS1C2	P1P2	GGCAAAGGACCAGGATCCCC	5	0.747173		0	0.746619	h7	Top5
141319	PTF1A_-_23481315.23-P1P2	PTF1A	P1P2	GAGCGGCCGCGGGCACTCCA	2	0.925387		0	0.902203	h5	Top5
141981	PTPN3_+_112260332.23-P1P2	PTPN3	P1P2	GGGATCCCCGCACCACGTCG	4	0.81591		0	0.761914	h1	Top5
142081	PTPRD_+_8733645.23-ENST00000356435.5,ENST00000540109.1	PTPRD	ENST00000356435.5,ENST00000540109.1	GGACACTGCGGGATCCTCCT	4	0.638022		0	0.560463	h1	Top5
142222	PTPRQ_+_80838253.23-P1P2	PTPRQ	P1P2	GATCCTAGTTCACTGTCACA	5	0.428479		0	0.402302	h5	Top5
142238	PTPRS_-_5340748.23-P1P2	PTPRS	P1P2	GCTGTTGCATGGGATCCGAG	1	0.841379		0	0.742276	h1	Top5
142420	PURA_-_139487453.23-P1	PURA	P1	GcggcgAGCGGATCCCGCAG	3	0.97104		0	0.931948	h1	Top5
142422	PURA_-_139487457.23-P1	PURA	P1	GgAGCGGATCCCGCAGGGGA	5	0.848553		0	0.867231	h1	Top5
142451	PURG_-_30890806.23-P1P2	PURG	P1P2	Gcctcctgcggccgctgcgg	4	0.851008		0	0.794029	h5	Top5
142561	PVRL2_-_45349565.23-P1P2	PVRL2	P1P2	GGTGGATCCTGTGACGTCAG	4	0.726747		0	0.61174	h6	Top5
142598	PWP2_-_45527277.23-P1P2	PWP2	P1P2	GCGGCCGCCGGGTTGAGCTG	1		1.11088	0	1.00967	h3	Top5
142771	PYDC2_+_191179235.23-ENST00000518817.1	PYDC2	ENST00000518817.1	GATCCCTGAGGGGTTAAGGT	4	0.545049		0	0.498229	h7	Top5
143001	QRSL1_-_107077872.23-P1P2	QRSL1	P1P2	GATCCGGATGGTCTCGGAGT	4	0.836894		0	0.482947	h4	Top5
143012	QSER1_+_32914622.23-P1P2	QSER1	P1P2	GAGCAGCGGGGGATCCTCCA	5	0.825093		0	0.858263	h7	Top5
143038	QTRT1_+_10812161.23-P1P2	QTRT1	P1P2	GATCCGTGGGGCCGACTCCA	1		1.63807	0	0.908288	h4	Top5
143081	R3HCC1L_+_99894488.23-P1P2	R3HCC1L	P1P2	GATCCTAGCTTGAGGTACAG	4	0.930398		0	0.802865	h7	Top5
143212	RAB11FIP4_-_29718970.23-ENST00000325874.8	RAB11FIP4	ENST00000325874.8	GTGTGCGGCCGCGACCCCGA	5	0.801266		0	0.497697	h2	Top5
143761	RAB5C_+_40307005.23-P1	RAB5C	P1	GATCCGGAGCGGCTGAAAGG	4	0.899769		0	0.879873	h4	Top5
143880	RABEP1_+_5185639.23-P1P2	RABEP1	P1P2	GCCGCTAAGGCTGGATCCGC	3	0.787592		0	0.754816	h2	Top5
143998	RABL5_-_100964652.23-P1P2	RABL5	P1P2	GTTCATTAGGGGGATCCCGG	1	0.961064		0	0.639293	h7	Top5
144040	RAC3_+_79989590.23-P1P2	RAC3	P1P2	GgcggccgcgAGCCGAGCTG	3	0.931969		0	0.943138	h2	Top5
144218	RAD54B_+_95487295.23-P1P2	RAD54B	P1P2	GGATCCTTGAGCTTCTCCGG	1	0.906802		0	0.858648	h2	Top5
144292	RAET1E_+_150211814.23-P1	RAET1E	P1	GACGTGAGGAAGAGGATCCC	5	0.649576		0	0.623626	h6	Top5
144359	RAI1_-_17585188.23-P1P2	RAI1	P1P2	GcgcgAGGCGTCGGGATCCT	2	0.922823		0	0.630687	h3	Top5
144372	RAI14_-_34656517.23-P1P2	RAI14	P1P2	GCGGCGGCCGCGTTTTCCTG	5	0.821145		0	0.817587	h4	Top5
144628	RANGAP1_-_41682103.23-P1P2	RANGAP1	P1P2	GTCGCCACCTCCGGATCCAG	1		1.0988	0	0.664935	h2	Top5
144921	RARS2_-_88299642.23-P1P2	RARS2	P1P2	GGCGCTCCGGGATCCATACC	4	1.01825		0	0.910718	h4	Top5
145558	RBKS_-_28113758.23-P1P2	RBKS	P1P2	GGTTGGATCCCGAGTCGCAC	1		1.17177	0	0.288449	h1	Top5
145781	RBM26_+_79979947.23-P1P2	RBM26	P1P2	GgctgtagcggccgcgacCT	4	0.865902		0	0.633864	h5	Top5
145848	RBM39_+_34330131.23-P1P2	RBM39	P1P2	GAGCAGCGGCCGCCATTTCA	1	0.920394		0	0.944163	h2	Top5
146869	REPS1_+_139309379.23-P1P2	REPS1	P1P2	GCGGCCGCCGCTGTCACTGT	2	0.894863		0	0.868438	h7	Top5
147008	REV1_-_100106034.23-P1P2	REV1	P1P2	GcggccgcgccATGACGGAA	1	0.915985		0	0.636449	h2	Top5
147319	RFX6_+_117198489.23-P1P2	RFX6	P1P2	GGGATCCCCGGGGACAGTTG	2	0.82727		0	0.868666	h5	Top5
148088	RHO_-_129247508.23-P1P2	RHO	P1P2	GATCCAGCTGGAGCCCTGAG	1	0.981396		0	1.09358	h2	Top5
148538	RIMS4_+_43438760.23-P1P2	RIMS4	P1P2	GGTGTCCCGGGATCCAGGTC	1	0.91895		0	0.730923	h4	Top5
149138	RNF103_+_86850947.23-P1P2	RNF103	P1P2	GCGCGGCCGCCGCTGATACA	1	1.15761		0	1.05807	h3	Top5
149272	RNF126_+_662724.23-P1P2	RNF126	P1P2	GGGCCGCGAGGATCCCAGGT	5	0.804214		0	0.547117	h3	Top5
149490	RNF157_+_74236568.23-P1P2	RNF157	P1P2	GAGCGGCCGCTGACATCACG	3	0.886311		0	0.875496	h3	Top5
149530	RNF167_-_4844125.23-P1P2	RNF167	P1P2	GCCCTGGGATCCTAAAGGAG	3	0.815458		0	0.743363	h3	Top5
149669	RNF19A_-_101321795.23-P1P2	RNF19A	P1P2	GcggccgcACAGGCACCAGG	2	0.902864		0	0.636075	h2	Top5
149971	RNF40_+_30773696.23-P1P2	RNF40	P1P2	GTGCTGGATCCCGTCCCCCC	4	0.770835		0	0.734417	h3	Top5
150071	RNGTT_-_89673283.23-P1P2	RNGTT	P1P2	GATCCGGGTAACGTCAGGGG	4	0.950294		0	0.945476	h1	Top5
150091	RNLS_-_90342984.23-P1P2	RNLS	P1P2	GGATCCGCGCTGAGTCTCTG	4	0.804076		0	0.737797	h2	Top5
150311	RORB_-_77112334.23-P1P2	RORB	P1P2	GACATTGTGGATCCGCTAAC	4	0.623516		0	0.629683	h2	Top5
150480	RPE65_+_68915594.23-P1P2	RPE65	P1P2	GAGAACTCTGGATCCTGAAC	3	0.772217		0	0.767059	h7	Top5
150650	RPL13A_-_49994121.23-P2	RPL13A	P2	GATCCCACCGCCCTACGACA	3	0.753394		0	0.721101	h3	Top5
151068	RPL7_+_74205442.23-P1P2	RPL7	P1P2	GGATCCTGATTGAACCAGAG	1	0.794606		0	0.513513	h3	Top5
151359	RPS15A_-_18801460.23-P1P2	RPS15A	P1P2	GATCCCCTGAGTGCACAGTC	2		1.03299	0	0.441624	h3	Top5
151608	RPS5_+_58898715.23-P1P2	RPS5	P1P2	GCCTAGGATCCCCGGCCCCG	1		1.3102	0	0.51516	h3	Top5
151639	RPS6KA1_-_26856712.23-P2	RPS6KA1	P2	GCAGGAGAGGGGATCCTATG	2	0.959512		0	0.661969	h1	Top5
151641	RPS6KA1_-_26856533.23-P2	RPS6KA1	P2	GcgAGCCCGGATCCTCACAG	4	0.896902		0	0.869572	h1	Top5
151901	RRAGD_+_90121570.23-P1P2	RRAGD	P1P2	GGATCCGGACAGCGGCACAG	4	0.884843		0	0.65213	h3	Top5
151910	RRAS_-_50143153.23-P1P2	RRAS	P1P2	GGTCTCGGGGATCCCCCCAA	3	0.785683		0	0.743646	h2	Top5
152002	RRNAD1_-_156698754.23-P1P2	RRNAD1	P1P2	GCCAGCATCGGATCCCGGAA	5	0.862549		0	0.610611	h7	Top5
152081	RRP9_-_51975925.23-P1P2	RRP9	P1P2	GAGCGGCCGCAGAACTCACG	4	0.975049		0	0.945682	h5	Top5
152142	RSBN1_-_114354511.23-P1P2	RSBN1	P1P2	GCGGCCGCGCTCACCGTCAG	5	0.936378		0	0.684377	h7	Top5
152221	RSPH1_+_43916116.23-P1P2	RSPH1	P1P2	GCACAGCTCCCCAGGATCCC	4	0.903002		0	0.775681	h7	Top5
152358	RSPO4_-_982961.23-P1P2	RSPO4	P1P2	GCGGCCGCCAGGTCTAGTGA	1	0.935827		0	0.859715	h7	Top5
152412	RTBDN_+_12941451.23-P1	RTBDN	P1	GGGATCCTGAGGTGTCTTAG	5	0.832428		0	0.813882	h7	Top5
152518	RTL1_+_101350778.23-ENST00000534062.1	RTL1	ENST00000534062.1	GCAAGGGGGGATCCACTCAG	1	0.851844		0	0.602689	h3	Top5
152532	RTN1_-_60096897.23-P1P2	RTN1	P1P2	GATCCCAAAAGAACTCCCGG	5	0.722951		0	0.432042	h4	Top5
152808	RUNX3_-_25256729.23-P1	RUNX3	P1	GcgcggccgccccgACTCCG	1	0.910843		0	0.839379	h2	Top5
152830	RUSC1_+_155294356.23-P1	RUSC1	P1	GCTCCAGGATCCCGGAACTC	3	0.843628		0	0.812524	h7	Top5
153179	S100A2_+_153537932.23-P1P2	S100A2	P1P2	GGGGTGGGGAGGATCCCCGT	2	0.712238		0	0.787736	h1	Top5
153212	S100A5_+_153513331.23-P1P2	S100A5	P1P2	GAAGCGTAGCCTCTGGATCC	5	0.693371		0	0.70771	h7	Top5
153452	SACM1L_-_45730878.23-P1P2	SACM1L	P1P2	GAGCTGCGGCCGCTGTGCCA	5	0.873632		0	0.871439	h1	Top5
153530	SALL1_-_51184783.23-P1P2	SALL1	P1P2	GTGGGATCCCCGGAAAAGCA	3	0.865695		0	0.579553	h5	Top5
153532	SALL1_-_51184773.23-P1P2	SALL1	P1P2	GTGGCCGCGGCTGGGATCCC	5	0.846329		0	0.589985	h5	Top5
153552	SALL3_-_76740561.23-P1P2	SALL3	P1P2	GCGGCCGCCGAGAGAGTTGT	5	0.773661		0	0.633286	h5	Top5
153562	SALL4_+_50418751.23-P1P2	SALL4	P1P2	GACGTACGCGGGATCCTCGA	5	0.847909		0	0.811397	h5	Top5
153912	SARNP_-_56211113.23-P1P2	SARNP	P1P2	GGGATCCTGGCTCCGACATG	5	0.772448		0	0.50188	h5	Top5
154102	SBK1_+_28304073.23-P1P2	SBK1	P1P2	GGGATCCTGGATGTGGAAGG	5	0.774909		0	0.726777	h1	Top5
154218	SCAI_-_127905759.23-P1P2	SCAI	P1P2	GAGCTGCTCCGGCGGCCGCA	1		1.06526	0	0.629396	h7	Top5
154261	SCAMP3_+_155232043.23-P1P2	SCAMP3	P1P2	GATCCGTGCACAGAGAAGCG	4	0.842752		0	0.835413	h3	Top5
154269	SCAMP4_+_1905424.23-P1P2	SCAMP4	P1P2	GGCGCTTACCTGAGGGATCC	2	0.991182		0	0.93695	h3	Top5
154270	SCAMP4_-_1905438.23-P1P2	SCAMP4	P1P2	GGCTCGCGCCCGGATCCCTC	3	0.982337		0	0.941234	h3	Top5
154332	SCARA3_+_27491631.23-P1P2	SCARA3	P1P2	GGCGGCCGGCGGATCCTCCA	5	0.773497		0	0.693904	h4	Top5
154348	SCARB1_-_125348396.23-P1P2	SCARB1	P1P2	GAGGCACGGTGGATCCGGGA	1	1.08442		0	1.06075	h1	Top5
154362	SCARB2_-_77134753.23-P1P2	SCARB2	P1P2	GCGCCAGGGATCCAACTGCA	5	0.722152		0	0.678826	h3	Top5
154371	SCARF1_+_1548636.23-P1P2	SCARF1	P1P2	GATCCATTAGGCCTCCCCAG	4	0.778095		0	0.543665	h4	Top5
155000	SCRT1_+_145560010.23-P1P2	SCRT1	P1P2	GgaagAAGAGGGATCCGGAG	3	0.991323		0	0.685712	h5	Top5
155239	SDF4_-_1167306.23-P1P2	SDF4	P1P2	GGCGCTCGGGATCCGAGGAC	2	0.889142		0	0.83688	h4	Top5
155310	SDK1_+_3341077.23-P1P2	SDK1	P1P2	GGCGGCCGCCCAGCGCTGAG	3	0.708331		0	0.695589	h6	Top5
155551	SEC22B_+_145096517.23-P1P2	SEC22B	P1P2	GAACTACAGGGATCCAACAC	4	0.709404		0	0.688646	h4	Top5
155630	SEC24D_-_119756835.23-P1P2	SEC24D	P1P2	GGCCACTGAGGATCCTAACA	3	0.899004		0	0.60241	h4	Top5
155712	SEC61B_-_101984919.23-P1P2	SEC61B	P1P2	GGGCGGCGGGATCCACTGTC	5	0.897372		0	0.672933	h3	Top5
155730	SEC62_-_169684646.23-P1P2	SEC62	P1P2	GAGACACAAGAAGCGGATCC	3	0.928961		0	0.761925	h3	Top5
155979	SEMA3E_+_83278377.23-P1P2	SEMA3E	P1P2	GGGATCCTGCGACTCCTAGA	2	0.771473		0	0.786073	h7	Top5
156059	SEMA4D_-_92112665.23-P1	SEMA4D	P1	GGATCCAGGAAGGAGTCCAG	2	0.835392		0	0.637852	h2	Top5
156089	SEMA4G_-_102729348.23-P1P2	SEMA4G	P1P2	GGCCCCGGATCCGAGCGCAA	2	0.868379		0	0.818351	h2	Top5
156100	SEMA5A_+_9545749.23-P1P2	SEMA5A	P1P2	GAGGTGCTGAAGAGGATCCT	3	0.878932		0	0.564486	h6	Top5
156140	SEMA6C_-_151119095.23-P1P2	SEMA6C	P1P2	GAAGTCCAGCCGCGGATCCG	3	0.822974		0	0.812674	h6	Top5
156142	SEMA6C_+_151118894.23-P1P2	SEMA6C	P1P2	GATCCTGGAGCAAGTACCCC	5	0.761998		0	0.707647	h6	Top5
156458	SEPT7_-_35840857.23-P1P2	2022-09-07	P1P2	GATCCGCTGCTGCTGAGGAG	1	1.00217		0	0.945849	h2	Top5
156561	SERGEF_+_18034496.23-P1P2	SERGEF	P1P2	GgcggccgcgcTCTTCGCCT	4	0.743924		0	0.717358	h3	Top5
156620	SERINC5_+_79551415.23-P1P2	SERINC5	P1P2	GAGGATCCCGACTGCTCCAG	3	0.924632		0	0.615586	h6	Top5
156929	SERPINC1_+_173886066.23-P1P2	SERPINC1	P1P2	GCAGCACTCACGGGATCCAG	2	1.03162		0	0.807392	h1	Top5
157022	SERPINI1_+_167453036.23-P1P2	SERPINI1	P1P2	GGCCCCAGGATCCCCACCAC	5	0.813703		0	0.492401	h2	Top5
157109	SESN3_+_94963837.23-P1P2	SESN3	P1P2	GGAGGCTGAGAGGGATCCCC	2	0.877302		0	0.669645	h2	Top5
157460	SFI1_-_31892981.23-P1P2	SFI1	P1P2	GGTGCGCGGATCCAAATCAG	3	0.837628		0	0.52042	h7	Top5
157808	SGCZ_-_15095821.23-P1P2	SGCZ	P1P2	GGAATAGGAGGTGGATCCAA	1	1.08998		0	1.0113	h4	Top5
157941	SGOL2_+_201391089.23-P1P2	SGOL2	P1P2	GCCGGATCCCGGAGGACAGA	4	0.763273		0	0.721408	h2	Top5
158048	SH2B2_+_101928441.23-P1P2	SH2B2	P1P2	GTAGCTTGGATCCATCCCCA	1	1.00435		0	0.886163	h4	Top5
158052	SH2B2_+_101928438.23-P1P2	SH2B2	P1P2	GCTTGGATCCATCCCCAGGG	5	0.80451		0	0.691327	h4	Top5
158088	SH2D2A_-_156786532.23-P1	SH2D2A	P1	GCACAAGGGATCCCAGAGCA	1	0.93698		0	0.848331	h7	Top5
158169	SH2D6_+_85645883.23-P1P2	SH2D6	P1P2	GAGCTACCGGGATCCCACCC	2	1.03903		0	0.997822	h7	Top5
158172	SH2D6_-_85645911.23-P1P2	SH2D6	P1P2	GGGGATCCCGGTAGCTAGGT	5	0.839347		0	0.825164	h7	Top5
158558	SHC2_+_460610.23-P1P2	SHC2	P1P2	GccgccgAGTGGATCCGGAA	1	1.13421		0	0.850877	h2	Top5
158600	SHCBP1L_+_182921833.23-P1P2	SHCBP1L	P1P2	GATCCGGGACAGGAAGACTA	3	0.959335		0	0.639277	h7	Top5
158602	SHCBP1L_+_182922143.23-P1P2	SHCBP1L	P1P2	GCGGCCGCGACCACCCTGAA	5	0.84101		0	0.772041	h7	Top5
158610	SHD_+_4279647.23-P1P2	SHD	P1P2	GGCTCCGGGATCCCTTCCTG	3	0.812774		0	0.636124	h7	Top5
158721	SHISA6_-_11144917.23-P1P2	SHISA6	P1P2	GggggcggccgcgAGCTGAA	4	0.7778		0	0.616459	h7	Top5
158762	SHKBP1_+_41083057.23-P1P2	SHKBP1	P1P2	GCCCCCTCCCGCAGGATCCA	5	0.750226		0	0.681352	h3	Top5
159092	SIGLEC9_+_51628361.23-P1P2	SIGLEC9	P1P2	GATCCAGCCATGCGAGGGGT	5	0.771096		0	0.842074	h6	Top5
159100	SIGLECL1_+_51754407.23-P1P2	SIGLECL1	P1P2	GGCGACTAGGGATCCTCAGT	3	0.867716		0	0.866078	h6	Top5
159160	SIL1_+_138533992.23-P1P2	SIL1	P1P2	GCGCGGCCGCCTGGAATTGT	3	0.824466		0	0.705399	h3	Top5
159689	SLAMF1_-_160616768.23-P1P2	SLAMF1	P1P2	GAGAAGGAAGGGATCCTGGC	2	0.867133		0	0.833925	h6	Top5
159910	SLC12A5_+_44650365.23-P1	SLC12A5	P1	GGGCGGCCGCGGCAAGGTCC	3	0.889382		0	0.882127	h1	Top5
159958	SLC12A8_-_124930229.23-ENST00000393469.4	SLC12A8	ENST00000393469.4	GGATCCTGGTGATCTGGACA	1	0.801377		0	0.801173	h6	Top5
159989	SLC12A9_+_100424656.23-P2	SLC12A9	P2	GGGATCCTACCCGAGTGAGG	2	0.951226		0	0.948203	h6	Top5
159990	SLC12A9_+_100424659.23-P2	SLC12A9	P2	GTTCGGATCCTACCCGAGTG	3	0.933636		0	0.902993	h6	Top5
160421	SLC19A3_-_228582749.23-P1P2	SLC19A3	P1P2	GGGATCCAGGCGCTCTTGGT	4	0.789866		0	0.697017	h1	Top5
160648	SLC22A18AS_-_2920736.23-P1P2	SLC22A18AS	P1P2	Gcagcctggatcctctcatc	1	1.06415		0	0.988754	h7	Top5
160651	SLC22A18AS_+_2920710.23-P1P2	SLC22A18AS	P1P2	Gtgagaggatccaggctgac	4	0.898352		0	0.912796	h7	Top5
160759	SLC22A8_-_62783227.23-P1P2	SLC22A8	P1P2	GGCCGGGTCTGGATCCGATG	2	0.880243		0	0.839763	h1	Top5
160771	SLC22A9_+_63137463.23-P1P2	SLC22A9	P1P2	GATCCAGAGAGGTTCAAAGA	4	0.573891		0	0.58869	h6	Top5
160802	SLC23A3_-_220034673.23-P1P2	SLC23A3	P1P2	GATCCTGGGAGCCCACTGAT	5	0.927705		0	0.884841	h6	Top5
161182	SLC25A38_-_39425058.23-P1P2	SLC25A38	P1P2	GAGCAGGATCCGAACCCCGG	5	0.778857		0	0.763345	h4	Top5
161400	SLC26A2_-_149340330.23-P1P2	SLC26A2	P1P2	GCGGCCGCGGGCGTTTACAC	3	0.836922		0	0.883163	h6	Top5
161460	SLC26A8_-_35992327.23-P1P2	SLC26A8	P1P2	GCGGGCGCTGGGATCCCACA	3	0.987717		0	1.05049	h6	Top5
161700	SLC2A3_+_8088743.23-P1P2	SLC2A3	P1P2	GAGACTTTGGATCCTTCCTG	3	0.725683	0.906354	0	0.599453	h2	Top5
161718	SLC2A4RG_-_62371169.23-P1P2	SLC2A4RG	P1P2	GcgggcggcggccggATCCA	1	0.970152		0	0.941412	h5	Top5
161719	SLC2A4RG_-_62371172.23-P1P2	SLC2A4RG	P1P2	GgcggcggccggATCCAGGG	2	0.888322		0	0.878828	h5	Top5
161791	SLC30A10_-_220101876.23-P1P2	SLC30A10	P1P2	GGGCGCGGCGCGGATCCGTG	4	0.818544		0	0.725457	h6	Top5
161808	SLC30A3_+_27485858.23-P1P2	SLC30A3	P1P2	GCGCCCTGCGGGGATCCCGG	1	0.983413		0	0.918652	h4	Top5
161810	SLC30A3_-_27485877.23-P1P2	SLC30A3	P1P2	GGACCCCCGGGATCCCCGCA	3	0.872714		0	0.833166	h4	Top5
161819	SLC30A4_-_45814901.23-P1P2	SLC30A4	P1P2	GCCCGCGGCCGCAGGAGAGT	2	0.87019		0	0.929965	h3	Top5
161820	SLC30A4_-_45814583.23-P1P2	SLC30A4	P1P2	GGAGCGGCCGCGGTGCGGAA	3	0.854746		0	0.653132	h3	Top5
162102	SLC35E1_+_16683179.23-P1P2	SLC35E1	P1P2	Gctggaaggggcggccgctc	5	0.877021		0	0.903971	h4	Top5
162530	SLC39A12_-_18242191.23-P2	SLC39A12	P2	GATCCAAGACAGACTCAAGG	3	0.900233		0	0.872033	h6	Top5
162618	SLC39A7_-_33168709.23-P1P2	SLC39A7	P1P2	GCCGGGAAAGGAGAGGATCC	1	1.01144		0	0.884205	h4	Top5
163051	SLC50A1_-_155108390.23-P1P2	SLC50A1	P1P2	GGATCCGACTCTAGTCGTAA	4	0.841379		0	0.800945	h4	Top5
163708	SLC9A6_-_135067642.23-P1P2	SLC9A6	P1P2	GGCGGCCGCCGGTGAGGTAG	1	1.08404		0	1.07741	h3	Top5
164141	SLN_-_107582696.23-P1P2	SLN	P1P2	GATCCTGCAGTTACCTGAAG	4	0.597361		0	0.570713	h6	Top5
164248	SMAD3_+_67358180.23-P1P2	SMAD3	P1P2	GGCGGCCGCGAGACTCCAAG	1	1.08754		0	0.991459	h2	Top5
164402	SMARCAL1_-_217277482.23-P1P2	SMARCAL1	P1P2	GATCCAAGTGGAGATCGTAG	5	0.801913		0	0.795449	h5	Top5
164470	SMARCD3_-_150974212.23-P1	SMARCD3	P1	GcggccgcccgcTCCCTGCT	3	0.801291		0	0.829044	h5	Top5
164808	SMIM15_+_60458229.23-P1P2	SMIM15	P1P2	GATCCCGTGGGGCTATGTAG	1	0.951176		0	0.949834	h6	Top5
164828	SMIM18_-_30496160.23-P1P2	SMIM18	P1P2	GATCCTCTCAGACAAGAGGT	1	0.8986		0	0.836471	h7	Top5
164882	SMIM22_+_4845677.23-P1P2	SMIM22	P1P2	GGAGGCTGCATCAGGATCCT	5	0.777445		0	0.761295	h7	Top5
165130	SMR3A_-_71226930.23-P1P2	SMR3A	P1P2	GTCTTATAAGAACGGATCCT	3	0.554875		0	0.303259	h7	Top5
165530	SNRK_+_43328462.23-P1P2	SNRK	P1P2	GAATCCCGCCGCGGCCGCAA	3	0.86375		0	0.614872	h1	Top5
165761	SNTG1_-_50823562.23-P1P2	SNTG1	P1P2	GGTTCGCCGGATCCTCTGAG	4	0.889537		0	0.633077	h4	Top5
166051	SNX30_+_115513479.23-P1P2	SNX30	P1P2	GGATCCATCATCCCCCCCAC	4	0.772339		0	0.538717	h3	Top5
166470	SOS1_+_39348102.23-P1P2	SOS1	P1P2	GcggccgcggcggcACCTCA	3	1.0199		0	1.01158	h2	Top5
166888	SP7_+_53730006.23-P1P2	SP7	P1P2	GGATCCCTCCCAGCACCCTC	1		23.5973	0	0.4854	h5	Top5
166992	SPAG1_+_101170300.23-ENST00000251809.3	SPAG1	ENST00000251809.3	GGAAGTCGCGGCCGCCGCAC	5	0.83242		0	0.778028	h7	Top5
167098	SPAG8_-_35812136.23-P1P2	SPAG8	P1P2	GGATCCCTCCGTAGACTCGT	1	1.01592		0	0.986842	h7	Top5
167438	SPATA5L1_+_45694633.23-P1P2	SPATA5L1	P1P2	GCAGGGAAGGGATCCGAGTC	1	0.932404		0	0.841178	h7	Top5
168141	SPINT3_-_44144082.23-P1P2	SPINT3	P1P2	GATCCGGTAAGGTAAGAAAT	4	0.62459		0	0.523586	h7	Top5
168510	SPRR2E_+_153066859.23-P1P2	SPRR2E	P1P2	GGATCCAAACCTGTGATCAT	3	0.404116		0	0.34382	h7	Top5
168992	SREBF2_+_42229548.23-P1P2	SREBF2	P1P2	GATCCCACGGCCTCCCGGAG	5	0.890336		0	0.621139	h2	Top5
169019	SRF_-_43139286.23-P1P2	SRF	P1P2	Ggcggccgcggcagcgatag	2	0.862271		0	0.756325	h5	Top5
169460	SRSF6_-_42086572.23-P1	SRSF6	P1	GCGGCCGCCCCTGTGGTGTG	3	0.889534		0	0.858426	h5	Top5
169549	SS18L2_-_42632510.23-P1P2	SS18L2	P1P2	GgAGAGAAGTCGGGATCCCG	2		0.930204	0	0.435116	h7	Top5
169610	SSC5D_+_56000097.23-P1P2	SSC5D	P1P2	GATCCTCAGAAGGGATGTCA	3	0.679931		0	0.648368	h7	Top5
169628	SSH1_-_109250933.23-P1P2	SSH1	P1P2	GATCCTGCAGACACTCCCAG	1	0.846367		0	0.482726	h5	Top5
169948	ST20-MTHFS_+_80215410.23-P1P2	ST20-MTHFS	P1P2	GACGTCCCGGAGGATCCCTC	1	1.00538		0	0.991339	h7	Top5
169950	ST20-MTHFS_-_80215426.23-P1P2	ST20-MTHFS	P1P2	GCCCGACCAGAGGGATCCTC	3	0.939297		0	0.898148	h7	Top5
170268	STAG1_-_136471201.23-P1P2	STAG1	P1P2	GATCCTAACCCGCCATCTGG	1	1.03045		0	1.03067	h2	Top5
170280	STAG2_+_123096024.23-P1	STAG2	P1	GCGCAGATCTCCGGATCCAG	3	0.926194		0	0.62359	h2	Top5
170320	STAM2_+_153032213.23-P1P2	STAM2	P1P2	GGCGGCCGCGGGTCACCCGG	3	0.902788		0	0.948448	h3	Top5
170491	STAT1_-_191878765.23-P1P2	STAT1	P1P2	GCTGCGCGCAGGATCCGGAA	4	0.89442		0	0.862047	h2	Top5
170509	STAT3_+_40540410.23-P1P2	STAT3	P1P2	GGGATCCTGGACAGGCACCC	2	0.888938		0	0.908495	h2	Top5
170512	STAT3_+_40540418.23-P1P2	STAT3	P1P2	GCCCCAACCGGATCCTGGAC	5	0.843073		0	0.86229	h2	Top5
170588	STBD1_+_77227888.23-P1P2	STBD1	P1P2	GGCGGCCGCAGGAGACTACA	1	1.05153		0	1.03301	h4	Top5
170611	STC2_-_172755351.23-P1P2	STC2	P1P2	GGCGGCCGCGGCTCGGATAG	4	0.862216		0	0.750749	h7	Top5
170891	STK35_-_2083647.23-P1P2	STK35	P1P2	GgcccgggccATGGATCCGG	4	0.779358		0	0.747931	h1	Top5
170918	STK38L_-_27397261.23-P1P2	STK38L	P1P2	GCGGCCGCGGGCGCGACCGG	1	0.962856		0	0.887373	h1	Top5
171041	STOML2_-_35102700.23-P1P2	STOML2	P1P2	GCACAGGCTCCAGGATCCGG	4	0.884302		0	0.547233	h3	Top5
171042	STOML2_+_35102905.23-P1P2	STOML2	P1P2	GGATTCTCCGAGGATCCTGA	5	0.679829	0.787788	0	0.718229	h3	Top5
171128	STPG2_-_99064245.23-P1P2	STPG2	P1P2	GTAGGATCCAGGACCCACAT	1		2.64337	0	0.462606	h7	Top5
171138	STRA13_+_79980695.23-P1P2	STRA13	P1P2	GATCCGGCTTCCGGAAGGTG	1		2.14234	0	0.702054	h3	Top5
171142	STRA13_+_79980700.23-P1P2	STRA13	P1P2	GGCTGGATCCGGCTTCCGGA	5	0.814783		0	0.852487	h3	Top5
171238	STRN_-_37193459.23-P1P2	STRN	P1P2	GCAGGAAGTGCAGGATCCCC	1		2.26453	0	0.725677	h7	Top5
171240	STRN_-_37193626.23-P1P2	STRN	P1P2	GTGGCGGCCGCAGATACCCG	3	0.841988		0	0.816681	h7	Top5
171259	STRN4_-_47249503.23-P1P2	STRN4	P1P2	GGGATCCCCGGCAGGCTCAG	2	0.937975		0	0.830784	h7	Top5
171410	STX3_+_59522920.23-P1P2	STX3	P1P2	GgcggcggccgcTAGCTAGG	3	0.872325		0	0.858937	h3	Top5
171510	STXBP5_+_147525460.23-P1P2	STXBP5	P1P2	GCGGCCGCAAGAAACCTGGG	3	0.75672		0	0.620983	h3	Top5
171659	SUGP1_-_19431183.23-P1P2	SUGP1	P1P2	GGCTGAAGCGAGGGATCCAC	2	0.853281		0	0.771651	h5	Top5
171660	SUGP1_-_19431254.23-P1P2	SUGP1	P1P2	GACCCAGGCGGCCGCCTGAG	3	0.851224		0	0.833676	h5	Top5
171728	SULT1A2_-_28607892.23-P1P2	SULT1A2	P1P2	GTCAGCAAAAGGAGGATCct	1	0.854207		0	0.519006	h4	Top5
171789	SULT1A4_-_29467172.23-ENST00000344620.6	SULT1A4	ENST00000344620.6	GGCCAGACCAGGGGGATCCA	2	0.90143		1	0.845122	h3	Top5
171790	SULT1A4_+_29467157.23-ENST00000344620.6	SULT1A4	ENST00000344620.6	GGCAGGCCCCTGGATCCCCC	3	0.855129		1	0.824568	h3	Top5
171791	SULT1A4_+_29467152.23-ENST00000344620.6	SULT1A4	ENST00000344620.6	GCCCCTGGATCCCCCTGGTC	4	0.850733		1	0.800028	h3	Top5
171900	SULT4A1_-_44257951.23-P1P2	SULT4A1	P1P2	GcccGCAGGGATCCGAGCAT	3	0.799474		0	0.553915	h2	Top5
171969	SUMO3_-_46237531.23-P1P2	SUMO3	P1P2	GCTGCTGGGGCGGGATCCGA	2	0.954646		0	0.638751	h3	Top5
172070	SUPT20H_+_37633798.23-P1P2	SUPT20H	P1P2	GGAAGTGCGGCCGCCGGAAC	3	0.68317	0.787827	0	0.705474	h6	Top5
172132	SUPV3L1_+_70940398.23-P1P2	SUPV3L1	P1P2	GTGGGACCTCGGATCCCCAG	5	0.886495		0	0.591762	h3	Top5
172199	SUSD3_-_95821052.23-P1P2	SUSD3	P1P2	GGGGCGGCCGCCACCCTCCG	2	0.892274		0	0.851052	h6	Top5
172469	SYCE3_+_51001322.23-P1P2	SYCE3	P1P2	GTTCCTCAAGCGGCCGCTGG	2	0.792674		0	0.749392	h7	Top5
172470	SYCE3_-_51001348.23-P1P2	SYCE3	P1P2	GAGCGGCCGCTTGAGGAACA	3	0.790936		0	0.735606	h7	Top5
172618	SYNC_+_33168356.23-P1P2	SYNC	P1P2	GgccggccgggATCCGGTGT	1	0.849788		0	0.875014	h1	Top5
172921	SYT1_+_79259000.23-P1	SYT1	P1	GCACCCGGGGATCCCTCCCT	4	0.831002		0	0.556753	h4	Top5
172958	SYT12_+_66790579.23-P1P2	SYT12	P1P2	GCAAGCGCGTCCGGGATCCA	1	0.909289		0	0.825794	h4	Top5
173238	TAAR6_+_132891534.23-ENST00000275198.1	TAAR6	ENST00000275198.1	GCCGGGATCCCGGCGAGAAG	1	0.785069		0	0.750586	h6	Top5
173372	TACC3_+_1725469.23-P2	TACC3	P2	GGCGTCTGTGGATCCCGCAG	5	0.725599		0	0.666208	h2	Top5
173378	TACO1_+_61678336.23-P1P2	TACO1	P1P2	GACCCCGCGGCCGCCTGTGC	1		1.18269	0	0.471913	h4	Top5
173968	TAPT1_-_16227640.23-P1P2	TAPT1	P1P2	GCGGCCGCAGACCCCTTCTA	1	1.08831		0	0.671417	h3	Top5
173972	TAPT1_+_16228042.23-P1P2	TAPT1	P1P2	Gacgcggccgctccgggaga	5	0.817812		0	0.732711	h3	Top5
174748	TBC1D4_-_76056296.23-P1P2	TBC1D4	P1P2	GCGGCCGCCGCGCTCGCCTG	1	0.955782		0	0.972877	h2	Top5
175110	TBX2_-_59477227.23-P1P2	TBX2	P1P2	GAGCGCAGGGGATCCGAGCT	3	0.765832		0	0.729512	h5	Top5
175211	TBXA2R_+_3606552.23-P1P2	TBXA2R	P1P2	GGCGCGGGATCCAGCCAGGT	4	0.719616		0	0.625673	h1	Top5
175458	TCEB3C_+_44556438.23-ENST00000330682.2	TCEB3C	ENST00000330682.2	GGCTGCGGCCGCACATCCCG	1	0.900897		4	0.839598	h5	Top5
175468	TCEB3CL_+_44550523.23-ENST00000451265.1	TCEB3CL	ENST00000451265.1	GGCTGCGGCCGCACATCCCG	1	0.900897		4	0.839598	h5	Top5
175478	TCEB3CL2_+_44544596.23-ENST00000591973.2	TCEB3CL2	ENST00000591973.2	GGCTGCGGCCGCACATCCCG	1	0.900897		4	0.839598	h7	Top5
175548	TCF19_+_31127398.23-P2	TCF19	P2	GGGCGTGGATCCCAGAGATG	1	0.855818		0	0.843775	h5	Top5
175632	TCF7_-_133450806.23-P1P2	TCF7	P1P2	Gcggcggcgcagggatcccg	5	0.825392		0	0.502912	h5	Top5
175700	TCIRG1_-_67806757.23-P1P2	TCIRG1	P1P2	GGGCCACGGAGGATCCCCAA	3	0.876754		0	0.855359	h3	Top5
175702	TCIRG1_-_67806760.23-P1P2	TCIRG1	P1P2	GCACGGAGGATCCCCAAGGG	5	0.797867		0	0.665769	h3	Top5
175721	TCL1B_+_96152837.23-P1P2	TCL1B	P1P2	GGGATCCACAGACGGCCAGG	4	0.853803		0	0.781876	h7	Top5
175978	TDP1_-_90422288.23-P1P2	TDP1	P1P2	GGCCGAAGGGGCGGGATCCG	1	0.880354		0	0.825809	h2	Top5
176019	TDRD12_-_33210746.23-P1P2	TDRD12	P1P2	GGCAGGGATCCCGCAGCGAG	2	0.897097		0	0.891853	h7	Top5
176270	TEK_+_27109514.23-P1P2	TEK	P1P2	GGATCCTTTCAAAAACCCAG	3	0.637014		0	0.533356	h1	Top5
176558	TEX101_+_43910951.23-P1	TEX101	P1	Gaaaggtcagaaggatcctg	1	0.794645		0	0.384533	h4	Top5
176671	TEX26_+_31506867.23-P1P2	TEX26	P1P2	GGAGAGGGATCCGGAGCCCT	4	0.818521		0	0.875461	h7	Top5
176882	TFAP2E_+_36039031.23-P1P2	TFAP2E	P1P2	GACCCAGCCGGGATCCTAGT	5	0.83317		0	0.853137	h5	Top5
177491	THAP11_-_67876676.23-P1P2	THAP11	P1P2	GGGCGGCCGCAAGACCTACA	4	0.90339		0	0.636169	h5	Top5
177649	THBS3_+_155178828.23-P2	THBS3	P2	GcggccgccggcccATCCAG	2	0.95433		0	0.881128	h2	Top5
177751	THEMIS_-_128239672.23-P2	THEMIS	P2	GTGTAGAAAATAAGGGATCC	4	0.704872		0	0.659178	h7	Top5
178091	TICAM1_+_4831620.23-P1P2	TICAM1	P1P2	GGCAGCCCCGGATCCCTGGT	4	0.725435		0	0.68776	h5	Top5
178112	TICAM2_-_114961498.23-P2	TICAM2	P2	GCGGCCGCGGCATCCCGAGA	5	0.762437		0	0.565428	h7	Top5
178329	TIMM22_-_900407.23-P1P2	TIMM22	P1P2	GCGGCGGCCGCCCCCAATGC	2		1.01056	0	0.804219	h4	Top5
178402	TIMM9_-_58893884.23-P1P2	TIMM9	P1P2	GGGAGCCGCGGCCGCCAGAT	5	0.9021		0	0.886403	h3	Top5
178559	TJP1_-_30114630.23-P1P2	TJP1	P1P2	GCGGCGGCCGCCAAGGAACG	2	0.8772		0	0.874476	h7	Top5
178618	TK2_-_66583986.23-P1P2	TK2	P1P2	GGCCGGGCGAGCGGATCCAG	1	1.07507		0	1.07606	h1	Top5
178622	TK2_-_66583992.23-P1P2	TK2	P1P2	GCGAGCGGATCCAGAGGCCC	5	0.836639		0	0.840285	h1	Top5
178669	TLCD1_-_27053186.23-P1P2	TLCD1	P1P2	GGGGAACCGGGATCCCTCTC	2	0.907963		0	0.885303	h6	Top5
179681	TMEM110_-_52931570.23-P1P2	TMEM110	P1P2	GCGGGATCCCAAGCCTGAGC	4	0.871962		0	0.704801	h3	Top5
179692	TMEM110-MUSTN1_-_52931570.23-P1P2	TMEM110-MUSTN1	P1P2	GCGGGATCCCAAGCCTGAGC	5	0.917523		0	0.750554	h7	Top5
179798	TMEM125_+_43735668.23-P1P2	TMEM125	P1P2	GCACAGACTGGATCCTACTG	1	0.989106		0	0.634026	h6	Top5
179801	TMEM125_+_43736428.23-P1P2	TMEM125	P1P2	GTGCTGGATCCGATCCGAGA	4	0.862724		0	0.751227	h6	Top5
180100	TMEM150B_-_55836693.23-P1P2	TMEM150B	P1P2	GAGGATCCTTCCAGAAGCTA	3	0.890076		0	0.879797	h7	Top5
180220	TMEM163_-_135476529.23-P1P2	TMEM163	P1P2	GGCGGGGCTGCGGATCCCGG	3	0.88918		0	0.955073	h6	Top5
180559	TMEM186_+_8891347.23-P1P2	TMEM186	P1P2	GGATCCGTGGGAGGAAGCTC	2		1.13747	0	0.568016	h4	Top5
180612	TMEM190_-_55888249.23-P1P2	TMEM190	P1P2	GGCTGTGGGATCCCAGCGCT	5	0.690856		0	0.688204	h6	Top5
180742	TMEM200C_-_5891895.23-P1P2	TMEM200C	P1P2	GAGCACCAGGATCCCACAGA	5	0.915696		0	0.911974	h6	Top5
180820	TMEM208_-_67261485.23-P1P2	TMEM208	P1P2	GAGACTACCACGGGATCCAG	3	0.966067		0	0.654949	h3	Top5
180921	TMEM218_+_124981442.23-P1P2	TMEM218	P1P2	GGGAGAGTGGATCCAGGTGA	4	0.878108		0	0.848347	h6	Top5
181130	TMEM239_+_2797323.23-P2	TMEM239	P2	GACCACTGGATCCAGCTCGG	3	0.767225		0	0.658077	h7	Top5
181150	TMEM241_+_21017829.23-P1P2	TMEM241	P1P2	GCACCGTGGATCCCCGAGAA	3	0.788625		0	0.69936	h6	Top5
181541	TMEM44_+_194353674.23-P1P2	TMEM44	P1P2	GGCTCAGTAATAGGATCCAA	4	0.807349		0	0.469978	h6	Top5
181791	TMEM63B_+_44095285.23-P1P2	TMEM63B	P1P2	GCGGCCGCGGCAGTGTATgg	4	0.848239		0	0.837547	h6	Top5
181961	TMEM86A_-_18720795.23-P1P2	TMEM86A	P1P2	GCGGCCGCAGAGTTCCGCGT	4	0.836854		0	0.548811	h6	Top5
182092	TMEM91_+_41882680.23-P2	TMEM91	P2	GCTGCCACCGAGGATCCAAG	5	0.864582		0	0.786223	h4	Top5
182258	TMPPE_-_33138263.23-P1P2	TMPPE	P1P2	GTGGATCCAAGCGCAAAGGG	1	0.956045		0	0.855947	h6	Top5
182839	TNFRSF19_+_24153722.23-P1	TNFRSF19	P1	GACCCAGCGGGGATCCACCA	2	0.84633		0	0.924027	h2	Top5
182842	TNFRSF19_-_24153775.23-P1	TNFRSF19	P1	GAGTGGAGGCGGCCGCCCTA	5	0.75547		0	0.690644	h2	Top5
183112	TNIP2_+_2757671.23-P1P2	TNIP2	P1P2	GGCGGCCGCCGGGTCCTGGG	5	0.800442		0	0.590916	h7	Top5
183548	TOM1L1_+_52978246.23-P1P2	TOM1L1	P1P2	GGGAGGTCGCGTAGGGATCC	1	0.98253		0	0.93769	h3	Top5
183588	TOMM22_-_39078175.23-P1P2	TOMM22	P1P2	GGATCCGCGTGGTACGGGAT	1		1.4656	0	0.566449	h4	Top5
183589	TOMM22_-_39078170.23-P1P2	TOMM22	P1P2	GTGTGGGATCCGCGTGGTAC	2		1.0698	0	0.382305	h4	Top5
183729	TOP3B_-_22337154.23-P1P2	TOP3B	P1P2	GCGCACCGCGGATCCAGCTC	2	0.900873		0	0.884599	h5	Top5
183860	TOX3_-_52580817.23-P1P2	TOX3	P1P2	GCCGCGGCCGCCGCACACAA	3	0.806713		0	0.753888	h5	Top5
183989	TP53RK_-_45317703.23-P1P2	TP53RK	P1P2	GATCCAGCTTCGGAGCGCAG	2	0.820151		0	0.547851	h1	Top5
184261	TPP1_+_6640626.23-P1P2	TPP1	P1P2	GATCCGCGGAAGGGCAGAAT	4	0.893523		0	0.890226	h3	Top5
184329	TPRA1_+_127309313.23-P1P2	TPRA1	P1P2	GTGGATCCGCGCACACCCAG	2	0.937071		0	0.85625	h3	Top5
184391	TPRX1_+_48321945.23-ENST00000535759.1	TPRX1	ENST00000535759.1	GTGGAATACTGGAGGATCCT	4	0.517265		0	0.378517	h5	Top5
184580	TRABD2B_+_48463019.23-P1P2	TRABD2B	P1P2	GcggccgcgGAGCAGCATGG	3	0.851036		0	0.789881	h7	Top5
184708	TRAF6_-_36531745.23-P1P2	TRAF6	P1P2	GCGGCAAACTCTGGATCCAG	1	0.864561		0	0.695285	h3	Top5
184792	TRAM1L1_+_118006667.23-P1P2	TRAM1L1	P1P2	GCTGGGCGGCCGCTGCGACC	5	0.77501		0	0.76722	h6	Top5
185099	TRH_+_129693624.23-P1P2	TRH	P1P2	GAGGATGGGTCCGGGATCCG	2	0.914552		0	0.951678	h4	Top5
185139	TRIB1_+_126442659.23-P1P2	TRIB1	P1P2	GCGGGATCCTGAGCGCTCCT	2	0.859577		0	0.798846	h1	Top5
185461	TRIM36_-_114515971.23-P2	TRIM36	P2	GGATCCGGGTGCAGCGGTCG	4	0.904347		0	0.965811	h2	Top5
185588	TRIM47_+_73874621.23-P1P2	TRIM47	P1P2	GGCGGCCGCGGAGTCATGGA	1	1.11815		0	1.03908	h3	Top5
185592	TRIM47_+_73874625.23-P1P2	TRIM47	P1P2	GCTGGGCGGCCGCGGAGTCA	5	0.868736		0	0.82664	h3	Top5
185600	TRIM49_+_89541667.23-ENST00000329758.1	TRIM49	ENST00000329758.1	GACTGGGATCCAGCCAGCGG	3	0.714257		3	0.677258	h3	Top5
185601	TRIM49_-_89541657.23-ENST00000329758.1	TRIM49	ENST00000329758.1	GATCCTGGGTACAGTCCATC	4	0.638194		3	0.564676	h3	Top5
185610	TRIM49C_+_89764358.23-ENST00000432771.1,ENST00000448984.1	TRIM49C	ENST00000432771.1,ENST00000448984.1	GATCCTGGGTACAGTCCACC	3	0.616934		2	0.616225	h7	Top5
185618	TRIM49D1_-_89654883.23-ENST00000530311.2	TRIM49D1	ENST00000530311.2	GTCAGCTGGCTGGATCCCAA	1	0.980682		0	0.95058	h7	Top5
185619	TRIM49D1_-_89654888.23-ENST00000530311.2	TRIM49D1	ENST00000530311.2	GTGGCTGGATCCCAATGGTC	2	0.821754		0	0.771557	h7	Top5
185769	TRIM63_-_26394094.23-P1P2	TRIM63	P1P2	GACACCGGGTCGGATCCTGT	2	0.791817		0	0.742588	h3	Top5
185771	TRIM63_+_26394076.23-P1P2	TRIM63	P1P2	GAAGCCAACAGGATCCGACC	4	0.749072		0	0.74776	h3	Top5
185818	TRIM69_+_45021348.23-P1P2	TRIM69	P1P2	GACCGGGCGGCCGCAGGCCA	1	0.881023		0	0.927751	h3	Top5
185900	TRIM74_+_72437362.23-ENST00000395244.1	TRIM74	ENST00000395244.1	GCAGTGGATCCTGAGAAGCT	3	0.647067		0	0.627612	h3	Top5
186141	TRMT112_+_64084588.23-P1P2	TRMT112	P1P2	GATCCAGGTGCCGAAAGGGC	4	0.727231		0	0.445199	h3	Top5
186498	TRPM8_-_234826037.23-P1P2	TRPM8	P1P2	GGAGAGACCAGCAGGATCCT	1	0.949783		0	0.930062	h1	Top5
186519	TRPT1_+_63993661.23-P1P2	TRPT1	P1P2	GCCGCGGTCGAGGATCCTGG	2	0.956119		0	0.909847	h7	Top5
186659	TSC22D1_-_45010952.23-P1P2	TSC22D1	P1P2	GGGATCCCAGTGCCGTGAAG	2		1.01718	0	0.816012	h3	Top5
186682	TSC22D3_-_106959751.23-P1P2	TSC22D3	P1P2	GTCGATGACGGATCCCAGAG	5	0.767815		0	0.621589	h2	Top5
187008	TSPAN18_-_44748973.23-P1P2	TSPAN18	P1P2	GTGGAGTAGGGATCCCAGGA	1	0.893424		0	0.667236	h6	Top5
187100	TSPAN5_-_99579743.23-P1P2	TSPAN5	P1P2	GAGGCGGCCGCGGCAGATGC	3	0.819097		0	0.818192	h6	Top5
187599	TTC28_+_29075463.23-ENST00000397906.2	TTC28	ENST00000397906.2	GATCCCAGCCGCGAGCCGTG	2	0.711285		0	0.432513	h3	Top5
187821	TTC7B_-_91282576.23-P1P2	TTC7B	P1P2	GCTCAGGGATCCGCTCCCAC	4	0.776392		0	0.69211	h3	Top5
187902	TTI2_+_33370618.23-P1P2	TTI2	P1P2	GTCCGGATCCTGTTAGACAC	5	0.943233		0	0.914656	h7	Top5
188302	TUBB1_+_57594503.23-P1P2	TUBB1	P1P2	GATCCAGAGCTTCGGTTCAC	5	0.648409		0	0.619968	h1	Top5
188371	TUBB4B_+_140135960.23-P1	TUBB4B	P1	Gcccggcggccgcaatgcgg	4	0.707143		0	0.710758	h3	Top5
188462	TUBGCP3_+_113242229.23-P1P2	TUBGCP3	P1P2	GACCTGTGCTGCAGGATCCT	5	0.89576		0	0.823289	h2	Top5
188772	TXLNG_+_16805033.23-P1P2	TXLNG	P1P2	GCCTGGCGCCCGGATCCCCG	5	0.761432		0	0.459047	h2	Top5
188868	TXNDC8_+_113100105.23-P1P2	TXNDC8	P1P2	GGATCCAACTAAACCAACAG	1	0.89633		0	0.851644	h7	Top5
189128	U2AF2_+_56166451.23-P1P2	U2AF2	P1P2	GCATGCTGAGGCGGCCGCGT	1		1.23237	0	0.648131	h2	Top5
189239	UBA52_-_18684613.23-P2	UBA52	P2	GGATCCCCAGGTCCTAGGAA	2	0.772855		0	0.564299	h3	Top5
189268	UBA7_-_49847786.23-P2	UBA7	P2	GCTCTGTGGTGGGATCCAGT	1	0.991071		0	0.892552	h3	Top5
189271	UBA7_+_49847779.23-P2	UBA7	P2	GATCCCGCTCACCTACCCAC	4	0.902478		0	0.825022	h3	Top5
189299	UBALD1_+_4664509.23-P1P2	UBALD1	P1P2	GCCCGGCGTCCGGATCCCAA	2	0.934469		0	0.661218	h6	Top5
189590	UBE2L3_-_21922123.23-P1P2	UBE2L3	P1P2	GCCTAGGCTCCGGATCCCCG	3	0.779331		0	0.645647	h3	Top5
189748	UBE2Z_-_46985826.23-P1P2	UBE2Z	P1P2	GGAGCAGCGGCCGCTCTGGT	1	1.02743		0	0.998417	h3	Top5
189920	UBN2_-_138916016.23-P1P2	UBN2	P1P2	GTGTGGGGGATCCAACATGG	3	0.879198		0	0.889856	h5	Top5
189921	UBN2_-_138916022.23-P1P2	UBN2	P1P2	GGGATCCAACATGGCGGCCG	4	0.857759		0	0.812661	h5	Top5
189972	UBQLN3_-_5530745.23-P1P2	UBQLN3	P1P2	GTGAGGTGGGGATCCTGGAC	5	0.774661		0	0.510773	h3	Top5
190121	UBXN2A_-_24163402.23-P1	UBXN2A	P1	GGCGGCCGCGGAACCTGAGG	4	0.8114		0	0.817839	h3	Top5
190122	UBXN2A_-_24163399.23-P1	UBXN2A	P1	GGGCGCGGCCGCGGAACCTG	5	0.807398		0	0.772782	h3	Top5
190881	UNC13B_-_35162000.23-P1P2	UNC13B	P1P2	GGGATCCCGGGTGGAATGAC	4	0.902932		0	0.826288	h3	Top5
190998	UNC79_-_93799544.23-ENST00000256339.4	UNC79	ENST00000256339.4	GGTGCGTTCGCTGGATCCAT	1	0.739789		0	0.673215	h2	Top5
191328	UQCRQ_+_132202792.23-P1P2	UQCRQ	P1P2	GcggccgccagcgctcaGAG	1	0.97628		0	0.706537	h1	Top5
191538	USO1_+_76650273.23-P1P2	USO1	P1P2	GGGCGCGGCCGCCGTCAGTC	1		1.23813	0	0.361137	h3	Top5
191711	USP25_+_17102298.23-P1P2	USP25	P1P2	GAGGGAGCGGCCGCCCGGAA	4	0.908673		0	0.941802	h3	Top5
191931	USP44_+_95942592.23-P1	USP44	P1	GTCGCGGCCGCCGAAccggg	4	0.867698		0	0.781768	h3	Top5
191932	USP44_+_95942506.23-P1	USP44	P1	GGCGCGGCCGCGGCGATTGG	5	0.808818		0	0.78886	h3	Top5
192581	VAX1_-_118897345.23-P1P2	VAX1	P1P2	GACCTCGGACCAGGATCCGG	4	0.778292		0	0.70959	h5	Top5
192629	VCL_+_75757911.23-P1P2	VCL	P1P2	GGACAGAGAAGTAGGATCCA	2	1.04334		0	0.939873	h4	Top5
192630	VCL_+_75757898.23-P1P2	VCL	P1P2	GGATCCACGGGGCCGGGAAC	3	0.815226		0	0.873862	h4	Top5
192720	VEGFA_+_43738411.23-P1P2	VEGFA	P1P2	GCAGCTGCGGGATCCCAAGG	3	0.935341		0	0.778691	h2	Top5
192742	VEGFC_+_177714001.23-P1P2	VEGFC	P1P2	GTCTGGAGGATCCTGCGCCG	5	0.759063		0	0.752334	h2	Top5
193029	VMP1_-_57785088.23-P1P2	VMP1	P1P2	GCTTCCAGGATCCTGAGATC	2		0.801508	0	0.717462	h4	Top5
193148	VPS11_+_118938747.23-P1P2	VPS11	P1P2	GTCTCTTCGGGATCCCGGGA	1		1.8028	0	0.666956	h3	Top5
193350	VPS39_-_42500464.23-P1P2	VPS39	P1P2	GGATCCGGCCAGGAACCCCC	3	1.11674		0	1.03316	h3	Top5
193388	VPS4A_+_69345269.23-P1P2	VPS4A	P1P2	GGCAGGGCGGCCGCTCGCAG	1		1.51383	0	0.808971	h3	Top5
193500	VRK3_+_50528570.23-P1P2	VRK3	P1P2	GGTAACTGCGGAGGATCCGA	3	0.874962		0	0.925854	h1	Top5
193590	VSNL1_-_17721944.23-P1P2	VSNL1	P1P2	GATCCAGCTCCAGGGACCCT	3	0.763918		0	0.714243	h2	Top5
193771	VWA5A_-_123986238.23-P1P2	VWA5A	P1P2	GCTGGATCCAACCCCTGCTC	4	0.734835		0	0.705245	h2	Top5
194089	WBSCR28_+_73275553.23-P1P2	WBSCR28	P1P2	GCTGCAACAGGATCCCCAAA	2	0.910033		0	0.851298	h6	Top5
194092	WBSCR28_-_73275583.23-P1P2	WBSCR28	P1P2	GGATCCTGTTGCAGGTTACG	5	0.63442		0	0.676394	h6	Top5
194140	WDHD1_+_55493758.23-P1P2	WDHD1	P1P2	GTGTGGATCCTCAGTGGCGG	3	0.80637		0	0.77389	h4	Top5
194169	WDR11_-_122610740.23-P1P2	WDR11	P1P2	GGTGCGGAACCTAGGATCCT	2		0.837047	0	0.641543	h3	Top5
194269	WDR26_+_224622428.23-P1P2	WDR26	P1P2	GGCGGATCCGAGGACAGAGG	2	1.15239		0	1.13	h6	Top5
194270	WDR26_+_224622431.23-P1P2	WDR26	P1P2	GGGAGCGGATCCGAGGACAG	3	1.05132		0	0.984792	h6	Top5
194271	WDR26_+_224622438.23-P1P2	WDR26	P1P2	GGCAGAGCGGAGCGGATCCG	4	0.948932		0	0.928502	h6	Top5
194330	WDR35_-_20189803.23-P1P2	WDR35	P1P2	GATCCCCGAGAGGGTCACGG	3	0.907157		0	0.82788	h7	Top5
194598	WDR65_+_43638066.23-P1P2	WDR65	P1P2	GATCCAGAGGCGCTACCTGT	1	1.07788		0	1.01983	h7	Top5
194600	WDR65_-_43638073.23-P1P2	WDR65	P1P2	GGGTTGCTTAGGATCCCTAC	3	0.851474		0	0.874803	h7	Top5
194610	WDR66_-_122356538.23-P1P2	WDR66	P1P2	GGAAGGTGGCGGCCGCTGGA	3	0.786807		0	0.818915	h4	Top5
194649	WDR73_+_85197484.23-P1P2	WDR73	P1P2	GCATGGATCCTGGGGACGAC	2	0.862655		0	0.800007	h7	Top5
194712	WDR78_+_67390527.23-P1P2	WDR78	P1P2	GGCGGCCGCTTGTTGAGCCA	5	0.80188		0	0.743548	h3	Top5
194748	WDR83_-_12780960.23-P1	WDR83	P1	GGCGCTGAGGCTGGGATCCG	1	0.953688		0	0.739123	h5	Top5
195169	WISP1_+_134203323.23-P1P2	WISP1	P1P2	GGGATCCGACCACCTCTCGG	2	1.00342		0	0.958925	h7	Top5
195170	WISP1_-_134203350.23-P1P2	WISP1	P1P2	GAGAGGTGGTCGGATCCTCT	3	0.924485		0	0.908196	h7	Top5
195220	WNK1_-_861739.23-P1P2	WNK1	P1P2	GATCCGAGCGGGCTGTGTGG	3	0.935115		0	0.847709	h1	Top5
195289	WNT10B_-_49365421.23-P1P2	WNT10B	P1P2	GCCGCGGCCGCCgggaggaa	2	0.856144		0	0.889334	h2	Top5
195338	WNT2B_+_113051712.23-P1P2	WNT2B	P1P2	GGGAGGAGGATCCCCGAGAG	1	0.868789		0	0.715432	h2	Top5
195421	WNT6_+_219724627.23-P1P2	WNT6	P1P2	GCGGGAGGCGAGGGATccgg	4	0.924597		0	0.772138	h2	Top5
195528	WRB_+_40752428.23-P1P2	WRB	P1P2	GATCCCCACCGGCCCTTGGG	1		1.26212	0	0.468501	h6	Top5
195732	XAGE1B_+_52235285.23-ENST00000518075.1	XAGE1B	ENST00000518075.1	GATCCACATATTCTTCAGAA	5	0.726744		1	0.724268	h7	Top5
195942	XKR9_-_71581727.23-P1P2	XKR9	P1P2	GCAGGCGAGTGGATCCAAGT	5	0.762013		0	0.759841	h3	Top5
195951	XKRX_+_100183906.23-P1P2	XKRX	P1P2	GATCCTGAGAACCCTGGACT	4	0.731147		0	0.765031	h6	Top5
196049	XPO6_+_28223233.23-P1P2	XPO6	P1P2	GGCGGCCGCGCGGTACTAGC	2	0.900863		0	0.81512	h4	Top5
196119	XRCC4_-_82373452.23-P1P2	XRCC4	P1P2	GGAGGTAGGATCCGGAAGTG	2	1.05956		0	1.02035	h2	Top5
196302	YBX2_+_7197456.23-P1P2	YBX2	P1P2	GGCAGGATCCGGAAAACCAA	5	0.769296		0	0.428401	h4	Top5
196658	YWHAQ_+_9771068.23-P1P2	YWHAQ	P1P2	GCGCGGCCGCGGAGACGTGA	1	0.927073		0	0.86674	h2	Top5
196910	ZBTB14_+_5295659.23-P1P2	ZBTB14	P1P2	GGATGTGCGGCGGCCGCCAg	3	0.843997		0	0.654418	h5	Top5
197021	ZBTB26_+_125693733.23-P1P2	ZBTB26	P1P2	GTGGCGGTGCCGGATCCTGA	4	0.950845		0	0.931883	h5	Top5
197058	ZBTB34_+_129623340.23-P1P2	ZBTB34	P1P2	GGATCCCGAGACGCCCCGGG	1	0.855347		0	0.562246	h5	Top5
197439	ZC3H14_+_89029776.23-P1P2	ZC3H14	P1P2	GTCCCGCAGCGGATCCAAAG	2	0.847074		0	0.61815	h5	Top5
198320	ZFP36L2_-_43453482.23-P1P2	ZFP36L2	P1P2	GGATCCCGCAGTGGCCGGAG	3	0.756037	0.821675	0	0.630337	h5	Top5
198380	ZFP62_-_180288220.23-P1P2	ZFP62	P1P2	GcggccgcggACTCACGTAC	3	1.06291		0	0.91588	h5	Top5
198562	ZFYVE19_+_41099640.23-P1P2	ZFYVE19	P1P2	GATCCGTCAGGCCGGAACCA	5	0.788115		0	0.553226	h2	Top5
198620	ZFYVE9_+_52607853.23-P1P2	ZFYVE9	P1P2	GGCAGCCACGCGGATCCCGG	3	0.786927		0	0.710482	h2	Top5
198740	ZIC4_-_147109984.23-P1	ZIC4	P1	GACAGGCCAAATGGGATCCG	3	0.697424		0	0.607592	h5	Top5
199110	ZNF100_+_21950186.23-P1P2	ZNF100	P1P2	GATCCCGAGAGACGGCGAAA	3	0.477872		0	0.482225	h5	Top5
199190	ZNF121_-_9695125.23-P1P2	ZNF121	P1P2	GATCTCCGGGATCCCCAAGC	3	0.82567		0	0.790032	h5	Top5
199192	ZNF121_+_9695095.23-P1P2	ZNF121	P1P2	GGGATCCCGGAGATAGCGGG	5	0.810269		0	0.771794	h5	Top5
199718	ZNF217_+_52185063.23-P2	ZNF217	P2	GCTCCAGGATCCTTGACTGA	1	0.65594		0	0.412179	h2	Top5
199720	ZNF217_-_52185075.23-P2	ZNF217	P2	GATCCCAACGCCCTCAGTCA	3	0.60542		0	0.420841	h2	Top5
199879	ZNF232_-_5026364.23-P2	ZNF232	P2	GGGACCTGGGCTGGATCCTT	2	0.926779		0	0.895227	h5	Top5
199882	ZNF232_+_5026346.23-P2	ZNF232	P2	GGAGCCTAAGGATCCAGCCC	5	0.830913		0	0.886505	h5	Top5
200848	ZNF385A_-_54784931.23-P2	ZNF385A	P2	GCGGGCGGCCGCAGTCACCG	1		1.01724	0	0.498487	h5	Top5
201440	ZNF473_+_50529233.23-P1P2	ZNF473	P1P2	GCTGCACCCAGGATCCTCCG	3	0.77846		0	0.735763	h3	Top5
201560	ZNF491_+_11909593.23-P1P2	ZNF491	P1P2	GCGCCACAGCAGGATCCTGT	3	0.736065		0	0.659697	h5	Top5
201680	ZNF511_+_135122504.23-P1P2	ZNF511	P1P2	GGATCCCGCTCTACAGGCAG	3	0.889974		0	0.835072	h5	Top5
201719	ZNF514_+_95831385.23-P1	ZNF514	P1	GGGCTGAACAGGATCCAAAA	2	0.97685		0	0.944413	h5	Top5
202008	ZNF552_+_58325850.23-P1P2	ZNF552	P1P2	GGGAGATGGACGGATCCGGG	1	0.824692		0	0.504005	h5	Top5
202012	ZNF552_+_58326202.23-P1P2	ZNF552	P1P2	GGGTGGTGACTGGATCCAGG	5	0.775696		0	0.825702	h5	Top5
202101	ZNF561_-_9731826.23-P1P2	ZNF561	P1P2	GATCCCCGGGACCGCCAAGG	4	0.864882		0	0.840966	h5	Top5
202369	ZNF583_+_56915712.23-P1P2	ZNF583	P1P2	GCCGGCGGCCGCGCTCACAA	2	0.970794		0	0.884568	h5	Top5
202518	ZNF598_+_2059741.23-P1P2	ZNF598	P1P2	GGCCGGATCCCGGACCATgg	1		1.43981	0	0.830211	h3	Top5
202519	ZNF598_-_2059777.23-P1P2	ZNF598	P1P2	GATCCGGCCCCCCTCTCGGC	2		0.932947	0	0.703235	h3	Top5
202522	ZNF598_-_2059773.23-P1P2	ZNF598	P1P2	GCGGGATCCGGCCCCCCTCT	5	0.879102		0	0.87176	h3	Top5
202629	ZNF613_+_52430934.23-P1P2	ZNF613	P1P2	GCGACCACTGGGATCCCTCA	2	0.873761		0	0.900578	h5	Top5
202788	ZNF630_-_47930974.23-P1P2	ZNF630	P1P2	GATCCTACGAAAGCAGTGTG	1	0.916214		0	0.79762	h5	Top5
202800	ZNF638_+_71559295.23-P1P2	ZNF638	P1P2	GGATCCTCGGCCCAGTGCAA	3	0.888014		0	0.663121	h5	Top5
203140	ZNF684_-_40997812.23-P1P2	ZNF684	P1P2	GGCCGTGTCAAGGGATCCAG	3	0.883004		0	0.628757	h5	Top5
203162	ZNF688_+_30582962.23-P1P2	ZNF688	P1P2	GACCTGGCGGCCGCCGATCG	5	0.720456		0	0.718387	h5	Top5
203441	ZNF711_+_84499057.23-P1P2	ZNF711	P1P2	GGGCAGCTGTGGATCCCTTA	4	0.785407		0	0.837593	h5	Top5
203482	ZNF717_-_75834631.23-P1P2	ZNF717	P1P2	GCCGGGATCCCCCGGGCCCA	5	0.435132		0	0.384205	h5	Top5
203590	ZNF730_+_23300127.23-P1P2	ZNF730	P1P2	GCAGCGCGGCCGCCATCGTA	3	0.763054		0	0.648058	h5	Top5
203870	ZNF774_-_90895559.23-P1P2	ZNF774	P1P2	GATCCCGGTCGGGTTCTGGG	3	0.99121		0	0.946103	h5	Top5
203892	ZNF776_+_58258417.23-P1P2	ZNF776	P1P2	GCGGCCGCCGCCATCCGACT	5	0.860571		0	0.789868	h5	Top5
203982	ZNF785_+_30596486.23-P1P2	ZNF785	P1P2	GCGGAGGCCCAGGATCCCGA	5	0.768496		0	0.61929	h5	Top5
204230	ZNF821_+_71918456.23-P1P2	ZNF821	P1P2	GGATCCGGGCTAAGGAGAGG	3	0.845248		0	0.704679	h5	Top5
204380	ZNF843_+_31454039.23-P1P2	ZNF843	P1P2	GGATCCGCCGTGTCTCTCGG	3	1.02687		0	0.966392	h5	Top5
204549	ZNF888_-_53426322.23-ENST00000596623.1	ZNF888	ENST00000596623.1	GAGAGCAGGGATCCACCTCT	2	0.901396		0	0.635617	h7	Top5
204551	ZNF888_-_53426221.23-ENST00000596623.1	ZNF888	ENST00000596623.1	GGTCCGCAGGATCCCACCAC	4	0.854154		0	0.489891	h7	Top5
204888	ZSCAN18_+_58609581.23-P1	ZSCAN18	P1	GCGGCCGCCATCGCGCACTG	1	0.932708		0	0.868016	h3	Top5
205239	ZYG11A_+_53308479.23-P1P2	ZYG11A	P1P2	GGATCCCGCGAGAACCAAGC	2	0.874614		0	0.870711	h7	Top5
205371	non-targeting_00083	negative_control	na	GATCCTGACGGGGACTACAT				0		h1	Top5
205390	non-targeting_00102	negative_control	na	GATCCGTCACTGACCCTTCC				0		h1	Top5
205950	non-targeting_00662	negative_control	na	GGACCGGCAAGGATCCCGGG				0		h3	Top5
205980	non-targeting_00692	negative_control	na	GATCCGCAGATGGAGGGGAT				0		h3	Top5
206074	non-targeting_00786	negative_control	na	GGTAGTAGGATCCACCCCCG				0		h3	Top5
206380	non-targeting_01092	negative_control	na	GATCCGGGGATGACCACCTG				0		h5	Top5
206518	non-targeting_01230	negative_control	na	GCTGCCAACGGATCCCCGAG				0		h5	Top5
206891	non-targeting_01603	negative_control	na	GATCCTCGCCTCAGAACCAG				0		h7	Top5
206949	non-targeting_01661	negative_control	na	GAGGTCCGGATCCCGTGACC				0		h7	Top5
207032	non-targeting_01744	negative_control	na	GGGCTGACGTGGATCCCAGC				0		h7	Top5
207169	non-targeting_01881	negative_control	na	GCGGCGACGAATGGATCCGG				0		h7	Top5
