# Supplementary material for: A dual sgRNA library design to probe genetic modifiers using genome-wide CRISPRi screens
Source: BMC Genomics. 2023 Oct 30;24:651. doi: 10.1186/s12864-023-09754-y (PMC10614335; doi:10.1186/s12864-023-09754-y)
Supplement: Supplementary file 3 — Supplementary Material 3 [file 12864_2023_9754_MOESM3_ESM.xlsx]

## Sheet: Sec61B_FACS_nt_genetable
Supplemental Table 2. Genome-wide FACS screens with non-targeting and EMC2 dual libraries for TA insertion at the ER
		GFP destabilization phenotype -> negative values mean that knockdown of that gene destabilizes GFP relative to RFP
		Rep1	Rep1	Rep1	Rep1	Rep2	Rep2	Rep2	Rep2	ave_Rep1_Rep2	ave_Rep1_Rep2	ave_Rep1_Rep2	ave_Rep1_Rep2
		Mann-Whitney p-value	average phenotype of strongest 2	sgRNA count_MW	sgRNA count_avg	Mann-Whitney p-value	average phenotype of strongest 2	sgRNA count_MW	sgRNA count_avg	Mann-Whitney p-value	average phenotype of strongest 2	sgRNA count_MW	sgRNA count_avg
gene	transcripts
A1BG	P1	0.69229	-0.0062033	5	5	0.682973	-0.00533784	5	5	0.606842	0.140967	5	5
A1BG	P2	0.962188	0.0539791	5	5	0.291957	-0.869946	5	5	0.300461	-0.498319	5	5
A1CF	P1P2	0.817428	-0.0557447	5	5	0.555304	-0.523666	5	5	0.629226	-0.317652	5	5
A2M	P1P2	0.865782	-0.0871026	5	5	0.0982731	0.134375	5	5	0.177349	0.342277	5	5
A2ML1	P1P2	0.357296	-0.0680911	5	5	0.599847	0.107778	5	5	0.840644	-0.0151664	5	5
A3GALT2	ENST00000442999.3	0.123229	0.525628	5	5	0.726424	-0.0730583	5	5	0.174944	0.27173	5	5
A4GALT	P1P2	0.869351	-0.0233662	5	5	0.697761	-0.114966	5	5	0.575091	-0.0244181	5	5
A4GNT	P1P2	0.636328	-0.0117263	5	5	0.608596	-0.0867253	5	5	0.901856	-0.0705846	5	5
AAAS	P1P2	0.528759	-0.325806	5	5	0.227979	0.17633	5	5	0.193439	0.0755706	5	5
AACS	P1P2	0.30331	0.0515895	5	5	0.0912547	-0.591799	5	5	0.339485	-0.230791	5	5
AADAC	P1P2	0.0532374	-0.414559	5	5	0.0506704	-0.785122	5	5	0.0226881	-0.552624	5	5
AADACL2	P1P2	0.939537	-0.111163	5	5	0.31796	0.801215	5	5	0.475495	0.187496	5	5
AADACL3	P1P2	0.405932	-0.326818	5	5	0.659807	0.425021	5	5	0.972989	-0.000767416	5	5
AADACL4	P1P2	0.690162	-0.0285622	5	5	0.0692583	0.416136	5	5	0.257104	0.203044	5	5
AADAT	P1P2	0.427451	0.421984	5	5	0.211798	0.479753	5	5	0.0841936	0.242402	5	5
AAED1	P1P2	0.450435	0.118918	4	4	0.873711	-0.0441986	4	4	0.768719	0.0488182	4	4
AAGAB	P1P2	0.247377	-0.683256	5	5	0.117564	0.779536	5	5	0.775894	0.0806892	5	5
AAK1	P1P2	0.673229	-0.200882	5	5	0.0584386	-0.579486	5	5	0.0789258	-0.315367	5	5
AAMDC	P1P2	0.239547	-0.375955	5	5	0.178696	-0.660453	5	5	0.12448	-0.518204	5	5
AAMP	P1P2	0.538242	0.202722	5	5	0.301634	0.0410632	5	5	0.264191	0.0371256	5	5
AANAT	P1P2	0.897659	0.0275908	5	5	0.0740644	-0.409646	5	5	0.202763	-0.270637	5	5
AAR2	P1P2	0.226151	-0.242426	5	5	0.0621503	-0.443524	5	5	0.0501784	-0.336022	5	5
AARD	P1P2	0.26622	-0.38778	5	5	0.29234	-0.789488	5	5	0.167619	-0.503075	5	5
AARS	P1P2	0.218651	-0.0456879	5	5	0.358629	0.0584511	5	5	0.166591	0.00484011	5	5
AARS2	P1P2	0.075949	-0.732689	5	5	0.354486	-0.136063	5	5	0.0998134	-0.513816	5	5
AARSD1	P1	0.928064	-0.0955414	5	5	0.631007	0.249696	5	5	0.723289	0.0628057	5	5
AARSD1	P2	0.540961	0.234477	6	6	0.763122	0.35216	6	6	0.618586	0.20125	6	6
AASDH	P1P2	0.121038	0.761425	5	5	0.144707	-0.983474	5	5	0.744696	-0.0187548	5	5
AASDHPPT	P1P2	0.222378	0.222119	5	5	0.677459	-0.072787	5	5	0.39402	0.377199	5	5
AASS	P1P2	0.0383889	-0.428759	5	5	0.0732561	-0.457741	5	5	0.0260719	-0.418237	5	5
AATF	P1P2	0.746235	-0.0841352	5	5	0.0144844	-0.77821	5	5	0.028341	-0.431173	5	5
AATK	ENST00000326724.4	0.320669	0.363233	5	5	0.611524	-0.0995941	5	5	0.671961	-0.00917096	5	5
ABAT	P1	0.347901	-0.340883	5	5	0.927058	0.0136956	5	5	0.48852	-0.242776	5	5
ABAT	P2	0.379682	0.271775	5	5	0.218293	-0.638898	5	5	0.524353	-0.142755	5	5
ABCA1	P1P2	0.124335	-0.50178	5	5	0.553343	-0.0405681	5	5	0.210272	-0.382067	5	5
ABCA10	P1P2	0.298097	-0.235641	4	4	0.903628	-0.0393264	4	4	0.749502	-0.0983739	4	4
ABCA12	P1P2	0.920206	0.110431	5	5	0.329236	-0.0176708	4	4	0.5764	-0.0502066	4	4
ABCA13	P1P2	0.0945972	0.530984	5	5	0.952999	0.0458372	5	5	0.337797	0.424045	5	5
ABCA2	P1P2	0.244859	0.00350385	5	5	0.200696	-0.494869	5	5	0.109834	-0.0839465	5	5
ABCA3	P1P2	0.744363	0.481631	5	5	0.698071	0.320816	5	5	0.793244	0.401224	5	5
ABCA4	P1P2	0.348113	-0.394651	5	5	0.653764	-0.106832	5	5	0.770774	-0.250742	5	5
ABCA5	P1P2	0.207294	-0.258056	5	5	0.390089	-0.0745337	5	5	0.199229	-0.353476	5	5
ABCA6	P1P2	0.292217	-0.312634	5	5	0.470854	-0.046681	5	5	0.281744	-0.28675	5	5
ABCA7	P1	0.368383	-0.443657	5	5	0.68789	-0.0567387	5	5	0.420513	-0.0985865	5	5
ABCA7	P2	0.2462	-0.582383	5	5	0.849807	0.0258544	5	5	0.354921	-0.3413	5	5
ABCA8	P1P2	0.347477	-0.269564	5	5	0.0271495	0.460127	4	4	0.115478	0.232776	4	4
ABCA9	P1P2	0.763464	0.00526732	5	5	0.201138	-0.433338	5	5	0.43169	-0.0939617	5	5
ABCB1	ENST00000265724.3	0.0667686	0.321415	5	5	0.138035	0.394014	5	5	0.0453839	0.340585	5	5
ABCB10	P1P2	0.434204	-0.672378	5	5	0.583672	0.219065	5	5	0.262051	0.0203878	5	5
ABCB11	P1P2	0.127703	0.383497	5	5	0.983991	0.239993	5	5	0.274336	0.314703	5	5
ABCB4	P1P2	0.482138	-0.114912	5	5	0.798405	0.328482	5	5	0.815237	-0.0112289	5	5
ABCB5	P1P2	0.187804	-0.252076	5	5	0.0251874	-0.582172	5	5	0.0192572	-0.417124	5	5
ABCB6	P1P2	0.942489	-0.0521597	5	5	0.171252	-0.335331	5	5	0.214256	-0.164141	5	5
ABCB7	P1P2	0.00011425	-3.14162	5	5	0.000140933	-3.33266	5	5	0.00011164	-3.23714	5	5
ABCB8	P1P2	0.255729	-0.315145	5	5	0.592312	-0.161754	5	5	0.242992	-0.201249	5	5
ABCB9	P1	0.631939	-0.120836	4	4	0.833378	0.164245	4	4	0.877027	0.00693645	4	4
ABCB9	P2	0.600749	-0.131754	6	6	0.402802	-0.394177	6	6	0.336554	-0.262966	6	6
ABCC1	P1P2	0.140992	-0.617925	5	5	0.583672	-0.239313	5	5	0.106349	-0.484695	5	5
ABCC10	P1P2	0.27014	-0.395341	5	5	0.533105	-0.494568	5	5	0.180866	-0.0881408	5	5
ABCC11	P1	0.73689	-0.0815007	5	5	0.719533	0.0615848	5	5	0.664051	-0.0836714	5	5
ABCC11	P2	0.37745	-0.558593	5	5	0.918084	-0.0826342	4	4	0.989183	-0.0330821	4	4
ABCC12	ENST00000311303.3	0.30525	-1.25474	5	5	0.138146	-0.632629	5	5	0.0140864	-0.700001	5	5
ABCC2	P1P2	0.302536	-0.232185	5	5	0.524898	-0.0226577	5	5	0.808105	-0.182882	5	5
ABCC3	P1P2	0.355576	-0.394229	5	5	0.803574	-0.158988	5	5	0.532556	-0.201554	5	5
ABCC4	P1P2	0.757499	-0.0308221	5	5	0.498811	-0.0140657	5	5	0.974989	0.0955822	5	5
ABCC5	P1P2	0.941177	-0.176613	5	5	0.94002	-0.027934	5	5	0.606257	0.0271234	5	5
ABCC6	ENST00000205557.7	0.151992	0.400106	5	5	0.646515	-0.145202	4	4	0.958615	-0.0652135	4	4
ABCC8	P1P2	0.375326	0.0743995	4	4	0.104063	-0.554268	4	4	0.323247	-0.22255	4	4
ABCC9	P1P2	0.0868912	0.388311	5	5	0.372135	0.108623	5	5	0.0931129	0.301166	5	5
ABCD1	P1P2	0.948724	-0.0562816	5	5	0.403599	-0.479634	5	5	0.317151	-0.0531744	5	5
ABCD2	P1P2	0.972376	-0.103541	5	5	0.587409	-0.000811227	5	5	0.720785	-0.0717581	5	5
ABCD3	P1P2	0.488843	-0.59398	5	5	0.97899	-0.014574	5	5	0.790667	-0.511283	5	5
ABCD4	P1P2	0.2327	0.189098	5	5	0.815237	-0.348712	5	5	0.669523	0.1763	5	5
ABCE1	P1P2	0.95956	-0.00268144	5	5	0.750458	-0.43794	3	3	0.960811	-0.214999	3	3
ABCF1	P1	0.381025	-0.344584	5	5	0.788414	-0.24922	5	5	0.394948	-0.296902	5	5
ABCF1	P2	0.624609	0.0989721	5	5	0.356663	-0.399798	5	5	0.704578	-0.00177679	5	5
ABCF2	P1P2	0.491262	-0.307908	4	4	0.0885552	-0.533788	4	4	0.15297	-0.483367	4	4
ABCF3	P1P2	0.644586	0.118012	5	5	0.0716612	-0.500741	5	5	0.411885	-0.358792	5	5
ABCG1	P1P2	0.659071	0.172911	4	4	0.822086	-0.255491	4	4	0.561179	-0.0513133	4	4
ABCG2	P1P2	0.868908	1.11082	4	4	0.94189	0.0611763	3	3	0.302645	-0.196588	3	3
ABCG4	P1P2	0.906473	0.0264044	5	5	0.0816715	0.557805	5	5	0.193153	0.305985	5	5
ABCG5	P1P2	0.89342	-0.0167153	5	5	0.924401	-0.0833425	5	5	0.923737	-0.0290712	5	5
ABCG8	P1P2	0.520966	-0.133645	5	5	0.514056	0.0146959	5	5	0.576232	0.00945078	5	5
ABHD1	P1P2	0.81007	0.404169	5	5	0.441548	-0.293503	5	5	0.901194	-0.297346	5	5
ABHD10	P1P2	0.77449	0.105041	5	5	0.658597	-0.269433	5	5	0.776535	-0.108304	5	5
ABHD11	P1P2	0.0470603	0.320715	5	5	0.965657	0.0446669	5	5	0.208452	0.219803	5	5
ABHD12	P1P2	0.778914	0.0200048	5	5	0.750397	-0.0224184	5	5	0.663444	-0.0184276	5	5
ABHD12B	P1P2	0.0277399	-0.878371	5	5	0.105263	-0.602364	4	4	0.027773	-0.49762	4	4
ABHD13	P1P2	0.817428	0.183344	5	5	0.586545	0.0418179	5	5	0.676236	0.153796	5	5
ABHD14A	P1P2	0.792862	0.0460568	5	5	0.11114	-0.427315	5	5	0.296189	-0.314354	5	5
ABHD14B	P1	0.753112	0.288553	5	5	0.651353	0.205325	5	5	0.632792	0.19375	5	5
ABHD14B	P2	0.14453	0.184877	4	4	0.148848	0.466531	4	4	0.0633959	0.325704	4	4
ABHD15	P1P2	0.564127	-0.0277569	5	5	0.719221	0.0239326	5	5	0.599266	0.00886712	5	5
ABHD16A	P1P2	0.240868	-0.356933	5	5	0.328608	-0.00495959	5	5	0.166079	-0.313171	5	5
ABHD16B	P1P2	0.322278	-0.300636	5	5	0.51892	-0.19005	5	5	0.224292	-0.160751	5	5
ABHD17A	P1P2	0.117906	0.112142	5	5	0.194587	0.332425	5	5	0.118646	0.716799	5	5
ABHD17B	P1P2	0.851861	0.0542552	5	5	0.509192	0.124725	4	4	0.647187	0.0216035	4	4
ABHD17C	P1P2	0.566636	-0.169074	5	5	0.630413	0.434983	5	5	0.409982	-0.0770168	5	5
ABHD2	P1P2	0.373453	0.142631	5	5	0.174944	-0.433706	5	5	0.691585	-0.189285	5	5
ABHD3	P1P2	0.616462	0.00366055	5	5	0.0638681	-0.465429	5	5	0.0899007	-0.314741	5	5
ABHD4	P1P2	0.555801	-0.0338606	5	5	0.080651	-0.54846	5	5	0.119041	-0.36937	5	5
ABHD5	P1P2	0.0138365	-0.580248	5	5	0.174546	-0.355948	5	5	0.00568834	-0.344169	5	5
ABHD6	P1P2	0.712162	-0.0230214	5	5	0.439319	0.29146	5	5	0.580805	0.337753	5	5
ABHD8	P1P2	0.0599093	-0.436362	5	5	0.385835	-0.482168	4	4	0.098798	-0.375383	4	4
ABI1	P1P2	0.941833	-0.201	5	5	0.553064	0.317597	5	5	0.852429	-0.00118919	5	5
ABI2	P1P2	0.264451	-0.302045	5	5	0.788735	-0.0218647	5	5	0.343303	-0.215031	5	5
ABI3	P1P2	0.225992	0.242168	5	5	0.0936025	0.376278	5	5	0.0527816	0.285672	5	5
ABI3BP	P1P2	0.484196	0.281832	5	5	0.466237	0.391578	5	5	0.267063	0.416007	5	5
ABL1	ENST00000372348.2	0.839597	-0.42753	5	5	0.729564	0.0155928	5	5	0.708929	-0.318222	5	5
ABL2	P1	0.693202	0.0239229	5	5	0.104263	0.488822	4	4	0.0661059	0.30133	4	4
ABL2	P2	0.0140446	0.337534	5	5	0.784877	-0.149684	5	5	0.365012	0.0510469	5	5
ABLIM1	ENST00000277895.5	0.834122	-0.175564	5	5	0.845878	-0.00757103	5	5	0.778457	-0.00750819	5	5
ABLIM2	P1P2	0.180318	-0.277186	5	5	0.780702	0.138613	5	5	0.818484	0.0127326	5	5
ABLIM3	P1P2	0.759381	0.0698969	5	5	0.125405	0.560683	5	5	0.0996413	0.268085	5	5
ABO	P1	0.739378	-0.0044765	5	5	0.0386435	0.516312	5	5	0.0556036	0.277824	5	5
ABO	P2	0.651106	0.204434	5	5	0.358784	-0.671089	4	4	0.636475	-0.166353	4	4
ABR	P1P2	0.418148	0.130876	5	5	0.159779	-0.50416	5	5	0.43759	-0.0632212	5	5
ABRA	P1P2	0.408498	0.406613	5	5	0.283616	-0.0460979	5	5	0.810048	-0.073791	5	5
ABRACL	P1P2	0.363357	-0.3327	5	5	0.675013	0.178485	5	5	0.684201	0.0654299	5	5
ABT1	P1P2	0.0809833	0.38364	5	5	0.684815	-0.395887	5	5	0.363685	0.18384	5	5
ABTB1	P1P2	0.094923	0.652976	5	5	0.815237	0.0844843	5	5	0.626853	0.598953	5	5
ABTB2	P1P2	0.224416	0.371795	5	5	0.647743	0.264246	5	5	0.268145	0.0473268	5	5
ACAA1	P1P2	0.909087	-0.125441	5	5	0.383438	-0.83551	5	5	0.644741	-0.592366	5	5
ACAA2	P1P2	0.369921	-0.34121	5	5	0.627445	-0.081032	5	5	0.445029	-0.320441	5	5
ACACA	P1P2	0.746235	-0.490752	5	5	0.9171	-0.378144	5	5	0.650149	-0.523412	5	5
ACACB	P1	0.612406	0.00452875	5	5	0.44453	-0.05257	5	5	0.726424	-0.475974	5	5
ACACB	P2	0.260589	-0.357265	5	5	0.948338	0.207211	5	5	0.618578	0.0203714	5	5
ACAD10	P1P2	0.630164	-0.338982	5	5	0.0196267	-0.567345	5	5	0.0334628	-0.388284	5	5
ACAD11	P1P2	0.671424	0.0973925	5	5	0.542484	0.0504281	5	5	0.520547	0.0817588	5	5
ACAD8	P1P2	0.804323	0.0109269	5	5	0.700857	0.0512875	5	5	0.665873	-0.0971733	5	5
ACAD9	P1P2	0.00313994	-0.574568	5	5	0.0900591	-0.484297	5	5	0.00541732	-0.496153	5	5
ACADL	P1P2	0.129048	-0.444092	5	5	0.677459	-0.229914	5	5	0.255353	-0.189821	5	5
ACADM	P1P2	0.436631	-0.279864	5	5	0.863589	0.407608	5	5	0.672571	0.0354854	5	5
ACADS	P1P2	0.0332364	-0.506571	5	5	0.707685	-0.0755471	5	5	0.104015	-0.108031	5	5
ACADSB	P1P2	0.107803	0.313635	5	5	0.326543	0.601307	5	5	0.1556	0.424388	5	5
ACADVL	P1P2	0.847338	0.106747	5	5	0.351021	-0.551816	5	5	0.539165	-0.35938	5	5
ACAN	P1P2	0.290878	0.259698	4	4	0.256151	0.367051	4	4	0.196469	0.298674	4	4
ACAP1	P1P2	0.520966	-0.159661	5	5	0.286064	-0.618131	5	5	0.968989	-0.250543	5	5
ACAP2	P1P2	0.455326	-0.0812277	5	5	0.532007	-0.326868	5	5	0.329437	-0.242861	5	5
ACAP3	P1P2	0.895466	-0.0597748	4	4	0.22472	0.254929	4	4	0.453624	0.202514	4	4
ACAT1	P1P2	0.431785	0.000739589	5	5	0.901856	-0.00876981	5	5	0.620938	-0.182325	5	5
ACAT2	P1P2	0.29792	0.469558	5	5	0.878133	-0.0359001	4	4	0.985454	0.0193284	4	4
ACBD3	P1P2	0.371243	0.366702	5	5	0.174016	-0.341494	5	5	0.745962	-0.0546533	5	5
ACBD4	P1	0.735025	-0.00746527	5	5	0.238634	0.0819395	5	5	0.398675	0.0116325	5	5
ACBD4	P2	0.519896	0.208692	5	5	0.0328419	-1.57567	5	5	0.209664	-0.811033	5	5
ACBD5	P1P2	0.204634	-0.377684	5	5	0.920418	-0.168227	5	5	0.622119	-0.325284	5	5
ACBD6	P1P2	0.882998	-0.51412	5	5	0.63995	0.0179908	5	5	0.954997	-0.00923621	5	5
ACBD7	P1P2	0.638683	0.463483	5	5	0.919939	-0.0283218	4	4	0.725524	0.0230311	4	4
ACCS	P1P2	0.980596	-0.126834	5	5	0.644141	0.14786	5	5	0.616223	0.00121436	5	5
ACCSL	ENST00000378832.1	0.795208	-0.0248474	4	4	0.233405	0.33895	4	4	0.38379	0.146629	4	4
ACD	P1P2	0.0693768	-0.376518	4	4	0.198583	0.258823	4	4	0.725524	-0.0307247	4	4
ACE	P1	0.642518	0.0453285	5	5	0.573382	-0.286172	5	5	0.999666	-0.157259	5	5
ACE	P2	0.204046	0.305094	5	5	0.774613	-0.276413	5	5	0.737748	-0.056173	5	5
ACE2	P1P2	0.439553	0.0127458	5	5	0.534479	0.3086	5	5	0.975656	0.0112875	5	5
ACER1	P1P2	0.323085	-0.245985	5	5	0.0981311	0.48558	4	4	0.462688	0.221165	4	4
ACER2	P1P2	0.214512	-0.203177	5	5	0.717033	0.0839583	5	5	0.642344	0.0200281	5	5
ACER3	P1P2	0.212994	-0.284388	5	5	0.244006	0.696	5	5	0.797759	0.358709	5	5
ACHE	P1	0.646362	0.647271	5	5	0.0952497	0.662586	5	5	0.710796	0.822554	5	5
ACHE	P2	0.886253	-0.00873676	5	5	0.91312	0.111913	5	5	0.810697	0.035616	5	5
ACIN1	P1	0.558774	0.497235	7	7	0.248668	-0.417271	7	7	0.742352	-0.0648428	7	7
ACIN1	P2	0.966789	0.0192023	5	5	0.138814	-0.183154	5	5	0.361482	-0.0924846	5	5
ACKR2	P1P2	0.936798	-0.00685736	4	4	0.500829	0.163233	4	4	0.592459	0.13145	4	4
ACKR3	P1	0.446907	-0.497926	5	5	0.0225392	0.927277	5	5	0.0806511	0.382094	5	5
ACKR3	P2	0.350447	-0.567908	5	5	0.952666	-0.281152	5	5	0.6174	-0.260899	5	5
ACKR4	P1P2	0.957589	-0.0827716	5	5	0.266522	-0.0321184	5	5	0.492728	0.00328941	5	5
ACLY	P1P2	0.484453	0.489993	5	5	0.089033	0.956184	5	5	0.101547	0.637275	5	5
ACMSD	P1P2	0.12647	-0.605284	5	5	0.723289	0.0649504	5	5	0.370346	-0.295128	5	5
ACN9	P1P2	0.758753	0.0100195	5	5	0.375955	-0.286775	5	5	0.690969	-0.0787747	5	5
ACO1	P1P2	0.862217	0.0690649	5	5	0.584533	-0.251112	5	5	0.913783	-0.217734	5	5
ACO2	P1P2	0.377896	-0.306747	5	5	0.548318	-0.1206	5	5	0.313926	-0.105413	5	5
ACOT1	P1P2	0.732542	-0.00963071	5	5	0.927058	-0.0395606	5	5	0.824988	-0.054333	5	5
ACOT11	P1	0.577008	-0.160826	5	5	0.920418	-0.046075	5	5	0.699618	-0.0586754	5	5
ACOT11	P2	0.465092	0.0158851	5	5	0.247407	-0.669494	5	5	0.504933	-0.393907	5	5
ACOT12	P1P2	0.420284	-0.543136	5	5	0.399816	-0.090481	4	4	0.237464	-0.370924	4	4
ACOT13	P1P2	0.674132	0.14681	5	5	0.192296	-0.726825	5	5	0.19777	-0.339405	5	5
ACOT2	P1P2	0.785879	-0.0863589	5	5	0.475495	-0.284549	5	5	0.361042	-0.16711	5	5
ACOT4	P1P2	0.471413	0.0194774	5	5	0.230407	0.35196	5	5	0.58597	0.02637	5	5
ACOT6	P1P2	0.737512	-0.00159619	5	5	0.827592	-0.0889648	5	5	0.991662	-0.041359	5	5
ACOT7	P1P2	0.796041	0.0276	5	5	0.549712	-0.0246756	5	5	0.999666	0.101007	5	5
ACOT8	P1P2	0.423381	-0.535168	5	5	0.850135	0.157081	5	5	0.703958	-0.0146841	5	5
ACOT9	P1P2	0.573635	0.106343	5	5	0.728308	0.203191	5	5	0.401484	0.176873	5	5
ACOX1	P1P2	0.487808	0.00691558	5	5	0.0940942	-0.298656	5	5	0.115134	-0.255541	5	5
ACOX2	P1	0.339081	0.35055	5	5	0.208906	-0.469923	5	5	0.752935	-0.283811	5	5
ACOX2	P2	0.103016	-0.321329	5	5	0.127689	0.278565	5	5	0.956329	0.0243028	5	5
ACOX3	P1	0.849599	-0.0307985	5	5	0.38664	-0.514615	5	5	0.493255	-0.0992937	5	5
ACOX3	P2	0.0755413	0.466455	5	5	0.263119	0.20126	5	5	0.0448461	0.286547	5	5
ACOXL	P1P2	0.889835	-0.0323382	5	5	0.582238	0.419573	5	5	0.542484	-0.0115075	5	5
ACP1	P1P2	0.273557	-0.602485	5	5	0.686044	-0.276524	5	5	0.606257	-0.480707	5	5
ACP2	P1P2	0.92872	0.0882431	5	5	0.370793	-0.326687	5	5	0.463683	-0.0330708	5	5
ACP5	P1	0.650512	0.0429337	5	5	0.0457453	-0.486128	5	5	0.200402	-0.272421	5	5
ACP5	P2	0.0587423	0.304116	5	5	0.836071	0.0882748	5	5	0.172564	0.220882	5	5
ACP6	P1P2	0.0367985	-0.417016	5	5	0.266702	0.130203	5	5	0.855052	-0.143124	5	5
ACPL2	P1P2	0.510846	0.237271	5	5	0.130925	0.45095	4	4	0.0680591	0.276173	4	4
ACPP	P1P2	0.274823	-0.531153	5	5	0.956662	0.0385088	5	5	0.262051	0.00913156	5	5
ACPT	ENST00000270593.1	0.277733	-0.148983	5	5	0.902518	-0.310349	5	5	0.259923	-0.294863	5	5
ACR	P1P2	0.843466	-0.0645287	5	5	0.790667	-0.024003	5	5	0.565438	0.0590189	5	5
ACRBP	P1P2	0.449868	0.0333758	5	5	0.580805	-0.407958	5	5	0.868192	0.02607	5	5
ACRC	P1P2	0.597445	0.174698	5	5	0.145284	-0.436147	5	5	0.650751	-0.0612886	5	5
ACRV1	P1P2	0.318664	0.215891	5	5	0.364348	0.27493	5	5	0.180322	0.182112	5	5
ACSBG1	P1P2	0.0524952	0.418733	4	4	0.0588744	0.571011	4	4	0.00912875	0.397958	4	4
ACSBG2	P1P2	0.195374	-0.385943	5	5	0.553343	-0.0970477	5	5	0.199815	-0.304693	5	5
ACSF2	P1P2	0.0541442	0.318328	4	4	0.603168	-0.174892	4	4	0.460981	0.0564348	4	4
ACSF3	P1P2	0.0058841	-0.65422	5	5	0.147257	-0.437707	5	5	0.0096774	-0.483533	5	5
ACSL1	P1P2	0.552487	-0.0345286	5	5	0.0269253	-0.613999	5	5	0.0343063	-0.371316	5	5
ACSL3	P1P2	0.189328	0.0969645	5	5	0.252743	-0.0342212	5	5	0.687274	-0.0546849	5	5
ACSL4	P1P2	0.723254	0.0371485	5	5	0.780382	-0.0271098	5	5	0.834113	-0.0710089	5	5
ACSL5	P1	0.497164	-0.552082	5	5	0.0158836	-0.466647	5	5	0.045204	-0.466579	5	5
ACSL5	P2	0.753738	-0.164255	5	5	0.430223	0.740857	5	5	0.491674	0.0946498	5	5
ACSL6	P1	0.0213151	-0.5374	5	5	0.837377	-0.135243	5	5	0.23269	-0.476117	5	5
ACSL6	P2	0.294869	0.432098	5	5	0.370123	-0.362325	5	5	0.849807	-0.0268768	5	5
ACSM1	P1P2	0.510846	-0.0030262	5	5	0.858333	-0.255089	5	5	0.378892	-0.201197	5	5
ACSM2A	P1P2	0.116172	-0.53235	5	5	0.625076	0.0894686	5	5	0.182781	-0.313072	5	5
ACSM2B	P1P2	0.159854	-0.595686	6	6	0.432157	-0.0189325	6	6	0.0995724	-0.313072	6	6
ACSM3	P1P2	0.0257879	0.340273	5	5	0.173091	0.573434	5	5	0.0275664	0.447674	5	5
ACSM4	ENST00000399422.4	0.384331	0.243974	4	4	0.134626	-0.715229	5	5	0.934797	-0.0464197	4	4
ACSM5	P1P2	0.723254	0.287913	5	5	0.774933	-0.216707	5	5	0.952333	-0.0259613	5	5
ACSS1	P1P2	0.298954	0.0133123	4	4	0.0871645	-0.69683	4	4	0.275836	-0.0923102	4	4
ACSS2	P1P2	0.0274493	-0.344201	5	5	0.203357	-0.620581	5	5	0.0228377	-0.416857	5	5
ACSS3	P1P2	0.0962353	0.328975	5	5	0.158541	0.358721	5	5	0.0297574	0.230413	5	5
ACTA1	P1	0.327954	-0.257392	5	5	0.615635	0.548883	5	5	0.966323	-0.0876679	5	5
ACTA1	P2	0.819671	0.0764446	5	5	0.48852	0.094079	5	5	0.638157	0.0148936	5	5
ACTA2	P1	0.541513	-0.016548	5	5	0.259569	0.268488	5	5	0.217981	0.165078	5	5
ACTA2	P2	0.643272	0.0557931	6	6	0.106832	-0.80912	6	6	0.267423	-0.381964	6	6
ACTB	P1P2	0.704189	0.0302376	5	5	0.931044	0.430251	5	5	0.94368	-0.00362169	5	5
ACTBL2	P1P2	0.762521	-0.043623	5	5	0.0242498	0.47912	5	5	0.0663018	0.304517	5	5
ACTC1	P1P2	0.107263	0.417124	5	5	0.206643	0.579518	5	5	0.0310381	0.3612	5	5
ACTG1	P1P2	0.844111	-0.0562346	5	5	0.625076	7.58784e-05	5	5	0.947673	-0.128706	5	5
ACTG2	P1	0.920206	0.0510917	5	5	0.542484	0.00477694	5	5	0.782307	-0.0306854	5	5
ACTG2	P2	0.157731	-0.240004	5	5	0.943347	0.213201	5	5	0.613285	0.0232829	5	5
ACTL10	P1P2	0.598017	-0.181102	5	5	0.320193	-0.321747	5	5	0.24333	-0.245951	5	5
ACTL6A	P1P2	0.00013786	1.47442	5	5	0.000150007	1.19157	5	5	0.000114347	1.26354	5	5
ACTL6B	P1P2	0.0650709	0.369211	5	5	0.389167	-0.403769	5	5	0.740272	-0.0922879	5	5
ACTL7A	P1P2	0.299838	0.042426	5	5	0.969419	-0.0344154	3	3	0.534277	0.120095	3	3
ACTL7B	P1P2	0.137465	0.317022	5	5	0.224132	0.3785	5	5	0.0770907	0.305498	5	5
ACTL8	P1P2	0.0745969	-0.410821	5	5	0.231384	-0.0648299	5	5	0.0641082	-0.330911	5	5
ACTL9	P1P2	0.217573	-0.0188203	5	5	0.791955	-0.0107319	5	5	0.80681	0.095442	5	5
ACTN1	P1P2	0.102668	0.292597	5	5	0.155235	0.5609	5	5	0.022938	0.321432	5	5
ACTN2	P1P2	0.171501	0.513663	5	5	0.666481	0.104474	5	5	0.391242	0.288546	5	5
ACTN3	P1P2	0.346632	-0.272341	5	5	0.0587733	-0.537805	5	5	0.052884	-0.352261	5	5
ACTN4	P1P2	0.444448	0.114988	5	5	0.195452	0.406917	5	5	0.114749	0.260952	5	5
ACTR10	P1P2	0.291085	0.292738	5	5	0.863917	0.244632	5	5	0.819134	0.157658	5	5
ACTR1A	P1P2	0.877261	-0.118592	4	4	0.379972	-0.324626	4	4	0.551142	-0.101687	4	4
ACTR1B	P1P2	0.394159	-0.546966	5	5	0.758337	0.304591	5	5	0.473945	0.0135462	5	5
ACTR2	P1P2	0.899291	0.0166451	5	5	0.242318	-0.512636	5	5	0.299682	-0.247995	5	5
ACTR3	P1P2	0.351299	-0.0859947	5	5	0.868192	0.0271014	5	5	0.612698	-0.191427	5	5
ACTR3B	P1P2	0.264451	0.275084	5	5	0.95533	0.129423	5	5	0.603923	0.111433	5	5
ACTR3C	P1P2	0.586172	0.0998042	6	6	0.0946532	-0.470264	6	6	0.433052	-0.317207	6	6
ACTR5	P1P2	0.644586	-0.111489	5	5	0.0867782	-0.819248	5	5	0.101025	-0.470599	5	5
ACTR6	P1P2	0.00705163	1.00357	5	5	0.14333	-0.132591	5	5	0.0136981	0.685675	5	5
ACTR8	P1P2	0.207889	0.87705	5	5	0.185543	0.507442	5	5	0.0268677	0.47326	5	5
ACTRT1	P1P2	0.0868912	-0.397462	5	5	0.311122	-0.335144	5	5	0.0731222	-0.440423	5	5
ACTRT2	P1P2	0.645178	-0.0213191	5	5	0.824662	0.0663715	5	5	0.598686	0.061737	5	5
ACTRT3	P1P2	0.967775	-0.165973	5	5	0.377987	0.892105	5	5	0.382982	0.242653	5	5
ACVR1	P1P2	0.448386	-0.149378	5	5	0.334018	-0.265123	5	5	0.716409	-0.0515265	5	5
ACVR1B	P1P2	0.300799	-0.449609	5	5	0.220017	-0.420078	5	5	0.188055	-0.407925	5	5
ACVR1C	P1P2	0.654078	-0.109199	5	5	0.403834	0.142175	5	5	0.928386	0.111533	5	5
ACVR2A	P1P2	0.96416	-0.162268	5	5	0.329437	-0.26507	5	5	0.446026	-0.0726648	5	5
ACVR2B	P1P2	0.576445	-0.111512	5	5	0.633982	-0.422223	5	5	0.419068	-0.2356	5	5
ACVRL1	P1P2	0.466352	0.344732	5	5	0.875435	0.593069	5	5	0.477566	0.37354	5	5
ACY1	P1P2	0.473446	0.0403587	5	5	0.205358	0.321677	4	4	0.164291	0.183417	4	4
ACY3	P1	0.255398	-0.321775	4	4	0.0777585	-0.391459	4	4	0.0504124	-0.337643	4	4
ACY3	P2	0.761265	0.0109041	5	5	0.877412	-0.0793735	5	5	0.714536	-0.0405257	5	5
ACYP1	P1	0.0694468	0.657961	5	5	0.00248781	-0.765715	5	5	0.22557	-0.28399	5	5
ACYP1	P2	0.566915	-0.195959	5	5	0.356663	0.1156	5	5	0.431201	0.0556272	5	5
ACYP2	P1P2	0.171501	-0.179022	5	5	0.240638	-0.646661	5	5	0.113409	-0.40435	5	5
ADA	P1P2	0.326326	-0.639106	5	5	0.274703	0.718339	5	5	0.651955	-0.00876048	5	5
ADAD1	P1P2	0.671424	-0.00979976	5	5	0.138814	-0.301873	5	5	0.188055	-0.253077	5	5
ADAD2	P1P2	0.918897	-0.0965744	5	5	0.308731	-0.290993	5	5	0.43169	-0.294657	5	5
ADAL	P1P2	0.706638	-0.0189736	5	5	0.331306	-0.200753	5	5	0.340331	-0.0907078	5	5
ADAM10	P1P2	0.05208	-0.361378	5	5	0.98766	0.148364	5	5	0.211187	-0.223156	5	5
ADAM11	P1P2	0.372347	0.466341	5	5	0.805515	-0.689095	5	5	0.975656	-0.111377	5	5
ADAM12	P1P2	0.30525	-0.171348	5	5	0.71797	-0.286539	5	5	0.784234	-0.0928701	5	5
ADAM15	P1P2	0.775122	-0.0775287	5	5	0.738694	0.00681108	5	5	0.761839	0.0386423	5	5
ADAM17	P1P2	0.966789	-0.0581457	5	5	0.227818	-0.609872	5	5	0.356663	-0.38864	5	5
ADAM18	P1P2	0.760569	-0.11792	4	4	0.521568	0.316127	4	4	0.409303	-0.113561	4	4
ADAM19	P1P2	0.522306	-0.0450654	5	5	0.53806	-0.0990528	5	5	0.460121	0.00313727	5	5
ADAM2	P1P2	0.928064	-0.0487742	5	5	0.28663	0.50576	5	5	0.247749	0.191936	5	5
ADAM20	P1P2	0.43372	0.256682	5	5	0.192439	0.417437	5	5	0.214256	0.47459	5	5
ADAM21	P1P2	0.796041	-0.0304353	5	5	0.717658	0.00344308	5	5	0.956329	-0.0602493	5	5
ADAM22	P1P2	0.989146	-0.0659147	5	5	0.397741	0.117004	5	5	0.461137	0.226657	5	5
ADAM23	P1P2	0.808153	-0.0141215	5	5	0.398675	0.061244	5	5	0.430712	0.1044	5	5
ADAM28	P1P2	0.34075	0.958455	5	5	0.473582	0.0985793	4	4	0.435249	0.150336	4	4
ADAM29	P1P2	0.112969	-0.50093	4	4	0.541193	0.813836	4	4	0.667469	0.12477	4	4
ADAM30	P1P2	0.105477	-0.444628	5	5	0.951001	-0.533167	5	5	0.331514	-0.36401	5	5
ADAM32	P1P2	0.444939	0.266692	5	5	0.291574	0.09381	5	5	0.192867	0.400473	5	5
ADAM33	P1P2	0.827371	-0.223436	5	5	0.849807	0.173522	5	5	0.839337	0.0488599	5	5
ADAM7	P1P2	0.701131	-0.279783	5	5	0.54193	-0.275646	5	5	0.394948	-0.142908	5	5
ADAM8	P1P2	0.196229	0.0607692	5	5	0.213947	0.53858	5	5	0.153421	0.369558	5	5
ADAM9	P1P2	0.918243	0.183767	5	5	0.00491636	-0.501477	5	5	0.0717932	-0.311091	5	5
ADAMDEC1	P1P2	0.910394	-0.132072	5	5	0.155114	0.743228	5	5	0.282866	0.33342	5	5
ADAMTS1	P1	0.0610956	-0.327235	5	5	0.724543	-0.11311	5	5	0.168392	-0.250166	5	5
ADAMTS1	P2	0.390964	-0.496122	5	5	0.448274	0.152057	5	5	0.772693	0.0578183	5	5
ADAMTS10	P1P2	0.162886	-0.317344	5	5	0.312521	-0.306143	5	5	0.107988	-0.243471	5	5
ADAMTS12	P1P2	0.855742	0.0058501	5	5	0.332556	0.594597	5	5	0.517837	0.390841	5	5
ADAMTS13	P1P2	0.0273915	-0.442452	5	5	0.153421	0.0626096	5	5	0.0191282	-0.342173	5	5
ADAMTS14	P1P2	0.106188	-0.334352	5	5	0.743431	0.248799	5	5	0.700238	-0.0341659	5	5
ADAMTS15	P1P2	0.728202	0.0312277	5	5	0.443535	0.0377101	5	5	0.404305	0.0107815	5	5
ADAMTS16	P1	0.825226	0.00426824	4	4	0.177731	0.439748	4	4	0.180149	0.200097	4	4
ADAMTS16	P2	0.35579	-0.230841	5	5	0.85538	0.0721862	5	5	0.835418	-0.240909	5	5
ADAMTS17	P1P2	0.741246	0.0997324	5	5	0.762476	0.3338	5	5	0.772053	-0.0156659	5	5
ADAMTS18	P1P2	0.95956	0.0346648	5	5	0.185126	-0.284918	5	5	0.282118	0.0016066	5	5
ADAMTS19	P1P2	0.935698	-0.0265415	4	4	0.813368	0.0941084	4	4	0.830096	0.00815868	4	4
ADAMTS2	P1P2	0.0470146	-0.320405	5	5	0.0810143	-0.335471	5	5	0.0146871	-0.302406	5	5
ADAMTS20	P1P2	0.587753	-0.178168	5	5	0.998332	0.0983135	5	5	0.770774	-0.0734598	5	5
ADAMTS3	P1P2	0.770705	0.121322	5	5	0.855708	-0.127515	5	5	0.713289	-0.0891374	5	5
ADAMTS4	P1P2	0.977308	-0.0577642	5	5	0.440557	0.293647	5	5	0.696525	0.245402	5	5
ADAMTS5	P1P2	0.277004	-0.065516	5	5	0.202763	0.443848	5	5	0.889951	0.139361	5	5
ADAMTS6	P1P2	0.414838	0.0254887	5	5	0.766622	0.0434545	5	5	0.761202	0.127318	5	5
ADAMTS7	P1P2	0.235617	0.569211	5	5	0.514595	0.668853	5	5	0.206944	0.582444	5	5
ADAMTS8	P1P2	0.541513	0.0453212	5	5	0.721411	-0.148937	5	5	0.985659	0.00168089	5	5
ADAMTS9	P1P2	0.46032	-0.244428	5	5	0.574521	0.198303	5	5	0.931044	-0.0124887	5	5
ADAMTSL1	P1P2	0.0798418	-0.31422	5	5	0.63756	-0.495992	5	5	0.161525	-0.32823	5	5
ADAMTSL2	P1P2	0.972705	-0.1336	5	5	0.926394	-0.0821766	5	5	0.853084	-0.145514	5	5
ADAMTSL3	P1P2	0.643404	-0.0718255	5	5	0.0334627	-0.618169	5	5	0.101547	-0.319954	5	5
ADAMTSL4	P1P2	0.846693	-0.165328	5	5	0.55811	-0.0358859	5	5	0.882688	0.0775108	5	5
ADAMTSL5	P1P2	0.51403	-0.20547	5	5	0.206643	-0.485601	5	5	0.690353	-0.251238	5	5
ADAP1	P1P2	0.239712	0.556123	5	5	0.488782	0.564515	5	5	0.368118	0.560319	5	5
ADAP2	P1P2	0.728822	-0.318294	5	5	0.205145	-0.38563	5	5	0.256753	-0.332293	5	5
ADAR	P1	0.685914	0.0674771	5	5	0.712354	-0.213094	5	5	0.777816	0.0519476	5	5
ADAR	P2	0.0697639	-0.468989	5	5	0.207546	-0.705644	5	5	0.0694507	-0.587317	5	5
ADARB1	P1P2	0.416018	-0.296079	5	5	0.142532	0.394552	5	5	0.583672	0.246789	5	5
ADARB2	ENST00000381312.1	0.221598	0.312613	5	5	0.231058	0.397397	5	5	0.113028	0.313508	5	5
ADAT1	P1P2	0.370362	-0.248169	5	5	0.466749	-0.53581	5	5	0.162781	-0.239335	5	5
ADAT2	P1P2	0.446907	-0.774442	5	5	0.0665492	-0.461255	5	5	0.0914955	-0.578345	5	5
ADAT3	P1	0.0954131	0.525982	4	4	0.619889	0.142548	4	4	0.131164	0.313401	4	4
ADAT3	P2	0.315672	0.0950278	5	5	0.256753	0.108861	5	5	0.177349	0.328905	5	5
ADC	P1P2	0.432926	0.257381	4	4	0.30792	-0.481953	4	4	0.7032	-0.0534639	4	4
ADCK1	P1P2	0.345155	-0.336467	5	5	0.377761	-0.376795	5	5	0.157066	-0.239722	5	5
ADCK2	P1P2	0.876495	0.00706395	5	5	0.855052	0.0708851	5	5	0.882688	0.0864565	5	5
ADCK3	P1P2	0.0690679	-0.242803	5	5	0.770135	-0.0768619	5	5	0.576232	-0.334845	5	5
ADCK4	P1P2	0.604042	-0.218519	5	5	0.992996	0.38834	5	5	0.784234	-0.0169752	5	5
ADCK5	P1P2	0.472937	0.404031	5	5	0.737748	0.0974223	5	5	0.436111	0.199449	5	5
ADCY1	P1P2	0.758753	0.0825849	5	5	0.0362706	-0.740037	5	5	0.0448461	-0.331791	5	5
ADCY10	P1P2	0.325514	0.0687926	5	5	0.937692	-0.521084	5	5	0.8094	0.238121	5	5
ADCY2	P1P2	0.908433	0.174503	5	5	0.827592	0.18848	5	5	0.691585	0.187666	5	5
ADCY3	P1P2	0.558525	0.0720687	4	4	0.339484	-0.354274	3	3	0.101036	-0.305669	3	3
ADCY4	P1P2	0.821915	-0.441953	5	5	0.612991	0.216478	5	5	0.684201	0.21116	5	5
ADCY5	P1P2	0.960874	-0.4076	5	5	0.426809	-0.424107	5	5	0.522176	-0.303531	5	5
ADCY6	P1P2	0.559679	-0.40183	5	5	0.190385	-0.390216	4	4	0.339536	-0.261989	4	4
ADCY7	P1P2	0.862865	0.0538999	5	5	0.660413	-0.155393	5	5	0.429246	0.02069	5	5
ADCY8	P1P2	0.559124	-0.304599	5	5	0.427783	-0.0668594	5	5	0.318771	-0.266659	5	5
ADCY9	P1P2	0.746563	-0.10784	4	4	0.0293683	-0.559952	4	4	0.147146	-0.395947	4	4
ADCYAP1	P1P2	0.623443	0.122731	5	5	0.628335	0.115874	5	5	0.504399	0.0634249	5	5
ADCYAP1R1	P1P2	0.87	-0.15416	5	5	0.935698	0.00254381	5	5	0.965657	-0.0758081	5	5
ADD1	P1P2	0.176197	-0.41628	5	5	0.675013	-0.305067	5	5	0.171252	-0.343929	5	5
ADD2	P1P2	0.840241	0.0279016	5	5	0.979657	-0.22703	5	5	0.96499	-0.0604254	5	5
ADD3	P1P2	0.12363	0.4963	5	5	0.808105	0.16951	5	5	0.242318	0.334416	5	5
ADGB	P1P2	0.311515	0.422654	5	5	0.368118	0.253148	5	5	0.192012	0.303173	5	5
ADH1A	P1P2	0.362487	-0.46419	5	5	0.975656	-0.0730973	5	5	0.666481	-0.215318	5	5
ADH1B	P1P2	0.487291	0.272188	5	5	0.830851	-0.027759	5	5	0.445029	0.330424	5	5
ADH1C	P1P2	0.567194	0.553163	5	5	0.864903	0.240807	5	5	0.52272	0.173223	5	5
ADH4	P1P2	0.0312441	0.622629	5	5	0.23466	0.108484	5	5	0.0549658	0.550324	5	5
ADH5	P1P2	0.679862	0.475104	5	5	0.0081227	0.630138	5	5	0.0572249	0.552621	5	5
ADH6	P1P2	0.473446	-0.299003	5	5	0.501202	-0.233079	5	5	0.293107	-0.200354	5	5
ADH7	P1P2	0.799224	0.072501	5	5	0.346505	-0.50614	5	5	0.545814	-0.122569	5	5
ADHFE1	P1P2	0.365974	0.196024	5	5	0.972322	0.228182	5	5	0.562614	0.141956	5	5
ADI1	P1P2	0.283985	-0.492766	5	5	0.274152	0.388202	5	5	0.970989	0.0197346	5	5
ADIG	P1P2	0.528489	0.0156965	5	5	0.860303	-0.0463163	5	5	0.795178	-0.0151207	5	5
ADIPOQ	P1P2	0.0196987	-0.61049	5	5	0.366424	-0.328384	4	4	0.0641991	-0.330702	4	4
ADIPOR1	P1P2	0.141438	0.481394	5	5	0.470082	-0.203824	5	5	0.679295	-0.00466879	5	5
ADIPOR2	P1P2	0.554143	-0.119816	5	5	0.133108	-0.578149	5	5	0.131817	-0.386163	5	5
ADIRF	P1P2	0.032762	0.548547	5	5	0.587409	0.128422	5	5	0.0772306	0.399256	5	5
ADK	P1	0.676844	-0.433986	5	5	0.160526	-0.256255	5	5	0.190875	-0.260297	5	5
ADK	P2	0.350873	0.348225	5	5	0.689121	0.0767071	5	5	0.391705	0.0446883	5	5
ADM	P1P2	0.348748	-0.0486521	5	5	0.973656	0.0423401	5	5	0.535855	-0.0251534	5	5
ADM2	P1P2	0.35066	0.203008	5	5	0.909142	-0.0686783	5	5	0.770135	0.067165	5	5
ADM5	P1P2	0.0321938	0.412636	5	5	0.151743	0.767915	5	5	0.0395968	0.563324	5	5
ADNP	P1P2	0.858654	0.084632	5	5	0.0861643	-0.884084	5	5	0.156087	-0.0539917	5	5
ADNP2	P1P2	0.961531	0.0687172	5	5	0.00236353	-0.996699	5	5	0.00785565	-0.504948	5	5
ADO	P1P2	0.298686	-0.494715	5	5	0.605673	-0.766928	5	5	0.239969	-0.446601	5	5
ADORA1	P1P2	0.586618	0.0198409	5	5	0.819784	-0.0695028	5	5	0.577373	-0.146852	5	5
ADORA2A	P1P2	0.943767	0.0130901	4	4	0.671556	0.093446	4	4	0.679073	0.053268	4	4
ADORA2B	P1P2	0.844111	0.171825	5	5	0.223496	0.606944	5	5	0.165059	0.23285	5	5
ADORA3	P1	0.867728	-0.0208167	5	5	0.664658	-0.142163	5	5	0.866876	-0.046178	5	5
ADORA3	P2	0.0217841	-0.611043	5	5	0.506537	0.133817	5	5	0.146326	-0.00316833	5	5
ADPGK	P1P2	0.190861	-0.404169	5	5	0.928719	-0.0418171	5	5	0.321212	-0.148024	5	5
ADPRH	P1P2	0.265512	0.346321	5	5	0.33864	0.618895	5	5	0.119041	0.365814	5	5
ADPRHL1	P1	0.186701	0.340733	5	5	0.796468	0.16747	5	5	0.264907	0.258006	5	5
ADPRHL1	P2	0.332252	0.395222	5	5	0.485899	0.409989	5	5	0.193439	0.244927	5	5
ADPRHL2	P1P2	0.231894	-0.430039	5	5	0.555864	-0.473497	5	5	0.293107	-0.3842	5	5
ADPRM	P1P2	0.790956	-0.132956	5	5	0.73901	-0.30964	5	5	0.566004	-0.204693	5	5
ADRA1A	P1P2	0.847338	0.148582	5	5	0.795178	0.102985	5	5	0.812642	0.216335	5	5
ADRA1B	P1P2	0.659442	-0.155045	5	5	0.0134287	-0.870068	5	5	0.0180418	-0.444286	5	5
ADRA1D	P1P2	0.993751	-0.0458165	5	5	0.548597	0.144008	5	5	0.645341	0.0490959	5	5
ADRA2A	P1P2	0.904514	0.030325	5	5	0.475754	0.489047	5	5	0.535305	0.285794	5	5
ADRA2B	P1P2	0.00623409	-0.792858	5	5	0.422159	-0.316764	4	4	0.0550966	-0.314658	4	4
ADRA2C	P1P2	0.337833	-0.206095	5	5	0.661019	0.17631	5	5	0.98099	0.0268821	5	5
ADRB1	P1P2	0.213904	0.023622	5	5	0.209361	0.369962	5	5	0.116101	0.289885	5	5
ADRB2	P1P2	0.471921	-0.472847	5	5	0.289666	-0.464188	5	5	0.19777	-0.404186	5	5
ADRB3	P1P2	0.366411	-0.279814	5	5	0.736487	-0.012182	5	5	0.657992	0.00920821	5	5
ADRBK1	P1P2	0.706026	0.260507	5	5	0.429734	-0.155194	5	5	0.72517	-0.0474669	5	5
ADRBK2	P1P2	0.0242662	-0.503384	5	5	0.939688	0.483864	5	5	0.185821	-0.307872	5	5
ADRM1	P1P2	0.986515	-0.0485688	5	5	0.490884	0.0460475	5	5	0.492201	0.00511713	5	5
ADSL	P1P2	0.0492697	-1.33033	4	4	0.416237	-2.03423	4	4	0.112695	-1.68228	4	4
ADSS	P1P2	0.0850858	-1.03091	4	4	0.00299648	-1.13961	4	4	0.00413005	-1.07995	4	4
ADSSL1	P1P2	0.525258	-0.129642	5	5	0.99433	0.00817061	5	5	0.664659	-0.0142764	5	5
ADTRP	P1P2	0.194806	0.313651	5	5	0.892925	0.108906	5	5	0.481723	0.0958538	5	5
AEBP1	P1P2	0.50556	0.0984705	5	5	0.0307135	-0.339645	5	5	0.277653	-0.208864	5	5
AEBP2	P1P2	0.267641	-0.425542	5	5	0.351453	0.369476	5	5	0.765664	0.235905	5	5
AEN	P1P2	0.113494	0.304471	4	4	0.526135	0.31522	4	4	0.17062	0.349116	4	4
AES	P1P2	0.321711	0.357192	3	3	0.242401	-0.382315	3	3	0.70425	0.0422341	3	3
AFAP1	P1P2	0.447893	-0.52888	5	5	0.135718	-0.65125	5	5	0.186099	-0.584897	5	5
AFAP1L1	P1P2	0.817337	0.0136462	4	4	0.36891	0.302274	4	4	0.466113	0.238804	4	4
AFAP1L2	P1P2	0.172536	0.326274	5	5	0.787449	-0.139169	5	5	0.872141	0.0788418	5	5
AFF1	P1P2	0.156522	-0.140619	5	5	0.984992	0.0126819	5	5	0.315939	-0.0109103	5	5
AFF2	P1P2	0.817748	0.0237719	5	5	0.505735	-0.275199	5	5	0.54804	-0.0177024	5	5
AFF3	P1P2	0.777649	8.38657e-05	5	5	0.275438	-0.647042	5	5	0.271775	-0.143128	5	5
AFF4	P1P2	0.410839	0.0658291	5	5	0.071267	0.373537	5	5	0.0759788	0.313966	5	5
AFG3L2	P1P2	0.0642354	-0.618853	5	5	0.779419	0.190377	5	5	0.29234	-0.369297	5	5
AFM	P1P2	0.978623	0.0826875	5	5	0.571107	0.0337901	5	5	0.695289	0.0371628	5	5
AFMID	P1P2	0.937241	-0.130089	5	5	0.165001	0.519007	4	4	0.450812	-0.0465666	4	4
AFP	P1	0.315474	-0.392571	5	5	0.0344842	-0.76091	5	5	0.0093764	-0.43546	5	5
AFP	P2	0.288455	0.00012817	5	5	0.050621	-0.593427	5	5	0.262763	-0.227228	5	5
AFTPH	P1P2	0.839597	-0.0155218	5	5	0.72517	0.225708	5	5	0.865561	0.117614	5	5
AGA	P1P2	0.465344	0.36413	5	5	0.417625	0.241286	5	5	0.313524	0.286467	5	5
AGAP1	P1P2	0.243274	-0.19385	4	4	0.456445	-0.265216	4	4	0.225435	-0.21488	4	4
AGAP10	ENST00000413193.2	0.568694	0.104935	6	6	0.0381307	0.539146	6	6	0.0453966	0.323931	6	6
AGAP11	P1P2	0.419334	-0.545325	5	5	0.219546	-0.106892	5	5	0.0929502	-0.635956	5	5
AGAP2	P1P2	0.53173	-0.156003	5	5	0.0533981	0.954561	5	5	0.129054	0.0857295	5	5
AGAP3	P1P2	0.58435	0.40456	5	5	0.052171	-0.549107	5	5	0.407138	-0.331069	5	5
AGAP9	ENST00000453919.1	0.568694	0.104935	6	6	0.0381307	0.539146	6	6	0.0453966	0.323931	6	6
AGBL1	ENST00000421325.2	0.112392	-0.291749	5	5	0.118843	0.520452	5	5	0.684201	0.100069	5	5
AGBL1	ENST00000441037.2	0.32877	0.430752	5	5	0.937027	0.0324564	5	5	0.42681	0.027239	5	5
AGBL2	P1P2	0.454331	-0.434124	5	5	0.239635	0.674306	5	5	0.460121	-0.0177546	5	5
AGBL3	P1P2	0.144135	-0.277659	5	5	0.0797846	-0.660181	5	5	0.0149268	-0.33728	5	5
AGBL4	P1P2	0.712777	0.0781586	5	5	0.353184	-0.475647	5	5	0.832808	-0.328112	5	5
AGBL5	P1	0.958903	0.0131511	5	5	0.835745	-0.10468	5	5	0.909805	-0.112873	5	5
AGBL5	P2	0.62286	0.155234	5	5	0.939023	0.00775396	5	5	0.839991	0.0760881	5	5
AGER	P1P2	0.981911	0.462025	5	5	0.135938	0.503088	5	5	0.442044	0.608515	5	5
AGFG1	P1P2	0.459819	0.380853	5	5	0.236972	-0.335138	5	5	0.770774	-0.0938153	5	5
AGFG2	P1P2	0.664823	-0.0676206	5	5	0.777664	-0.232572	4	4	0.542432	-0.223089	4	4
AGGF1	P1P2	0.828013	-0.256849	5	5	0.56205	-0.571591	5	5	0.676847	-0.28442	5	5
AGK	P1P2	0.393016	-0.161499	5	5	0.469055	0.362902	5	5	0.577373	0.320901	5	5
AGL	P1P2	0.0268193	0.436769	5	5	0.836724	-0.0664855	5	5	0.135281	0.287809	5	5
AGMAT	P1P2	0.316668	0.0740961	5	5	0.89179	0.219171	4	4	0.627164	0.0489977	4	4
AGMO	P1P2	0.41366	-0.168268	5	5	0.54027	-0.108835	5	5	0.985659	-0.0608702	5	5
AGO1	P1P2	0.97139	-0.271778	5	5	0.0655562	0.535137	4	4	0.118315	0.200888	4	4
AGO2	P1P2	0.0345536	-0.829964	5	5	0.43759	-0.556847	5	5	0.113982	-0.687489	5	5
AGO3	P1P2	0.469638	0.0383508	5	5	0.827267	0.186029	5	5	0.891273	-0.076532	5	5
AGO4	P1P2	0.453207	0.557986	4	4	0.0260641	0.66388	4	4	0.0289194	0.492979	4	4
AGPAT1	P1	0.424098	0.355971	5	5	0.669219	0.0931322	5	5	0.389858	0.355567	5	5
AGPAT1	P2	0.938553	-0.0307998	5	5	0.00651836	-0.595084	5	5	0.0344486	-0.389877	5	5
AGPAT2	P1P2	0.373895	0.338222	5	5	0.358848	0.521689	5	5	0.267063	0.367923	5	5
AGPAT3	P1P2	0.0906784	-0.406278	5	5	0.784234	-0.118257	5	5	0.45405	-0.274597	5	5
AGPAT4	P1P2	0.108346	0.223309	5	5	0.407374	0.133693	5	5	0.57966	0.178501	5	5
AGPAT5	P1P2	0.368164	-0.471475	5	5	0.577945	-0.0425173	5	5	0.345863	-0.336761	5	5
AGPAT6	P1P2	0.432752	0.0798011	5	5	0.740904	0.0125926	5	5	0.721411	0.124833	5	5
AGPAT9	P1P2	0.568592	0.0471448	5	5	0.159655	-0.62792	5	5	0.334436	-0.269388	5	5
AGPS	P1P2	0.842175	-0.102367	5	5	0.09295	-1.02502	5	5	0.387558	-0.466491	5	5
AGR2	P1P2	0.964817	0.0339086	5	5	0.248776	0.411805	5	5	0.443038	0.103563	5	5
AGR3	P1P2	0.287134	-0.17604	3	3	0.914002	-0.0957006	3	3	0.543551	-0.111816	3	3
AGRN	P1P2	0.803048	0.137716	5	5	0.0323658	-0.669042	5	5	0.0596738	-0.303781	5	5
AGRP	P1P2	0.276639	0.00722228	5	5	0.364127	-0.465602	5	5	0.947007	-0.120583	5	5
AGT	P1P2	0.0844197	-0.510309	4	4	0.300657	-0.195046	4	4	0.0198818	-0.267689	4	4
AGTPBP1	P1P2	0.749759	0.0510767	3	3	0.0598698	0.426971	3	3	0.0821893	0.268132	3	3
AGTR1	P1P2	0.655864	0.0840038	5	5	0.693436	0.0414495	5	5	0.882688	0.0740798	5	5
AGTR2	P1P2	0.9068	0.0528516	5	5	0.642156	0.342454	4	4	0.460981	0.14841	4	4
AGTRAP	P1P2	0.102842	0.393051	5	5	0.0101573	0.534933	5	5	0.00785565	0.463992	5	5
AGXT	P1P2	0.467615	-0.289303	5	5	0.858333	-0.146202	5	5	0.623301	-0.340241	5	5
AGXT2	P1P2	0.661831	0.0371814	5	5	0.302417	0.135595	5	5	0.277283	0.086388	5	5
AHCTF1	P1P2	0.023956	-0.527545	5	5	0.213639	0.55309	5	5	0.674402	-0.00282099	5	5
AHCY	P1P2	0.473954	-0.491211	5	5	0.586833	-1.02434	5	5	0.889291	-0.760052	5	5
AHCYL1	P1	0.00739927	-0.97813	5	5	0.00154048	-1.01785	5	5	0.00188888	-0.954843	5	5
AHCYL1	P2	0.915626	0.00367575	5	5	0.0661166	-0.524021	5	5	0.167361	-0.348467	5	5
AHCYL2	P1P2	0.0249504	-1.22727	5	5	0.143784	-1.18649	4	4	0.121881	-1.05474	4	4
AHDC1	P1P2	0.274823	0.17274	5	5	0.780382	-0.0581172	5	5	0.490621	0.101703	5	5
AHI1	P1P2	0.65974	-0.00663786	5	5	0.39055	-0.474069	5	5	0.148663	-0.225259	5	5
AHNAK	P1	0.784611	-0.0222233	5	5	0.230407	-0.428093	5	5	0.275439	-0.0951005	5	5
AHNAK	P2	0.369482	0.229279	5	5	0.927722	0.15567	5	5	0.625668	0.288262	5	5
AHNAK2	P1	0.775122	-0.16739	5	5	0.694053	0.0552736	5	5	0.89987	-1.36117e-05	5	5
AHNAK2	P2	0.588605	0.0725074	5	5	0.235979	-0.624866	5	5	0.620347	-0.210933	5	5
AHR	P1P2	0.43372	0.0413662	5	5	0.00852284	0.592787	5	5	0.124276	0.310505	5	5
AHRR	P1P2	0.813907	-0.186819	5	5	0.729564	-0.0589984	5	5	0.741536	-0.135279	5	5
AHSA1	P1P2	0.714006	0.00715648	5	5	0.156576	0.921716	5	5	0.350158	0.153128	5	5
AHSA2	P1P2	0.993093	-0.190125	5	5	0.276913	-0.556459	5	5	0.487471	-0.2376	5	5
AHSG	P1P2	0.761893	-0.0958629	5	5	0.365454	-0.348654	5	5	0.389858	-0.318539	5	5
AHSP	P1P2	0.323489	0.763081	5	5	0.862274	-0.152825	5	5	0.594626	0.184378	5	5
AICDA	P1P2	0.831227	-0.0407251	5	5	0.413316	0.60452	5	5	0.309129	0.229482	5	5
AIDA	P1P2	0.912225	-0.202728	6	6	0.115032	-0.365803	6	6	0.304603	-0.411164	6	6
AIF1	P1P2	0.22316	-0.331803	5	5	0.911794	0.0872927	5	5	0.699618	-0.277835	5	5
AIF1L	P1P2	0.891465	-0.2707	5	5	0.912125	0.111936	5	5	0.941683	-0.0793819	5	5
AIFM1	P1P2	0.480085	-0.197447	5	5	0.702097	-0.102665	5	5	0.893917	-0.140378	5	5
AIFM2	P1P2	0.984542	-0.104154	5	5	0.754522	0.281874	5	5	0.96499	0.0222511	5	5
AIFM3	P1	0.473446	-0.0813607	5	5	0.908148	-0.233927	5	5	0.574521	-0.0714864	5	5
AIFM3	P2	0.989146	0.00903062	5	5	0.928054	-0.111826	5	5	0.920418	-0.32251	5	5
AIG1	P1P2	0.993093	-0.115603	5	5	0.378439	0.222945	5	5	0.508679	-0.0180403	5	5
AIM1	P1P2	0.742492	-0.0397684	5	5	0.804221	0.0544885	5	5	0.993663	-0.0186393	5	5
AIM1L	P1	0.167152	0.443118	5	5	0.84555	-0.0324303	5	5	0.226853	0.193781	5	5
AIM1L	P2	0.110262	-0.518588	5	5	0.223814	-0.428286	5	5	0.0363452	-0.399905	5	5
AIM2	P1P2	0.429374	0.0991681	5	5	0.356663	0.50088	5	5	0.151504	0.261081	5	5
AIMP1	P1P2	0.253666	0.422028	5	5	0.328194	-0.236909	5	5	0.984992	-0.102364	5	5
AIMP2	P1P2	0.199098	-0.428185	5	5	0.514326	-0.0499975	5	5	0.253264	-0.181451	5	5
AIP	P1P2	0.216958	0.369875	5	5	0.237802	0.658495	5	5	0.135719	0.439544	5	5
AIPL1	P1P2	0.12203	0.260731	5	5	0.500404	0.114074	5	5	0.154145	0.262657	5	5
AIRE	P1P2	0.128529	0.826723	5	5	0.545534	0.323755	4	4	0.568765	0.465344	4	4
AJAP1	P1P2	0.270498	-0.274296	5	5	0.998999	0.0287358	5	5	0.425837	-0.00516277	5	5
AJUBA	P1P2	0.134435	0.301981	5	5	0.196029	-0.0119574	5	5	0.104193	0.371384	5	5
AK1	P1P2	0.483747	-0.264762	4	4	0.749502	0.0726364	4	4	0.759448	-0.0774986	4	4
AK2	P1P2	0.675035	-0.0866532	5	5	0.565438	0.540823	5	5	0.786805	0.508764	5	5
AK3	P1P2	0.521502	0.0460997	5	5	0.679907	-0.077699	5	5	0.923073	-0.0981055	5	5
AK4	P1P2	0.0905998	0.435723	5	5	0.126336	-0.587379	5	5	0.665873	0.00846625	5	5
AK5	P1P2	0.167659	-0.766825	5	5	0.979657	-0.0163877	5	5	0.1943	-0.516789	5	5
AK7	P1P2	0.428893	0.233319	5	5	0.700238	0.571095	5	5	0.59289	0.393729	5	5
AK8	P1P2	0.299838	-0.292284	5	5	0.56205	0.0761852	5	5	0.39961	-0.286432	5	5
AK9	P1P2	0.175145	-0.111323	5	5	0.921081	-0.0698594	5	5	0.672571	0.0686649	5	5
AKAP1	P1P2	0.646362	-0.0858191	5	5	0.0936025	-0.418913	5	5	0.0651974	-0.223637	5	5
AKAP10	P1P2	0.617623	0.347977	5	5	0.171121	0.499285	5	5	0.278764	0.543625	5	5
AKAP11	P1P2	0.371684	0.153421	5	5	0.834113	0.0238896	5	5	0.834765	0.0886551	5	5
AKAP12	P1	0.934291	0.00129776	5	5	0.747862	-0.494099	5	5	0.574521	0.0106358	5	5
AKAP12	P2	0.87	0.0138012	5	5	0.152221	0.287755	5	5	0.312321	0.150778	5	5
AKAP13	P1P2	0.974677	-0.477094	5	5	0.490358	0.234223	5	5	0.98099	0.187922	5	5
AKAP14	P1P2	0.135943	-0.488689	5	5	0.555864	0.478991	5	5	0.759292	-0.0901526	5	5
AKAP17A	P1P2	0.800903	-0.326565	4	4	0.886618	-0.0270321	4	4	0.75518	-0.0359618	4	4
AKAP2	P1P2	0.100089	0.560723	5	5	0.342664	0.925773	5	5	0.238967	0.743248	5	5
AKAP3	P1	0.595729	-0.173999	5	5	0.368563	0.462696	5	5	0.804221	-0.0322503	5	5
AKAP3	P2	0.735647	-0.00167273	5	5	0.506804	0.0950861	5	5	0.859647	-0.419655	5	5
AKAP4	P1P2	0.273738	-0.406053	5	5	0.475237	-0.248183	5	5	0.20815	-0.282942	5	5
AKAP5	P1P2	0.0867393	0.558384	5	5	0.146094	0.825205	5	5	0.115907	0.668291	5	5
AKAP6	P1P2	0.471921	0.249475	5	5	0.314529	-0.387027	5	5	0.625668	0.0200625	5	5
AKAP7	P1P2	0.249235	-0.375615	5	5	0.834439	0.0412171	5	5	0.332347	-0.0290431	5	5
AKAP8	P1P2	0.664225	-0.199404	5	5	0.923737	-0.0376973	5	5	0.732708	-0.0364679	5	5
AKAP8L	P1P2	0.952335	-0.169093	5	5	0.696525	-0.288602	5	5	0.813939	-0.0934091	5	5
AKAP9	P1P2	0.662429	-0.0239271	5	5	0.558672	-0.157624	5	5	0.52708	-0.315006	5	5
AKIP1	P1P2	0.497164	-0.179752	5	5	0.0403656	-0.485948	5	5	0.0324335	-0.232124	5	5
AKIRIN1	P1P2	0.820953	-0.183719	5	5	0.427296	0.669213	5	5	0.345009	-0.0410361	5	5
AKIRIN2	P1P2	0.797342	-0.16542	4	4	0.954146	0.0147012	4	4	0.896226	-0.00715356	4	4
AKNA	P1	0.237904	0.649093	5	5	0.369454	0.494244	5	5	0.045204	0.300079	5	5
AKNA	P2	0.138121	-0.398078	5	5	0.337375	-0.282151	5	5	0.125509	-0.340114	5	5
AKNAD1	ENST00000370001.3	0.890363	0.0619182	4	4	0.803227	-0.0260659	4	4	0.784483	0.00616645	4	4
AKR1A1	P1P2	0.738199	0.172915	4	4	0.809743	-0.269964	4	4	0.9467	-0.00497331	4	4
AKR1B1	P1P2	0.587185	-0.252107	5	5	0.161775	-0.107109	5	5	0.141511	-0.304595	5	5
AKR1B10	P1P2	0.672627	0.0732681	5	5	0.832155	0.2781	5	5	0.694053	0.076122	5	5
AKR1B15	P1P2	0.713391	0.102121	5	5	0.523536	-0.0568334	5	5	0.48957	0.143307	5	5
AKR1C1	P1P2	0.108165	-0.256368	5	5	0.929715	0.0349188	5	5	0.390781	-0.20973	5	5
AKR1C2	P1	0.734746	0.0488942	7	7	0.764071	0.416642	7	7	0.925449	0.0207889	7	7
AKR1C2	P2	0.551661	0.362174	5	5	0.445029	0.461147	5	5	0.460629	0.334256	5	5
AKR1C3	P1P2	0.576445	0.146449	5	5	0.344795	0.265066	5	5	0.277653	0.190002	5	5
AKR1C4	P1P2	0.892768	0.0706599	5	5	0.0477775	-0.685325	5	5	0.186377	-0.40646	5	5
AKR1D1	P1P2	0.759381	-0.0143895	5	5	0.181275	-0.315629	5	5	0.424381	-0.21407	5	5
AKR1E2	P1P2	0.459318	0.114267	5	5	0.842606	-0.0481829	5	5	0.784877	-0.0925606	5	5
AKR7A2	P1P2	0.0884212	0.321586	5	5	0.487471	-0.485162	5	5	0.770774	0.0015918	5	5
AKR7A3	P1P2	0.794133	-0.0812256	5	5	0.827592	0.389739	5	5	0.941018	-0.00599249	5	5
AKT1	P1P2	0.409434	-0.459157	5	5	0.516755	0.115035	5	5	0.813939	0.0627477	5	5
AKT1S1	P1P2	0.556908	0.493989	5	5	0.389858	-0.0977236	5	5	0.965657	-0.0250604	5	5
AKT2	P1P2	0.0411284	0.477301	5	5	0.75484	0.332588	5	5	0.135281	0.334564	5	5
AKT3	P1P2	0.16526	0.313117	5	5	0.0696434	-0.625689	5	5	0.557548	-0.331485	5	5
AKTIP	P1P2	0.924789	0.272245	5	5	0.324075	0.571022	5	5	0.382071	0.421634	5	5
ALAD	P1P2	0.112205	-0.494508	5	5	0.237968	-0.393569	5	5	0.0373264	-0.316	5	5
ALAS1	P1P2	0.522574	0.0371495	5	5	0.386869	-0.232676	5	5	0.282866	0.00713225	5	5
ALAS2	P1P2	0.462828	0.0406207	5	5	0.866219	0.00175375	5	5	0.634578	-0.0668449	5	5
ALB	P1	0.163259	0.720047	5	5	0.327988	-0.237177	5	5	0.467773	-0.124133	5	5
ALB	P2	0.204046	-0.213241	5	5	0.810372	0.252036	5	5	0.694053	0.04062	5	5
ALCAM	P1P2	0.654376	0.212155	5	5	0.739641	0.0860105	5	5	0.798405	0.20419	5	5
ALDH16A1	P1P2	0.723254	-0.492194	5	5	0.096668	0.476467	5	5	0.561487	0.29528	5	5
ALDH18A1	P1P2	0.032612	-0.718756	4	4	0.28374	-0.359854	4	4	0.846169	-0.531157	4	4
ALDH1A1	P1P2	0.170985	0.34879	5	5	0.200402	0.689852	5	5	0.0366448	0.361392	5	5
ALDH1A2	P1P2	0.625193	0.228374	5	5	0.363464	0.389639	5	5	0.311521	0.246462	5	5
ALDH1A3	P1	0.306224	-0.0338329	5	5	0.119438	-0.0813504	5	5	0.0962492	-0.0575917	5	5
ALDH1A3	P2	0.989804	0.0713392	5	5	0.470701	-0.194596	4	4	0.293941	-0.200864	4	4
ALDH1B1	P1P2	0.698993	0.0791088	5	5	0.940353	-0.121588	5	5	0.615635	-0.0226587	5	5
ALDH1L1	P1P2	0.335138	-0.238311	5	5	0.621233	-0.280598	5	5	0.283617	-0.190094	5	5
ALDH1L2	P1P2	0.89179	0.187548	5	5	0.180321	-0.379333	5	5	0.501202	0.0182481	5	5
ALDH2	P1P2	0.157974	0.259909	5	5	0.505467	-0.0619305	5	5	0.786805	-0.0222594	5	5
ALDH3A1	P1P2	0.741246	-0.0115527	5	5	0.878401	-0.114213	5	5	0.694053	-0.0433331	5	5
ALDH3A2	P1P2	0.682885	-0.0202254	5	5	0.320397	0.526194	5	5	0.334436	0.325693	5	5
ALDH3B1	P1P2	0.39783	-0.0817138	5	5	0.718283	0.466745	5	5	0.7523	0.0526464	5	5
ALDH3B2	P1P2	0.573635	-0.0206652	5	5	0.0955819	0.0841943	5	5	0.143788	-0.0841912	5	5
ALDH4A1	P1P2	0.801454	-0.131171	5	5	0.416186	0.256332	5	5	0.661019	0.0471459	5	5
ALDH5A1	P1P2	0.308831	0.136025	6	6	0.661968	0.238821	6	6	0.383359	0.249048	6	6
ALDH6A1	P1P2	0.183964	0.276349	5	5	0.723289	0.0298801	5	5	0.391705	0.0976306	5	5
ALDH7A1	P1P2	0.115313	0.123755	5	5	0.525715	-0.468783	5	5	0.566004	-0.011192	5	5
ALDH8A1	P1P2	0.251955	-0.333982	5	5	0.762296	-0.369169	4	4	0.390462	-0.242639	4	4
ALDH9A1	P1P2	0.979938	-0.0272067	5	5	0.178426	0.622359	5	5	0.156821	0.235803	5	5
ALDOA	P1P2	0.725711	0.0145813	4	4	0.0230016	-0.572321	4	4	0.0541552	-0.346943	4	4
ALDOB	P1	0.147562	-0.40291	5	5	0.920418	-0.0683607	5	5	0.290429	-0.193916	5	5
ALDOB	P2	0.124639	0.478934	5	5	0.933371	0.283499	5	5	0.14563	0.0842332	5	5
ALDOC	P1P2	0.12203	-0.379986	5	5	0.252569	0.448614	5	5	0.954331	0.0197912	5	5
ALG1	P1P2	0.546987	-0.492584	5	5	0.672266	-0.503002	5	5	0.777175	-0.444751	5	5
ALG10	P1P2	0.482021	0.096827	4	4	0.642491	0.285357	4	4	0.454187	0.191092	4	4
ALG10B	P1P2	0.0821216	-0.345567	4	4	0.580875	0.238151	4	4	0.515512	-0.0844101	4	4
ALG11	P1P2	0.833801	-0.0372351	5	5	0.750397	-0.399786	5	5	0.655575	-0.0743293	5	5
ALG12	P1P2	0.00879863	-1.30604	5	5	0.000131038	-1.33218	5	5	0.000149001	-1.30038	5	5
ALG13	P1P2	0.260239	0.348217	5	5	0.522176	0.212734	5	5	0.193726	0.222062	5	5
ALG14	P1P2	0.881046	0.210563	5	5	0.868192	0.508046	5	5	0.779099	0.1586	5	5
ALG1L	ENST00000340333.3	0.362487	-0.49707	5	5	0.287766	-0.0893726	5	5	0.980323	-0.422474	5	5
ALG2	P1P2	0.136377	0.529266	5	5	0.559234	0.93792	5	5	0.354052	0.733593	5	5
ALG3	P1P2	0.147562	0.0611267	5	5	0.870166	-0.0329366	5	5	0.55811	0.0140951	5	5
ALG5	P1P2	0.032897	-0.687333	5	5	0.706131	0.0886105	5	5	0.222068	-0.0653658	5	5
ALG6	P1P2	0.368904	0.288117	4	4	0.343331	-0.220762	4	4	0.988437	-0.0311749	4	4
ALG8	P1P2	0.67956	-0.243248	5	5	0.295416	-0.367299	5	5	0.363685	-0.252191	5	5
ALG9	P1P2	0.842175	0.0763399	5	5	0.584821	0.397104	5	5	0.374829	0.152908	5	5
ALK	P1P2	0.860921	-0.0159446	5	5	0.880049	0.40158	5	5	0.795178	0.338952	5	5
ALKBH1	P1P2	0.714622	-0.482427	5	5	0.56657	0.185274	5	5	0.598686	-0.243529	5	5
ALKBH2	P1P2	0.387332	-0.164667	5	5	0.834765	-0.044299	5	5	0.353184	-0.241964	5	5
ALKBH3	P1P2	0.283245	-0.499779	5	5	0.192439	-0.556221	5	5	0.0670466	-0.401091	5	5
ALKBH4	P1P2	0.0271327	0.396288	5	5	0.749129	-0.0169087	5	5	0.172827	0.167426	5	5
ALKBH5	P1P2	0.892768	0.0844655	5	5	0.145746	-0.48062	5	5	0.260277	-0.228449	5	5
ALKBH6	P1P2	0.532001	0.0395518	5	5	0.172827	-0.00707388	5	5	0.370346	0.0505284	5	5
ALKBH7	P1P2	0.712777	-0.282583	5	5	0.358629	0.24903	5	5	0.660413	0.00925853	5	5
ALKBH8	P1P2	0.170208	-0.449304	4	4	0.329005	0.0593997	4	4	0.117217	-0.295807	4	4
ALLC	P1P2	0.0817034	-0.327139	5	5	0.688505	0.0398196	5	5	0.601011	-0.0780522	5	5
ALMS1	P1P2	0.678654	-0.175973	5	5	0.790345	0.212238	5	5	0.63995	0.127125	5	5
ALOX12	P1P2	0.689251	0.370595	5	5	0.918427	0.126875	5	5	0.624484	0.473223	5	5
ALOX12B	P1P2	0.744987	0.569656	5	5	0.916144	0.0769434	3	3	0.431447	0.0693335	3	3
ALOX15	P1P2	0.939865	0.00647841	5	5	0.200255	-0.446324	5	5	0.275439	-0.225656	5	5
ALOX15B	P1P2	0.860273	0.534549	5	5	0.803227	-0.0151125	4	4	0.366176	-0.119909	4	4
ALOX5	P1P2	0.153174	-0.536036	5	5	0.606257	0.0588897	5	5	0.197479	-0.355932	5	5
ALOX5AP	P1P2	0.219734	0.227631	5	5	0.103128	-0.304303	5	5	0.571107	-0.136607	5	5
ALOXE3	P1P2	0.318664	0.482563	5	5	0.0454579	-0.527399	4	4	0.198094	-0.293677	4	4
ALPI	P1P2	0.629286	0.268407	5	5	0.193869	-0.462791	5	5	0.438577	-0.236073	5	5
ALPK1	P1P2	0.98783	-0.457888	5	5	0.492728	-0.0162448	5	5	0.638157	-0.166603	5	5
ALPK2	ENST00000361673.3	0.771966	-0.051565	5	5	0.257104	0.431193	5	5	0.561487	0.345353	5	5
ALPK3	P1P2	0.374339	0.449896	5	5	0.712239	0.395959	4	4	0.62253	0.422928	4	4
ALPL	P1	0.815187	-0.0302623	5	5	0.786805	0.228084	5	5	0.924401	0.125712	5	5
ALPL	P2	0.933963	-0.0051613	5	5	0.380988	-0.30758	4	4	0.331559	-0.340873	4	4
ALPP	P1P2	0.0393236	-0.268206	5	5	0.893256	0.045256	5	5	0.347148	-0.0859605	5	5
ALPPL2	P1P2	0.414602	0.145601	5	5	0.0395166	0.643412	5	5	0.0374029	0.394506	5	5
ALS2	P1P2	0.0364283	-0.549297	5	5	0.376178	0.687133	4	4	0.729034	-0.0606148	4	4
ALS2CL	P1P2	0.204339	-0.296292	5	5	0.108631	-0.348683	5	5	0.0567887	-0.31038	5	5
ALS2CR11	P1P2	0.165637	-0.341728	5	5	0.970656	-0.186627	5	5	0.454554	-0.345439	5	5
ALS2CR12	P1P2	0.0553014	0.238573	5	5	0.871501	0.0436248	4	4	0.448569	0.141099	4	4
ALX1	P1P2	0.513499	0.138171	5	5	0.81686	-0.0431868	5	5	0.915109	0.047492	5	5
ALX3	P1P2	0.442486	-0.148393	5	5	0.095915	0.460562	5	5	0.318771	0.206468	5	5
ALX4	P1P2	0.602605	0.231639	5	5	0.272688	-0.677055	5	5	0.341178	-0.222708	5	5
ALYREF	P1P2	0.0417453	0.758578	5	5	0.00620397	0.87934	5	5	0.00247753	0.732897	5	5
AMACR	P1P2	0.93593	0.0657933	5	5	0.122241	0.757869	5	5	0.146558	0.386177	5	5
AMBN	P1P2	0.106545	0.57951	5	5	0.751275	0.0976019	4	4	0.0273125	0.284182	4	4
AMBP	P1P2	0.429856	0.225019	5	5	0.6589	0.359962	5	5	0.306353	0.160917	5	5
AMBRA1	P1P2	0.157731	-0.304871	5	5	0.860303	0.0181227	5	5	0.397741	-0.148725	5	5
AMD1	P1P2	0.689554	0.0817298	5	5	0.863589	-0.207453	5	5	0.821084	-0.0830269	5	5
AMDHD1	P1P2	0.396681	0.327012	5	5	0.474462	-0.456961	5	5	0.978323	-0.0661666	5	5
AMDHD2	P1P2	0.732542	-0.0557598	5	5	0.700857	0.113814	5	5	0.638157	-0.0146638	5	5
AMELX	P1P2	0.545342	0.0229059	5	5	0.841952	-0.0719964	5	5	0.684201	0.0387906	5	5
AMELY	P1P2	0.631043	-0.0407532	5	5	0.8728	-0.0561518	5	5	0.542484	-0.0209897	5	5
AMER1	P1P2	0.519361	0.193475	5	5	0.714848	0.0887741	5	5	0.483809	0.0904631	5	5
AMER2	P1P2	0.467362	0.061663	5	5	0.792599	0.198393	5	5	0.694671	0.063955	5	5
AMER3	P1P2	0.732232	-0.161551	5	5	0.170991	-0.423974	5	5	0.293491	-0.279396	5	5
AMFR	P1P2	0.912264	0.0892683	4	4	0.958615	0.0176115	4	4	0.983216	0.0371567	4	4
AMH	P1P2	0.435659	0.0148376	5	5	0.213024	-0.486448	5	5	0.617989	-0.0834912	5	5
AMHR2	P1P2	0.67805	-0.168873	5	5	0.275991	-0.752071	5	5	0.216423	-0.409997	5	5
AMICA1	P1P2	0.329587	-0.184639	5	5	0.679295	-0.126455	5	5	0.403364	-0.262066	5	5
AMIGO1	P1P2	0.754051	0.106493	5	5	0.753252	-0.0416481	5	5	0.675013	0.0663377	5	5
AMIGO2	P1P2	0.573635	0.00916867	5	5	0.451031	0.166866	5	5	0.370346	0.256879	5	5
AMIGO3	P1	0.338994	-0.255216	4	4	0.0999492	-0.549673	4	4	0.108929	-0.402444	4	4
AMIGO3	P2	0.136584	0.435211	4	4	0.292223	0.409531	4	4	0.153508	0.411823	4	4
AMMECR1	P1P2	0.788099	0.0905851	5	5	0.956662	-0.303391	5	5	0.536957	0.0291613	5	5
AMMECR1L	P1P2	0.140992	0.30182	5	5	0.771413	0.550978	5	5	0.332347	0.347432	5	5
AMN	P1	0.603754	-0.0420962	5	5	0.248433	-0.0771998	5	5	0.654971	-0.0606787	5	5
AMN	P2	0.839597	-0.0657528	5	5	0.473429	-0.483322	5	5	0.55027	-0.209926	5	5
AMN1	P1P2	0.556354	-0.0391845	5	5	0.465214	-0.021105	5	5	0.484854	0.0117767	5	5
AMOT	P1P2	0.0945972	-0.59289	5	5	0.295802	0.322861	5	5	0.460121	-0.167244	5	5
AMOTL1	P1P2	0.899943	0.469224	5	5	0.38664	0.533102	5	5	0.156821	0.252678	5	5
AMOTL2	P1P2	0.432268	0.503731	5	5	0.403599	-0.163984	5	5	0.198061	-0.0814909	5	5
AMPD1	P1P2	0.109804	-0.741213	5	5	0.453624	-0.293977	4	4	0.0640646	-0.401106	4	4
AMPD2	P1	0.0211761	-0.82081	5	5	0.767899	-0.123417	5	5	0.0511666	-0.525994	5	5
AMPD2	P2	0.537698	-0.384679	5	5	0.114461	-0.31685	5	5	0.110953	-0.273116	5	5
AMPD3	P1P2	0.122428	-0.357629	5	5	0.608011	-0.272593	5	5	0.144247	-0.163589	5	5
AMPH	P1P2	0.559124	0.000288814	5	5	0.841298	0.249939	5	5	0.641745	0.0171763	5	5
AMT	P1P2	0.180854	-0.332055	5	5	0.317555	-0.37723	5	5	0.127794	-0.332879	5	5
AMTN	P1P2	0.934618	0.0989296	5	5	0.411885	0.52882	5	5	0.574521	0.313875	5	5
AMY1B	ENST00000330330.5,ENST00000370080.3	0.442976	0.0782907	5	5	0.851118	0.0238464	5	5	0.477566	0.0119216	5	5
AMY2A	P1P2	0.329996	0.109594	5	5	0.265265	-0.236658	5	5	0.805515	-0.0321888	5	5
AMY2B	P1P2	0.961531	-0.762575	5	5	0.551945	-0.0148819	5	5	0.608011	-0.181928	5	5
AMZ1	P1P2	0.860273	0.247655	5	5	0.843587	0.024247	5	5	0.442044	0.135951	5	5
AMZ2	P1P2	0.728822	-0.30127	5	5	0.599848	-0.367108	5	5	0.96499	-0.499428	5	5
ANAPC1	P1P2	0.130405	-0.431552	5	5	0.905829	-0.279563	5	5	0.280624	-0.25793	5	5
ANAPC10	P1P2	0.0292327	-0.647892	5	5	0.572528	-0.605374	5	5	0.0137621	-0.511676	5	5
ANAPC11	P1P2	0.90778	0.0213994	5	5	0.720785	-0.175813	5	5	0.79905	-0.0124021	5	5
ANAPC13	P1P2	0.1173	-0.720477	6	6	0.233488	0.738264	6	6	0.966223	0.0055233	6	6
ANAPC15	P1P2	0.851861	-0.0173005	5	5	0.622709	0.146911	5	5	0.863589	0.114684	5	5
ANAPC16	P1P2	0.546438	-0.106764	5	5	0.490095	-0.0448328	5	5	0.766941	-0.0873354	5	5
ANAPC2	P1P2	0.26622	-0.660141	5	5	0.849807	0.167742	5	5	0.68236	-0.0714066	5	5
ANAPC4	P1P2	0.000606715	-0.702349	5	5	0.631212	0.000332734	3	3	0.0684011	-0.554784	3	3
ANAPC5	P1P2	0.348112	-0.213466	5	5	0.891273	-0.589914	5	5	0.517837	-0.340591	5	5
ANAPC7	P1P2	0.797314	0.0193586	5	5	0.240974	-0.601283	5	5	0.277653	-0.231123	5	5
ANG	P1P2	0.758126	-0.00542012	5	5	0.802604	0.069819	5	5	0.742799	-0.119314	5	5
ANGEL1	P1P2	0.825123	-0.0611182	5	5	0.842606	-0.340591	5	5	0.805515	-0.0528893	5	5
ANGEL2	P1P2	0.449374	-0.134934	5	5	0.213024	-0.506606	5	5	0.72768	-0.172955	5	5
ANGPT1	P1P2	0.119268	-0.514054	5	5	0.405012	-0.0148499	5	5	0.0906953	-0.361088	5	5
ANGPT2	P1P2	0.475993	0.242405	5	5	0.301634	-0.328043	5	5	0.683587	-0.0623218	5	5
ANGPT4	P1P2	0.117809	0.287029	5	5	0.895901	-0.28012	5	5	0.556425	-0.0681903	5	5
ANGPTL1	P1P2	0.372568	-0.356924	5	5	0.224611	0.617252	5	5	0.717033	0.293916	5	5
ANGPTL2	P1P2	0.0726712	0.368716	5	5	0.510289	0.400665	5	5	0.167876	0.362202	5	5
ANGPTL3	P1P2	0.251273	0.32523	5	5	0.471368	0.12353	5	5	0.834113	0.104731	5	5
ANGPTL4	P1P2	0.28696	0.21133	5	5	0.808752	-0.0147359	5	5	0.393556	-0.0330087	5	5
ANGPTL5	P1P2	0.0929816	-0.458325	5	5	0.759291	0.469956	5	5	0.651955	-0.359203	5	5
ANGPTL6	P1P2	0.404303	0.89669	5	5	0.340008	0.467803	4	4	0.73255	0.320682	4	4
ANGPTL7	P1P2	0.258498	0.367488	5	5	0.0525774	-0.495713	5	5	0.520005	-0.288675	5	5
ANHX	P1P2	0.110723	-0.456539	5	5	0.827267	0.0872247	5	5	0.3699	-0.358157	5	5
ANK1	P1P2	0.426012	0.834796	5	5	0.631007	0.0240956	5	5	0.477048	0.399924	5	5
ANK2	ENST00000264366.6	0.578135	0.0295742	5	5	0.405484	0.253799	5	5	0.745329	0.00627535	5	5
ANK3	P1P2	0.235943	-0.0649978	5	5	0.515675	0.27092	5	5	0.227174	-0.0474421	5	5
ANKAR	P1P2	0.089973	0.489723	5	5	0.855708	0.0826338	5	5	0.258511	0.185887	5	5
ANKDD1A	P1P2	0.616462	-0.0548295	5	5	0.690353	-0.164433	5	5	0.486423	-0.109631	5	5
ANKDD1B	P1P2	0.572871	-0.0451391	4	4	0.352454	0.304396	4	4	0.731143	0.079345	4	4
ANKEF1	P1P2	0.251614	0.0135925	5	5	0.180866	0.464209	5	5	0.126751	0.352817	5	5
ANKFN1	P1P2	0.854448	0.133335	5	5	0.468286	-0.0650003	5	5	0.7523	-0.0316368	5	5
ANKFY1	P1P2	0.00281271	0.627194	5	5	0.00990276	0.494572	5	5	0.000725596	0.546355	5	5
ANKH	P1P2	0.979938	0.131057	5	5	0.375955	-0.230758	5	5	0.233345	0.0508363	5	5
ANKHD1	P1P2	0.0698274	0.41987	5	5	0.933703	-0.0943896	5	5	0.192582	0.201223	5	5
ANKHD1-EIF4EBP3	P1P2	0.0698274	0.41987	5	5	0.933703	-0.0943896	5	5	0.192582	0.201223	5	5
ANKIB1	P1P2	0.722018	-0.31416	5	5	0.592601	-0.224441	5	5	0.332347	-0.121114	5	5
ANKK1	P1P2	0.215733	-0.227094	5	5	0.533654	-0.169417	5	5	0.209058	-0.178339	5	5
ANKLE1	P1P2	0.133152	-0.53121	5	5	0.750397	0.0405255	5	5	0.40572	-0.257564	5	5
ANKLE2	P1P2	0.422189	-0.240146	5	5	0.938358	-0.111958	5	5	0.469826	-0.114772	5	5
ANKMY1	P1P2	0.286152	0.0825676	7	7	0.910876	-0.0125041	7	7	0.588782	-0.0434274	7	7
ANKMY2	P1P2	0.400597	-0.158961	5	5	0.773333	-0.186806	5	5	0.491148	-0.140595	5	5
ANKRA2	P1P2	0.00285857	0.889334	5	5	0.791311	0.105253	5	5	0.0449354	0.480032	5	5
ANKRD1	P1P2	0.788734	-0.0962359	5	5	0.207848	-0.70517	5	5	0.360603	-0.300112	5	5
ANKRD10	P1P2	0.87552	0.00192986	5	5	0.725797	-0.334321	5	5	0.834765	-0.0356058	5	5
ANKRD11	P1P2	0.321876	-0.277694	5	5	0.314126	-0.6729	5	5	0.109463	-0.359119	5	5
ANKRD12	P1P2	0.164883	-0.392671	5	5	0.475237	0.0507838	5	5	0.234989	-0.120153	5	5
ANKRD13A	P1P2	0.332458	-0.0837034	5	5	0.562332	0.355266	5	5	0.438577	0.262313	5	5
ANKRD13B	P1P2	0.296773	-0.365936	5	5	0.249635	-0.561802	5	5	0.185543	-0.427813	5	5
ANKRD13C	P1P2	0.492994	0.199991	5	5	0.569971	-0.212552	5	5	0.96499	-0.0857218	5	5
ANKRD13D	P1P2	0.875845	0.143975	5	5	0.3699	-0.215534	5	5	0.531458	-0.0327325	5	5
ANKRD16	P1P2	0.924134	0.0606865	5	5	0.75484	0.619749	5	5	0.979657	0.251387	5	5
ANKRD17	P1P2	0.236269	0.0756562	5	5	0.000821509	-1.06375	5	5	0.0171651	-0.710894	5	5
ANKRD18A	ENST00000564591.1,ENST00000566717.2	0.362922	0.329486	5	5	0.773013	-0.13704	5	5	0.958327	0.0365394	5	5
ANKRD18B	P1P2	0.609516	0.138625	5	5	0.940353	-0.0191238	5	5	0.971656	0.0363903	5	5
ANKRD2	P1P2	0.687733	-0.0177283	5	5	0.375504	-0.0902901	5	5	0.354486	-0.208559	5	5
ANKRD22	P1P2	0.792862	-0.5806	5	5	0.149723	0.640412	5	5	0.490096	-0.00675564	5	5
ANKRD23	P1	0.398751	-0.202684	5	5	0.0530891	-0.398293	5	5	0.0325013	-0.210779	5	5
ANKRD23	P2	0.337625	0.339691	5	5	0.492728	-0.0712776	5	5	0.848497	-0.076254	5	5
ANKRD24	P1P2	0.318264	-0.254291	5	5	0.0999856	-0.463261	5	5	0.0444906	-0.26434	5	5
ANKRD26	P1P2	0.957589	-0.0820966	5	5	0.465214	0.235068	5	5	0.781023	0.239976	5	5
ANKRD27	P1P2	0.309745	0.23245	5	5	0.329022	0.0376965	5	5	0.236972	0.322509	5	5
ANKRD28	P1P2	0.508199	-0.360606	5	5	0.610352	-0.198337	5	5	0.280624	-0.226231	5	5
ANKRD29	P1P2	0.664225	-0.428995	5	5	0.344795	0.316022	5	5	0.800988	-0.0021535	5	5
ANKRD30A	P1P2	0.0194829	-0.577596	5	5	0.0852501	-0.510773	5	5	0.013257	-0.475583	5	5
ANKRD30B	P1P2	0.976321	0.0989414	5	5	0.725797	0.421456	5	5	0.557548	0.00159122	5	5
ANKRD31	P1P2	0.748109	0.36615	5	5	0.909474	0.108625	5	5	0.939023	-0.0568535	5	5
ANKRD32	P1P2	0.252297	-0.382856	5	5	0.114365	-0.396119	5	5	0.0672964	-0.35586	5	5
ANKRD33	P1P2	0.207915	-0.240374	3	3	0.164192	-0.349226	2	2	0.15516	-0.232729	2	2
ANKRD33B	P1P2	0.564127	-0.0360428	5	5	0.0780037	-0.368071	5	5	0.0797847	-0.231937	5	5
ANKRD34A	P1	0.749984	-0.0109792	5	5	0.228141	0.275224	5	5	0.245702	0.157722	5	5
ANKRD34A	P2	0.644586	0.0191789	5	5	0.954997	0.0484984	5	5	0.785519	0.0338386	5	5
ANKRD34B	P1	0.866107	-0.454788	5	5	0.76152	0.0353831	5	5	0.94501	-0.0108225	5	5
ANKRD34B	P2	0.877795	0.0408171	5	5	0.768218	-0.75492	5	5	0.594047	-0.322004	5	5
ANKRD34C	P1P2	0.847984	-0.130586	5	5	0.915441	0.0860516	5	5	0.75484	0.0248193	5	5
ANKRD35	P1P2	0.0609818	-0.441337	5	5	0.151743	-0.793702	5	5	0.0134131	-0.477321	5	5
ANKRD36	P1P2	0.456821	-0.220391	5	5	0.583098	-0.236083	5	5	0.385723	-0.197634	5	5
ANKRD36C	P1P2	0.595158	1.07078	5	5	0.304381	-0.317968	5	5	0.941683	0.151629	5	5
ANKRD37	P1P2	0.760637	0.0542332	5	5	0.225569	0.518774	5	5	0.275807	0.296836	5	5
ANKRD39	P1P2	0.0499727	-0.334171	5	5	0.772693	0.240687	5	5	0.301634	-0.195035	5	5
ANKRD40	P1P2	0.701742	0.231063	5	5	0.940353	-0.0528892	5	5	0.798405	0.0282282	5	5
ANKRD42	P1P2	0.468879	-0.0169431	5	5	0.586545	-0.192481	5	5	0.769496	0.337371	5	5
ANKRD44	ENST00000328737.2	0.991119	-0.472237	5	5	0.606549	0.154546	5	5	0.732079	0.0372236	5	5
ANKRD44	ENST00000450567.1	0.131246	-0.295375	5	5	0.297828	-0.0148294	4	4	0.0921105	-0.201874	4	4
ANKRD45	P1P2	0.349173	-0.529633	5	5	0.80681	0.000157766	5	5	0.570539	-0.0305857	5	5
ANKRD46	P1P2	0.217573	-0.597861	5	5	0.010084	-1.27039	5	5	0.00387546	-0.680296	5	5
ANKRD49	P1P2	0.452464	1.0125	6	6	0.584593	-0.73724	6	6	0.952847	0.137632	6	6
ANKRD50	P1P2	0.903534	-0.0474534	5	5	0.516485	0.177126	5	5	0.713289	0.107471	5	5
ANKRD52	P1P2	0.890813	0.418434	5	5	0.200713	-0.682307	4	4	0.0700595	-0.335037	4	4
ANKRD53	P1P2	0.318064	-0.439861	5	5	0.146791	0.252961	5	5	0.118449	0.0923045	5	5
ANKRD54	P1P2	0.960874	-0.114637	5	5	0.208755	0.152684	5	5	0.403364	-0.0588745	5	5
ANKRD55	ENST00000341048.4	0.63339	1.03936	5	5	0.919939	-0.285449	4	4	0.44188	-0.157778	4	4
ANKRD6	P1P2	0.312699	-0.318514	5	5	0.916436	-0.00928566	5	5	0.511364	0.0135769	5	5
ANKRD60	ENST00000457363.1	0.645178	-0.00691578	5	5	0.183744	-0.489902	5	5	0.43267	-0.113638	5	5
ANKRD61	P1P2	0.864161	-0.21322	5	5	0.595785	0.168844	5	5	0.792599	-0.0371721	5	5
ANKRD62	P1P2	0.53661	0.00471815	5	5	0.253959	-0.574303	5	5	0.193439	-0.350979	5	5
ANKRD63	P1P2	0.00465447	0.557479	5	5	0.884668	0.283803	5	5	0.113028	0.442386	5	5
ANKRD65	P1	0.318664	0.132928	5	5	0.345436	0.41282	5	5	0.149842	0.311356	5	5
ANKRD65	P2	0.0902859	-0.358737	5	5	0.730192	-0.383281	5	5	0.215183	-0.465591	5	5
ANKRD66	P1P2	0.0559335	0.659903	5	5	0.455563	0.421877	5	5	0.048726	0.386667	5	5
ANKRD7	P1	0.789051	0.0682213	5	5	0.0601281	0.414401	5	5	0.11227	0.269952	5	5
ANKRD7	P2	0.897986	-0.00816025	5	5	0.236806	0.290589	5	5	0.429734	0.180267	5	5
ANKRD9	P1P2	0.760009	-0.0551543	5	5	0.663748	0.100913	5	5	0.853084	-0.0816552	5	5
ANKS1A	P1P2	0.0849341	-1.02293	5	5	0.405956	0.51674	5	5	0.837377	-0.360701	5	5
ANKS1B	ENST00000329257.7,ENST00000547776.2	0.556354	-0.0883931	5	5	0.74313	0.314912	4	4	0.687997	0.1426	4	4
ANKS3	P1P2	0.469638	-0.142523	5	5	0.417385	-0.0370633	5	5	0.337375	-0.0897933	5	5
ANKS4B	P1P2	0.531575	-0.0951643	4	4	0.441325	-0.402672	4	4	0.907331	-0.154315	4	4
ANKS6	P1P2	0.175408	-0.349165	5	5	0.996998	-0.0126095	5	5	0.395878	-0.213777	5	5
ANKUB1	ENST00000446160.1	0.356005	-0.321449	5	5	0.198061	-0.559415	5	5	0.166079	-0.421532	5	5
ANKZF1	P1P2	0.657056	-0.0726669	5	5	0.0464757	-0.596464	5	5	0.0926253	-0.387977	5	5
ANLN	P1P2	0.351086	0.257215	5	5	0.534754	0.440954	5	5	0.292724	0.286655	5	5
ANO1	P1P2	0.0675073	0.436594	5	5	0.653161	0.106973	5	5	0.121636	0.271783	5	5
ANO10	P1P2	0.837986	-0.0197369	5	5	0.971989	0.201193	5	5	0.895239	0.0407502	5	5
ANO2	P1P2	0.909741	-0.0313707	5	5	0.202467	-0.475022	5	5	0.276544	-0.287633	5	5
ANO3	P1P2	0.527951	-0.105727	4	4	0.865614	0.333995	4	4	0.71015	0.108107	4	4
ANO4	P1P2	0.4474	-0.232191	5	5	0.622709	-0.067973	5	5	0.240304	-0.287969	5	5
ANO5	P1P2	0.868377	0.028863	5	5	0.532007	0.810851	5	5	0.623892	0.482753	5	5
ANO6	P1P2	0.804961	0.0113641	5	5	0.372583	0.00595454	5	5	0.622119	-0.266625	5	5
ANO7	P1P2	0.879095	0.0132005	5	5	0.603631	-0.0271758	5	5	0.654367	0.00632788	5	5
ANO8	P1P2	0.506088	0.0378685	5	5	0.00546633	0.808092	5	5	0.0298834	0.675529	5	5
ANO9	P1P2	0.870649	-0.0202834	5	5	0.467517	-0.39291	5	5	0.460629	-0.0724399	5	5
ANP32A	P1P2	0.248221	-0.283466	5	5	0.831177	-0.232308	5	5	0.269231	-0.268742	5	5
ANP32B	P1P2	0.0372471	-0.667807	5	5	0.00571755	-0.609759	5	5	0.00363527	-0.638783	5	5
ANP32D	P1P2	0.178581	0.267458	5	5	0.524625	0.0340642	5	5	0.197189	0.198382	5	5
ANP32E	P1P2	0.339081	0.101803	5	5	0.501202	-0.0037957	5	5	0.252916	0.29841	5	5
ANPEP	P1	0.14077	0.285293	5	5	0.983658	-0.00451677	5	5	0.392167	0.202799	5	5
ANPEP	P2	0.489102	-0.0723677	5	5	0.832808	0.0531695	5	5	0.642943	-0.0361907	5	5
ANTXR1	P1P2	0.405233	0.489799	5	5	0.319583	0.500499	5	5	0.0866245	0.290034	5	5
ANTXR2	P1P2	0.970733	0.150037	5	5	0.138591	0.517192	5	5	0.304381	0.333614	5	5
ANXA1	P1P2	0.319465	0.0314986	5	5	0.783592	0.244647	5	5	0.701477	-0.209297	5	5
ANXA10	P1P2	0.0359881	-0.506923	5	5	0.402658	0.221151	5	5	0.326955	-0.216283	5	5
ANXA11	P1P2	0.80241	-0.0451761	5	5	0.346934	-0.426672	5	5	0.572813	-0.244877	5	5
ANXA13	P1P2	0.894398	-0.185964	5	5	0.199815	0.394959	5	5	0.560923	0.00703045	5	5
ANXA2	P1P2	0.556908	-0.279529	5	5	0.264012	-0.880819	5	5	0.151504	-0.54624	5	5
ANXA2R	P1P2	0.190303	0.101036	5	5	0.87939	0.0735036	5	5	0.497485	0.488636	5	5
ANXA3	P1P2	0.337833	-0.233125	5	5	0.391704	0.348772	5	5	0.808753	-0.0333585	5	5
ANXA4	P1P2	0.573073	0.0906195	5	5	0.172038	0.40257	5	5	0.174679	0.282462	5	5
ANXA5	P1P2	0.28547	0.346662	5	5	0.169428	0.455714	5	5	0.134844	0.365031	5	5
ANXA6	P1P2	0.0598533	0.492415	5	5	0.558953	-0.0933689	5	5	0.121034	0.324006	5	5
ANXA7	P1P2	0.103714	0.50635	5	5	0.169688	0.38587	5	5	0.0694507	0.434699	5	5
ANXA8	P1P2	0.748273	-0.0997021	6	6	0.0202436	0.547518	6	6	0.0805253	0.278426	6	6
ANXA8L1	ENST00000359178.4	0.930685	0.00933371	5	5	0.0149612	0.547518	5	5	0.03888	0.278426	5	5
ANXA9	P1P2	0.210731	0.2516	5	5	0.556425	0.0240192	5	5	0.853084	0.0913172	5	5
AOAH	P1P2	0.62286	-0.202096	5	5	0.0399189	-0.392804	5	5	0.0663018	-0.272756	5	5
AOC1	P1	0.943145	-0.138252	5	5	0.147724	0.392105	5	5	0.373032	0.195173	5	5
AOC1	P2	0.977308	-0.0726001	5	5	0.801635	-0.123264	5	5	0.760565	-0.0385256	5	5
AOC2	P1P2	0.381922	-0.0352483	5	5	0.990328	-0.114235	5	5	0.877412	0.00957429	5	5
AOC3	P1P2	0.217265	-0.209468	5	5	0.0563552	-0.564499	5	5	0.0249704	-0.346408	5	5
AOX1	P1	0.373895	0.0314318	5	5	0.710173	0.529652	5	5	0.125922	0.338804	5	5
AOX1	P2	0.780179	0.0783784	5	5	0.745962	-0.429317	5	5	0.881369	-0.0132034	5	5
AP1AR	P1P2	0.599163	0.045832	5	5	0.499873	-0.441098	5	5	0.406665	0.00803346	5	5
AP1B1	P1P2	0.702965	-0.139875	5	5	0.866876	-0.059583	5	5	0.692819	0.0470836	5	5
AP1G1	P1P2	0.97928	-0.133548	5	5	0.889291	-0.234918	5	5	0.902518	-0.0772242	5	5
AP1G2	P1P2	0.29411	0.340472	5	5	0.95966	0.0594652	5	5	0.60509	0.0732469	5	5
AP1M1	P1P2	0.171759	-0.347326	5	5	0.363702	-0.254441	4	4	0.172671	-0.289824	4	4
AP1M2	P1P2	0.0128811	0.365629	5	5	0.404305	0.823674	5	5	0.0538125	0.53161	5	5
AP1S1	P1P2	0.449868	-0.846706	5	5	0.227174	-0.815934	5	5	0.284368	-0.83132	5	5
AP1S2	P1P2	0.329178	0.0297523	5	5	0.720159	-0.0989037	5	5	0.540823	0.068502	5	5
AP1S3	P1P2	0.260589	-0.285568	5	5	0.795823	-0.192986	5	5	0.303202	-0.156953	5	5
AP2A1	P1P2	0.171501	-0.779862	5	5	0.54637	0.102376	5	5	0.792599	-0.252147	5	5
AP2A2	P1P2	0.546987	-0.187393	5	5	0.473945	0.0651276	5	5	0.430223	-0.174451	5	5
AP2B1	P1P2	0.922497	-0.0643594	5	5	0.442044	-0.0734171	5	5	0.676236	-0.00418196	5	5
AP2M1	P1	0.747261	-0.727146	4	4	0.274602	-0.281779	4	4	0.324164	-0.484353	4	4
AP2M1	P2	0.465344	0.0672427	5	5	0.6174	0.165837	5	5	0.41475	0.246629	5	5
AP2S1	P1P2	0.794769	-0.444864	5	5	0.243668	-1.25877	5	5	0.572813	-1.09866	5	5
AP3B1	P1P2	0.0683776	0.306136	5	5	0.259216	0.567781	5	5	0.0697079	0.383119	5	5
AP3B2	P1P2	0.497687	-0.132296	5	5	0.675013	0.494148	5	5	0.916436	0.0427612	5	5
AP3D1	P1P2	0.0934639	0.327761	5	5	0.0293199	-0.470189	5	5	0.503866	-0.217273	5	5
AP3M1	P1P2	0.146642	0.207441	5	5	0.356227	0.114035	5	5	0.164297	0.0986986	5	5
AP3M2	P1P2	0.151874	0.58729	5	5	0.307541	0.0139309	5	5	0.10455	0.4272	5	5
AP3S1	P1P2	0.0112228	-0.72455	5	5	0.467773	-0.107478	5	5	0.0188726	-0.472214	5	5
AP3S2	P1P2	0.456549	0.127958	6	6	0.807994	-0.0134988	6	6	0.537312	0.0572294	6	6
AP4B1	P1P2	0.593445	0.659304	5	5	0.701119	0.308923	4	4	0.605451	0.172266	4	4
AP4E1	P1P2	0.503454	-0.0406216	5	5	0.433161	-0.264275	5	5	0.377535	-0.330119	5	5
AP4M1	P1P2	0.738756	0.243285	5	5	0.980323	0.528616	5	5	0.569971	0.421457	5	5
AP4S1	P1P2	0.260471	-0.0265043	6	6	0.708786	-0.858132	6	6	0.85261	0.0302052	6	6
AP5B1	P1P2	0.875845	-0.0428444	5	5	0.973656	-0.435571	5	5	0.882028	-0.433032	5	5
AP5M1	P1P2	0.43809	-0.316379	5	5	0.749129	-0.0135096	5	5	0.397275	-0.164831	5	5
AP5S1	P1P2	0.811988	-0.153823	5	5	0.876753	-0.766626	5	5	0.741536	-0.412563	5	5
AP5Z1	P1P2	0.827692	-0.0925531	5	5	0.12448	-0.784899	5	5	0.185821	-0.456892	5	5
APAF1	P1P2	0.141215	0.295984	5	5	0.442293	0.255548	5	5	0.147257	0.333381	5	5
APBA1	P1P2	0.685308	0.055861	5	5	0.534754	-0.0417049	5	5	0.614459	0.0326326	5	5
APBA2	P1P2	0.125857	-0.273105	5	5	0.0926252	-0.565618	5	5	0.0435251	-0.419362	5	5
APBA3	P1P2	0.120939	0.562415	5	5	0.396343	0.0688507	5	5	0.866876	0.26644	5	5
APBB1	P1P2	0.81903	0.0260673	5	5	0.881369	-0.129325	5	5	0.847187	-0.292008	5	5
APBB1IP	P1P2	0.99704	0.026403	5	5	0.291574	-0.0177783	5	5	0.439566	-0.180096	5	5
APBB2	P1P2	0.563013	-0.01547	5	5	0.160028	-0.160113	5	5	0.282866	-0.213785	5	5
APBB3	P1P2	0.310728	0.36857	5	5	0.82271	-0.0481614	5	5	0.60509	0.0412313	5	5
APC	P1	0.752486	0.107033	5	5	0.826941	-0.029996	5	5	0.855708	-0.0447916	5	5
APC	P2	0.317465	-0.303738	5	5	0.226531	0.461241	5	5	0.796468	0.0506757	5	5
APC2	P1	0.220975	0.401805	5	5	0.487209	0.974818	5	5	0.122242	0.562799	5	5
APC2	P2	0.414761	-0.209633	4	4	0.699041	-0.352036	4	4	0.376683	-0.166111	4	4
APCDD1	P1P2	0.365537	-0.294115	5	5	0.730192	-0.0385701	5	5	0.759928	-0.0692391	5	5
APCDD1L	P1P2	0.425054	-0.250998	5	5	0.0490135	0.401836	5	5	0.318771	0.243153	5	5
APCS	P1P2	0.660039	0.0901728	5	5	0.43759	-0.469516	5	5	0.271775	0.0569954	5	5
APEH	P1P2	0.726964	0.0523427	5	5	0.348651	-0.582124	5	5	0.62271	-0.14373	5	5
APEX1	P1P2	0.758753	0.0468156	5	5	0.253785	0.372333	5	5	0.434634	0.206519	5	5
APEX2	P1P2	0.917018	0.00230759	4	4	0.267399	-0.293226	3	3	0.521569	-0.145459	3	3
APH1A	P1P2	0.0111176	0.670853	5	5	0.0693223	0.428772	5	5	0.00595631	0.507171	5	5
APH1B	P1P2	0.991119	-0.0691311	5	5	0.128317	0.31886	5	5	0.306749	0.0739944	5	5
API5	P1P2	0.0376244	0.583486	5	5	0.628632	0.500861	5	5	0.04703	0.358861	5	5
APIP	P1P2	0.0656731	-0.298156	5	5	0.107805	-0.451899	5	5	0.0234961	-0.2768	5	5
APITD1	P1P2	0.542606	0.0281999	5	5	0.172432	0.338169	5	5	0.159531	0.21561	5	5
APITD1-CORT	P1P2	0.542606	0.0281999	5	5	0.172432	0.338169	5	5	0.159531	0.21561	5	5
APLF	P1P2	0.450363	0.762603	5	5	0.726927	0.243865	4	4	0.863041	0.148724	4	4
APLN	P1P2	0.425533	0.230078	5	5	0.846532	0.0525442	5	5	0.471883	0.167903	5	5
APLNR	P1P2	0.500042	-0.399608	5	5	0.589714	0.276989	5	5	0.893917	-0.0419666	5	5
APLP1	P1P2	0.514562	-0.69315	5	5	0.272505	-0.288246	5	5	0.206343	-0.468997	5	5
APLP2	P1P2	0.75186	-0.0221711	5	5	0.928386	0.0201588	5	5	0.997665	-0.215929	5	5
APMAP	P1P2	0.97139	-0.127655	5	5	0.322028	-0.00309923	5	5	0.626853	-0.00580917	5	5
APOA1	P1P2	0.790638	-0.273476	5	5	0.273786	0.733263	5	5	0.68052	0.138647	5	5
APOA1BP	P1P2	0.780812	0.0439228	5	5	0.475237	-0.482403	5	5	0.718283	-0.132245	5	5
APOA2	P1P2	0.390509	-0.219751	5	5	0.292724	-0.689717	5	5	0.444531	-0.131081	5	5
APOA4	P1P2	0.92617	-0.226696	4	4	0.323476	0.130043	4	4	0.748793	0.0683769	4	4
APOA5	P1P2	0.560234	0.221599	5	5	0.646842	0.534341	5	5	0.447524	0.0669794	5	5
APOB	P1P2	0.385975	0.305593	5	5	0.663444	0.0217328	5	5	0.909142	0.261165	5	5
APOBEC1	P1P2	0.277203	0.167562	4	4	0.788438	-0.00786521	4	4	0.414096	0.160926	4	4
APOBEC2	P1P2	0.472937	-0.483962	5	5	0.469055	-0.357252	5	5	0.777175	-0.267611	5	5
APOBEC3A	P1P2	0.924134	-0.060524	5	5	0.532007	-0.259725	5	5	0.524898	-0.162191	5	5
APOBEC3A_B	P1P2	0.924134	-0.060524	5	5	0.532007	-0.259725	5	5	0.524898	-0.162191	5	5
APOBEC3B	P1P2	0.794451	0.0529853	5	5	0.061625	0.68622	5	5	0.199815	0.379289	5	5
APOBEC3C	P1P2	0.571951	0.00299083	5	5	0.692202	-0.291359	5	5	0.953665	0.00322307	5	5
APOBEC3D	P1P2	0.571951	0.00299083	5	5	0.692202	-0.291359	5	5	0.953665	0.00322307	5	5
APOBEC3F	P1P2	0.41037	-0.306559	5	5	0.284744	0.353905	5	5	0.702717	-0.0203433	5	5
APOBEC3G	P1P2	0.201125	0.276344	5	5	0.495896	-0.304412	5	5	0.989661	-0.0567177	5	5
APOBEC3H	P1P2	0.904514	0.0681721	5	5	0.383438	-0.0277671	5	5	0.502799	-0.165115	5	5
APOBEC4	P1P2	0.154483	0.590618	5	5	0.558391	-0.0407882	5	5	0.377083	0.456416	5	5
APOBR	P1	0.146872	0.405192	5	5	0.397042	-0.39617	5	5	0.906492	0.103796	5	5
APOBR	P2	0.972048	0.0694302	5	5	0.767579	0.0116224	5	5	0.853084	0.0837693	5	5
APOC1	P1P2	0.246872	-0.0336304	5	5	0.549991	0.428807	5	5	0.29081	0.305585	5	5
APOC2	P1P2	0.520431	-0.17121	5	5	0.231221	-0.0164043	5	5	0.391242	-0.135244	5	5
APOC3	P1P2	0.238889	0.396176	5	5	0.47653	0.409602	5	5	0.204846	0.36718	5	5
APOC4	P1P2	0.201415	-0.343081	5	5	0.105356	-0.482727	5	5	0.024488	-0.279742	5	5
APOD	P1P2	0.782711	-0.254556	5	5	0.255528	-0.047756	5	5	0.278394	-0.151156	5	5
APOE	P1P2	0.778914	-0.251523	5	5	0.474462	0.108501	5	5	0.40572	-0.051324	5	5
APOF	P1P2	0.00230611	-1.05135	5	5	0.0288881	-1.28304	5	5	0.00335411	-1.16719	5	5
APOH	P1	0.261288	0.0441498	5	5	0.791633	-0.152066	5	5	0.367673	-0.0539579	5	5
APOH	P2	0.30759	-0.450834	5	5	0.621528	0.34995	5	5	0.576232	-0.00101439	5	5
APOL1	P1P2	0.102668	-0.390394	5	5	0.882028	-0.117494	5	5	0.247749	-0.315511	5	5
APOL2	P1P2	0.451105	0.0617229	5	5	0.691585	-0.0644042	5	5	0.501202	0.178337	5	5
APOL3	P1P2	0.777649	0.279737	5	5	0.15682	-0.483647	5	5	0.420031	-0.222591	5	5
APOL4	P1P2	0.783344	-0.3175	5	5	0.325719	-0.066967	5	5	0.535305	-0.216589	5	5
APOL5	ENST00000249044.2	0.645474	-0.16337	5	5	0.156943	0.40851	5	5	0.383894	0.208864	5	5
APOL6	P1P2	0.525543	0.784002	4	4	0.478211	0.123353	4	4	0.175933	0.157613	4	4
APOLD1	P1P2	0.50398	0.0400179	5	5	0.529267	0.00269193	5	5	0.984992	-0.0308318	5	5
APOM	P1P2	0.0698031	-0.961047	7	7	0.420164	-0.704081	7	7	0.186514	-1.14593	7	7
APOO	P1P2	0.975335	-0.104811	5	5	0.723289	-0.284354	5	5	0.777175	-0.319961	5	5
APOOL	P1P2	0.11694	0.307799	5	5	0.365676	-0.058969	5	5	0.953665	0.0780543	5	5
APOPT1	P1P2	0.744987	-0.101202	5	5	0.280624	-0.40171	5	5	0.588849	-0.103029	5	5
APP	P1P2	0.205223	-0.318453	5	5	0.47653	0.0211367	5	5	0.883348	-0.220574	5	5
APPBP2	P1P2	0.0152516	-0.507291	4	4	0.616924	-0.140251	4	4	0.0783905	-0.459417	4	4
APPL1	P1P2	0.977636	0.0569663	5	5	0.994997	-0.218947	5	5	0.779099	-0.0150214	5	5
APPL2	P1P2	0.144589	0.443135	5	5	0.815562	0.216203	5	5	0.335274	0.343655	5	5
APRT	P1P2	0.208485	0.00268604	5	5	0.895239	-0.0306539	5	5	0.502799	0.01388	5	5
APTX	P1	0.777333	0.047595	5	5	0.288905	-0.445106	5	5	0.471368	-0.0428183	5	5
APTX	P2	0.104152	-0.392763	5	5	0.515675	-0.176874	5	5	0.064349	-0.278928	5	5
AQP1	ENST00000509504.1	0.0701459	0.770812	5	5	0.275807	0.212021	5	5	0.0666734	0.469644	5	5
AQP10	P1P2	0.629579	-0.172731	5	5	0.843914	0.098403	5	5	0.765664	-0.0608396	5	5
AQP11	P1P2	0.0516824	-0.367036	5	5	0.0721078	0.775218	4	4	0.833743	0.082553	4	4
AQP12A	P1P2	0.47906	-0.0268628	5	5	0.365454	-0.262126	5	5	0.507608	-0.118322	5	5
AQP12B	P1P2	0.97402	0.0141028	5	5	0.180866	-0.223885	5	5	0.380706	-0.228237	5	5
AQP2	P1P2	0.246872	-0.180722	5	5	0.785519	-0.0296685	5	5	0.80681	0.353223	5	5
AQP3	P1	0.904187	-0.02708	5	5	0.362142	-0.0509861	5	5	0.394484	-0.185098	5	5
AQP3	P2	0.133685	0.543374	5	5	0.203357	-0.559115	5	5	0.808753	0.0859407	5	5
AQP4	P1P2	0.871298	-0.00806164	5	5	0.752617	0.310647	5	5	0.859647	0.187393	5	5
AQP5	P1P2	0.859302	-0.216206	5	5	0.289666	-0.444178	5	5	0.382526	-0.280867	5	5
AQP6	P1P2	0.65646	-0.221716	5	5	0.471625	0.0611185	5	5	0.758655	0.041337	5	5
AQP7	P1P2	0.124234	-0.540067	5	5	0.0987844	-0.824892	5	5	0.0361219	-0.577904	5	5
AQP8	P1P2	0.259194	0.288337	5	5	0.184296	-0.012875	5	5	0.681133	0.0187527	5	5
AQP9	P1P2	0.595444	0.0688607	5	5	0.360602	-0.512771	5	5	0.525443	0.00939249	5	5
AQPEP	P1P2	0.0853825	-0.394749	5	5	0.843914	0.194216	5	5	0.531458	0.000535709	5	5
AQR	P1P2	0.146527	-1.04213	5	5	0.839075	-0.0372644	2	2	0.955161	0.0103082	2	2
AR	P1P2	0.408264	-0.578893	5	5	0.731764	0.0926203	5	5	0.396343	-0.306722	5	5
ARAF	P1P2	0.31349	-0.411235	5	5	0.209664	0.448586	5	5	0.690969	-0.0156892	5	5
ARAP1	P1	0.338248	-0.401247	5	5	0.116782	-0.37541	5	5	0.087861	-0.331101	5	5
ARAP1	P2	0.0102092	0.804881	5	5	0.123662	0.450517	5	5	0.0118386	0.562193	5	5
ARAP2	P1P2	0.651745	-0.562168	4	4	0.858633	0.0896638	4	4	0.600889	-0.0423116	4	4
ARAP3	P1P2	0.939365	0.0136933	4	4	0.446892	0.17914	4	4	0.415702	0.115582	4	4
ARC	P1P2	0.176725	-0.189431	5	5	0.643832	0.00765196	4	4	0.976504	-0.014956	4	4
ARCN1	P1P2	0.0042655	-0.679989	3	3	0.0598698	-1.39937	3	3	0.00541385	-1.02591	3	3
AREG	P1P2	0.721401	-0.264723	5	5	0.737433	0.0247989	5	5	0.970322	-0.127944	5	5
AREL1	P1P2	0.943145	-0.132089	5	5	0.0822593	-0.818721	5	5	0.163033	-0.520262	5	5
ARF1	P1P2	0.788416	-0.121901	5	5	0.155357	-0.55625	5	5	0.174413	-0.333743	5	5
ARF3	P1P2	0.804961	0.279143	5	5	0.260631	0.871467	5	5	0.351885	0.383218	5	5
ARF4	P1P2	0.498733	0.0310042	5	5	0.0666733	-0.297667	5	5	0.0708746	-0.197217	5	5
ARF5	P1	0.0269899	-0.64856	5	5	0.253785	-0.393878	5	5	0.0312999	-0.471659	5	5
ARF5	P2	0.903534	0.099241	5	5	0.204547	0.46264	5	5	0.358411	0.387309	5	5
ARF6	P1	0.731301	0.379892	5	5	0.83346	0.912454	5	5	0.828244	0.682619	5	5
ARF6	P2	0.689858	-0.178212	5	5	0.39055	0.751897	5	5	0.881369	0.0862163	5	5
ARFGAP1	P1P2	0.556077	-0.288497	5	5	0.187214	0.870495	5	5	0.278394	0.310391	5	5
ARFGAP2	P1P2	0.962188	-0.173819	5	5	0.533654	-0.263981	5	5	0.695907	-0.693289	5	5
ARFGAP3	P1P2	0.96416	0.00946851	5	5	0.968323	-0.0360593	5	5	0.854396	0.0486204	5	5
ARFGEF1	P1P2	0.50556	0.0484615	5	5	0.555304	-0.413125	5	5	0.853084	-0.253402	5	5
ARFGEF2	P1P2	0.777017	-0.104496	5	5	0.415707	0.657439	5	5	0.653764	0.180663	5	5
ARFIP1	P1P2	0.781445	-0.179695	5	5	0.791311	-0.208349	5	5	0.984325	-0.271184	5	5
ARFIP2	P1P2	0.882348	-0.0466678	5	5	0.0908547	-0.344155	5	5	0.486947	-0.0685451	5	5
ARFRP1	P1P2	0.745611	-0.0814669	5	5	0.964657	0.213376	5	5	0.941018	0.0881158	5	5
ARG1	P1P2	0.118683	-0.311407	5	5	0.967656	-0.121508	5	5	0.213947	-0.163223	5	5
ARG2	P1P2	0.393016	-0.346627	5	5	0.318771	-0.661682	5	5	0.327368	-0.504154	5	5
ARGFX	P1P2	0.675035	-0.389765	5	5	0.0665204	-1.07357	4	4	0.129501	-0.497795	4	4
ARGLU1	P1P2	0.075881	-0.82666	5	5	0.569278	0.0670946	3	3	0.401114	-0.153115	3	3
ARHGAP1	P1P2	0.318264	-0.366953	5	5	0.847842	-0.643207	5	5	0.568269	-0.361337	5	5
ARHGAP10	P1P2	0.550284	-0.255647	5	5	0.759928	-0.0770939	5	5	0.727052	-0.0580241	5	5
ARHGAP11A	P1P2	0.87487	-0.0303745	5	5	0.179914	-0.505983	5	5	0.252223	-0.289807	5	5
ARHGAP11B	P1P2	0.887555	0.15171	5	5	0.75357	0.211831	5	5	0.545814	0.112363	5	5
ARHGAP12	P1P2	0.728202	0.0927048	5	5	0.348006	0.680054	5	5	0.312722	0.0899051	5	5
ARHGAP15	P1P2	0.555801	0.145127	5	5	0.193296	-0.506667	5	5	0.617989	-0.275306	5	5
ARHGAP17	P1P2	0.506088	-0.347228	5	5	0.499076	-1.09848	5	5	0.786805	-0.38272	5	5
ARHGAP18	P1P2	0.304085	0.017764	5	5	0.834765	0.0213071	5	5	0.444531	0.0318445	5	5
ARHGAP19	P1P2	0.604329	0.186854	5	5	0.729564	-0.0414421	5	5	0.962325	0.0339013	5	5
ARHGAP20	P1P2	0.240868	-0.159008	5	5	0.72925	-0.0397397	5	5	0.271046	-0.246408	5	5
ARHGAP21	P1P2	0.762521	0.0171241	5	5	0.429002	0.389027	5	5	0.574521	-0.00782837	5	5
ARHGAP22	P1P2	0.649918	-0.162786	5	5	0.499076	0.0980732	5	5	0.985659	0.0623479	5	5
ARHGAP23	P1P2	0.834572	-0.0909589	4	4	0.652234	0.336313	4	4	0.857899	0.103365	4	4
ARHGAP24	P1P2	0.949709	-0.0336651	5	5	0.567702	-0.00431006	5	5	0.629819	-0.0189876	5	5
ARHGAP25	P1P2	0.00377975	-0.473389	5	5	0.493783	0.403023	5	5	0.156087	-0.284412	5	5
ARHGAP26	P1P2	0.520966	0.47825	5	5	0.671351	0.109545	5	5	0.377083	0.280565	5	5
ARHGAP27	P1	0.695638	-0.302716	5	5	0.470339	-0.45324	5	5	0.416666	-0.0697277	5	5
ARHGAP27	P2	0.981582	0.0675989	5	5	0.191584	-0.360481	5	5	0.442541	-0.241963	5	5
ARHGAP28	P1P2	0.20774	-0.316304	5	5	0.761202	-0.0561189	5	5	0.541377	-0.0263319	5	5
ARHGAP29	P1P2	0.125247	0.496653	5	5	0.303201	0.234253	5	5	0.0641082	0.324361	5	5
ARHGAP30	P1P2	0.456322	0.0113647	5	5	0.861617	0.0235607	5	5	0.503332	0.157341	5	5
ARHGAP31	P1P2	0.455077	-0.0362851	5	5	0.604798	-0.102963	5	5	0.737748	0.0916818	5	5
ARHGAP32	ENST00000310343.9	0.844111	-0.00644253	5	5	0.877082	0.307874	5	5	0.69838	0.147622	5	5
ARHGAP33	P1P2	0.0845618	-0.444696	5	5	0.096082	-0.726224	5	5	0.0370222	-0.551314	5	5
ARHGAP35	ENST00000404338.3	0.0427488	-0.473337	5	5	0.656783	-0.105209	5	5	0.138146	-0.385113	5	5
ARHGAP36	P1P2	0.972705	-0.465723	5	5	0.91312	-0.0446344	5	5	0.344582	-0.138571	5	5
ARHGAP39	P1P2	0.786684	0.0346576	4	4	0.248979	0.426319	4	4	0.406126	0.0278546	4	4
ARHGAP4	P1	0.0827839	0.670293	6	6	0.0447426	0.498287	6	6	0.0063996	0.491249	6	6
ARHGAP4	P2	0.0310688	0.462897	4	4	0.337648	1.09885	4	4	0.132122	0.777758	4	4
ARHGAP40	P1P2	0.776773	-0.0354735	4	4	0.854964	-0.0512889	4	4	0.909555	-0.0939695	4	4
ARHGAP42	P1P2	0.630457	0.0486894	5	5	0.444033	-0.0189943	5	5	0.864246	0.00388628	5	5
ARHGAP44	P1P2	0.989146	-0.0215532	5	5	0.429734	-0.40814	5	5	0.493255	-0.201085	5	5
ARHGAP5	P1P2	0.790956	0.0371869	5	5	0.377535	0.782764	5	5	0.168134	0.313423	5	5
ARHGAP6	P1P2	0.249235	0.426091	5	5	0.829547	-0.18926	5	5	0.659808	0.0524019	5	5
ARHGAP8	P1	0.803378	0.0131327	7	7	0.664827	-0.074938	7	7	0.949603	-0.0910748	7	7
ARHGAP8	P2	0.0954134	-0.400649	5	5	0.510826	0.0703415	5	5	0.183331	-0.30864	5	5
ARHGAP9	P1P2	0.625193	-0.579096	5	5	0.500234	0.0313979	4	4	0.213502	0.424775	4	4
ARHGDIA	P1P2	0.0305685	-0.570906	4	4	0.77444	0.0622612	4	4	0.127154	-0.347331	4	4
ARHGDIB	P1P2	0.560789	0.125465	5	5	0.976989	0.00768626	5	5	0.599266	0.186783	5	5
ARHGDIG	P1P2	0.425327	0.233213	6	6	0.273727	0.332136	6	6	0.168094	0.308231	6	6
ARHGEF1	P1	0.337625	-0.358965	5	5	0.249635	-0.430154	5	5	0.11649	-0.265944	5	5
ARHGEF1	P2	0.180318	0.339032	5	5	0.603049	0.264003	5	5	0.118055	0.253078	5	5
ARHGEF10	P1P2	0.347477	0.067851	5	5	0.785198	0.0295059	5	5	0.422445	0.152011	5	5
ARHGEF10L	P1P2	0.434008	0.176817	4	4	0.908443	-0.0110161	4	4	0.564334	-0.00590211	4	4
ARHGEF11	P1P2	0.918243	0.101869	5	5	0.210577	-0.231951	5	5	0.265265	0.00120239	5	5
ARHGEF12	P1P2	0.209082	-0.0426547	5	5	0.231384	0.431437	5	5	0.15246	0.325026	5	5
ARHGEF15	P1P2	0.443957	-0.292895	5	5	0.516485	-0.806207	5	5	0.261695	-0.474089	5	5
ARHGEF16	P1P2	0.928064	0.0147482	5	5	0.21012	-0.902021	5	5	0.299682	-0.489828	5	5
ARHGEF17	P1P2	0.681373	-0.0117992	5	5	0.507608	-0.015838	5	5	0.410458	0.223127	5	5
ARHGEF18	P1P2	0.652294	0.17398	5	5	0.783913	0.112238	5	5	0.712665	0.143109	5	5
ARHGEF19	P1P2	0.46333	0.48503	5	5	0.996331	-0.0649759	5	5	0.430712	-0.0355969	5	5
ARHGEF2	P1P2	0.827371	0.0877669	5	5	0.240303	-0.78974	5	5	0.277283	-0.339674	5	5
ARHGEF25	P1P2	0.962517	-0.0178787	5	5	0.75484	-0.126654	5	5	0.802928	-0.093395	5	5
ARHGEF26	P1P2	0.0282103	-0.558271	5	5	0.690969	-0.203291	5	5	0.0573343	-0.392877	5	5
ARHGEF28	P1P2	0.715853	-0.36264	5	5	0.0794974	-0.528002	5	5	0.185821	-0.426177	5	5
ARHGEF3	P1P2	0.436145	-0.125447	5	5	0.569971	0.0261774	5	5	0.853084	-0.000781563	5	5
ARHGEF33	ENST00000398800.4	0.682583	-0.148899	5	5	0.424381	0.00821495	5	5	0.378892	-0.0376235	5	5
ARHGEF35	ENST00000378115.2	0.477561	-0.441706	8	8	0.849928	-0.369797	8	8	0.603007	-0.201559	8	8
ARHGEF35	ENST00000543357.1	0.597685	0.0777341	2	2	0.934101	0.0522442	2	2	0.826687	0.0649891	2	2
ARHGEF37	P1	0.493254	0.0657515	5	5	0.434143	-0.06199	5	5	0.372584	0.324942	5	5
ARHGEF37	P2	0.324298	-0.496322	5	5	0.723289	0.174844	5	5	0.783592	-0.121133	5	5
ARHGEF38	P1P2	0.180989	-0.288707	5	5	0.76152	0.0479387	5	5	0.315133	-0.212543	5	5
ARHGEF39	P1P2	0.205813	-0.312053	5	5	0.348651	0.333416	5	5	0.851118	0.179194	5	5
ARHGEF4	P1P2	0.215733	0.404605	5	5	0.186377	-0.92022	5	5	0.388477	-0.187963	5	5
ARHGEF40	P1P2	0.0805537	-0.110901	5	5	0.196608	-0.0859879	5	5	0.0650757	-0.0984443	5	5
ARHGEF5	P1P2	0.510846	-0.588314	5	5	0.0577188	-0.95564	5	5	0.130111	-0.771977	5	5
ARHGEF6	P1P2	0.484196	-0.555096	5	5	0.587941	-0.0280814	4	4	0.723421	-0.056205	4	4
ARHGEF7	ENST00000370623.3	0.407097	0.210815	5	5	0.636068	0.618119	5	5	0.342452	0.317226	5	5
ARHGEF9	P1P2	0.951842	0.00554348	4	4	0.725174	0.0621644	4	4	0.759448	0.0109392	4	4
ARID1A	P1P2	0.182607	0.359147	5	5	0.862603	0.0262924	5	5	0.504933	0.0471239	5	5
ARID1B	P1	0.477525	-0.261396	5	5	0.509484	-0.156824	5	5	0.459106	-0.425672	5	5
ARID1B	P2	0.311674	0.19431	3	3	0.780124	-0.143295	3	3	0.736574	-0.0150703	3	3
ARID2	P1P2	0.784611	-0.353723	5	5	0.246724	0.654508	5	5	0.800988	0.0884076	5	5
ARID3A	P1P2	0.58435	-0.0799969	5	5	0.0955819	-0.664551	5	5	0.180322	-0.501899	5	5
ARID3B	P1P2	0.579827	0.328614	5	5	0.902147	0.0367473	4	4	0.966067	0.0183754	4	4
ARID3C	P1P2	0.0972289	-0.0300523	5	5	0.172819	-0.415095	4	4	0.785201	-0.102243	4	4
ARID4A	P1P2	0.204046	-0.572103	5	5	0.455058	-0.808714	5	5	0.382071	-0.690408	5	5
ARID4B	P1P2	0.193417	0.22509	4	4	0.690408	0.189868	4	4	0.303944	0.207479	4	4
ARID5A	P1P2	0.130196	-0.41062	5	5	0.110486	0.390821	5	5	0.927722	-0.00749927	5	5
ARID5B	ENST00000279873.7	0.321473	-0.0492466	5	5	0.890942	0.112693	5	5	0.286631	-0.155587	5	5
ARIH1	P1P2	0.693811	-0.0304099	5	5	0.808105	-0.138072	5	5	0.999666	-0.0917706	5	5
ARIH2	P1P2	0.000354193	0.586147	5	5	0.0153103	0.797649	5	5	0.000421841	0.656562	5	5
ARIH2OS	P1P2	0.372382	0.586213	6	6	0.546917	-0.237592	6	6	0.485326	0.381669	6	6
ARL1	P1P2	0.304085	0.304632	5	5	0.369008	-0.274664	5	5	0.950335	-0.0621063	5	5
ARL10	P1P2	0.992435	-0.0178789	5	5	0.280437	0.214339	5	5	0.302809	0.0289937	5	5
ARL11	P1P2	0.163758	0.34429	5	5	0.0964165	-0.545933	5	5	0.539165	-0.196558	5	5
ARL13A	P1P2	0.13209	-0.263567	5	5	0.357099	0.364481	5	5	0.910468	-0.157726	5	5
ARL13B	P1P2	0.873896	-0.0279947	5	5	0.655575	-0.0117515	5	5	0.629819	-0.019477	5	5
ARL14	P1P2	0.045972	-0.38205	5	5	0.302417	-0.50541	5	5	0.0312999	-0.313512	5	5
ARL14EP	P1P2	0.897333	0.0184257	5	5	0.0175588	0.481751	5	5	0.030908	0.224416	5	5
ARL14EPL	ENST00000601302.2	0.761265	-0.0951793	5	5	0.957661	-0.154605	5	5	0.751666	-0.0710793	5	5
ARL15	P1P2	0.952992	-0.339426	5	5	0.142304	0.702257	5	5	0.317151	0.464882	5	5
ARL16	P1P2	0.378342	0.256258	5	5	0.189884	-0.703788	5	5	0.605673	-0.346508	5	5
ARL17A	ENST00000329240.4,ENST00000336125.5,ENST00000445552.2	0.123775	-0.498686	6	6	0.954974	-0.0167087	6	6	0.353707	-0.187544	6	6
ARL17B	ENST00000434041.2,ENST00000450673.3,ENST00000570618.1	0.123775	-0.498686	6	6	0.954974	-0.0167087	6	6	0.353707	-0.187544	6	6
ARL2	P1P2	0.327058	-0.247667	6	6	0.478196	-0.488811	6	6	0.274062	-0.299727	6	6
ARL2BP	P1P2	0.412248	0.360085	5	5	0.238634	0.285855	5	5	0.128633	0.222014	5	5
ARL3	P1P2	0.734723	0.165562	4	4	0.630482	-0.127944	4	4	0.52522	-0.0772903	4	4
ARL4A	P1P2	0.241861	-0.129091	5	5	0.960326	0.346762	5	5	0.613872	-0.2729	5	5
ARL4C	P1P2	0.918243	0.0163847	5	5	0.219546	0.474208	5	5	0.330682	0.277857	5	5
ARL4D	P1P2	0.771966	-0.0197296	5	5	0.00729008	0.700123	5	5	0.0326372	0.433792	5	5
ARL5A	P1P2	0.51403	0.0927453	5	5	0.947673	-0.230935	5	5	0.68543	-0.0488287	5	5
ARL5B	P1P2	0.837019	0.107412	5	5	0.137259	-0.279241	5	5	0.378892	0.0045872	5	5
ARL5C	P1P2	0.23093	-0.0756578	5	5	0.559797	-0.206907	5	5	0.196898	-0.105397	5	5
ARL6	P1P2	0.273377	-0.0593135	5	5	0.43611	-0.422841	5	5	0.220175	-0.128035	5	5
ARL6IP1	P1	0.298111	-0.304354	5	5	0.0297259	-0.807485	5	5	0.0231396	-0.443773	5	5
ARL6IP1	P2	0.84863	-0.128534	5	5	0.439566	0.413111	5	5	0.597524	0.0331925	5	5
ARL6IP4	P1P2	0.557015	-0.0845595	6	6	0.711058	-0.145317	6	6	0.490112	-0.313153	6	6
ARL6IP5	P1P2	0.712777	-0.0631895	5	5	0.546092	0.0835148	5	5	0.73901	0.0196084	5	5
ARL6IP6	P1P2	0.0905998	-0.24843	5	5	0.454554	-0.0838984	5	5	0.146558	-0.296097	5	5
ARL8A	P1P2	0.723872	0.00820523	5	5	0.128633	-0.832532	5	5	0.1556	-0.215228	5	5
ARL8B	P1P2	0.884951	0.194313	5	5	0.211951	0.698993	5	5	0.214873	0.447611	5	5
ARL9	P1P2	0.666621	-0.202435	5	5	0.273419	-0.773231	5	5	0.415707	-0.626016	5	5
ARMC1	P1P2	0.623151	0.0282306	5	5	0.177618	-0.681465	5	5	0.190875	-0.157094	5	5
ARMC10	P1P2	0.0661581	-0.288074	5	5	0.768857	0.131329	5	5	0.344155	-0.135014	5	5
ARMC12	P1P2	0.690162	-0.33844	5	5	0.581378	0.000352329	5	5	0.915109	0.0668514	5	5
ARMC2	P1P2	0.134864	-0.463088	5	5	0.756429	0.0806573	5	5	0.217981	-0.227396	5	5
ARMC3	P1P2	0.515627	-0.354557	5	5	0.598289	0.189023	4	4	0.904368	0.0883527	4	4
ARMC4	P1P2	0.834444	-0.691907	5	5	0.779099	-0.527665	5	5	0.848497	-0.674215	5	5
ARMC5	P1P2	0.556354	0.082208	5	5	0.121636	0.557082	5	5	0.128423	0.373194	5	5
ARMC6	P1P2	0.818777	0.460291	6	6	0.0315149	-0.741218	6	6	0.116624	-0.0206352	6	6
ARMC7	P1P2	0.51403	-0.253322	5	5	0.0144844	-0.912393	5	5	0.0215213	-0.649065	5	5
ARMC8	P1P2	0.294299	-0.241938	5	5	0.642044	0.0491598	5	5	0.366784	-0.207736	5	5
ARMC9	P1P2	0.549734	-0.162382	5	5	0.326336	-0.816404	5	5	0.143102	-0.409956	5	5
ARMCX1	P1P2	0.542059	-0.831937	5	5	0.734597	-0.167085	5	5	0.68543	-0.51769	5	5
ARMCX2	P1P2	0.487808	0.0535782	5	5	0.424139	-0.082185	5	5	0.304775	-0.190457	5	5
ARMCX3	P1P2	0.023956	0.487827	5	5	0.255353	-0.464712	5	5	0.579088	0.0172098	5	5
ARMCX4	P1P2	0.532813	-0.297783	5	5	0.401484	0.348787	5	5	0.735857	-0.144054	5	5
ARMCX5	P1P2	0.625193	0.0235713	5	5	0.473171	0.033507	5	5	0.37618	0.181184	5	5
ARMCX5-GPRASP2	P1P2	0.625193	0.0235713	5	5	0.473171	0.033507	5	5	0.37618	0.181184	5	5
ARMCX6	P1P2	0.321473	0.192551	5	5	0.875921	-0.00122162	4	4	0.62187	0.00428401	4	4
ARMS2	P1P2	0.57729	0.141777	5	5	0.568836	0.269493	5	5	0.437096	0.226714	5	5
ARNT	P1P2	0.0301612	0.266229	5	5	0.610645	0.0987071	5	5	0.0844944	0.198505	5	5
ARNT2	P1P2	0.0980632	-0.634959	5	5	0.089033	-0.642407	5	5	0.00867075	-0.453339	5	5
ARNTL	P1P2	0.393466	-0.232844	4	4	0.617911	0.567492	4	4	0.913262	0.153431	4	4
ARNTL2	P1P2	0.943145	0.00481202	5	5	0.752935	-0.0909827	5	5	0.776535	-0.0592277	5	5
ARPC1A	P1P2	0.891092	0.0445404	4	4	0.0248654	0.603905	4	4	0.0837648	0.324223	4	4
ARPC1B	P1P2	0.689251	0.0483957	5	5	0.898878	0.00819942	5	5	0.9171	0.0282976	5	5
ARPC2	P1	0.926099	-0.0131468	5	5	0.228948	0.401445	5	5	0.355791	0.00866909	5	5
ARPC2	P2	0.30759	0.262166	5	5	0.0975101	0.696923	5	5	0.0508684	0.41203	5	5
ARPC3	P1	0.485125	0.0293371	3	3	0.849681	-0.175599	3	3	0.804258	-0.057995	3	3
ARPC3	P2	0.390509	-0.185229	5	5	0.422928	0.0742662	5	5	0.851773	-0.0451784	5	5
ARPC4	P1P2	0.775496	-0.0155186	7	7	0.805594	-0.0612902	7	7	0.666366	-0.1861	7	7
ARPC4-TTLL3	P1	0.60652	0.109673	6	6	0.639714	-0.042995	6	6	0.54084	0.0333389	6	6
ARPC4-TTLL3	P2	0.469385	0.488144	5	5	0.105987	0.329181	5	5	0.151028	0.408663	5	5
ARPC5	P1P2	0.0277983	-0.468131	5	5	0.282117	-0.911	5	5	0.0241709	-0.56498	5	5
ARPC5L	P1	0.143232	-0.375195	5	5	0.837377	0.368288	5	5	0.621528	0.111711	5	5
ARPC5L	P2	0.173316	0.0731984	5	5	0.483287	0.603731	5	5	0.256403	0.444475	5	5
ARPP19	P1P2	0.96416	0.0185598	5	5	0.454806	0.392772	5	5	0.409508	0.303314	5	5
ARPP21	ENST00000187397.4	0.835088	-0.00114142	5	5	0.855052	0.0668295	5	5	0.817835	0.0358578	5	5
ARR3	P1P2	0.0564648	0.578272	5	5	0.111047	-0.627977	5	5	0.873459	-0.00237371	5	5
ARRB1	P1P2	0.492994	-0.0168793	5	5	0.101547	-0.55086	5	5	0.108172	-0.397444	5	5
ARRB2	P1P2	0.298097	0.643134	4	4	0.988437	-0.0255422	4	4	0.565598	0.422455	4	4
ARRDC1	P1P2	0.648139	-0.0925111	5	5	0.951667	0.0942928	5	5	0.773333	0.0659242	5	5
ARRDC2	P1	0.514562	0.0492606	5	5	0.966323	0.185316	5	5	0.994997	0.00356171	5	5
ARRDC2	P2	0.971719	0.0380313	5	5	0.278764	-0.31982	5	5	0.347148	-0.124452	5	5
ARRDC3	P1P2	0.00718356	0.673707	5	5	0.000882985	1.02704	5	5	0.000319732	0.689079	5	5
ARRDC4	P1P2	0.0103804	-0.707932	5	5	0.488715	0.558526	4	4	0.28332	-0.0502325	4	4
ARRDC5	P1P2	0.956932	-0.0302599	5	5	0.94734	-0.389066	5	5	0.499076	-0.209663	5	5
ARSA	P1P2	0.382371	0.710301	5	5	0.138591	0.650916	5	5	0.158295	0.612874	5	5
ARSB	P1P2	0.720784	-0.137767	5	5	0.503066	0.0714404	5	5	0.427783	-0.0636638	5	5
ARSD	P1P2	0.940521	-0.0332187	5	5	0.871483	0.767406	5	5	0.699618	0.360841	5	5
ARSE	P1P2	0.809751	-0.00423992	5	5	0.789379	-0.112988	5	5	0.634578	-0.012333	5	5
ARSF	P1P2	0.0811269	-0.343839	5	5	0.638157	0.537193	5	5	0.619758	0.00103161	5	5
ARSG	ENST00000448504.2	0.773228	0.0331668	5	5	0.90318	0.0553045	5	5	0.917763	0.0253398	5	5
ARSH	ENST00000381130.2	0.104592	0.333056	5	5	0.791311	0.129925	5	5	0.206343	0.246463	5	5
ARSI	P1P2	0.660039	0.0675642	5	5	0.443038	-0.59147	5	5	0.472914	-0.337531	5	5
ARSJ	P1P2	0.077598	-0.554614	5	5	0.0444905	-0.664637	5	5	0.0168173	-0.560292	5	5
ARSK	P1P2	0.391876	0.482856	5	5	0.364127	-0.492702	5	5	0.678683	0.114753	5	5
ART1	P1P2	0.568592	0.189529	5	5	0.531184	0.0696448	5	5	0.258159	0.168339	5	5
ART3	P1	0.0462421	0.360274	5	5	0.345436	0.525845	5	5	0.0789258	0.443059	5	5
ART3	P2	0.0843391	-0.386786	5	5	0.203951	-0.616474	5	5	0.0895845	-0.469166	5	5
ART4	P1P2	0.422189	0.0329575	5	5	0.892264	0.152264	5	5	0.986326	-0.0948948	5	5
ART5	P1P2	0.701742	0.00652734	5	5	0.359067	0.424939	5	5	0.333182	0.0724795	5	5
ARTN	P1	0.0483574	-0.577586	5	5	0.805839	0.10528	5	5	0.258511	-0.406033	5	5
ARTN	P2	0.500828	0.531579	5	5	0.098699	-0.549626	5	5	0.529814	-0.19792	5	5
ARV1	P1P2	0.45732	-0.323062	5	5	0.651353	-0.0991476	5	5	0.923073	-0.146139	5	5
ARVCF	P1	0.0841909	0.221596	5	5	0.048155	-0.510828	5	5	0.467773	-0.186039	5	5
ARVCF	P2	0.588605	-0.0793766	5	5	0.367228	0.225249	5	5	0.381161	0.0130673	5	5
ARX	P1	0.0875006	0.888115	5	5	0.829221	-0.189365	5	5	0.284744	0.446992	5	5
ARX	P2	0.58435	0.236033	5	5	0.84326	0.00475425	5	5	0.960326	0.209325	5	5
AS3MT	P1P2	0.726345	0.00691653	5	5	0.0353131	0.885661	5	5	0.0923014	0.446982	5	5
ASAH1	P1P2	0.998355	0.155435	5	5	0.601302	0.000145526	5	5	0.718908	0.0777903	5	5
ASAH2	ENST00000395526.4	0.1697	-0.286574	5	5	0.737748	0.0913105	5	5	0.587697	-0.0493297	5	5
ASAH2B	P1P2	0.926099	-0.14337	5	5	0.972989	0.00280729	5	5	0.86885	0.0281733	5	5
ASAP1	P1P2	0.481111	-0.150992	5	5	0.187214	0.664577	5	5	0.348436	0.290189	5	5
ASAP2	P1P2	0.577853	-0.18631	5	5	0.40927	-0.0339314	5	5	0.301634	-0.192396	5	5
ASAP3	P1P2	0.858978	0.0917153	5	5	0.504933	-0.078504	5	5	0.72517	-0.0269633	5	5
ASB1	P1P2	0.478548	0.0311842	5	5	0.0911746	-0.418434	5	5	0.352318	-0.210563	5	5
ASB10	P1P2	0.708478	0.040388	5	5	0.754205	-0.418484	5	5	0.865561	0.0309389	5	5
ASB11	P1	0.54589	-0.188069	5	5	0.491147	-0.647194	5	5	0.830851	-0.514502	5	5
ASB11	P2	0.875845	0.00639378	5	5	0.204249	-0.547355	5	5	0.255004	-0.231668	5	5
ASB12	ENST00000362002.2	0.814547	-0.321808	5	5	0.0721234	0.643028	5	5	0.0779333	0.310905	5	5
ASB12	ENST00000396130.2	0.590596	-0.121314	5	5	0.480942	0.761466	5	5	0.956995	0.474866	5	5
ASB13	P1P2	0.249284	0.273635	4	4	0.468404	-0.368794	4	4	0.871133	-0.0707676	4	4
ASB14	P1P2	0.858978	-0.728072	5	5	0.556425	-0.0306119	5	5	0.429734	-0.378307	5	5
ASB15	P1P2	0.25504	-0.393718	5	5	0.199522	-0.437203	5	5	0.0543342	-0.244113	5	5
ASB16	P1P2	0.937897	-0.0167408	5	5	0.410458	0.0308666	5	5	0.765664	0.353597	5	5
ASB17	P1P2	0.636034	-0.0163133	5	5	0.344155	0.570996	5	5	0.573951	0.277341	5	5
ASB18	P1P2	0.982713	0.10115	4	4	0.14086	0.313329	4	4	0.272554	0.20724	4	4
ASB2	P1P2	0.0692571	-0.00550055	5	5	0.125302	-0.540319	5	5	0.849152	-0.130226	5	5
ASB3	P1P2	0.151992	-0.581196	5	5	0.149605	-0.860672	5	5	0.0732562	-0.680925	5	5
ASB4	P1P2	0.994737	0.484408	5	5	0.041899	-0.59189	5	5	0.265983	0.0505198	5	5
ASB5	P1P2	0.408498	0.440136	5	5	0.673944	0.218733	4	4	0.252257	0.288813	4	4
ASB6	P1P2	0.258498	-0.224046	5	5	0.00463629	0.82716	5	5	0.025461	0.316369	5	5
ASB7	P1P2	0.0282695	-0.700923	5	5	0.82629	0.0666389	5	5	0.16379	-0.359683	5	5
ASB8	P1P2	0.847984	-0.139492	5	5	0.0930314	0.640533	5	5	0.127167	0.0025751	5	5
ASB9	P1P2	0.938553	-0.0964608	5	5	0.122039	-0.527288	5	5	0.174148	-0.275605	5	5
ASCC1	P1P2	0.305622	0.369132	6	6	0.912511	-0.0627591	6	6	0.556094	-0.0176846	6	6
ASCC2	P1P2	0.421474	0.291367	5	5	0.0325691	0.5949	5	5	0.0182464	0.321466	5	5
ASCC3	P1P2	0.0565715	-0.279017	5	5	0.742167	-0.0270449	5	5	0.15246	-0.226983	5	5
ASCL1	P1P2	0.735268	-0.389322	3	3	0.268332	-0.411745	3	3	0.440352	-0.333329	3	3
ASCL2	P1P2	0.0925012	0.455063	5	5	0.703337	-0.0788997	5	5	0.529814	0.163523	5	5
ASCL3	P1P2	0.22191	-0.243829	5	5	0.84326	-0.0642549	5	5	0.596364	-0.105466	5	5
ASCL4	ENST00000342331.4	0.0481236	0.375381	5	5	0.500936	-0.273301	5	5	0.378439	0.144287	5	5
ASCL5	P1P2	0.200254	-0.71642	5	5	0.484615	-0.364336	4	4	0.546778	-0.323185	4	4
ASF1A	P1P2	0.105477	0.579645	5	5	0.155114	1.03231	5	5	0.0702245	0.786831	5	5
ASF1B	P1P2	0.0208549	0.494699	5	5	0.232036	-0.694768	5	5	0.572244	-0.10133	5	5
ASGR1	P1P2	0.00647232	0.398476	5	5	0.536406	-0.0141989	5	5	0.275439	0.303546	5	5
ASGR2	P1P2	0.475483	-0.222856	5	5	0.728308	-0.0299992	5	5	0.777175	-0.00821675	5	5
ASH1L	P1P2	0.108346	-0.429201	5	5	0.0933574	-0.441084	5	5	0.0307783	-0.391541	5	5
ASH2L	P1P2	0.00816089	-0.472669	5	5	0.219232	-0.392655	5	5	0.0183702	-0.392041	5	5
ASIC1	P1P2	0.484899	0.337595	4	4	0.52644	-0.292468	4	4	0.986945	0.0169658	4	4
ASIC2	ENST00000359872.6	0.668421	0.00400324	5	5	0.499076	-0.0928721	5	5	0.404776	-0.0643838	5	5
ASIC3	P1P2	0.0394141	-0.491974	4	4	0.200384	-0.986998	4	4	0.0392872	-0.719067	4	4
ASIC4	P1P2	0.777017	-0.101597	5	5	0.433161	-0.0786698	5	5	0.859647	0.294603	5	5
ASIC5	P1P2	0.274099	-0.431764	5	5	0.420995	-0.113218	5	5	0.206643	-0.425229	5	5
ASIP	P1P2	0.863513	0.351296	5	5	0.486947	-0.396826	5	5	0.692202	0.115372	5	5
ASL	P1P2	0.519361	0.24785	5	5	0.350805	-0.371438	5	5	0.688505	0.0968368	5	5
ASMT	P1P2	0.995724	0.00162043	5	5	0.445527	0.236766	5	5	0.439566	-0.00127735	5	5
ASMTL	P1P2	0.09476	-0.374992	5	5	0.818159	-0.084226	5	5	0.555304	-0.127305	5	5
ASNA1	P1P2	0.00264308	-3.22329	5	5	0.0164382	-3.08401	5	5	0.00935359	-3.15365	5	5
ASNS	P1P2	0.234155	-0.687896	5	5	0.671351	0.223779	5	5	0.436603	-0.347987	5	5
ASNSD1	P1P2	0.103016	-0.536149	5	5	0.249807	-0.178456	5	5	0.141737	-0.520279	5	5
ASPA	P1P2	0.606632	-0.167057	5	5	0.615341	0.111857	5	5	0.68543	0.0696548	5	5
ASPDH	P1P2	0.852508	0.0314224	5	5	0.151028	-0.798617	5	5	0.258511	-0.432684	5	5
ASPG	P1	0.930685	-0.153392	5	5	0.686044	0.0581511	5	5	0.576802	-0.106261	5	5
ASPG	P2	0.166646	0.516837	5	5	0.676235	-0.0458136	5	5	0.184711	0.3371	5	5
ASPH	P1P2	0.344524	0.266151	5	5	0.00309287	0.686298	5	5	0.00378375	0.400492	5	5
ASPHD1	P1P2	0.122229	-0.472784	5	5	0.102951	-0.400656	5	5	0.0194739	-0.359966	5	5
ASPHD2	P1P2	0.771335	0.167166	5	5	0.276544	-0.465314	5	5	0.857021	-0.138122	5	5
ASPM	P1P2	0.0266215	0.550747	5	5	0.917713	0.126792	4	4	0.211445	0.370657	4	4
ASPN	P1P2	0.983884	-0.0582907	5	5	0.96499	-0.0272759	5	5	0.915109	-0.0375699	5	5
ASPRV1	ENST00000320256.4	0.254009	-0.259954	5	5	0.837704	-0.0295411	5	5	0.546927	-0.0845724	5	5
ASPSCR1	P1P2	0.87	-0.31112	5	5	0.363464	-0.1237	5	5	0.402423	-0.0635146	5	5
ASRGL1	P1P2	0.128116	-0.469773	5	5	0.356227	0.289157	5	5	0.636963	-0.254228	5	5
ASS1	P1P2	0.679258	-0.10486	5	5	0.223655	0.280057	5	5	0.670742	0.0875986	5	5
ASTE1	P1P2	0.725727	-0.0647901	5	5	0.967989	-0.0786081	5	5	0.855052	-0.189861	5	5
ASTL	ENST00000342380.2	0.01558	0.507121	5	5	0.196319	-0.277241	5	5	0.425837	0.236774	5	5
ASTN1	P1P2	0.0189694	-0.475925	4	4	0.771578	-0.078783	4	4	0.0566555	-0.27456	4	4
ASTN2	P1P2	0.462326	-0.268648	5	5	0.368563	-0.0443632	5	5	0.647142	-0.107945	5	5
ASUN	P1P2	0.217265	-1.94057	5	5	0.132246	-2.29067	5	5	0.248776	-2.11562	5	5
ASXL1	P1P2	0.325919	0.44063	5	5	0.925065	0.0659303	5	5	0.634578	0.168999	5	5
ASXL2	P1P2	0.42076	-0.235343	5	5	0.374154	-0.0384501	5	5	0.75357	-0.0140445	5	5
ASXL3	P1P2	0.517492	-0.0181271	5	5	0.0153103	-0.903764	5	5	0.0743355	-0.425849	5	5
ASZ1	P1P2	0.21069	-0.150531	4	4	0.143272	0.62968	4	4	0.470127	0.24362	4	4
ATAD1	P1P2	0.00013786	-1.54144	5	5	0.000157237	-1.36212	5	5	0.000118725	-1.45178	5	5
ATAD2	P1P2	0.850568	-0.125881	5	5	0.0540206	0.516291	5	5	0.283992	0.242122	5	5
ATAD2B	P1P2	0.445922	0.33455	5	5	0.215492	0.000394653	5	5	0.200696	-0.0267989	5	5
ATAD3A	P1P2	0.296964	-0.204899	5	5	0.211951	-0.563248	5	5	0.139037	-0.364608	5	5
ATAD3B	P1	0.446907	0.219924	5	5	0.226531	0.462702	5	5	0.167361	0.29639	5	5
ATAD3C	P1P2	0.991777	-0.0223496	5	5	0.244345	-0.483041	5	5	0.266702	-0.2106	5	5
ATAD5	P1P2	0.634858	0.048243	5	5	0.16165	-0.221421	5	5	0.412362	-0.109222	5	5
ATAT1	P1P2	0.664225	-0.0545449	5	5	0.520004	-0.55771	5	5	0.779099	-0.358892	5	5
ATCAY	P1P2	0.638978	0.0594001	5	5	0.397508	-0.261821	5	5	0.722037	-0.0398182	5	5
ATE1	P1P2	0.681242	-0.0109625	4	4	0.026602	-0.677792	4	4	0.0839322	-0.470911	4	4
ATF1	P1P2	0.00447767	-0.564376	5	5	0.00408111	-0.567962	5	5	0.00113667	-0.561151	5	5
ATF2	P1P2	0.254244	0.296497	4	4	0.305486	0.265274	4	4	0.123924	0.19893	4	4
ATF3	P1P2	0.879746	0.0370961	5	5	0.654669	-0.0691905	5	5	0.627446	0.0492778	5	5
ATF4	P1P2	0.837664	-0.141211	5	5	0.0312998	1.39437	5	5	0.0699658	0.720484	5	5
ATF5	P1P2	4.16314e-05	-1.80856	8	8	0.000266559	-1.18581	7	7	0.000139567	-1.22454	7	7
ATF6	P1P2	0.232055	-0.0926386	5	5	0.339273	-0.415777	5	5	0.0934392	-0.268665	5	5
ATF6B	P1P2	0.691986	0.0333792	5	5	0.0603565	-0.401833	5	5	0.214564	-0.255487	5	5
ATF7	P1P2	0.647546	-0.232455	5	5	0.0599005	-0.619579	5	5	0.108539	-0.403477	5	5
ATF7IP	P1	0.944458	-0.0821152	5	5	0.309925	-0.458312	5	5	0.425837	-0.107609	5	5
ATF7IP	P2	0.0735294	0.469268	5	5	0.034663	-0.389671	5	5	0.740904	-0.00667486	5	5
ATF7IP2	P1P2	0.0374731	0.613319	5	5	0.365897	0.125517	5	5	0.0952498	0.57505	5	5
ATG10	P1P2	0.104592	-0.578026	5	5	0.574521	-0.392115	5	5	0.321212	-0.443602	5	5
ATG12	P1P2	0.517759	-0.295806	5	5	0.359505	0.384855	5	5	0.807457	0.149134	5	5
ATG13	P1P2	0.976387	-0.48725	7	7	0.75681	0.0438066	7	7	0.649	-0.0631861	7	7
ATG14	P1P2	0.311121	0.253906	5	5	0.3336	0.867807	5	5	0.150552	0.476872	5	5
ATG16L1	P1P2	0.768184	0.144327	5	5	0.49828	-0.338199	5	5	0.676236	-0.139369	5	5
ATG16L2	P1P2	0.810709	0.350012	5	5	0.426566	-0.0532724	5	5	0.446026	0.0475858	5	5
ATG2A	P1P2	0.808792	-0.128886	5	5	0.744064	-0.0199167	5	5	0.983658	0.239817	5	5
ATG2B	P1P2	0.420284	-0.529226	5	5	0.0596737	-0.647057	5	5	0.0259599	-0.410532	5	5
ATG3	P1P2	0.45732	0.220982	5	5	0.515675	0.632612	5	5	0.459613	0.426797	5	5
ATG4A	P1P2	0.554143	-0.0498537	5	5	0.257807	-0.296973	5	5	0.712042	-0.109357	5	5
ATG4B	P1P2	0.0978959	0.309671	5	5	0.581951	0.134906	5	5	0.749763	0.189632	5	5
ATG4C	P1P2	0.581521	-0.309992	5	5	0.0700949	-0.590638	5	5	0.0391972	-0.30353	5	5
ATG4D	P1P2	0.523378	0.250638	5	5	0.667089	0.047282	5	5	0.872141	0.0101868	5	5
ATG5	P1P2	0.946426	0.0901824	5	5	0.0530377	0.60598	5	5	0.0942587	0.352433	5	5
ATG7	P1P2	0.11314	0.289708	5	5	0.81686	-0.14518	5	5	0.772693	0.327255	5	5
ATG9A	P1P2	0.631923	0.39039	5	5	0.557829	0.613759	5	5	0.567136	0.505641	5	5
ATG9B	P1P2	0.0847522	0.387472	4	4	0.105163	0.528975	4	4	0.04223	0.448643	4	4
ATHL1	P1P2	0.137902	-0.32145	5	5	0.991662	0.0694129	5	5	0.366784	-0.196002	5	5
ATIC	P1P2	0.035193	-1.26465	5	5	0.0643489	-2.02614	5	5	0.0338121	-1.64539	5	5
ATL1	P1P2	0.916934	-0.0390538	5	5	0.465255	-0.258973	4	4	0.264465	-0.172921	4	4
ATL2	P1P2	0.62053	-0.0998671	5	5	0.0608152	-0.666804	5	5	0.264191	-0.558636	5	5
ATL3	P1P2	0.0456139	-0.508019	5	5	0.862274	0.821321	5	5	0.555304	0.00916695	5	5
ATM	P1P2	0.744987	0.215575	5	5	0.147724	-0.459722	5	5	0.260277	-0.208948	5	5
ATMIN	P1P2	0.868377	-0.0484464	5	5	0.43759	0.311744	5	5	0.630413	0.0494637	5	5
ATN1	P1P2	0.854448	-0.00982967	5	5	0.998666	-0.285216	5	5	0.923073	-0.0793112	5	5
ATOH1	P1P2	0.564684	-0.0746337	5	5	0.669523	-0.0229124	5	5	0.562614	-0.20533	5	5
ATOH7	P1P2	0.156763	0.380289	5	5	0.105536	-0.440633	5	5	0.602175	0.0639336	5	5
ATOH8	P1P2	0.726964	-0.0448508	5	5	0.292915	-0.454432	5	5	0.305563	-0.310448	5	5
ATOX1	P1P2	0.895376	-0.0664436	5	5	0.514595	0.00941115	5	5	0.728936	0.0648427	5	5
ATP10A	P1P2	0.934618	0.019086	5	5	0.933371	-0.0616021	5	5	0.859647	0.00473347	5	5
ATP10B	P1P2	0.79795	0.0731998	5	5	0.83346	0.507715	5	5	0.486423	0.0158118	5	5
ATP10D	P1P2	0.708478	0.0550968	5	5	0.461391	-0.141579	5	5	0.664659	-0.194026	5	5
ATP11A	P1P2	0.0933834	-0.330344	5	5	0.811993	-0.124536	5	5	0.344582	-0.385524	5	5
ATP11B	P1P2	0.042454	-0.857169	5	5	0.479642	-0.392001	5	5	0.169428	-0.808225	5	5
ATP11C	ENST00000361648.2	0.226942	-0.444982	5	5	0.305761	-0.623082	5	5	0.165314	-0.432982	5	5
ATP12A	P1P2	0.43736	-0.663824	5	5	0.174944	-1.39979	5	5	0.307937	-1.03181	5	5
ATP13A1	P1P2	0.0220219	0.521203	5	5	0.0328077	0.784286	5	5	0.00288951	0.512696	5	5
ATP13A2	P1P2	0.195944	-0.193939	5	5	0.340331	0.495102	5	5	0.95966	0.0855092	5	5
ATP13A3	P1P2	0.0351215	-0.474359	5	5	0.259569	0.34095	5	5	0.493255	-0.143441	5	5
ATP13A4	P1P2	0.794769	0.251242	5	5	0.385494	-0.2178	5	5	0.807457	0.0177227	5	5
ATP13A5	P1P2	0.0588526	0.378124	5	5	0.690045	0.124404	5	5	0.117858	0.25935	5	5
ATP1A1	P1P2	0.677447	-0.277678	5	5	0.671047	-0.378021	5	5	0.315535	-0.252208	5	5
ATP1A2	P1	0.363357	-0.411157	5	5	0.0659319	-0.507021	5	5	0.0202264	-0.276353	5	5
ATP1A2	P2	0.926754	0.0879142	5	5	0.961658	0.0629217	5	5	0.941683	0.0255048	5	5
ATP1A3	P1P2	0.185877	-0.606768	5	5	0.417385	-1.36227	5	5	0.23631	-0.902722	5	5
ATP1A4	P1	0.068942	-0.38003	5	5	0.874776	-0.0194137	5	5	0.224611	-0.177479	5	5
ATP1A4	P2	0.0241624	0.450932	5	5	0.591446	0.106372	5	5	0.178696	0.199804	5	5
ATP1B1	P1P2	0.289205	0.277643	5	5	0.726424	0.0289953	5	5	0.460121	0.303004	5	5
ATP1B2	P1P2	0.789051	-0.0627651	5	5	0.600429	-0.373758	5	5	0.540823	0.0624417	5	5
ATP1B3	P1P2	0.495077	0.190856	5	5	0.295416	-0.541711	5	5	0.54027	0.0597857	5	5
ATP1B4	P1P2	0.560789	-0.285409	5	5	0.49775	-0.237464	5	5	0.70582	-0.198384	5	5
ATP2A1	P1P2	0.527411	-0.0304851	5	5	0.911131	-0.392118	5	5	0.988994	0.00497329	5	5
ATP2A2	P1P2	0.0229465	-0.610218	5	5	0.493783	-0.667465	5	5	0.097257	-0.587167	5	5
ATP2A3	P1P2	0.444939	-0.220637	5	5	0.0316296	-0.666035	5	5	0.0483448	-0.410267	5	5
ATP2B1	P1P2	0.49821	-0.257364	5	5	0.416905	0.714866	5	5	0.864904	0.158776	5	5
ATP2B2	P1	0.68349	-0.0333187	5	5	0.0975947	-0.39095	5	5	0.203952	-0.378477	5	5
ATP2B2	P2	0.801135	-0.272985	5	5	0.584821	-0.18502	5	5	0.309129	-0.372734	5	5
ATP2B3	P1P2	0.253323	0.0633459	5	5	0.754205	0.30092	5	5	0.307145	0.242226	5	5
ATP2B4	P1P2	0.992764	0.22044	5	5	0.844896	0.0323433	5	5	0.653764	0.222709	5	5
ATP2C1	P1P2	0.982898	-0.297585	5	5	0.9347	-0.0147165	5	5	0.788735	-0.0954435	5	5
ATP2C2	P1P2	0.196514	0.197455	5	5	0.124275	0.412836	5	5	0.0651974	0.305145	5	5
ATP4A	P1	0.0621277	0.588007	5	5	0.555836	0.206325	4	4	0.235613	0.174295	4	4
ATP4A	P2	0.533354	0.0906684	5	5	0.17521	0.475025	5	5	0.139261	0.276358	5	5
ATP4B	P1P2	0.992106	-0.120761	5	5	0.574521	0.00245329	5	5	0.787449	-0.0940948	5	5
ATP5A1	P1	0.00943515	-0.568601	5	5	0.180593	-0.499154	5	5	0.0350953	-0.533878	5	5
ATP5A1	P2	0.514562	0.574191	5	5	0.346719	-0.658952	5	5	0.935033	-0.108594	5	5
ATP5B	P1P2	0.00496322	-0.534766	5	5	0.0107869	-0.722992	5	5	0.00184659	-0.608503	5	5
ATP5C1	P1P2	0.315474	-0.748745	5	5	0.514056	-0.460941	5	5	0.353618	-0.515922	5	5
ATP5D	P1P2	0.910721	-0.104752	5	5	0.362803	0.62819	5	5	0.828896	0.225964	5	5
ATP5E	P1P2	0.260938	0.123671	5	5	0.669828	-0.0261664	5	5	0.539165	-0.0145207	5	5
ATP5F1	P1P2	0.930358	-0.0339015	5	5	0.146094	0.558619	5	5	0.374829	0.361445	5	5
ATP5G1	P1P2	0.926754	0.048352	5	5	0.925729	-0.542821	5	5	0.849152	-0.0111837	5	5
ATP5G2	P1P2	0.0722126	0.374127	5	5	0.29426	0.0676528	5	5	0.0720574	0.303215	5	5
ATP5G3	P1P2	0.302536	-0.0100463	5	5	0.949004	0.126279	5	5	0.651955	0.0497325	5	5
ATP5H	P1P2	0.0355716	-0.619589	4	4	0.139353	-0.569099	4	4	0.0651467	-0.594344	4	4
ATP5I	P1P2	0.107984	-1.09062	5	5	0.63071	-0.637976	5	5	0.0847961	-0.631099	5	5
ATP5J	P1P2	0.0106901	-0.582767	4	4	0.279977	0.629279	4	4	0.388916	0.0209169	4	4
ATP5J2	P1P2	0.766708	-0.345351	7	7	0.33986	0.342142	7	7	0.590243	-0.00481115	7	7
ATP5J2-PTCD1	P1	0.796651	-0.345351	7	7	0.615339	0.342142	7	7	0.573779	-0.00481115	7	7
ATP5J2-PTCD1	P2	0.000765133	-1.61432	5	5	0.00130435	-1.67392	5	5	0.000734474	-1.64412	5	5
ATP5L	P1P2	0.25902	-0.432453	5	5	0.101809	0.586776	5	5	0.639352	0.306168	5	5
ATP5L2	ENST00000505920.1	0.617623	-0.211851	5	5	0.929051	0.092519	5	5	0.71516	0.0351793	5	5
ATP5O	P1P2	0.172147	0.358348	5	5	0.359725	0.207383	5	5	0.756747	0.121308	5	5
ATP5S	P1P2	0.661234	-0.448666	5	5	0.943723	-0.0814407	4	4	0.413562	-0.17065	4	4
ATP5SL	P1P2	0.098819	-0.960642	5	5	0.415228	0.8521	5	5	0.980323	-0.142102	5	5
ATP6AP1	P1P2	0.524721	0.0271481	5	5	0.442541	-0.255953	5	5	0.440061	0.0423389	5	5
ATP6AP1L	P1P2	0.84863	0.170364	5	5	0.847187	-0.569079	5	5	0.946341	-0.0162483	5	5
ATP6AP2	P1P2	0.224731	0.282977	5	5	0.521633	-0.331055	5	5	0.837377	0.00394468	5	5
ATP6V0A1	P1P2	0.0151269	0.394448	5	5	0.043612	0.419344	5	5	0.00571757	0.392342	5	5
ATP6V0A2	P1P2	0.0613237	-0.462028	5	5	0.884668	0.471583	5	5	0.245362	-0.287754	5	5
ATP6V0A4	P1	0.57055	-0.296877	5	5	0.642943	0.252812	5	5	0.968989	-0.0576974	5	5
ATP6V0A4	P2	0.833721	-0.432252	6	6	0.530038	-0.15752	6	6	0.568447	-0.135548	6	6
ATP6V0B	P1P2	0.229808	-0.253935	5	5	0.619757	-0.0630303	5	5	0.223019	-0.159984	5	5
ATP6V0C	P1P2	0.359885	-0.0772089	5	5	0.642943	-0.00237797	5	5	0.919754	0.0351503	5	5
ATP6V0D1	P1P2	0.951678	-0.36391	5	5	0.55027	-0.22415	5	5	0.593469	-0.242581	5	5
ATP6V0D2	P1P2	0.267641	-0.208932	5	5	0.726226	-0.209872	4	4	0.415166	-0.273402	4	4
ATP6V0E1	P1P2	0.477829	-0.0977152	3	3	0.915288	-0.16624	3	3	0.840383	-0.131978	3	3
ATP6V0E2	P1P2	0.0753785	-0.41279	4	4	0.107901	-0.864309	4	4	0.0507435	-0.63855	4	4
ATP6V1A	P1P2	0.00033464	-1.10776	5	5	0.000248328	-2.14343	5	5	0.000176771	-1.5963	5	5
ATP6V1B1	P1P2	0.135619	-0.482512	5	5	0.0340936	0.685177	5	5	0.335694	0.0160594	5	5
ATP6V1B2	P1P2	0.149648	-0.892854	5	5	0.299681	-0.111097	5	5	0.608011	-0.501975	5	5
ATP6V1C1	P1P2	0.257111	0.461958	5	5	0.71516	0.169747	5	5	0.375279	0.437223	5	5
ATP6V1C2	P1P2	0.368603	0.340871	5	5	0.741535	-0.100603	5	5	0.604506	0.0370626	5	5
ATP6V1D	P1P2	0.918243	0.0396172	5	5	0.311521	0.407515	5	5	0.56657	0.145217	5	5
ATP6V1E1	P1P2	0.667821	0.0397955	5	5	0.463683	0.337983	5	5	0.373481	-0.00622164	5	5
ATP6V1E2	P1P2	0.18653	-0.451031	6	6	0.489152	0.210716	6	6	0.369363	-0.120157	6	6
ATP6V1F	P1P2	0.550284	0.0275562	5	5	0.142077	-0.550534	5	5	0.0984434	-0.280927	5	5
ATP6V1G1	P1P2	0.211483	-0.138408	5	5	0.736487	0.102146	5	5	0.523808	-0.0290018	5	5
ATP6V1G2	P1P2	0.162142	0.378727	5	5	0.719846	-0.042059	5	5	0.498545	0.173938	5	5
ATP6V1G3	P1P2	0.171072	-0.479596	4	4	0.647187	0.203293	4	4	0.695583	-0.252534	4	4
ATP6V1H	P1P2	0.297155	0.0123728	5	5	0.0672338	1.11786	5	5	0.0546493	0.545832	5	5
ATP7A	P1P2	0.217727	0.481941	5	5	0.140833	0.502789	5	5	0.0229882	0.319255	5	5
ATP7B	P1P2	0.332047	-0.222903	5	5	0.238634	0.664457	5	5	0.587697	0.0716094	5	5
ATP8A1	P1P2	0.199387	0.343547	5	5	0.310722	0.765044	5	5	0.24333	0.554296	5	5
ATP8A2	P1P2	0.537154	-0.228884	5	5	0.676847	0.28111	5	5	0.55811	-0.101984	5	5
ATP8B1	P1P2	0.785975	-0.198857	4	4	0.914003	-0.0141109	4	4	0.882927	-0.00314232	4	4
ATP8B2	P1	0.441996	0.180279	5	5	0.477825	0.451336	5	5	0.328194	0.379596	5	5
ATP8B2	P2	0.25504	-1.63962	5	5	0.261695	-1.38717	5	5	0.119239	-1.5134	5	5
ATP8B3	P1P2	0.573635	0.134055	5	5	0.134626	0.591668	5	5	0.541377	0.395797	5	5
ATP8B4	P1P2	0.867728	-0.027526	5	5	0.717658	-0.0272064	5	5	0.8728	-0.00112487	5	5
ATP9A	P1P2	0.669021	-0.436962	5	5	0.444033	0.132788	5	5	0.815886	0.00121563	5	5
ATP9B	P1P2	0.549734	0.505957	5	5	0.420513	0.345076	5	5	0.342027	0.319121	5	5
ATPAF1	P1P2	0.017514	0.472879	5	5	0.468286	-0.0147226	5	5	0.269593	0.241753	5	5
ATPAF2	P1P2	0.708478	0.0244305	5	5	0.847514	-0.0124409	5	5	0.926394	-0.282317	5	5
ATPIF1	P1P2	0.535253	0.0573015	5	5	0.476013	-0.246572	5	5	0.759928	-0.102993	5	5
ATR	P1P2	0.000856746	-1.47048	5	5	0.0147321	-0.800099	4	4	0.00468617	-1.02872	4	4
ATRAID	P1P2	0.102668	0.546532	5	5	0.710173	0.0358854	5	5	0.632197	0.256703	5	5
ATRIP	P1P2	0.819991	-0.0781346	5	5	0.198937	-0.683756	5	5	0.368118	-0.540093	5	5
ATRN	P1P2	0.153887	-0.323456	5	5	0.576802	0.391205	5	5	0.629819	-0.00644255	5	5
ATRNL1	P1P2	0.896355	0.00331288	5	5	0.721411	-0.0150128	5	5	0.808105	0.00520025	5	5
ATRX	P1P2	0.00221908	-0.95945	5	5	0.132892	-0.606857	5	5	0.000831476	-0.6118	5	5
ATXN1	P1P2	0.268333	0.200749	4	4	0.938515	0.0573898	4	4	0.352455	0.152017	4	4
ATXN10	P1P2	0.062475	-0.507615	5	5	0.305958	0.109346	5	5	0.595785	-0.257923	5	5
ATXN1L	P1P2	0.0571078	-0.582902	5	5	0.332973	-0.650267	5	5	0.0924632	-0.698887	5	5
ATXN2	P1P2	0.913009	-0.262994	5	5	0.963324	-0.146314	5	5	0.988994	-0.212834	5	5
ATXN2L	P1P2	0.607497	-0.0378616	5	5	0.0946705	-0.587356	5	5	0.387558	-0.402038	5	5
ATXN3	P1P2	0.206405	-0.373503	5	5	0.213024	0.503566	5	5	0.939688	0.136578	5	5
ATXN3L	P1P2	0.321473	-0.966666	5	5	0.884008	-0.0383043	5	5	0.723916	-0.614712	5	5
ATXN7	ENST00000398590.3	0.428412	-0.0333614	5	5	0.745645	-0.0616688	5	5	0.905167	0.0251653	5	5
ATXN7	ENST00000538065.1	0.50477	0.35291	5	5	0.254481	0.451768	5	5	0.213947	0.185313	5	5
ATXN7L1	P1P2	0.100259	0.523078	5	5	0.746912	-0.0149834	5	5	0.405248	0.177346	5	5
ATXN7L2	P1P2	0.0225044	-0.918093	5	5	0.251358	-0.492698	5	5	0.0829991	-0.681914	5	5
ATXN7L3	P1P2	0.988488	0.00180022	5	5	0.0423219	-0.725405	5	5	0.0579948	-0.320582	5	5
ATXN7L3B	P1P2	0.373453	0.0382673	5	5	0.534754	-0.136986	5	5	0.431201	-0.291757	5	5
AUH	P1P2	0.478548	0.0123577	5	5	0.0398382	0.549518	5	5	0.198645	0.071248	5	5
AUNIP	P1P2	0.316468	-0.27826	5	5	0.390319	0.361191	5	5	0.916436	0.00222576	5	5
AUP1	P1P2	0.169444	0.119232	5	5	0.519733	0.210877	5	5	0.126336	0.187822	5	5
AURKA	P1P2	0.00918903	0.818208	5	5	0.0556918	-0.417361	4	4	0.488129	0.253103	4	4
AURKAIP1	P1P2	0.26622	-0.686503	5	5	0.772373	-0.0247635	5	5	0.631602	-0.297159	5	5
AURKB	P1P2	0.735025	-0.00324773	5	5	0.125508	-0.106567	5	5	0.137039	-0.324277	5	5
AURKC	P1P2	0.536425	-0.315542	4	4	0.896226	-0.0592301	4	4	0.662714	-0.0941066	4	4
AUTS2	P1P2	0.469892	-0.147701	5	5	0.581951	0.200514	5	5	0.91909	-0.0839299	5	5
AVEN	P1P2	0.461824	0.250815	5	5	0.276544	-0.922573	5	5	0.735857	-0.45818	5	5
AVIL	P1P2	0.643995	0.107951	5	5	0.263266	0.461746	4	4	0.983962	0.0313673	4	4
AVL9	P1P2	0.753738	-0.0373954	5	5	0.499076	-0.295708	5	5	0.222068	-0.281369	5	5
AVP	P1P2	0.606632	-0.326327	5	5	0.377083	-0.394419	5	5	0.41475	-0.360373	5	5
AVPI1	P1P2	0.2462	0.623913	5	5	0.965323	0.114918	5	5	0.284368	0.318478	5	5
AVPR1A	P1P2	0.0514352	-0.552108	5	5	0.325719	0.204015	5	5	0.358411	-0.241947	5	5
AVPR1B	P1P2	0.13856	-0.302664	5	5	0.399844	-0.107561	5	5	0.660413	-0.0699583	5	5
AVPR2	P1P2	0.90386	-0.00718877	5	5	0.899539	-0.479082	5	5	0.697143	0.0639884	5	5
AWAT1	P1P2	0.977308	-0.554983	5	5	0.0813058	-0.392406	5	5	0.260985	-0.473694	5	5
AWAT2	P1P2	0.368822	-0.176346	5	5	0.96499	0.127061	5	5	0.45405	-0.0104872	5	5
AXDND1	P1P2	0.0972289	0.562184	5	5	0.287956	0.301585	5	5	0.0676726	0.389835	5	5
AXIN1	P1P2	0.124622	0.461191	4	4	0.855331	0.0144716	4	4	0.249171	0.320023	4	4
AXIN2	P1	0.899943	0.0392888	5	5	0.318974	0.488192	5	5	0.306353	0.0640696	5	5
AXIN2	P2	0.754365	0.0479378	5	5	0.772053	0.583584	5	5	0.929051	0.405925	5	5
AXL	P1P2	0.236596	-0.31275	5	5	0.895239	0.0964157	5	5	0.692202	-0.0679941	5	5
AZGP1	P1P2	0.483681	0.168941	5	5	0.348436	-0.989978	5	5	0.24333	-0.000909892	5	5
AZI1	P1P2	0.930358	-0.174499	5	5	0.939259	-0.0364098	4	4	0.459845	-0.132287	4	4
AZI2	P1P2	0.619197	-0.077299	6	6	0.0602606	0.632702	6	6	0.167623	0.056833	6	6
AZIN1	P1P2	0.544246	-0.244335	5	5	0.359725	-0.273961	5	5	0.23269	-0.167265	5	5
AZU1	P1	0.598017	-0.0460242	5	5	0.732708	0.0441401	5	5	0.678683	-0.262201	5	5
AZU1	P2	0.603467	-0.174368	5	5	0.975656	0.0633865	5	5	0.741536	-0.066041	5	5
B2M	P1	0.440529	-0.0756865	5	5	0.734912	-0.175926	5	5	0.458092	-0.0710631	5	5
B2M	P2	0.790956	-0.207474	5	5	0.816211	-0.614629	5	5	0.526534	-0.504068	5	5
B3GALNT1	P1P2	0.506351	0.220229	5	5	0.557548	0.256655	5	5	0.377083	0.150759	5	5
B3GALNT2	P1P2	0.580392	-0.126234	5	5	0.797113	0.56063	5	5	0.965657	0.00653411	5	5
B3GALT1	P1P2	0.0980632	0.420483	5	5	0.738063	-0.101045	5	5	0.445527	0.264292	5	5
B3GALT2	P1P2	0.634565	0.16184	5	5	0.887639	-0.0339658	5	5	0.671351	0.100071	5	5
B3GALT4	P1P2	0.448777	-0.318051	4	4	0.540883	-0.164442	4	4	0.365185	-0.0978308	4	4
B3GALT5	ENST00000343118.4,ENST00000398714.2	0.0705938	0.673207	5	5	0.563461	-0.108255	5	5	0.390319	0.161762	5	5
B3GALT5	ENST00000380618.1	0.886103	-0.0584068	3	3	0.462411	0.303312	3	3	0.59782	0.137486	3	3
B3GALT5	ENST00000380620.4	0.378565	0.0192682	5	5	0.1527	0.647519	5	5	0.222068	0.472597	5	5
B3GALT6	P1P2	0.485226	-0.173762	5	5	0.366784	-0.525168	5	5	0.408559	-0.440807	5	5
B3GALTL	P1P2	0.144135	-0.29818	5	5	0.0123684	0.596676	5	5	0.15079	0.189999	5	5
B3GAT1	P1P2	0.912356	0.0451004	5	5	0.38664	0.0549801	5	5	0.492201	0.0500403	5	5
B3GAT2	P1P2	0.746563	-0.0247223	4	4	0.460981	-0.224993	4	4	0.753049	-0.124858	4	4
B3GAT3	P1P2	0.738756	0.032898	5	5	0.554743	0.208682	5	5	0.868192	0.406964	5	5
B3GNT1	P1P2	0.645115	0.152135	4	4	0.368163	-0.364918	4	4	0.819178	-0.0669358	4	4
B3GNT2	P1P2	0.0461519	0.264475	5	5	0.712665	-0.192603	5	5	0.23171	-0.00882904	5	5
B3GNT3	P1P2	0.29907	-0.398181	5	5	0.657387	-0.181892	5	5	0.480162	-0.199257	5	5
B3GNT4	P1P2	0.46484	-0.0402655	5	5	0.77974	-0.162177	5	5	0.520547	-0.0622589	5	5
B3GNT5	P1P2	0.560789	1.20151	5	5	0.240303	1.0288	5	5	0.291957	1.0636	5	5
B3GNT6	P1P2	0.272295	-0.340115	5	5	0.613284	0.452683	5	5	0.856364	0.0226364	5	5
B3GNT7	P1P2	0.122229	0.487784	5	5	0.197118	0.65424	4	4	0.0982263	0.364356	4	4
B3GNT8	P1P2	0.851215	-0.578893	5	5	0.233838	-1.13512	5	5	0.452539	-0.795332	5	5
B3GNT9	P1P2	0.56999	0.495996	5	5	0.74122	-0.104904	5	5	0.769496	0.00466606	5	5
B3GNTL1	P1	0.371684	0.0897321	5	5	0.436603	-0.222934	5	5	0.834113	-0.0147624	5	5
B3GNTL1	P2	0.107083	0.453999	5	5	0.950003	-0.0386421	5	5	0.351021	0.333373	5	5
B4GALNT1	P1P2	0.869026	-0.0559589	5	5	0.22477	-0.55663	5	5	0.289666	-0.0604843	5	5
B4GALNT2	P1P2	0.92872	-0.0529305	5	5	0.734662	-0.0777479	4	4	0.74313	-0.125256	4	4
B4GALNT3	P1P2	0.0929816	0.741493	5	5	0.513517	0.213834	5	5	0.602757	0.52557	5	5
B4GALNT4	P1P2	0.867404	0.0554869	5	5	0.0919782	-0.663979	5	5	0.0698367	-0.243863	5	5
B4GALT1	P1P2	0.519896	0.0369274	5	5	0.0559246	-0.515497	5	5	0.311122	-0.271985	5	5
B4GALT2	P1P2	0.882348	-0.0656726	5	5	0.742799	-0.088462	5	5	0.878731	-0.148954	5	5
B4GALT3	P1P2	0.0737951	-0.586199	5	5	0.305563	0.00348725	5	5	0.212717	-0.477525	5	5
B4GALT4	P1P2	0.184509	-0.399404	5	5	0.330266	0.494926	5	5	0.978323	-0.00568427	5	5
B4GALT5	P1P2	0.601456	-0.199771	5	5	0.934368	0.0354753	5	5	0.915773	0.0310994	5	5
B4GALT6	P1P2	0.941177	0.0499086	5	5	0.937692	-0.00216666	5	5	0.974322	0.000458066	5	5
B4GALT7	P1P2	0.167913	-0.315824	5	5	0.735227	0.0382889	5	5	0.657992	-0.0775357	5	5
B9D1	P1P2	0.341168	0.274803	5	5	0.917431	-0.242157	5	5	0.710796	0.000114735	5	5
B9D2	P1P2	0.942715	-0.0292663	6	6	0.344673	0.50497	6	6	0.728755	0.237852	6	6
BAALC	P1P2	0.289017	0.120052	5	5	0.207848	-0.491318	5	5	0.218293	-0.397231	5	5
BAAT	P1	0.367287	-0.215907	5	5	0.313524	0.562571	5	5	0.741536	-0.0642326	5	5
BAAT	P2	0.266752	-0.0267142	5	5	0.879239	0.090705	4	4	0.671556	0.113913	4	4
BABAM1	P1P2	0.373453	0.482154	5	5	0.516755	-0.183854	5	5	0.569971	-0.132193	5	5
BACE1	P1P2	0.400135	0.147027	5	5	0.148428	-1.23244	5	5	0.597524	-0.372238	5	5
BACE2	P1P2	0.0245274	0.651602	5	5	0.737117	0.0756748	5	5	0.382982	0.545217	5	5
BACH1	P1P2	0.182607	0.173559	5	5	0.958993	-0.00523314	5	5	0.408559	0.134196	5	5
BACH2	P1P2	0.431302	0.00629755	5	5	0.818484	-0.55191	5	5	0.465726	-0.453906	5	5
BAD	P1P2	0.134435	-0.311418	5	5	0.868521	-0.307323	5	5	0.341178	-0.246004	5	5
BAG1	P1P2	0.80241	-0.128518	5	5	0.490621	-0.5362	5	5	0.3571	-0.25852	5	5
BAG2	P1P2	0.888858	0.116354	5	5	0.278393	0.437997	5	5	0.282118	0.292954	5	5
BAG3	P1P2	0.941505	-0.0986089	5	5	0.207697	0.400186	5	5	0.591734	0.115049	5	5
BAG4	P1P2	0.283985	-0.0362509	5	5	0.810696	-0.0505129	5	5	0.781665	0.0121281	5	5
BAG5	P1P2	0.375004	0.435948	5	5	0.590291	-0.150622	5	5	0.777816	-0.0409823	5	5
BAG6	P1P2	0.765037	-0.132011	5	5	0.0452938	-1.3308	5	5	0.178156	-0.462002	5	5
BAGE	P1P2	0.777631	0.0101113	7	7	0.76111	0.0134648	7	7	0.64241	0.011788	7	7
BAGE3	P1P2	0.777631	0.0101113	7	7	0.76111	0.0134648	7	7	0.64241	0.011788	7	7
BAGE4	P1P2	0.777631	0.0101113	7	7	0.76111	0.0134648	7	7	0.64241	0.011788	7	7
BAGE5	P1P2	0.777631	0.0101113	7	7	0.76111	0.0134648	7	7	0.64241	0.011788	7	7
BAHCC1	P1P2	0.262399	0.0549772	4	4	0.796725	0.0939199	4	4	0.699734	0.40452	4	4
BAHD1	P1P2	0.361618	0.244758	5	5	0.0259598	0.671538	5	5	0.0216642	0.391807	5	5
BAI1	P1P2	0.506088	-0.016177	5	5	0.0766025	-1.13017	5	5	0.16379	-0.490739	5	5
BAI2	P1P2	0.320468	-0.547359	5	5	0.302025	-0.408657	5	5	0.175477	-0.609221	5	5
BAI3	P1P2	0.72171	-0.0645346	5	5	0.905498	0.0430033	5	5	0.755476	-0.0806535	5	5
BAIAP2	P1P2	0.529568	-0.0852886	5	5	0.217356	-0.388396	5	5	0.320397	-0.42286	5	5
BAIAP2L1	P1P2	0.757499	-0.027823	5	5	0.723289	0.0813971	5	5	0.994997	-0.031616	5	5
BAIAP2L2	P1	0.927635	0.0426445	4	4	0.885141	0.0132117	4	4	0.888834	-0.0180752	4	4
BAIAP2L2	P2	0.647546	-1.01956	5	5	0.412839	-0.847894	5	5	0.625076	-1.1835	5	5
BAIAP3	P1P2	0.0114359	0.551727	5	5	0.947445	-0.0504218	4	4	0.195499	0.233415	4	4
BAK1	P1P2	0.0737951	-0.454051	5	5	0.896562	0.0152938	5	5	0.253264	-0.276856	5	5
BAMBI	P1P2	0.957589	-0.0210839	5	5	0.99433	0.00686223	5	5	0.851118	-0.0814104	5	5
BANF1	P1P2	0.881046	-0.268853	5	5	0.894248	-0.151895	5	5	0.747228	-0.302251	5	5
BANF2	P1P2	0.136594	0.491993	5	5	0.00662629	-0.825204	5	5	0.102247	-0.0228815	5	5
BANK1	P1P2	0.715853	0.0882344	5	5	0.807457	-0.0884965	5	5	0.769496	0.0330823	5	5
BANP	P1P2	0.696179	-0.165004	4	4	0.00944511	-1.16391	4	4	0.0540384	-0.79142	4	4
BAP1	P1P2	0.828977	0.50828	5	5	0.0501783	0.982912	5	5	0.303594	0.932509	5	5
BARD1	P1P2	0.0968968	-0.33055	5	5	0.0802168	-0.339281	5	5	0.0224406	-0.278911	5	5
BARHL1	P1P2	0.732232	0.003811	5	5	0.516215	0.237591	5	5	0.733967	0.115006	5	5
BARHL2	P1P2	0.667821	0.192958	5	5	0.361262	0.0337821	5	5	0.160028	0.192205	5	5
BARX1	P1P2	0.968006	-0.0494132	4	4	0.680443	0.52557	4	4	0.679757	0.0293948	4	4
BARX2	P1P2	0.738756	0.0311829	5	5	0.700238	0.366476	5	5	0.892595	0.205145	5	5
BASP1	P1P2	0.497164	-0.0535429	5	5	0.333391	0.323839	5	5	0.769496	0.0112719	5	5
BATF	P1P2	0.392332	0.138543	5	5	0.300071	0.32841	5	5	0.204548	0.25716	5	5
BATF2	P1P2	0.99079	-0.0351275	5	5	0.0889545	0.450039	5	5	0.196029	0.252246	5	5
BATF3	P1P2	0.962846	-0.0100358	5	5	0.233038	0.396742	4	4	0.265668	0.271189	4	4
BAX	P1P2	0.823073	-0.281465	4	4	0.279977	0.0757961	4	4	0.492834	0.00804032	4	4
BAZ1A	P1P2	0.112579	-0.417259	5	5	0.591446	-0.303521	5	5	0.726424	-0.272174	5	5
BAZ1B	P1P2	0.813042	-0.128795	4	4	0.415166	-0.0729098	4	4	0.44466	-0.219126	4	4
BAZ2A	P1	0.0238021	0.462606	5	5	0.0201141	0.564971	5	5	0.00637962	0.513788	5	5
BAZ2A	P2	0.0412114	0.47315	4	4	0.0326823	0.552264	4	4	0.0127964	0.475351	4	4
BAZ2B	P1P2	0.434204	0.15489	5	5	0.215182	-0.227276	5	5	0.394948	-0.0703539	5	5
BBC3	P1P2	0.638094	0.0675878	5	5	0.832155	-0.0203932	5	5	0.746595	0.135024	5	5
BBIP1	P1P2	0.234967	-0.429773	5	5	0.184158	0.360574	5	5	0.740272	-0.115897	5	5
BBOX1	P1	0.530649	-0.316343	5	5	0.262071	-0.432103	4	4	0.110382	-0.204215	4	4
BBOX1	P2	0.687126	0.0685768	5	5	0.305563	0.494152	5	5	0.183882	0.175542	5	5
BBS1	P1P2	0.0954953	0.310775	5	5	0.759291	0.50448	5	5	0.125509	0.373608	5	5
BBS10	P1P2	0.664823	-0.0173924	5	5	0.723289	-0.999132	5	5	0.956329	-0.584049	5	5
BBS12	P1P2	0.473729	0.146703	4	4	0.830096	-0.106091	4	4	0.671556	0.0636441	4	4
BBS2	P1P2	0.590027	0.142949	5	5	0.137924	-0.308077	5	5	0.482244	-0.20043	5	5
BBS4	P1P2	0.163384	-0.689117	5	5	0.354486	0.325822	5	5	0.4859	-0.125031	5	5
BBS5	P1P2	0.948396	-0.208303	5	5	0.327368	-0.243069	5	5	0.427296	-0.0922688	5	5
BBS7	P1P2	0.857683	-0.000149472	5	5	0.742799	-0.0573341	5	5	0.93038	-0.203126	5	5
BBS9	P1P2	0.390509	0.470283	5	5	0.691585	0.148043	5	5	0.471368	0.277644	5	5
BBX	P1P2	0.28547	-0.34285	5	5	0.291154	-0.442966	4	4	0.685934	-0.0685505	4	4
BCAM	P1P2	0.39783	0.474447	5	5	0.45078	0.696707	5	5	0.337375	0.277166	5	5
BCAN	P1P2	0.716468	-0.130682	5	5	0.0524247	-0.515044	5	5	0.114557	-0.342614	5	5
BCAP29	P1P2	0.556354	-0.253343	5	5	0.23631	-0.523814	5	5	0.245023	-0.377767	5	5
BCAP31	P1P2	0.260065	-0.198845	5	5	0.431445	0.00509856	5	5	0.825639	-0.0489391	5	5
BCAR1	P1	0.401059	-0.221512	5	5	0.465214	0.346935	5	5	0.997665	0.0500287	5	5
BCAR1	P2	0.372347	-0.255198	5	5	0.893268	0.0360264	4	4	0.962341	0.0524749	4	4
BCAR3	P1	0.245696	0.284307	5	5	0.225793	-0.457082	4	4	0.681814	0.0229941	4	4
BCAR3	P2	0.779601	-0.267424	4	4	0.357806	-0.297361	4	4	0.581516	-0.211539	4	4
BCAS1	ENST00000395961.3	0.52795	0.27057	5	5	0.127167	0.692665	5	5	0.118449	0.386495	5	5
BCAS2	P1P2	0.748733	-0.0688197	5	5	0.207848	-0.00268182	5	5	0.342877	-0.0357508	5	5
BCAS3	P1P2	0.159925	0.416219	5	5	0.922409	0.0151952	5	5	0.371688	0.304918	5	5
BCAS4	P1P2	0.557461	-0.000527792	5	5	0.956662	-0.00671996	5	5	0.749763	-0.0662775	5	5
BCAT1	P1P2	0.212994	-0.354838	5	5	0.735542	0.0151497	5	5	0.257455	-0.197094	5	5
BCAT2	P1P2	0.295249	-0.661114	5	5	0.501468	-0.294686	5	5	0.22557	-0.431263	5	5
BCCIP	P1P2	0.928064	-0.0633031	5	5	0.974989	0.107534	5	5	0.912457	0.00436072	5	5
BCDIN3D	P1P2	0.924789	-0.107984	5	5	0.722663	-0.076063	5	5	0.683587	-0.0495417	5	5
BCHE	P1P2	0.488843	0.227515	5	5	0.518535	-0.105312	4	4	0.612652	-0.00150201	4	4
BCKDHA	P1	0.603754	-0.0292238	5	5	0.117662	-0.538796	5	5	0.429246	-0.372981	5	5
BCKDHA	P2	0.267139	0.363914	4	4	0.681814	-0.0167082	4	4	0.641152	0.0158491	4	4
BCKDHB	P1P2	0.955619	-0.0381924	5	5	0.692202	-0.0260289	5	5	0.708307	-0.0154813	5	5
BCKDK	P1P2	0.802729	-0.0418371	5	5	0.340754	0.257678	5	5	0.374379	0.134166	5	5
BCL10	P1P2	0.951678	0.0201719	5	5	0.0489175	0.529629	5	5	0.183331	0.377583	5	5
BCL11A	P1P2	0.0590738	-0.410358	5	5	0.857349	-0.0101023	5	5	0.236972	-0.250233	5	5
BCL11B	P1P2	0.833801	0.0928984	5	5	0.952333	0.0309714	5	5	0.88797	0.00940739	5	5
BCL2	P1P2	0.823519	-0.00814073	5	5	0.877412	-0.05045	5	5	0.742799	-0.0374682	5	5
BCL2A1	P1P2	0.481111	-0.071545	5	5	0.233181	0.43883	5	5	0.600429	0.245222	5	5
BCL2L1	P1	0.0248463	-0.579913	4	4	0.293725	0.367921	4	4	0.214191	-0.146422	4	4
BCL2L1	P2	0.166141	-0.817447	5	5	0.0391972	-0.972302	5	5	0.0275664	-0.839112	5	5
BCL2L10	P1P2	0.23627	-0.305048	4	4	0.985827	-0.00238837	4	4	0.559291	-0.244342	4	4
BCL2L11	P1	0.832413	-0.0541398	4	4	0.958615	-0.0132728	4	4	0.847634	-0.0208921	4	4
BCL2L11	P2	0.957589	-0.0875607	5	5	0.47472	-0.177563	5	5	0.330267	-0.197961	5	5
BCL2L12	P1P2	0.775753	0.070969	5	5	0.163158	-0.462583	5	5	0.3699	0.00950327	5	5
BCL2L13	P1P2	0.188911	-0.331863	5	5	0.906492	-0.00854328	5	5	0.393093	-0.261348	5	5
BCL2L14	P1	0.657652	0.169233	5	5	0.400078	-0.429378	5	5	0.694053	0.0522066	5	5
BCL2L14	P2	0.37745	0.379092	5	5	0.150315	0.44628	5	5	0.108172	0.334477	5	5
BCL2L15	P1P2	0.60548	-0.380088	5	5	0.243837	-0.371116	5	5	0.198645	-0.24892	5	5
BCL2L2	P1P2	0.698077	-0.0711341	5	5	0.882028	0.322942	5	5	0.902518	0.0209924	5	5
BCL2L2-PABPN1	P1P2	0.698077	-0.0711341	5	5	0.882028	0.322942	5	5	0.902518	0.0209924	5	5
BCL3	P1P2	0.90532	-0.153838	4	4	0.554269	0.645648	4	4	0.696274	0.245905	4	4
BCL6	P1P2	0.318264	0.0724955	5	5	0.776534	0.0551447	5	5	0.642943	0.00257038	5	5
BCL6B	P1P2	0.528489	-0.0375662	5	5	0.31999	-0.654206	5	5	0.322437	-0.434633	5	5
BCL7A	P1P2	0.681675	0.120301	5	5	0.0440494	0.453287	5	5	0.0883284	0.373282	5	5
BCL7B	P1P2	0.116844	0.381292	5	5	0.701787	-0.0355911	5	5	0.22049	0.276803	5	5
BCL7C	P1P2	0.729441	-0.0105216	5	5	0.855708	-0.0100686	5	5	0.766303	0.0200911	5	5
BCL9	P1P2	0.439991	-0.272653	4	4	0.73044	-0.0415013	4	4	0.458143	-0.312788	4	4
BCL9L	P1P2	0.0104795	-0.740905	5	5	0.0894265	-0.321878	5	5	0.00789471	-0.526048	5	5
BCLAF1	P1P2	0.636917	0.396795	5	5	0.632477	-0.00129199	4	4	0.743837	-0.100247	4	4
BCMO1	P1P2	0.39142	-0.0327663	5	5	0.997999	-0.116858	5	5	0.714536	-0.0478454	5	5
BCO2	P1P2	0.457819	-0.500309	5	5	0.354269	0.865382	5	5	0.455563	0.0162453	5	5
BCOR	P1P2	0.993093	0.0474897	5	5	0.547205	-0.0253155	5	5	0.58597	0.0333476	5	5
BCORL1	P1P2	0.643995	-0.113076	5	5	0.660003	-0.100822	4	4	0.471277	-0.0816978	4	4
BCR	P1P2	0.0250121	-1.10379	3	3	0.0431619	-0.706584	3	3	0.0137878	-0.905185	3	3
BCS1L	P1P2	0.0186402	-0.734181	5	5	0.0393167	-0.916222	5	5	0.0108648	-0.810174	5	5
BDH1	P1	0.687733	-0.0242852	5	5	0.855708	-0.274233	5	5	0.610938	-0.0823113	5	5
BDH1	P2	0.18072	-0.374906	5	5	0.619463	-0.0134343	5	5	0.20306	-0.222452	5	5
BDH2	P1P2	0.0575399	-0.267887	5	5	0.905498	-0.22736	5	5	0.347577	-0.422346	5	5
BDKRB1	P1P2	0.226625	0.479293	5	5	0.800019	0.112012	5	5	0.313524	0.30706	5	5
BDKRB2	P1P2	0.0177304	0.574187	5	5	0.460121	-0.0599518	5	5	0.206343	0.033599	5	5
BDNF	P1P2	0.29411	0.0140897	5	5	0.427783	-0.422474	5	5	0.343729	-0.36138	5	5
BDP1	P1P2	0.000640744	-0.623036	5	5	0.0115726	-0.864613	4	4	0.00140595	-0.703909	4	4
BEAN1	P1P2	0.829299	0.47501	5	5	0.852429	-0.889993	5	5	0.947673	0.0253115	5	5
BECN1	P1P2	0.599736	0.128361	5	5	0.0385649	0.679743	5	5	0.135281	0.350563	5	5
BEGAIN	P1	0.833801	0.302856	5	5	0.094588	0.56867	5	5	0.263833	0.435763	5	5
BEGAIN	P2	0.615882	-0.295156	5	5	0.0483447	0.555244	5	5	0.391705	0.33931	5	5
BEND2	P1P2	0.90582	-0.32502	5	5	0.252396	0.313488	5	5	0.417625	0.0513255	5	5
BEND3	P1P2	0.931996	0.120453	5	5	0.776534	0.660882	5	5	0.970989	0.47371	5	5
BEND4	P1P2	0.372568	-0.297839	5	5	0.0524247	0.714418	5	5	0.255703	0.331871	5	5
BEND5	P1P2	0.735025	-0.158506	5	5	0.913451	0.266514	5	5	0.784877	0.170838	5	5
BEND6	P1P2	0.764408	0.205872	5	5	0.0197807	0.488676	5	5	0.0395166	0.389545	5	5
BEND7	P1P2	0.00690473	-0.884885	5	5	0.597815	-0.0429997	5	5	0.0866245	-0.662314	5	5
BEST1	P1	0.431302	-0.0242909	5	5	0.271957	0.339344	5	5	0.203952	0.225326	5	5
BEST1	P2	0.804004	-0.00270265	5	5	0.0769509	0.695201	5	5	0.0984434	0.376129	5	5
BEST2	P1P2	0.230449	-0.337441	5	5	0.969656	-0.236928	5	5	0.37393	-0.175138	5	5
BEST3	P1P2	0.758753	0.720227	5	5	0.462119	-0.230669	4	4	0.485785	-0.0249018	4	4
BEST4	P1P2	0.912682	0.00597651	5	5	0.484331	-0.622653	5	5	0.54804	-0.0805988	5	5
BET1	P1P2	0.354289	-0.345919	5	5	0.245362	-0.412891	5	5	0.212411	-0.361103	5	5
BET1L	P1P2	0.352578	0.223592	5	5	0.0957484	0.692619	5	5	0.0827026	0.458106	5	5
BEX1	P1P2	0.868053	0.093875	5	5	0.466749	-0.411444	5	5	0.613872	-0.0284752	5	5
BEX2	P1P2	0.906473	-0.0282535	5	5	0.824337	-0.0211605	5	5	0.914446	-0.0255896	5	5
BEX4	P1P2	0.961531	-0.0790713	5	5	0.834765	-0.273594	5	5	0.91909	-0.0965072	5	5
BEX5	P1P2	0.482652	-0.0991472	5	5	0.890942	-0.0824108	5	5	0.921745	0.130751	5	5
BFAR	P1P2	0.833157	-0.212438	5	5	0.213332	-0.38385	5	5	0.406192	-0.389118	5	5
BFSP1	P1	0.761265	-0.0309433	5	5	0.686659	0.493454	5	5	0.524898	0.203951	5	5
BFSP1	P2	0.0199166	-0.700904	5	5	0.0924631	0.0473761	5	5	0.0511666	-0.636801	5	5
BFSP2	P1P2	0.904514	0.0416617	5	5	0.800665	0.0082463	5	5	0.911131	0.0222831	5	5
BGLAP	P1P2	0.803607	0.00683878	6	6	0.796195	-0.430664	6	6	0.365308	-0.222333	6	6
BGN	P1P2	0.602845	0.018042	6	6	0.975957	-0.702324	6	6	0.922502	-0.154037	6	6
BHLHA15	P1P2	0.32877	-0.299314	5	5	0.808429	-0.098547	5	5	0.659202	-0.253639	5	5
BHLHA9	P1P2	0.461322	0.00901823	5	5	0.598685	0.239367	5	5	0.954997	-0.00130449	5	5
BHLHB9	P1P2	0.900596	-0.151536	5	5	0.910799	-0.107289	5	5	0.771414	-0.242022	5	5
BHLHE22	P1P2	0.57083	0.0402926	5	5	0.0235706	0.531895	4	4	0.0673561	0.225281	4	4
BHLHE23	P1P2	0.283615	-0.357616	5	5	0.355356	-0.300428	5	5	0.109648	-0.200299	5	5
BHLHE40	P1P2	0.110354	-0.415251	5	5	0.0128889	-0.606021	5	5	0.0105311	-0.460233	5	5
BHLHE41	P1P2	0.385975	0.504994	5	5	0.3699	-0.0105169	5	5	0.190591	0.308078	5	5
BHMT	P1P2	0.833801	-0.225969	5	5	0.540547	-0.00597884	5	5	0.606842	0.0330496	5	5
BHMT2	P1P2	0.920861	0.0105878	5	5	0.00521164	-0.741509	5	5	0.0396772	-0.489038	5	5
BICC1	P1P2	0.83187	0.104489	5	5	0.91909	-0.383973	5	5	0.895239	0.0333116	5	5
BICD1	P1P2	0.855742	-0.493077	5	5	0.615635	0.259148	5	5	0.790023	-0.0389172	5	5
BICD2	P1P2	0.291839	0.5878	5	5	0.958615	-0.0639234	4	4	0.854964	-0.0159041	4	4
BID	P1P2	0.399673	0.562294	5	5	0.253959	0.529845	5	5	0.256403	0.54607	5	5
BIK	P1P2	0.593445	-0.246086	5	5	0.839991	-0.107205	5	5	0.4859	-0.487174	5	5
BIN1	P1P2	0.90582	-0.050354	5	5	0.412839	0.023722	5	5	0.545814	0.236577	5	5
BIN2	P1P2	0.128529	0.340777	5	5	0.780382	0.164556	5	5	0.265265	0.220432	5	5
BIN3	P1P2	0.739378	-0.00214849	5	5	0.648344	0.322286	5	5	0.800342	-0.0258348	5	5
BIRC2	P1P2	0.110815	-0.546102	5	5	0.498015	-0.094216	5	5	0.167619	-0.378375	5	5
BIRC3	P1P2	0.829941	-0.255766	5	5	0.622861	0.0200672	4	4	0.507094	-0.00313836	4	4
BIRC5	P1P2	0.263972	0.759659	4	4	0.263229	-0.253153	3	3	0.541404	-0.109528	3	3
BIRC6	P1P2	0.130825	-0.665705	5	5	0.641446	0.0873139	5	5	0.193726	-0.463653	5	5
BIRC7	P1P2	0.447893	-0.0734585	5	5	0.349727	-0.442805	5	5	0.319584	-0.148815	5	5
BIRC8	P1P2	0.412953	0.224862	5	5	0.134408	-0.45023	5	5	0.408085	-0.148617	5	5
BIVM	P1	0.699298	0.00284692	5	5	0.95966	0.0977715	5	5	0.878731	-0.0231914	5	5
BIVM	P2	0.736268	0.220093	5	5	0.337375	-0.174793	5	5	0.548597	-0.0331649	5	5
BIVM-ERCC5	ENST00000602836.1	0.822236	0.050206	5	5	0.517296	0.300338	5	5	0.664051	0.175272	5	5
BLCAP	P1P2	0.00747246	0.628046	5	5	0.151743	0.440759	5	5	0.00741869	0.464239	5	5
BLID	ENST00000560104.1	0.772597	-0.175467	5	5	0.04057	-0.688627	5	5	0.168134	-0.450615	5	5
BLK	P1P2	0.174098	-0.249389	5	5	0.532007	0.0498015	5	5	0.216112	-0.240735	5	5
BLM	P1P2	0.980596	-0.578742	5	5	0.252396	-0.328714	5	5	0.213947	-0.468941	5	5
BLMH	P1P2	0.306224	-0.636976	5	5	0.72235	-0.554142	5	5	0.0945882	-0.307542	5	5
BLNK	P1P2	0.0356248	0.451672	5	5	0.921081	0.0577455	5	5	0.210882	0.280359	5	5
BLOC1S1	P1P2	0.669021	0.0254594	5	5	0.91312	-0.0278388	5	5	0.849807	-0.0110669	5	5
BLOC1S2	P1P2	0.0518312	-0.716336	5	5	0.182781	-0.301007	5	5	0.0275664	-0.508671	5	5
BLOC1S3	P1	0.797314	0.00973656	5	5	0.208755	0.472575	5	5	0.318366	0.195856	5	5
BLOC1S3	P2	0.225046	-0.242723	5	5	0.692202	-0.0465272	5	5	0.609181	-0.141765	5	5
BLOC1S4	P1P2	0.417911	-0.593825	5	5	0.527899	-0.0792963	5	5	0.889291	-0.115844	5	5
BLOC1S5	P1P2	0.342633	0.355355	5	5	0.52872	-0.345023	5	5	0.841952	-0.236679	5	5
BLOC1S6	P1P2	0.489361	0.271556	5	5	0.936695	-0.0537844	5	5	0.482765	0.0135266	5	5
BLVRA	P1	0.951678	-0.0850848	5	5	0.912788	0.0681961	5	5	0.952999	0.0336387	5	5
BLVRA	P2	0.441507	-0.0274756	5	5	0.588561	-0.447958	5	5	0.878731	-0.174937	5	5
BLVRB	P1P2	0.735025	0.0287076	5	5	0.55027	-0.00162206	5	5	0.4859	-0.0230168	5	5
BLZF1	P1P2	0.813907	-0.101867	5	5	0.470854	0.069254	5	5	0.546927	0.0497455	5	5
BMF	P1P2	0.792862	0.00164098	5	5	0.684201	-0.0675392	5	5	0.759928	-0.0256527	5	5
BMI1	P1P2	0.455824	0.383403	5	5	0.125096	-0.548829	5	5	0.630413	-0.315694	5	5
BMP1	P1P2	0.964817	0.0500825	5	5	0.956995	-0.00257421	5	5	0.956995	0.0433213	5	5
BMP10	P1P2	0.730061	-0.309327	5	5	0.356118	0.194141	3	3	0.293122	0.168521	3	3
BMP15	ENST00000252677.3	0.888858	-0.00666496	5	5	0.406428	0.0696679	5	5	0.433652	-0.00816074	5	5
BMP2	P1	0.942489	0.0111666	5	5	0.732708	-0.349541	5	5	0.574521	-0.0601811	5	5
BMP2	P2	0.595444	-0.0575091	5	5	0.109	1.23629	5	5	0.300071	0.639397	5	5
BMP2K	P1P2	0.0782936	-0.915714	5	5	0.660681	0.0810419	4	4	0.218709	-0.132305	4	4
BMP3	P1P2	0.310728	-0.77017	5	5	0.22992	0.356301	5	5	0.686659	-0.0549674	5	5
BMP4	P1	0.768814	0.0262319	5	5	0.377534	-0.355086	5	5	0.461646	0.0139853	5	5
BMP4	P2	0.585484	0.0168762	5	5	0.0664254	-0.52405	5	5	0.201285	-0.197341	5	5
BMP5	P1P2	0.986844	-0.150779	5	5	0.757383	-0.492672	5	5	0.551387	-0.0051686	5	5
BMP6	P1P2	0.817748	0.0177718	5	5	0.159407	-0.611792	5	5	0.0858589	-0.234335	5	5
BMP7	P1P2	0.211182	-0.446175	5	5	0.679295	-0.290572	5	5	0.245702	-0.169893	5	5
BMP8A	P1P2	0.587753	0.196998	5	5	0.530415	-0.272596	4	4	0.872606	-0.0112642	4	4
BMP8B	P1P2	0.821915	0.05351	5	5	0.563743	-0.547866	5	5	0.803574	-0.112491	5	5
BMPER	P1P2	0.49821	-0.470847	5	5	0.829547	0.266197	5	5	0.812642	0.0868225	5	5
BMPR1A	P1P2	0.894724	0.0557585	5	5	0.484854	0.573357	5	5	0.45405	0.255288	5	5
BMPR1B	P1P2	0.235943	0.239198	5	5	0.102072	0.441374	5	5	0.0752905	0.333739	5	5
BMPR2	P1P2	0.491955	0.211741	5	5	0.523264	0.412818	5	5	0.325308	0.240123	5	5
BMS1	P1P2	0.813267	0.278146	5	5	0.757383	0.19918	5	5	0.781023	0.138035	5	5
BMX	P1P2	0.853801	-0.00181944	5	5	0.557548	-0.0056721	5	5	0.721411	-0.0437041	5	5
BNC1	P1P2	0.149543	-0.185236	4	4	0.220465	-0.492145	4	4	0.0689106	-0.317654	4	4
BNC2	P1P2	0.693202	-0.0418322	5	5	0.340331	0.631408	5	5	0.748495	0.685164	5	5
BNIP1	P1P2	0.426492	-1.51976	5	5	0.00160135	-2.06354	5	5	0.0153456	-1.79165	5	5
BNIP2	P1P2	0.72449	-1.02142	5	5	0.367895	-0.517799	5	5	0.836724	-0.76961	5	5
BNIP3	P1P2	0.541513	-0.0124494	5	5	0.805839	-0.115963	5	5	0.544703	-0.0269561	5	5
BNIP3L	P1P2	0.869351	-0.0639492	5	5	0.752617	0.14122	5	5	0.740904	0.0748973	5	5
BNIPL	P1P2	0.149415	-0.389749	5	5	0.840317	0.0344305	5	5	0.337797	0.00988248	5	5
BOC	P1P2	0.2327	0.436383	5	5	0.532007	-0.0387187	5	5	0.690353	0.0492497	5	5
BOD1	P1P2	0.812947	-0.171787	5	5	0.0419412	-0.520347	5	5	0.296576	-0.505956	5	5
BOD1L1	P1	0.000154875	-2.17846	5	5	0.000116715	-3.19462	5	5	0.000113957	-2.68654	5	5
BOD1L1	P2	0.710319	0.229916	5	5	0.568553	0.56104	5	5	0.287767	0.337927	5	5
BOD1L2	P1P2	0.934291	-0.0447177	5	5	0.334018	-0.18819	5	5	0.445029	-0.207504	5	5
BOK	P1P2	0.30525	0.171198	5	5	0.866547	-0.102558	5	5	0.29426	-0.0553933	5	5
BOLA1	P1	0.387558	-0.213669	5	5	0.503866	-0.325216	5	5	0.350589	-0.267361	5	5
BOLA1	P2	0.917588	0.0194232	5	5	0.877412	0.0583926	5	5	0.866876	0.0363892	5	5
BOLA2	ENST00000330978.3	0.53102	-0.260646	7	7	0.839108	-0.329959	7	7	0.489106	-0.00661795	7	7
BOLA2B	ENST00000305321.4	0.53102	-0.260646	7	7	0.839108	-0.329959	7	7	0.489106	-0.00661795	7	7
BOLA3	P1P2	0.0118767	-0.522051	4	4	0.00109662	-1.01187	4	4	0.000957176	-0.75062	4	4
BOLL	P1P2	0.629286	0.289606	5	5	0.263119	0.430407	5	5	0.284744	0.368562	5	5
BOP1	P1	0.0766326	0.85663	5	5	0.0974257	0.508683	5	5	0.0289495	0.639453	5	5
BOP1	P2	0.20983	-0.363179	5	5	0.38686	0.12359	4	4	0.160635	-0.293603	4	4
BORA	P1P2	0.0185144	0.336789	3	3	0.0189609	0.84656	2	2	0.0170947	0.591674	2	2
BPGM	P1P2	0.50556	0.274376	5	5	0.0989553	0.682985	5	5	0.0717932	0.398919	5	5
BPHL	P1P2	0.91628	-0.00925835	5	5	0.742167	-0.456982	5	5	0.770774	-0.23312	5	5
BPI	P1P2	0.940849	-0.0590644	5	5	0.850462	0.131078	5	5	0.688505	0.0991163	5	5
BPIFA1	P1	0.916934	-0.00894673	5	5	0.86589	0.119114	5	5	0.984325	0.0854478	5	5
BPIFA1	P2	0.870324	0.0623801	5	5	0.772373	-0.253992	5	5	0.689121	0.0088731	5	5
BPIFA2	P1P2	0.956276	0.0537948	5	5	0.560078	-0.217756	5	5	0.644142	-0.0819806	5	5
BPIFA3	P1P2	0.541513	0.226808	5	5	0.398675	0.10772	5	5	0.339485	0.294387	5	5
BPIFB1	P1P2	0.22191	0.0509254	5	5	0.775253	0.0283918	5	5	0.382982	0.0803537	5	5
BPIFB2	P1P2	0.0622058	-0.306346	4	4	0.152433	-0.316576	4	4	0.0392872	-0.311461	4	4
BPIFB3	ENST00000375494.3	0.450858	-0.473635	5	5	0.342239	0.474544	5	5	0.986326	0.0837935	5	5
BPIFB4	P1P2	0.146298	-0.589225	5	5	0.0305845	-0.532365	5	5	0.0240137	-0.560795	5	5
BPIFB6	P1P2	0.775753	-0.0718081	5	5	0.54804	0.317798	5	5	0.536957	0.207333	5	5
BPIFC	P1P2	0.641042	0.291723	5	5	0.969989	0.0410804	5	5	0.808105	0.166402	5	5
BPNT1	P1P2	0.440041	-0.0311055	5	5	0.818088	-0.1593	4	4	0.98247	-0.0720515	4	4
BPTF	P1P2	0.0124691	0.735787	5	5	0.00385208	0.763453	4	4	0.00208098	0.502764	4	4
BPY2	ENST00000331070.3,ENST00000382585.1	0.539876	-0.138581	5	5	0.276544	0.302336	5	5	0.571675	0.0979241	5	5
BPY2B	ENST00000382392.1	0.539876	-0.138581	5	5	0.276544	0.302336	5	5	0.571675	0.0979241	5	5
BPY2C	ENST00000382287.1	0.539876	-0.138581	5	5	0.276544	0.302336	5	5	0.571675	0.0979241	5	5
BRAF	P1P2	0.743116	0.0304848	5	5	0.86096	-0.437837	5	5	0.869508	0.0354505	5	5
BRAP	P1P2	0.113892	0.325416	5	5	0.3336	-0.141225	5	5	0.829547	-0.0418439	5	5
BRAT1	P1P2	0.220044	-0.35696	5	5	0.413793	0.717409	5	5	0.865561	0.252641	5	5
BRCA1	P1P2	0.0502623	-0.492237	5	5	0.0872409	-0.511734	5	5	0.0244349	-0.499471	5	5
BRCA2	P1P2	0.00312321	-1.07479	5	5	0.0180825	-0.749765	5	5	0.00215587	-0.876269	5	5
BRCC3	P1P2	0.301185	-0.255165	5	5	0.110206	0.0413381	5	5	0.0902179	-0.011913	5	5
BRD1	P1P2	0.970075	0.0955297	5	5	0.020081	0.76151	4	4	0.10607	0.291676	4	4
BRD2	P1	0.0952497	-0.641602	5	5	0.347577	-0.441626	5	5	0.0676726	-0.417127	5	5
BRD2	P2	0.275912	-0.354654	5	5	0.604506	-0.504347	5	5	0.230733	-0.316057	5	5
BRD3	P1P2	0.490657	-0.19312	5	5	0.546648	-0.106545	5	5	0.470854	-0.149832	5	5
BRD4	ENST00000263377.2,ENST00000371835.4	0.654971	-0.00893467	5	5	0.654367	0.0322165	5	5	0.952333	0.0331261	5	5
BRD7	P1P2	0.988488	0.0753049	5	5	0.426323	-0.588158	5	5	0.578516	-0.129179	5	5
BRD8	P1P2	0.0162271	1.45259	5	5	0.170991	1.6436	5	5	0.0401621	1.5481	5	5
BRD9	P1P2	0.336587	0.445301	5	5	0.956329	-0.0568641	5	5	0.613872	0.312416	5	5
BRDT	P1P2	0.748109	-0.0866664	5	5	0.978656	0.043661	5	5	0.682973	0.0279652	5	5
BRE	P1P2	0.238817	0.328064	6	6	0.840361	0.050121	6	6	0.608404	0.0755342	6	6
BRF1	P1P2	0.351725	-0.458608	5	5	0.100851	0.0481078	5	5	0.0828507	-0.0657731	5	5
BRF2	P1P2	0.00450088	-0.522972	5	5	0.00183874	-0.837385	5	5	0.000543577	-0.651321	5	5
BRI3	P1P2	0.205518	-0.66897	5	5	0.362142	-0.402495	5	5	0.087241	-0.374619	5	5
BRI3BP	P1P2	0.68743	0.0139497	5	5	0.145168	-0.58647	5	5	0.379799	-0.36177	5	5
BRICD5	P1P2	0.495598	0.054513	5	5	0.523264	-0.0673289	5	5	0.958327	-0.0120937	5	5
BRINP1	P1P2	0.225857	-0.299584	4	4	0.359519	-0.0791825	4	4	0.163724	-0.305236	4	4
BRINP2	P1P2	0.943145	0.132308	5	5	0.564308	0.0826247	5	5	0.823035	0.0512025	5	5
BRINP3	P1	0.77449	0.076735	5	5	0.750397	-0.11495	5	5	0.878071	-0.0462474	5	5
BRINP3	P2	0.524721	-0.206628	5	5	0.113313	-0.522219	5	5	0.300071	-0.359725	5	5
BRIP1	P1P2	0.867404	-0.324872	5	5	0.275438	-0.285245	5	5	0.287388	-0.23076	5	5
BRIX1	P1P2	0.152388	0.0117774	6	6	0.22112	0.388184	5	5	0.895239	0.0591375	5	5
BRK1	P1P2	0.439991	0.239181	4	4	0.124267	0.489301	4	4	0.0632628	0.270376	4	4
BRMS1	P1P2	0.257804	-0.288917	5	5	0.307541	0.419697	5	5	0.858333	0.023076	5	5
BRMS1L	P1P2	0.253323	-0.363381	5	5	0.303987	0.618265	5	5	0.755476	-0.00347773	5	5
BROX	P1P2	0.859626	0.0116369	5	5	0.86326	0.169489	5	5	0.979657	-0.00882668	5	5
BRPF1	P1P2	0.187251	0.475768	5	5	0.375729	0.392212	5	5	0.142874	0.357952	5	5
BRPF3	P1P2	0.54781	0.136236	5	5	0.627445	0.039844	5	5	0.890612	0.0689707	5	5
BRS3	P1P2	0.467867	0.0891009	5	5	0.588849	0.0351018	5	5	0.954331	0.0606369	5	5
BRSK1	P1P2	0.519629	-0.323996	5	5	0.599848	0.119442	5	5	0.714536	0.0598723	5	5
BRSK2	P1P2	0.768184	0.220365	5	5	0.23171	0.346339	5	5	0.235979	0.164166	5	5
BRWD1	P1P2	0.0943534	0.270754	5	5	0.713912	-0.0511981	5	5	0.224292	0.207452	5	5
BRWD3	P1P2	0.845401	-0.759124	5	5	0.137702	-0.848536	5	5	0.401015	-0.93632	5	5
BSCL2	P1	0.089973	0.439992	5	5	0.138814	-0.0264143	5	5	0.122646	0.48847	5	5
BSCL2	P2	0.240868	-0.0385442	5	5	0.946009	-0.160743	5	5	0.87939	0.31939	5	5
BSDC1	P1P2	0.160661	0.33312	5	5	0.242655	0.481949	5	5	0.0752905	0.285759	5	5
BSG	P1P2	0.160907	-0.373445	5	5	0.165441	-0.779477	5	5	0.0828507	-0.532535	5	5
BSN	P1P2	0.0535708	-0.369077	4	4	0.167721	0.494969	4	4	0.979487	-0.0200805	4	4
BSND	P1P2	0.354718	-0.219163	5	5	0.327368	0.603718	5	5	0.759928	0.112128	5	5
BSPH1	P1P2	0.209381	0.288088	5	5	0.0800725	0.534968	5	5	0.0631527	0.398256	5	5
BSPRY	P1P2	0.57027	-0.010107	5	5	0.331722	0.288011	5	5	0.270319	0.151377	5	5
BST1	P1P2	0.274461	-0.315271	5	5	0.587121	-0.0391039	5	5	0.915773	-0.116752	5	5
BST2	P1P2	0.0364283	-0.586393	5	5	0.838684	0.241082	5	5	0.311122	-0.385802	5	5
BSX	P1P2	0.0605283	-0.34515	5	5	0.442044	-0.468497	5	5	0.0803615	-0.455672	5	5
BTAF1	P1P2	0.00203698	-0.919599	5	5	0.130962	-0.321616	5	5	0.0012019	-0.491325	5	5
BTBD1	P1P2	0.215427	0.259178	5	5	0.978323	-0.0589292	5	5	0.470854	0.14779	5	5
BTBD10	P1	0.532271	-0.30377	5	5	0.248262	0.365734	5	5	0.690353	0.229666	5	5
BTBD10	P2	0.408498	0.0657186	5	5	0.321212	-0.470197	5	5	0.258863	-0.325355	5	5
BTBD11	P1	0.599736	0.0281394	5	5	0.152221	0.480742	5	5	0.137702	0.234078	5	5
BTBD11	P2	0.559848	-0.0239827	3	3	0.349404	0.190794	3	3	0.764424	0.0353132	3	3
BTBD16	ENST00000260723.4,ENST00000368994.2	0.382371	0.170315	5	5	0.611524	-0.0493923	5	5	0.389397	0.156033	5	5
BTBD17	P1P2	0.560924	0.0619735	3	3	0.271379	0.595507	3	3	0.255701	0.32874	3	3
BTBD18	ENST00000422652.1	0.662429	0.0912675	5	5	0.657085	-0.117548	5	5	0.93038	-0.0138382	5	5
BTBD18	ENST00000436147.3	0.333204	0.233292	4	4	0.619889	0.0694901	4	4	0.896226	0.0749011	4	4
BTBD19	P1P2	0.179381	-0.510444	5	5	0.213847	0.403277	4	4	0.491655	0.0451931	4	4
BTBD2	P1P2	0.542059	0.0582471	5	5	0.496955	0.0218869	5	5	0.935698	-0.0340114	5	5
BTBD3	P1P2	0.470145	0.234776	5	5	0.253785	0.516882	5	5	0.127167	0.331479	5	5
BTBD6	P1P2	0.0353364	-0.590523	5	5	0.939355	-0.0122407	5	5	0.139709	-0.311069	5	5
BTBD7	P1P2	0.780179	-0.358801	5	5	0.844241	-0.0541217	5	5	0.94368	-0.196401	5	5
BTBD8	P1P2	0.338664	-0.0994495	5	5	0.950668	0.0121606	5	5	0.410458	-0.0433293	5	5
BTBD9	P1P2	0.104769	0.513291	5	5	0.73145	-0.210582	5	5	0.6174	0.359062	5	5
BTC	P1P2	0.456073	-0.295911	5	5	0.141284	-0.563532	5	5	0.0984434	-0.382576	5	5
BTD	P1P2	0.348324	-0.352837	5	5	0.631899	-0.171935	5	5	0.221436	-0.0595071	5	5
BTF3	P1P2	0.0437725	0.720266	5	5	0.273786	-0.0302596	5	5	0.315939	0.0178021	5	5
BTF3L4	P1P2	0.694724	0.187739	5	5	0.149133	0.316103	5	5	0.180594	0.342667	5	5
BTG1	P1P2	0.844756	-0.0303774	5	5	0.21766	0.0290469	4	4	0.389431	0.122652	4	4
BTG2	P1P2	0.723872	0.461957	5	5	0.157556	-0.482725	5	5	0.735857	-0.37057	5	5
BTG3	P1P2	0.164132	0.422897	5	5	0.555584	-0.144112	5	5	0.661625	0.236003	5	5
BTG4	P1P2	0.421712	-0.0993431	5	5	0.881039	0.330907	5	5	0.73145	-0.210008	5	5
BTK	P1P2	0.354718	0.201468	5	5	0.0163259	-0.89449	5	5	0.0929502	-0.428598	5	5
BTLA	P1P2	0.949052	0.12286	5	5	0.99433	0.0496257	5	5	0.651353	-0.0694728	5	5
BTN1A1	ENST00000244513.6	0.196594	-0.427158	4	4	0.300003	-0.363087	4	4	0.121881	-0.358596	4	4
BTN2A1	P1P2	0.881697	-0.0166571	5	5	0.734912	-0.0318258	5	5	0.773333	-0.00659484	5	5
BTN2A2	P1P2	0.387785	-0.0823316	5	5	0.0605855	-0.563682	5	5	0.0429199	-0.346007	5	5
BTN3A1	P1P2	0.129048	0.412653	5	5	0.0746073	0.624663	5	5	0.0482498	0.518658	5	5
BTN3A2	P1P2	0.301763	-0.441408	5	5	0.636367	-0.0367871	5	5	0.974989	-0.140892	5	5
BTN3A3	P1P2	0.879746	-0.105692	5	5	0.58597	0.0993052	5	5	0.957661	0.125502	5	5
BTNL2	P1P2	0.422904	-0.242674	5	5	0.456574	0.409789	5	5	0.955663	-0.0480517	5	5
BTNL3	P1P2	0.339915	0.489457	5	5	0.956662	-0.00476293	5	5	0.588849	0.147547	5	5
BTNL8	P1P2	0.253666	-0.329474	5	5	0.405248	-0.294615	5	5	0.211798	-0.312044	5	5
BTNL9	P1	0.749046	-0.129014	5	5	0.900863	-0.0446812	5	5	0.910468	-0.0301807	5	5
BTNL9	P2	0.296773	0.0105045	5	5	0.267964	-0.249799	5	5	0.156821	-0.233701	5	5
BTRC	P1P2	0.478037	-0.158705	5	5	0.0910146	-0.638482	5	5	0.188335	-0.565516	5	5
BUB1	P1P2	0.68834	-0.0435289	5	5	0.565156	0.223504	5	5	0.617989	0.0441236	5	5
BUB1B	P1P2	0.484711	-0.331874	5	5	0.693127	-0.531664	5	5	0.529814	-0.39661	5	5
BUB3	P1P2	0.00111903	1.12432	5	5	0.009843	0.599321	5	5	0.000806778	0.792684	5	5
BUD13	P1P2	0.134649	0.754007	5	5	0.0154523	1.19841	4	4	0.0305351	0.822867	4	4
BUD31	P1P2	0.842175	-0.374706	5	5	0.00375361	-0.697307	5	5	0.00917293	-0.535477	5	5
BVES	P1P2	0.109438	-0.386617	5	5	0.366341	0.505552	5	5	0.766303	0.0162413	5	5
BYSL	P1P2	0.414602	-0.360667	5	5	0.153301	-0.463003	5	5	0.146791	-0.340264	5	5
BZRAP1	P1P2	0.0621277	-0.482974	5	5	0.632792	-0.116655	5	5	0.176813	-0.510601	5	5
BZW1	P1P2	0.529029	0.367036	5	5	0.370793	-0.330533	5	5	0.335694	-0.0708303	5	5
BZW2	P1P2	0.12015	0.693324	5	5	0.684815	0.0299482	5	5	0.296963	0.477063	5	5
C10orf10	P1P2	0.615012	-0.282383	5	5	0.53806	0.534947	5	5	0.839337	0.126282	5	5
C10orf105	P1P2	0.701131	0.0753274	5	5	0.973656	-0.0149495	5	5	0.830199	0.0799948	5	5
C10orf107	P1P2	0.104945	0.454484	5	5	0.399844	-0.523134	5	5	0.510289	-0.105873	5	5
C10orf11	ENST00000372499.1	0.573635	-0.00470294	5	5	0.030649	-0.946634	5	5	0.0456548	-0.391818	5	5
C10orf111	P1P2	0.907453	-0.0503781	5	5	0.697657	0.198242	4	4	0.846169	-0.0501075	4	4
C10orf112	ENST00000454679.2	0.527411	0.507175	5	5	0.551107	-0.100861	5	5	0.877412	0.0520112	5	5
C10orf113	ENST00000529198.1,ENST00000534331.1	0.37745	-0.124614	5	5	0.634876	0.083313	5	5	0.300071	-0.097134	5	5
C10orf118	P1	0.404809	-0.178318	4	4	0.257328	0.328228	4	4	0.62253	0.07893	4	4
C10orf118	P2	0.69442	-0.279799	5	5	0.666785	0.221634	5	5	0.970989	0.155118	5	5
C10orf12	ENST00000286067.2	0.114648	0.588068	5	5	0.591734	0.476278	5	5	0.239969	0.468431	5	5
C10orf120	P1P2	0.236922	0.295064	5	5	0.598395	-0.0808432	5	5	0.688505	-0.00524974	5	5
C10orf126	ENST00000375520.1	0.737201	-0.00425511	5	5	0.0317624	0.647965	5	5	0.0539165	0.33923	5	5
C10orf128	P1P2	0.811349	-0.153162	5	5	0.0199579	-0.583463	5	5	0.156332	-0.486328	5	5
C10orf129	P1P2	0.395075	-0.173732	5	5	0.0863175	0.441581	5	5	0.467773	0.0389386	5	5
C10orf131	P1P2	0.972048	-0.0402159	5	5	0.332764	-0.362658	5	5	0.601593	-0.269868	5	5
C10orf137	P1P2	0.349173	0.230772	5	5	0.549154	-0.185806	5	5	0.483809	0.233099	5	5
C10orf2	P1P2	0.361185	-1.3523	5	5	0.00254339	-1.30815	5	5	0.04057	-1.33023	5	5
C10orf25	P1P2	0.359885	0.0647368	5	5	0.837759	0.00212749	4	4	0.195499	-0.261673	4	4
C10orf32	P1P2	0.0610956	-0.752297	5	5	0.327574	-0.114418	5	5	0.0360478	-0.470049	5	5
C10orf35	P1P2	0.310138	-0.332725	5	5	0.0681766	-0.517462	5	5	0.0783574	-0.401267	5	5
C10orf53	P1P2	0.358589	0.449025	5	5	0.758337	0.143397	5	5	0.535305	0.064822	5	5
C10orf54	P1P2	0.829941	-0.0960809	5	5	0.0860878	0.266867	5	5	0.284744	0.168372	5	5
C10orf55	P1P2	0.735647	-0.0910671	5	5	0.108172	-0.61239	5	5	0.117662	-0.316516	5	5
C10orf62	P1P2	0.482652	-0.079522	5	5	0.868925	0.067537	4	4	0.319142	-0.284481	4	4
C10orf67	P1P2	0.709091	-0.0589764	5	5	0.165999	0.384069	4	4	0.221523	0.300151	4	4
C10orf71	P1P2	0.839597	-0.0679255	5	5	0.202467	-0.339742	5	5	0.206043	-0.190556	5	5
C10orf76	P1P2	0.256074	0.310528	5	5	0.646542	0.0141536	5	5	0.295417	0.201835	5	5
C10orf82	P1P2	0.0580839	0.299528	5	5	0.819784	-0.0395797	5	5	0.282118	0.332154	5	5
C10orf88	P1P2	0.459819	-0.224479	5	5	0.175477	-0.473655	5	5	0.131175	-0.138688	5	5
C10orf90	ENST00000284694.7	0.465848	0.137752	5	5	0.951001	0.421394	5	5	0.650751	0.351795	5	5
C10orf91	P1P2	0.712469	-0.010215	5	5	0.467773	0.388518	5	5	0.915109	0.118398	5	5
C10orf95	P1P2	0.743771	0.00341719	4	4	0.587619	0.256072	4	4	0.678388	0.129744	4	4
C10orf99	P1P2	0.342843	0.339968	5	5	0.533929	0.127915	5	5	0.398208	0.308125	5	5
C11orf1	P1P2	0.21075	-0.312196	7	7	0.525966	0.133121	7	7	0.693794	0.0635931	7	7
C11orf16	P1P2	0.435416	0.164092	5	5	0.561768	0.337037	5	5	0.282118	0.243773	5	5
C11orf21	P1P2	0.753112	-0.1032	5	5	0.204697	-0.578154	5	5	0.29735	-0.36788	5	5
C11orf24	P1P2	0.431302	-0.0126829	5	5	0.245023	0.314901	5	5	0.178426	0.00869604	5	5
C11orf30	P1P2	0.925444	-0.164121	5	5	0.397725	-0.0788299	4	4	0.824997	-0.173634	4	4
C11orf31	P1P2	0.450363	0.203929	5	5	0.0749482	0.45787	5	5	0.0884846	0.364069	5	5
C11orf34	P1P2	0.30331	-0.317825	5	5	0.808105	-0.121276	5	5	0.616223	-0.269286	5	5
C11orf35	P1P2	0.227895	-0.115753	5	5	0.90848	0.126215	5	5	0.77974	-0.106539	5	5
C11orf40	ENST00000307616.1	0.245529	-0.262196	5	5	0.243457	-0.10145	4	4	0.227949	-0.0709019	4	4
C11orf42	P1P2	0.925772	-0.462102	5	5	0.710485	-0.0142517	5	5	0.602175	-0.0475998	5	5
C11orf44	ENST00000317019.2	0.689554	0.00465903	5	5	0.857349	-0.0466193	5	5	0.766941	0.0186916	5	5
C11orf45	P1	0.420284	-0.193899	5	5	0.291957	-0.0272764	5	5	0.636963	-0.110588	5	5
C11orf45	P2	0.727583	0.112876	5	5	0.23171	-0.351747	5	5	0.451534	-0.108933	5	5
C11orf48	P1	0.573635	0.321618	5	5	0.591157	-0.0491972	5	5	0.598105	0.0568999	5	5
C11orf48	P2	0.716003	0.240208	6	6	0.641078	-0.227259	6	6	0.67001	-0.0204306	6	6
C11orf49	P1P2	0.154602	0.542749	5	5	0.109648	0.40252	5	5	0.0551777	0.416018	5	5
C11orf52	P1	0.297836	0.00984804	8	8	0.989198	0.0316756	8	8	0.468568	-0.0230921	8	8
C11orf52	P2	0.804961	0.0346345	5	5	0.676335	-0.012364	4	4	0.93108	-0.00184704	4	4
C11orf53	P1P2	0.80241	0.0138874	5	5	0.459613	-0.0566809	5	5	0.572813	-0.259731	5	5
C11orf54	P1P2	0.323893	0.39529	5	5	0.484592	0.0646848	5	5	0.313524	0.331279	5	5
C11orf57	P1P2	0.136377	-0.64155	5	5	0.170469	-0.668397	5	5	0.0884846	-0.654973	5	5
C11orf58	P1P2	0.01558	-0.695111	5	5	0.0263537	-0.766134	5	5	0.00331815	-0.651166	5	5
C11orf63	P1P2	0.554193	-0.00748986	4	4	0.587297	0.476702	4	4	0.61923	-0.0615811	4	4
C11orf65	P1P2	0.265512	-0.236932	5	5	0.565721	0.00710225	5	5	0.361922	-0.302949	5	5
C11orf68	P1P2	0.0324936	-0.809013	5	5	0.794533	0.59462	5	5	0.0910147	-0.279423	5	5
C11orf70	P1P2	0.503717	0.148964	5	5	0.0914954	-0.465895	5	5	0.409982	0.0339464	5	5
C11orf71	P1P2	0.236922	0.565299	5	5	0.0681766	0.451192	5	5	0.051868	0.482714	5	5
C11orf73	P1P2	0.026369	0.434575	5	5	0.0332547	0.417582	5	5	0.00505224	0.417452	5	5
C11orf74	P1P2	0.0449049	0.404152	5	5	0.795178	-0.0481455	5	5	0.150552	0.237591	5	5
C11orf80	P1P2	0.168167	-0.520671	5	5	0.624484	-0.054052	5	5	0.336954	-0.19442	5	5
C11orf82	P1P2	0.240207	-0.2064	5	5	0.935033	0.387569	5	5	0.547483	0.00178405	5	5
C11orf83	P1P2	0.298303	-0.44631	5	5	0.622119	0.0607678	5	5	0.377535	-0.0496893	5	5
C11orf84	P1P2	0.439553	0.0533798	5	5	0.0421946	0.435012	5	5	0.0735248	0.372757	5	5
C11orf85	P1P2	0.187251	-0.529753	5	5	0.448525	-0.113509	5	5	0.366784	-0.542554	5	5
C11orf86	P1P2	0.482909	-0.273406	5	5	0.75838	-0.373405	4	4	0.58601	-0.255268	4	4
C11orf87	P1P2	0.619948	0.000953438	5	5	0.726424	0.0195451	5	5	0.810048	0.074336	5	5
C11orf88	P1P2	0.212087	0.262441	5	5	0.825313	-0.0324595	5	5	0.569971	0.173048	5	5
C11orf91	P1P2	0.180452	-0.530195	5	5	0.51244	-0.359062	5	5	0.275071	-0.444629	5	5
C11orf94	P1P2	0.772597	0.0184137	5	5	0.998999	-0.161976	5	5	0.797759	-0.0875743	5	5
C11orf95	P1P2	0.899943	0.00215724	5	5	0.710173	0.0109916	5	5	0.776535	-0.00180898	5	5
C11orf96	P1P2	0.882998	0.00690057	5	5	0.733967	0.0349822	5	5	0.909805	-0.0571074	5	5
C12orf10	P1P2	0.532001	-0.0683128	5	5	0.0617414	-0.514231	5	5	0.0623263	-0.33987	5	5
C12orf23	P1P2	0.552212	-0.375736	5	5	0.817185	-0.0162885	5	5	0.471883	-0.146628	5	5
C12orf29	P1P2	0.413189	0.282085	5	5	0.909805	-0.116693	5	5	0.530362	-0.0401754	5	5
C12orf39	P1	0.816468	-0.0340648	5	5	0.898216	-0.00815426	5	5	0.838684	0.0251926	5	5
C12orf39	P2	0.322278	0.58289	5	5	0.440557	0.269468	5	5	0.296576	0.426179	5	5
C12orf4	P1P2	0.0695101	0.452746	5	5	0.850462	-0.218849	5	5	0.45053	0.0133711	5	5
C12orf40	P1P2	0.34086	0.250816	4	4	0.740304	-0.0388373	4	4	0.71992	-0.01775	4	4
C12orf42	ENST00000378113.2,ENST00000548883.1	0.459318	0.405854	5	5	0.929715	0.437567	5	5	0.870825	0.392716	5	5
C12orf43	P1P2	0.0827204	-0.262744	5	5	0.933703	-0.311013	5	5	0.312722	-0.21369	5	5
C12orf44	P1P2	0.879095	0.0853811	5	5	0.267243	0.549334	5	5	0.271775	0.239282	5	5
C12orf45	P1P2	0.1968	0.445784	5	5	0.00819326	0.791283	5	5	0.0165135	0.618534	5	5
C12orf49	P1P2	0.308764	-0.391564	5	5	0.421237	0.482932	5	5	0.927722	0.228379	5	5
C12orf5	P1P2	0.607785	0.23781	5	5	0.684508	-0.0102928	5	5	0.271046	-0.0236876	5	5
C12orf50	P1P2	0.23109	-0.0392701	5	5	0.228463	-0.317194	5	5	0.102247	-0.245531	5	5
C12orf52	P1P2	0.462828	-0.0170568	5	5	0.328608	-0.243713	5	5	0.232363	-0.227557	5	5
C12orf54	P1P2	0.0789239	-0.683393	5	5	0.856431	-0.00289765	4	4	0.356829	-0.144722	4	4
C12orf55	P1P2	0.0388539	-0.648065	5	5	0.303201	0.0526356	5	5	0.311122	-0.226606	5	5
C12orf56	P1P2	0.918243	0.0618654	5	5	0.544148	-0.24489	5	5	0.70582	-0.113182	5	5
C12orf57	P1P2	0.425533	-0.238842	5	5	0.933371	-0.0141707	5	5	0.845878	-0.00343625	5	5
C12orf60	P1P2	0.162762	0.501025	5	5	0.00301	0.810454	5	5	0.00506535	0.566415	5	5
C12orf61	P1P2	0.63588	0.105411	4	4	0.0562925	-0.356388	4	4	0.209402	-0.185037	4	4
C12orf65	P1P2	0.22848	-0.42723	6	6	0.00436423	-0.838423	6	6	0.0199374	-0.837941	6	6
C12orf66	P1P2	0.026369	1.17787	5	5	0.0779332	0.110418	5	5	0.0279812	0.940091	5	5
C12orf68	P1P2	0.317465	0.143274	5	5	0.689737	-0.0654891	5	5	0.418587	0.210022	5	5
C12orf71	ENST00000429849.2	0.54781	-0.243639	5	5	0.194211	-0.44559	4	4	0.202033	-0.309279	4	4
C12orf73	P1	0.425054	-0.0492982	5	5	0.575946	0.658747	5	5	0.18005	0.222002	5	5
C12orf73	P2	0.335759	-0.0397265	5	5	0.49775	0.541681	5	5	0.189743	-0.0612638	5	5
C12orf74	P1P2	0.245194	0.251695	5	5	0.939023	0.0418992	5	5	0.483287	0.153137	5	5
C12orf75	P1P2	0.0315688	-0.550901	5	5	0.0354956	-0.627658	5	5	0.0136981	-0.589279	5	5
C12orf76	P1P2	0.146872	-0.342836	5	5	0.943014	0.102871	5	5	0.377083	-0.0351519	5	5
C12orf77	P1P2	0.718625	-0.0455339	5	5	0.709551	0.0671953	5	5	0.703958	-0.0230244	5	5
C12orf79	P1P2	0.0261463	-0.549968	5	5	0.302025	0.513559	5	5	0.717658	-0.339503	5	5
C12orf80	P1P2	0.042276	-0.332927	4	4	0.408507	0.173963	4	4	0.392012	-0.0935325	4	4
C13orf35	ENST00000356049.1	0.302923	-0.257555	5	5	0.847842	-0.147397	5	5	0.708307	-0.129442	5	5
C13orf45	P1P2	0.209082	0.25113	5	5	0.523264	-0.0225284	5	5	0.813939	0.181208	5	5
C14orf1	P1P2	0.444693	0.0436073	5	5	0.909142	0.0160383	5	5	0.52872	0.167676	5	5
C14orf105	P1P2	0.209232	0.187541	5	5	0.298903	0.396576	5	5	0.149605	0.275286	5	5
C14orf119	P1P2	0.295439	-0.493823	5	5	0.170328	-0.329229	4	4	0.206028	-0.228383	4	4
C14orf132	P1P2	0.449374	-0.193939	5	5	0.686044	-0.0297884	5	5	0.535855	-0.418674	5	5
C14orf142	P1P2	0.458318	0.327292	5	5	0.774293	-0.089516	5	5	0.722663	0.0708433	5	5
C14orf159	P1P2	0.498733	-0.327758	5	5	0.955663	0.0472906	5	5	0.775253	-0.0664987	5	5
C14orf164	P1P2	0.323085	-0.197089	5	5	0.94002	0.0840013	5	5	0.726424	-0.0565437	5	5
C14orf166	P1P2	0.0444665	-0.799606	5	5	0.017165	-1.21743	5	5	0.0245945	-1.00852	5	5
C14orf166B	P1P2	0.432752	-0.316769	5	5	0.369231	-0.329227	5	5	0.186656	-0.20527	5	5
C14orf169	P1P2	0.28696	-0.154231	5	5	0.0311687	-0.688164	5	5	0.0666734	-0.64942	5	5
C14orf177	ENST00000325812.2	0.1012	-0.468215	5	5	0.997665	-0.0106347	5	5	0.174413	-0.207178	5	5
C14orf178	P1P2	0.330786	-0.562606	6	6	0.0516912	0.681652	4	4	0.0783905	0.376991	4	4
C14orf180	P1	0.274099	-0.0465936	5	5	0.901525	-0.000634949	5	5	0.681133	0.0100474	5	5
C14orf180	P2	0.190303	-0.365442	5	5	0.433406	0.395425	5	5	0.916436	-0.0644116	5	5
C14orf182	P1P2	0.0141902	0.470548	5	5	0.300071	0.0449672	5	5	0.529814	0.106206	5	5
C14orf183	ENST00000305273.1	0.0615525	0.54282	5	5	0.509216	-0.430267	5	5	0.890612	0.00926142	5	5
C14orf2	P1P2	0.926754	-0.181442	5	5	0.354052	0.410605	5	5	0.782307	0.0109848	5	5
C14orf28	P1P2	0.282875	-0.382872	5	5	0.861289	0.0740241	5	5	0.675624	-0.0632385	5	5
C14orf37	ENST00000267485.7	0.699909	0.0153841	5	5	0.380706	0.498743	5	5	0.200402	0.378808	5	5
C14orf39	P1P2	0.694816	-0.139087	4	4	0.972002	-0.0178649	3	3	0.716313	-0.0298266	3	3
C14orf79	P1P2	0.789051	0.0714844	5	5	0.4619	-0.186951	5	5	0.9171	-0.171836	5	5
C14orf80	P1P2	0.234967	0.198889	5	5	0.90318	-0.0394971	5	5	0.811345	0.0796959	5	5
C14orf93	P1	0.258498	-0.258361	5	5	0.589426	-0.543673	5	5	0.374379	-0.366985	5	5
C14orf93	P2	0.139882	-0.330367	5	5	0.797759	-0.0762277	5	5	0.336114	-0.177177	5	5
C15orf26	ENST00000286732.4	0.594016	-0.18913	5	5	0.693436	0.136468	5	5	0.828244	-0.0293556	5	5
C15orf27	P1P2	0.732542	0.331966	5	5	0.710796	0.0415528	5	5	0.694671	0.0473474	5	5
C15orf32	P1P2	0.618785	0.247077	5	5	0.119636	-0.516369	5	5	0.273236	-0.208756	5	5
C15orf38	P1P2	0.312421	-0.338978	6	6	0.802679	0.0153189	6	6	0.611076	0.00117947	6	6
C15orf38-AP3S2	P1	0.273377	0.127958	5	5	0.994997	-0.0134988	5	5	0.520547	0.0572294	5	5
C15orf38-AP3S2	P2	0.281399	-0.338978	5	5	0.806162	-0.00165478	5	5	0.322029	-0.173709	5	5
C15orf39	P1P2	0.622277	0.236337	5	5	0.0534497	0.518014	5	5	0.0618581	0.407814	5	5
C15orf40	P1P2	0.879095	-0.0493541	5	5	0.617695	0.680527	5	5	0.52872	0.36043	5	5
C15orf41	P1P2	0.0401172	-0.821788	5	5	0.00274253	-1.66276	4	4	0.00493846	-1.06451	4	4
C15orf43	P1P2	0.132726	-0.529983	5	5	0.136992	0.491602	4	4	0.372157	0.0912348	4	4
C15orf48	P1P2	0.995724	-0.185178	5	5	0.853084	0.0356573	5	5	0.790023	-0.06641	5	5
C15orf52	P1	0.341377	-0.0616997	5	5	0.185126	-0.439327	5	5	0.72768	-0.0952777	5	5
C15orf52	P2	0.981253	-0.0741159	5	5	0.970322	-0.152961	5	5	0.698999	-0.187975	5	5
C15orf53	P1P2	0.323893	0.2675	5	5	0.140607	-0.898774	5	5	0.521633	-0.486111	5	5
C15orf54	P1P2	0.29792	-0.236561	5	5	0.897224	-0.0928636	5	5	0.455563	-0.0725933	5	5
C15orf56	P1P2	0.39726	-0.0336113	7	7	0.0654539	0.642229	7	7	0.0504004	0.36714	7	7
C15orf57	P1P2	0.206849	-0.306437	5	5	0.110392	-0.311736	5	5	0.0410642	-0.253282	5	5
C15orf59	P1P2	0.658248	-0.00282091	5	5	0.401719	0.168642	5	5	0.421961	0.180161	5	5
C15orf60	P1P2	0.410136	0.268939	5	5	0.153421	0.540546	5	5	0.117466	0.532397	5	5
C15orf61	P1P2	0.488843	0.0824611	5	5	0.0108648	-0.82418	5	5	0.0784992	-0.445108	5	5
C15orf62	P1P2	0.33638	0.176529	5	5	0.492464	0.549135	5	5	0.274336	0.35007	5	5
C15orf65	P1P2	0.900922	-0.107827	5	5	0.53558	-0.10632	5	5	0.60334	-0.218918	5	5
C16orf11	P1P2	0.305639	0.218405	5	5	0.448775	-0.114964	5	5	0.364569	0.278012	5	5
C16orf13	P1P2	0.333281	-0.141597	5	5	0.327781	0.315866	5	5	0.302809	0.0871349	5	5
C16orf3	ENST00000408886.2	0.00982709	0.618985	5	5	0.210577	0.675568	5	5	0.00565925	0.483287	5	5
C16orf45	P1P2	0.900596	0.176611	5	5	0.952666	-0.0692468	5	5	0.878071	0.270703	5	5
C16orf46	P1P2	0.307785	0.274244	5	5	0.196608	0.300029	5	5	0.0881724	0.204206	5	5
C16orf47	ENST00000358463.2	0.386349	-0.337924	4	4	0.598939	-0.00879398	4	4	0.312825	-0.0156741	4	4
C16orf52	P1P2	0.766925	0.0506212	5	5	0.0772305	-0.467269	5	5	0.3336	-0.336204	5	5
C16orf54	P1P2	0.333281	-0.225397	5	5	0.453042	-0.040934	5	5	0.966323	-0.023811	5	5
C16orf58	P1P2	0.688695	0.0393124	4	4	0.543051	0.117421	4	4	0.511895	0.285752	4	4
C16orf59	P1P2	0.621112	0.00501395	5	5	0.16891	0.0858331	5	5	0.359725	0.091113	5	5
C16orf62	P1P2	0.589458	-0.142024	5	5	0.773653	-0.0043559	5	5	0.920418	-0.00294751	5	5
C16orf70	P1P2	0.996711	0.00505614	5	5	0.0834453	0.38241	5	5	0.258159	0.305182	5	5
C16orf71	P1P2	0.362487	0.231883	5	5	0.741535	0.13612	5	5	0.75484	0.337898	5	5
C16orf72	P1	0.0597414	0.579911	5	5	0.701477	0.0313609	5	5	0.217981	0.464193	5	5
C16orf72	P2	0.428412	0.0272131	5	5	0.589714	-0.495631	5	5	0.283617	-0.453545	5	5
C16orf74	P1P2	0.949709	0.210824	5	5	0.331514	0.463797	5	5	0.640548	0.300743	5	5
C16orf78	P1P2	0.819671	-0.051598	5	5	0.875105	0.0136334	5	5	0.985659	-0.0540604	5	5
C16orf80	P1P2	0.000829231	0.702334	5	5	0.280624	0.0811836	5	5	0.00529306	0.56442	5	5
C16orf82	P1P2	0.0718213	0.849193	5	5	0.0875505	0.900826	5	5	0.0143174	0.745045	5	5
C16orf86	P1P2	0.877145	0.047281	5	5	0.362803	-0.523615	5	5	0.562614	-0.089427	5	5
C16orf87	P1P2	0.797314	-0.00692837	5	5	0.057389	0.977547	5	5	0.153903	0.608808	5	5
C16orf89	P1P2	0.804323	0.0760542	5	5	0.861617	-0.0971136	5	5	0.701477	-0.122833	5	5
C16orf90	P1P2	0.251614	-0.000632835	5	5	0.226371	0.534806	5	5	0.872141	0.0793309	5	5
C16orf91	P1P2	0.737822	0.0902138	5	5	0.231058	-0.518416	5	5	0.354921	-0.0657471	5	5
C16orf92	P1P2	0.574196	0.00290184	5	5	0.851118	-0.0704757	5	5	0.743432	0.169216	5	5
C16orf93	P1P2	0.851861	-0.0671029	5	5	0.883348	-0.0486605	5	5	0.89987	-0.0459973	5	5
C16orf95	P1P2	0.387785	-0.366435	5	5	0.0832963	-0.811894	5	5	0.0816716	-0.499018	5	5
C16orf96	P1P2	0.480598	0.300396	5	5	0.27214	-0.312961	5	5	0.354052	-0.00628249	5	5
C16orf97	ENST00000562818.1	0.976321	0.00693038	5	5	0.052171	-0.375503	5	5	0.113982	-0.182541	5	5
C16orf97	ENST00000566314.1	0.35622	-0.266524	5	5	0.421961	0.710885	5	5	0.549154	0.0393847	5	5
C16orf97	ENST00000566628.1	0.406164	-0.271264	5	5	0.576232	0.238455	5	5	0.918427	-0.0156176	5	5
[truncated: 39,057 more rows]

## Sheet: Sec61B_FACS_EMC_genetable
		GFP destabilization phenotype -> negative values mean that knockdown of that gene destabilizes GFP relative to RFP
		Rep1	Rep1	Rep1	Rep1	Rep2	Rep2	Rep2	Rep2	ave_Rep1_Rep2	ave_Rep1_Rep2	ave_Rep1_Rep2	ave_Rep1_Rep2
		Mann-Whitney p-value	average phenotype of strongest 2	sgRNA count_MW	sgRNA count_avg	Mann-Whitney p-value	average phenotype of strongest 2	sgRNA count_MW	sgRNA count_avg	Mann-Whitney p-value	average phenotype of strongest 2	sgRNA count_MW	sgRNA count_avg
gene	transcripts
A1BG	P1	0.319007	-0.469875	5	5	0.807077	0.0894506	5	5	0.833451	-0.190212	5	5
A1BG	P2	0.878706	-0.0461362	5	5	0.247038	0.416074	5	5	0.284815	0.207337	5	5
A1CF	P1P2	0.198715	-0.450398	5	5	0.232874	0.470884	5	5	0.881446	-0.0902538	5	5
A2M	P1P2	0.730543	0.101912	5	5	0.390558	0.240433	5	5	0.736972	0.127897	5	5
A2ML1	P1P2	0.933928	0.100493	5	5	0.891579	-0.0817399	5	5	0.946312	0.00937634	5	5
A3GALT2	ENST00000442999.3	0.282065	-0.85907	5	5	0.0898464	-0.841126	5	5	0.0797675	-0.649071	5	5
A4GALT	P1P2	0.640569	-0.0566019	5	5	0.273887	-0.449933	5	5	0.685887	-0.0923317	5	5
A4GNT	P1P2	0.00905318	0.727188	5	5	0.717988	-0.1166	5	5	0.0645002	0.373649	5	5
AAAS	P1P2	0.582168	-0.0210105	5	5	0.881822	0.0940991	5	5	0.629728	0.0365443	5	5
AACS	P1P2	0.195563	-0.0921006	5	5	0.396265	0.105098	5	5	0.372877	0.511461	5	5
AADAC	P1P2	0.789894	-0.0194745	5	5	0.18855	-0.419142	5	5	0.224688	-0.253108	5	5
AADACL2	P1P2	0.465863	-0.0255234	5	5	0.542489	-0.458958	5	5	0.362334	0.0101054	5	5
AADACL3	P1P2	0.963155	0.000699436	5	5	0.531086	0.444499	5	5	0.613387	0.138214	5	5
AADACL4	P1P2	0.0645097	-0.47956	5	5	0.631406	0.410561	5	5	0.43468	-0.355898	5	5
AADAT	P1P2	0.492504	0.00926935	5	5	0.978317	0.0319366	5	5	0.652197	-0.118047	5	5
AAED1	P1P2	0.465278	0.0506528	4	4	0.612771	0.0773248	4	4	0.539213	-0.00965257	4	4
AAGAB	P1P2	0.0605044	0.74227	5	5	0.632285	0.0921584	5	5	0.0853162	0.437537	5	5
AAK1	P1P2	0.655395	-0.0186576	5	5	0.86042	0.10378	5	5	0.759513	0.00554398	5	5
AAMDC	P1P2	0.857284	0.0171738	5	5	0.0987569	-0.709041	5	5	0.170847	-0.336318	5	5
AAMP	P1P2	0.646482	0.0181206	5	5	0.95173	0.0850201	5	5	0.858032	-0.0259943	5	5
AANAT	P1P2	0.338199	-0.107716	5	5	0.126158	0.507072	5	5	0.229456	0.459219	5	5
AAR2	P1P2	0.737066	0.127955	5	5	0.577976	-0.0748111	5	5	0.852197	0.120546	5	5
AARD	P1P2	0.970388	-0.0638825	5	5	0.0460237	0.512236	5	5	0.174751	0.305803	5	5
AARS	P1P2	0.00141686	0.77385	5	5	0.000962006	0.709258	5	5	0.000296307	0.731231	5	5
AARS2	P1P2	0.535307	-0.101817	5	5	0.744002	0.176767	5	5	0.787976	-0.0751406	5	5
AARSD1	P1	0.727754	-0.261229	5	5	0.951074	0.602964	5	5	0.583549	0.0577462	5	5
AARSD1	P2	0.874677	-0.416628	6	6	0.670249	0.0744638	6	6	0.982253	-0.0222834	6	6
AASDH	P1P2	0.763971	-0.63979	5	5	0.352664	-0.121787	5	5	0.685279	-0.168038	5	5
AASDHPPT	P1P2	0.635855	0.460328	5	5	0.137447	-0.333134	5	5	0.671969	-0.0766291	5	5
AASS	P1P2	0.793072	0.0638986	5	5	0.973391	0.220048	5	5	0.863225	0.0635346	5	5
AATF	P1P2	0.372534	0.323339	5	5	0.287286	-0.06698	5	5	0.929225	0.0779303	5	5
AATK	ENST00000326724.4	0.945741	0.607648	5	5	0.705712	-0.272512	5	5	0.934479	-0.0147737	5	5
ABAT	P1	0.291393	-0.031836	5	5	0.85654	0.0488732	5	5	0.38001	-0.0206671	5	5
ABAT	P2	0.265257	-0.345097	5	5	0.0818837	-0.446384	5	5	0.0540578	-0.387367	5	5
ABCA1	P1P2	0.462338	-0.357684	5	5	0.744002	0.0659627	5	5	0.660556	0.0241211	5	5
ABCA10	P1P2	0.997792	0.00367841	4	4	0.834026	-0.0334844	4	4	0.949532	-0.0478395	4	4
ABCA12	P1P2	0.863117	-0.0511435	5	5	0.308496	-0.00341713	5	5	0.646252	0.0548119	5	5
ABCA13	P1P2	0.0357803	0.39894	5	5	0.358669	-0.496897	5	5	0.516866	0.229832	5	5
ABCA2	P1P2	0.613085	-0.0598481	5	5	0.0574266	-0.760216	5	5	0.050257	-0.419067	5	5
ABCA3	P1P2	0.289136	0.709328	5	5	0.619158	0.111993	5	5	0.543936	0.0977746	5	5
ABCA4	P1P2	0.236509	0.321803	5	5	0.859773	0.0208014	5	5	0.47761	0.244831	5	5
ABCA5	P1P2	0.212296	-0.0391827	5	5	0.272805	0.5694	5	5	0.8148	0.0132467	5	5
ABCA6	P1P2	0.174654	-0.382	5	5	0.55291	-0.300694	5	5	0.163984	-0.321176	5	5
ABCA7	P1	0.7918	0.00720934	5	5	0.601843	-0.0722998	5	5	0.589804	-0.0288324	5	5
ABCA7	P2	0.801988	-0.387167	5	5	0.314005	0.386972	5	5	0.628555	0.0371601	5	5
ABCA8	P1P2	0.775953	-0.0660458	5	5	0.115224	0.344747	5	5	0.364952	0.138977	5	5
ABCA9	P1P2	0.180891	0.229695	5	5	0.303437	0.493074	5	5	0.0908568	0.291293	5	5
ABCB1	ENST00000265724.3	0.565313	-0.510826	5	5	0.593838	-0.0130009	5	5	0.554405	0.0206224	5	5
ABCB10	P1P2	0.267386	0.898993	5	5	0.376622	0.825856	5	5	0.154441	0.765037	5	5
ABCB11	P1P2	0.305187	0.20207	5	5	0.506013	-0.0249149	5	5	0.843782	0.0690122	5	5
ABCB4	P1P2	0.117807	-0.639172	5	5	0.233197	0.336043	5	5	0.513666	-0.266426	5	5
ABCB5	P1P2	0.470923	-0.665143	5	5	0.308887	-0.105644	5	5	0.981872	-0.152316	5	5
ABCB6	P1P2	0.407314	-0.61526	5	5	0.179577	-0.279497	5	5	0.163734	-0.549934	5	5
ABCB7	P1P2	0.032368	-1.79151	5	5	0.000151769	-1.32699	5	5	0.000192071	-1.45436	5	5
ABCB8	P1P2	0.911001	-0.00223114	5	5	0.746495	-0.436144	5	5	0.754485	-0.238707	5	5
ABCB9	P1	0.42568	-0.447869	4	4	0.577677	-0.0048561	4	4	0.590415	0.027175	4	4
ABCB9	P2	0.265029	0.327929	6	6	0.909934	0.0994049	6	6	0.393546	0.146459	6	6
ABCC1	P1P2	0.132626	-0.499223	5	5	0.853955	0.30749	5	5	0.342234	-0.311016	5	5
ABCC10	P1P2	0.444451	0.36164	5	5	0.0292825	-0.358006	5	5	0.392694	-0.161488	5	5
ABCC11	P1	0.170628	0.535742	5	5	0.300352	0.359981	5	5	0.085918	0.35734	5	5
ABCC11	P2	0.62355	0.0924113	5	5	0.0725161	-0.314228	5	5	0.213536	-0.345941	5	5
ABCC12	ENST00000311303.3	0.178217	0.410944	5	5	0.887674	0.0335956	5	5	0.29384	0.178167	5	5
ABCC2	P1P2	0.0662573	0.634355	5	5	0.601843	-0.0972447	5	5	0.260622	-0.0164992	5	5
ABCC3	P1P2	0.8534	-0.105407	5	5	0.404803	0.554359	5	5	0.528691	0.0658334	5	5
ABCC4	P1P2	0.93688	-0.552051	5	5	0.208969	0.516795	5	5	0.567767	0.0595976	5	5
ABCC5	P1P2	0.803902	0.148352	5	5	0.695946	-0.00874701	5	5	0.673778	0.0458741	5	5
ABCC6	ENST00000205557.7	0.7154	-0.0220821	5	5	0.568444	-0.129837	5	5	0.878188	-0.0506942	5	5
ABCC8	P1P2	0.221051	0.370556	4	4	0.0472087	-0.683822	4	4	0.379296	-0.342239	4	4
ABCC9	P1P2	0.798801	0.22371	5	5	0.4729	0.39389	5	5	0.522224	0.324745	5	5
ABCD1	P1P2	0.156181	-0.124984	5	5	0.563428	0.0988403	5	5	0.403767	-0.0130717	5	5
ABCD2	P1P2	0.0900364	-0.421577	5	5	0.531626	-0.282387	5	5	0.108865	-0.311095	5	5
ABCD3	P1P2	0.624133	0.200737	5	5	0.961572	-0.033777	5	5	0.529231	0.138036	5	5
ABCD4	P1P2	0.220885	0.338708	5	5	0.928141	-0.0150685	5	5	0.491032	0.0545476	5	5
ABCE1	P1P2	0.0016562	2.14688	5	5	0.000456884	1.86465	5	5	0.000423255	2.00576	5	5
ABCF1	P1	0.873179	0.553669	5	5	0.182802	-0.0361751	5	5	0.29689	0.0903177	5	5
ABCF1	P2	0.87058	-0.0693018	5	5	0.397413	-0.104201	5	5	0.460869	-0.222361	5	5
ABCF2	P1P2	0.537425	0.195337	4	4	0.991549	0.0504107	4	4	0.76289	0.122874	4	4
ABCF3	P1P2	0.191185	0.382545	5	5	0.574603	-0.562911	5	5	0.981872	0.0958158	5	5
ABCG1	P1P2	0.189108	0.324039	4	4	0.922252	-0.589856	5	5	0.233454	0.339414	4	4
ABCG2	P1P2	0.285597	-0.399938	4	4	0.00583001	1.06059	4	4	0.0251343	0.368321	4	4
ABCG4	P1P2	0.337783	0.476163	5	5	0.968466	-0.000634236	5	5	0.511006	0.15463	5	5
ABCG5	P1P2	0.668555	-0.277697	5	5	0.60127	0.39317	5	5	0.942367	0.0416161	5	5
ABCG8	P1P2	0.143131	-0.534508	5	5	0.773462	0.0372741	5	5	0.333902	-0.248617	5	5
ABHD1	P1P2	0.628811	-0.0199675	5	5	0.919637	-0.00113139	5	5	0.78099	-0.0105494	5	5
ABHD10	P1P2	0.565313	-0.0652269	5	5	0.412745	-0.188473	5	5	0.540651	0.00157379	5	5
ABHD11	P1P2	0.960525	-0.0127733	5	5	0.185249	0.411864	5	5	0.30695	0.2281	5	5
ABHD12	P1P2	0.73831	0.00547925	5	5	0.910816	-0.204928	5	5	0.52707	-0.0113545	5	5
ABHD12B	P1P2	0.554761	0.145038	5	5	0.44739	0.0203681	5	5	0.889928	0.0263867	5	5
ABHD13	P1P2	0.451112	0.541656	5	5	0.284868	0.481611	5	5	0.153011	0.385495	5	5
ABHD14A	P1P2	0.300157	-0.490002	5	5	0.0696803	-0.473004	5	5	0.0306935	-0.275019	5	5
ABHD14B	P1	0.535035	-0.261015	5	5	0.926177	-0.0235128	5	5	0.611068	-0.12495	5	5
ABHD14B	P2	0.806509	0.102237	4	4	0.667433	0.0391808	4	4	0.531911	-0.0219382	4	4
ABHD15	P1P2	0.953295	0.252197	5	5	0.579103	0.100895	5	5	0.930538	0.546341	5	5
ABHD16A	P1P2	0.667354	-0.280315	5	5	0.622938	0.046321	5	5	0.902348	-0.0253638	5	5
ABHD16B	P1P2	0.838545	0.00977072	5	5	0.700823	0.264325	5	5	0.767704	0.0863645	5	5
ABHD17A	P1P2	0.383692	0.209697	5	5	0.0925287	0.381926	5	5	0.0754614	0.235866	5	5
ABHD17B	P1P2	0.86775	0.213494	4	4	0.239334	0.407659	4	4	0.465129	0.341218	4	4
ABHD17C	P1P2	0.233906	0.0249188	5	5	0.672053	-0.146698	5	5	0.863225	-0.190468	5	5
ABHD2	P1P2	0.772164	0.15459	5	5	0.975361	-0.00834009	5	5	0.969353	0.120503	5	5
ABHD3	P1P2	0.0126851	0.466252	5	5	0.649673	-0.0662314	5	5	0.0385168	0.275877	5	5
ABHD4	P1P2	0.156181	-0.398906	5	5	0.24286	-0.72998	5	5	0.0570095	-0.425296	5	5
ABHD5	P1P2	0.689702	-0.00465861	5	5	0.662169	0.348814	5	5	0.539558	0.0482453	5	5
ABHD6	P1P2	0.940161	0.0383495	5	5	0.787051	0.0251417	5	5	0.749468	0.106565	5	5
ABHD8	P1P2	0.878381	0.0435618	5	5	0.740578	-0.11514	5	5	0.931852	0.0534892	5	5
ABI1	P1P2	0.0213622	0.62508	5	5	0.950418	-0.322336	5	5	0.133392	0.0153895	5	5
ABI2	P1P2	0.470416	0.654673	5	5	0.784835	0.0312204	5	5	0.76392	0.470031	5	5
ABI3	P1P2	0.206608	0.32238	5	5	0.186894	-0.424317	5	5	0.878839	-0.0405238	5	5
ABI3BP	P1P2	0.971704	-0.00020931	5	5	0.881172	0.0234623	5	5	0.872978	-0.0856064	5	5
ABL1	ENST00000372348.2	0.806137	-0.598688	5	5	0.19443	0.346508	5	5	0.845076	-0.00639526	5	5
ABL2	P1	0.861172	-0.502673	5	5	0.0733057	-0.56725	5	5	0.317633	-0.503015	5	5
ABL2	P2	0.734268	-0.0399706	5	5	0.85008	-0.0614178	5	5	0.702361	-0.215852	5	5
ABLIM1	ENST00000277895.5	0.591823	0.00576196	5	5	0.226803	0.597627	5	5	0.130005	0.295872	5	5
ABLIM2	P1P2	0.312639	0.281811	5	5	0.862362	-0.217225	5	5	0.563854	0.180136	5	5
ABLIM3	P1P2	0.664057	-0.0954319	5	5	0.500236	-0.162714	5	5	0.422154	-0.327327	5	5
ABO	P1	0.746417	-0.0146782	5	5	0.954354	-0.0249006	5	5	0.758255	0.00863878	5	5
ABO	P2	0.437603	0.31502	5	5	0.59612	0.766747	5	5	0.201912	0.421485	5	5
ABR	P1P2	0.967758	0.362312	5	5	0.520875	0.0802087	5	5	0.614548	0.280571	5	5
ABRA	P1P2	0.187983	-0.407377	5	5	0.0441702	-0.338945	5	5	0.0160735	-0.293374	5	5
ABRACL	P1P2	0.383242	0.0147058	5	5	0.924215	-0.0316916	5	5	0.543388	0.06578	5	5
ABT1	P1P2	0.407547	-0.420064	5	5	0.843308	-0.0455959	5	5	0.836031	-0.391721	5	5
ABTB1	P1P2	0.258418	-0.458114	5	5	0.38965	0.199678	5	5	0.922661	-0.101572	5	5
ABTB2	P1P2	0.826317	0.0955444	5	5	0.336273	-0.287527	5	5	0.558286	-0.0221224	5	5
ACAA1	P1P2	0.695179	0.036866	5	5	0.0721239	-0.500296	5	5	0.211113	-0.425735	5	5
ACAA2	P1P2	0.970388	0.091937	5	5	0.124635	-0.397402	5	5	0.317633	-0.239634	5	5
ACACA	P1P2	0.225903	0.477364	5	5	0.680183	0.0299545	5	5	0.230097	0.258472	5	5
ACACB	P1	0.0485665	0.689201	5	5	0.947795	-0.00135712	5	5	0.0525298	0.258821	5	5
ACACB	P2	0.44938	-0.65454	5	5	0.339178	0.16433	5	5	0.362334	-0.336579	5	5
ACAD10	P1P2	0.0620464	-0.349861	5	5	0.430106	-0.631951	5	5	0.0396147	-0.376812	5	5
ACAD11	P1P2	0.920491	-0.0140114	5	5	0.503383	0.0859609	5	5	0.430803	-0.066847	5	5
ACAD8	P1P2	0.927043	-0.00645597	5	5	0.875976	-0.139899	5	5	0.724546	-0.0110336	5	5
ACAD9	P1P2	0.21779	-0.381253	5	5	0.19785	-0.454274	5	5	0.147161	-0.410646	5	5
ACADL	P1P2	0.0420099	-0.658066	5	5	0.082464	-0.394738	5	5	0.00601749	-0.41459	5	5
ACADM	P1P2	0.0276279	-0.787113	5	5	0.101134	-0.568801	5	5	0.00362855	-0.543501	5	5
ACADS	P1P2	0.313827	0.654637	5	5	0.879872	0.0261117	5	5	0.382257	0.357635	5	5
ACADSB	P1P2	0.94804	0.0715831	5	5	0.742756	0.400513	5	5	0.728887	0.0875477	5	5
ACADVL	P1P2	0.152837	0.770261	5	5	0.832689	0.398423	5	5	0.392694	0.584342	5	5
ACAN	P1P2	0.430816	0.0868358	5	5	0.721068	-0.256202	5	5	0.76203	0.0604286	5	5
ACAP1	P1P2	0.255304	-0.463919	5	5	0.389196	-0.297406	5	5	0.289304	-0.555727	5	5
ACAP2	P1P2	0.241776	-0.580671	5	5	0.464309	0.287666	5	5	0.507824	0.051933	5	5
ACAP3	P1P2	0.45798	-0.115868	4	4	0.468812	-0.363219	4	4	0.381806	-0.303932	4	4
ACAT1	P1P2	0.409418	-0.625367	5	5	0.765908	0.0304986	5	5	0.45736	0.00643218	5	5
ACAT2	P1P2	0.074711	0.653937	5	5	0.307694	-0.327909	4	4	0.527071	0.278065	4	4
ACBD3	P1P2	0.996709	-0.379883	5	5	0.549059	0.235178	5	5	0.87428	0.135265	5	5
ACBD4	P1	0.723731	0.0872807	5	5	0.0904718	-0.3435	5	5	0.199007	-0.00723865	5	5
ACBD4	P2	0.816051	0.143886	5	5	0.590138	0.0500401	5	5	0.345604	-0.11821	5	5
ACBD5	P1P2	0.990786	-0.324984	5	5	0.217755	0.356937	5	5	0.468945	0.25576	5	5
ACBD6	P1P2	0.253585	-0.544261	5	5	0.594979	0.384844	5	5	0.691972	-0.0793536	5	5
ACBD7	P1P2	0.746104	0.0411466	5	5	0.0750406	-0.488336	5	5	0.115778	0.0233216	5	5
ACCS	P1P2	0.247126	0.0453141	5	5	0.281175	0.451598	5	5	0.221862	0.388009	5	5
ACCSL	ENST00000378832.1	0.367177	-0.526613	4	4	0.208831	0.510061	4	4	0.928215	0.0609655	4	4
ACD	P1P2	0.0114349	0.697344	4	4	0.308568	0.792227	4	4	0.112936	0.744785	4	4
ACE	P1	0.666754	-0.018469	5	5	0.273165	0.3991	5	5	0.926598	0.142904	5	5
ACE	P2	0.734579	0.163994	5	5	0.647896	0.145257	5	5	0.712807	0.0464959	5	5
ACE2	P1P2	0.277295	-0.259899	5	5	0.527043	-0.53104	5	5	0.34857	-0.394649	5	5
ACER1	P1P2	0.246452	-0.00138485	5	5	0.357162	-0.236834	5	5	0.673175	-0.117003	5	5
ACER2	P1P2	0.15546	0.688107	5	5	0.411806	0.0433349	5	5	0.0897574	0.0393939	5	5
ACER3	P1P2	0.90087	0.343504	5	5	0.777248	-0.0173063	5	5	0.88797	0.0169668	5	5
ACHE	P1	0.255304	0.0850144	5	5	0.107277	-0.493541	5	5	0.61571	0.0200855	5	5
ACHE	P2	0.504543	-0.336376	5	5	0.444442	-0.0122333	5	5	0.968035	0.00666266	5	5
ACIN1	P1	0.362069	-0.73545	7	7	0.263422	-0.123029	7	7	0.204875	-0.509392	7	7
ACIN1	P2	0.305771	0.349723	5	5	0.396953	0.0458507	5	5	0.305388	0.359376	5	5
ACKR2	P1P2	0.539252	0.254818	4	4	0.189503	0.320728	4	4	0.193099	0.21632	4	4
ACKR3	P1	0.516203	-0.707432	5	5	0.17613	-0.00738456	5	5	0.800081	0.104316	5	5
ACKR3	P2	0.432749	0.51187	5	5	0.477994	-0.711414	5	5	0.630315	-0.0570968	5	5
ACKR4	P1P2	0.0999934	-0.639718	5	5	0.598406	0.38555	5	5	0.216286	0.174242	5	5
ACLY	P1P2	0.621509	0.293513	5	5	0.0989252	0.394006	5	5	0.157574	0.295113	5	5
ACMSD	P1P2	0.295944	-0.0597455	5	5	0.719219	-0.0437046	5	5	0.376433	-0.326716	5	5
ACN9	P1P2	0.121831	-0.511287	5	5	0.184295	0.275299	5	5	0.549985	0.00966494	5	5
ACO1	P1P2	0.410825	-0.309647	5	5	0.259005	0.607205	5	5	0.689535	0.0719692	5	5
ACO2	P1P2	0.0827759	0.696239	5	5	0.515807	0.0211722	5	5	0.322458	0.343529	5	5
ACOT1	P1P2	0.135411	0.436046	5	5	0.59156	-0.326922	5	5	0.404232	0.178109	5	5
ACOT11	P1	0.634972	0.0272507	5	5	0.613362	-0.0137133	5	5	0.662953	0.326216	5	5
ACOT11	P2	0.243439	-0.801512	5	5	0.190774	0.0160726	5	5	0.144642	-0.187972	5	5
ACOT12	P1P2	0.237491	1.2303	5	5	0.133139	0.480366	5	5	0.164736	0.855333	5	5
ACOT13	P1P2	0.278757	-0.403345	5	5	0.387837	0.155324	5	5	0.680428	-0.0324537	5	5
ACOT2	P1P2	0.582734	-0.0473576	5	5	0.179443	0.367616	5	5	0.163484	0.00929551	5	5
ACOT4	P1P2	0.709558	-0.0496633	5	5	0.0801627	0.525659	5	5	0.259922	0.255547	5	5
ACOT6	P1P2	0.0398119	0.861886	5	5	0.891254	0.0967108	5	5	0.131056	0.551233	5	5
ACOT7	P1P2	0.19273	0.0374566	5	5	0.613362	0.522212	5	5	0.202789	0.449634	5	5
ACOT8	P1P2	0.616565	0.133181	5	5	0.705712	0.0868595	5	5	0.425986	0.204395	5	5
ACOT9	P1P2	0.678795	-0.671263	5	5	0.664859	0.0122613	5	5	0.646846	-0.330399	5	5
ACOX1	P1P2	0.737066	0.11222	5	5	0.974048	-0.153994	5	5	0.819293	-0.0497294	5	5
ACOX2	P1	0.81125	0.355065	5	5	0.136794	-0.786722	5	5	0.522224	-0.186328	5	5
ACOX2	P2	0.138679	-0.487425	5	5	0.488788	-0.0012428	5	5	0.43468	-0.253051	5	5
ACOX3	P1	0.295563	0.379934	5	5	0.501808	0.454048	5	5	0.117317	0.190752	5	5
ACOX3	P2	0.805179	0.0635831	5	5	0.523552	-0.041593	5	5	0.731993	0.0478131	5	5
ACOXL	P1P2	0.819897	-0.0662101	5	5	0.918983	0.0130369	5	5	0.825078	-0.0321582	5	5
ACP1	P1P2	0.347856	-0.78033	5	5	0.0336299	1.31494	5	5	0.130846	0.162285	5	5
ACP2	P1P2	0.463595	-0.43741	5	5	0.0849675	0.506866	5	5	0.605288	0.265355	5	5
ACP5	P1	0.0714754	0.535164	5	5	0.878573	-0.0697758	5	5	0.161496	0.261832	5	5
ACP5	P2	0.444942	-0.322803	5	5	0.676565	0.19066	5	5	0.793067	-0.045686	5	5
ACP6	P1P2	0.267208	0.698978	5	5	0.717372	0.0450489	5	5	0.228496	0.270806	5	5
ACPL2	P1P2	0.81253	-0.0504191	5	5	0.979302	-0.00775441	5	5	0.793704	-0.0753642	5	5
ACPP	P1P2	0.866685	0.175549	5	5	0.836869	0.220871	5	5	0.599532	0.206661	5	5
ACPT	ENST00000270593.1	0.311849	-0.680699	5	5	0.441993	-0.43159	5	5	0.897115	-0.556145	5	5
ACR	P1P2	0.779748	0.0203462	5	5	0.160861	0.0725904	5	5	0.494679	-0.322104	5	5
ACRBP	P1P2	0.677587	0.136905	5	5	0.496057	-0.0169591	5	5	0.884055	-0.0291965	5	5
ACRC	P1P2	0.639979	0.152953	5	5	0.629065	-0.107018	5	5	0.819293	0.0229676	5	5
ACRV1	P1P2	0.62355	-0.0251546	5	5	0.947139	-0.106507	5	5	0.563854	-0.153228	5	5
ACSBG1	P1P2	0.550897	-0.477649	4	4	0.3991	0.158295	4	4	0.876273	-0.0139827	4	4
ACSBG2	P1P2	0.745168	0.0367193	5	5	0.33092	-0.0469776	5	5	0.728887	0.0119483	5	5
ACSF2	P1P2	0.609616	-0.0499658	4	4	0.0174856	-0.514787	4	4	0.0357458	-0.300724	4	4
ACSF3	P1P2	0.0243207	-0.592536	5	5	0.650266	-0.0147524	5	5	0.142605	-0.303644	5	5
ACSL1	P1P2	0.145626	-0.290659	5	5	0.842341	-0.0243559	5	5	0.247551	-0.209138	5	5
ACSL3	P1P2	0.770271	0.0196999	5	5	0.677168	0.0274836	5	5	0.957499	-0.01673	5	5
ACSL4	P1P2	0.872854	-0.122968	5	5	0.369991	0.49464	5	5	0.606442	0.0948921	5	5
ACSL5	P1	0.257031	-0.61604	5	5	0.0340449	-0.382292	5	5	0.0337524	-0.423393	5	5
ACSL5	P2	0.523157	0.125953	5	5	0.452825	0.121946	5	5	0.502018	0.43924	5	5
ACSL6	P1	0.157874	0.327075	5	5	0.01405	0.410389	5	5	0.0187201	0.368732	5	5
ACSL6	P2	0.326678	0.367154	5	5	0.309671	-0.085339	5	5	0.920692	0.097233	5	5
ACSM1	P1P2	0.27222	0.547373	5	5	0.265666	0.0223484	5	5	0.675589	0.0318025	5	5
ACSM2A	P1P2	0.828245	-0.000742697	5	5	0.573481	-0.109772	5	5	0.820578	-0.0795256	5	5
ACSM2B	P1P2	0.375363	-0.600384	6	6	0.687866	-0.109772	6	6	0.684703	-0.444577	6	6
ACSM3	P1P2	0.0994839	0.392101	5	5	0.689867	0.0582251	5	5	0.371549	0.293029	5	5
ACSM4	ENST00000399422.4	0.124135	-0.596103	5	5	0.126464	0.108678	5	5	0.933822	-0.0916182	5	5
ACSM5	P1P2	0.990127	0.00830869	5	5	0.503383	-0.626566	5	5	0.505181	-0.376321	5	5
ACSS1	P1P2	0.180891	-1.33692	5	5	0.794982	0.00567453	5	5	0.199296	-0.473457	5	5
ACSS2	P1P2	0.335709	0.330112	5	5	0.948123	-0.0691101	5	5	0.493636	0.22363	5	5
ACSS3	P1P2	0.620053	0.0524714	5	5	0.924869	0.0652953	5	5	0.581282	0.0206995	5	5
ACTA1	P1	0.733026	0.230326	5	5	0.105848	0.376704	5	5	0.189917	0.353142	5	5
ACTA1	P2	0.222914	-0.203453	5	5	0.166844	-0.0837465	5	5	0.109964	-0.310187	5	5
ACTA2	P1	0.156181	-0.330441	5	5	0.19785	0.485931	5	5	0.995715	-0.0226698	5	5
ACTA2	P2	0.872304	-0.163553	6	6	0.879023	0.0494478	6	6	0.782273	-0.0934681	6	6
ACTB	P1P2	0.797208	0.0549622	5	5	0.804527	-0.0759659	5	5	0.756998	-0.199616	5	5
ACTBL2	P1P2	0.180891	-0.418158	5	5	0.777879	-0.153582	5	5	0.120444	-0.21327	5	5
ACTC1	P1P2	0.0331087	-0.627829	5	5	0.4729	0.0586001	5	5	0.0618025	-0.400117	5	5
ACTG1	P1P2	0.760827	-0.0223234	5	5	0.069427	-0.354006	5	5	0.150181	-0.244498	5	5
ACTG2	P1	0.268991	0.514843	5	5	0.399022	-0.253352	5	5	0.686494	0.0585883	5	5
ACTG2	P2	0.595819	0.169825	5	5	0.425547	-0.540934	5	5	0.509414	-0.309779	5	5
ACTL10	P1P2	0.0708294	-0.479655	5	5	0.692904	-0.0887335	5	5	0.157089	-0.384946	5	5
ACTL6A	P1P2	0.000144947	1.74613	5	5	0.000199382	1.17324	5	5	0.000120198	1.45968	5	5
ACTL6B	P1P2	0.165035	-0.350942	5	5	0.00611855	-0.86114	5	5	0.0024504	-0.557075	5	5
ACTL7A	P1P2	0.456332	-0.262509	5	5	0.147993	-0.389528	5	5	0.0875907	-0.36946	5	5
ACTL7B	P1P2	0.317008	-0.321188	5	5	0.474425	-0.435309	5	5	0.196419	-0.280601	5	5
ACTL8	P1P2	0.91002	-0.0357738	5	5	0.0278474	-0.507399	5	5	0.0981856	-0.325531	5	5
ACTL9	P1P2	0.441509	0.418745	5	5	0.0823186	0.441564	5	5	0.11256	0.393108	5	5
ACTN1	P1P2	0.879357	0.185672	5	5	0.786735	0.0994221	5	5	0.454365	0.00705022	5	5
ACTN2	P1P2	0.234718	-0.177391	5	5	0.0277306	0.303844	5	5	0.717124	0.038767	5	5
ACTN3	P1P2	0.891733	-0.0971529	5	5	0.458796	0.436346	5	5	0.594373	0.253133	5	5
ACTN4	P1P2	0.106449	0.507587	5	5	0.787368	-0.0580059	5	5	0.262729	0.238828	5	5
ACTR10	P1P2	0.0121787	1.03244	5	5	0.0258087	0.904791	5	5	0.00118457	0.810502	5	5
ACTR1A	P1P2	0.0472666	-0.465497	4	4	0.714275	-0.0250397	4	4	0.145967	-0.24643	4	4
ACTR1B	P1P2	0.0348463	0.821344	5	5	0.861715	0.0302657	5	5	0.0830898	0.477456	5	5
ACTR2	P1P2	0.175309	0.566942	5	5	0.477483	-0.522024	5	5	0.769598	0.214233	5	5
ACTR3	P1P2	0.397349	0.610674	5	5	0.223966	-0.0575307	5	5	0.967377	0.0601079	5	5
ACTR3B	P1P2	0.110994	-0.56459	5	5	0.872407	-0.425618	5	5	0.514731	-0.652863	5	5
ACTR3C	P1P2	0.845698	0.561857	6	6	0.483596	-0.250588	6	6	0.770715	0.0658526	6	6
ACTR5	P1P2	0.00799904	-1.08229	5	5	0.226803	-0.298444	5	5	0.0120553	-0.682676	5	5
ACTR6	P1P2	0.676681	-0.254002	5	5	0.933378	-0.140707	5	5	0.980554	-0.22339	5	5
ACTR8	P1P2	0.130935	0.670897	5	5	0.742756	-0.12781	5	5	0.367143	0.496212	5	5
ACTRT1	P1P2	0.0442227	0.569014	5	5	0.10854	-0.420581	5	5	0.531939	0.0278493	5	5
ACTRT2	P1P2	0.364627	0.387803	5	5	0.362563	0.578957	5	5	0.112373	0.317407	5	5
ACTRT3	P1P2	0.962497	-0.147043	5	5	0.220224	-0.280198	5	5	0.49677	-0.334582	5	5
ACVR1	P1P2	0.651229	0.142844	5	5	0.96026	0.0962932	5	5	0.588664	0.0156973	5	5
ACVR1B	P1P2	0.0983034	-0.885318	5	5	0.524357	-0.152192	5	5	0.093572	-0.541718	5	5
ACVR1C	P1P2	0.336538	-0.425489	5	5	0.224909	-0.321713	5	5	0.115778	-0.271543	5	5
ACVR2A	P1P2	0.0511636	-0.344057	5	5	0.590991	-0.0315626	5	5	0.0918078	-0.271269	5	5
ACVR2B	P1P2	0.259114	0.534762	5	5	0.762452	-0.395093	5	5	0.539558	0.125428	5	5
ACVRL1	P1P2	0.94213	-0.0401703	5	5	0.563985	0.168875	5	5	0.754485	0.111568	5	5
ACY1	P1P2	0.452352	0.0636826	5	5	0.233843	-0.570313	5	5	0.733859	-0.0646924	5	5
ACY3	P1	0.690577	-0.202957	4	4	0.589058	-0.0240998	4	4	0.475925	-0.0917505	4	4
ACY3	P2	0.274568	-0.145057	5	5	0.6826	0.252578	5	5	0.878188	-0.188316	5	5
ACYP1	P1	0.457829	0.445137	5	5	0.112215	-0.41389	5	5	0.794978	-0.113287	5	5
ACYP1	P2	0.599541	0.0377759	5	5	0.9977	-0.034633	5	5	0.667154	0.0268729	5	5
ACYP2	P1P2	0.721568	0.0933722	5	5	0.708161	0.525802	5	5	0.49939	-0.0546038	5	5
ADA	P1P2	0.947383	-0.11367	5	5	0.623229	-0.0869127	5	5	0.723926	-0.369355	5	5
ADAD1	P1P2	0.190206	0.299625	5	5	0.581923	-0.0191329	5	5	0.204258	0.222753	5	5
ADAD2	P1P2	0.367251	-0.00859165	5	5	0.364302	0.405612	5	5	0.933822	-0.0145134	5	5
ADAL	P1P2	0.399192	-0.487573	5	5	0.726625	0.117499	5	5	0.517401	-0.00282894	5	5
ADAM10	P1P2	0.834679	0.487615	5	5	0.932723	0.406931	5	5	0.564412	0.495652	5	5
ADAM11	P1P2	0.0540816	0.541638	5	5	0.703266	-0.000441318	5	5	0.321247	0.339447	5	5
ADAM12	P1P2	0.170242	-0.83198	5	5	0.134206	-0.452078	5	5	0.0968492	-0.642029	5	5
ADAM15	P1P2	0.448145	-0.472547	5	5	0.111472	-0.297198	5	5	0.0727853	-0.289211	5	5
ADAM17	P1P2	0.247126	0.474659	5	5	0.986529	0.00401631	5	5	0.369342	0.27277	5	5
ADAM18	P1P2	0.0716647	-0.508024	4	4	0.878117	-0.0101395	4	4	0.166733	-0.259082	4	4
ADAM19	P1P2	0.39094	0.221962	5	5	0.783569	-0.00292647	5	5	0.427909	0.109924	5	5
ADAM2	P1P2	0.679399	0.692626	5	5	0.831404	-0.487716	5	5	0.692581	-0.0481025	5	5
ADAM20	P1P2	0.413647	-0.13245	5	5	0.114655	-0.578845	5	5	0.18714	-0.546307	5	5
ADAM21	P1P2	0.339032	-0.191395	5	5	0.802616	0.167949	5	5	0.546681	-0.00210789	5	5
ADAM22	P1P2	0.183323	0.573185	5	5	0.869488	0.000544706	5	5	0.350272	0.33892	5	5
ADAM23	P1P2	0.137146	-0.459814	5	5	0.0113095	-0.784915	5	5	0.0166272	-0.591094	5	5
ADAM28	P1P2	0.383692	0.0812354	5	5	0.111287	0.701798	5	5	0.603558	0.0955208	5	5
ADAM29	P1P2	0.59356	-0.270952	4	4	0.495211	-0.416998	4	4	0.240044	-0.201495	4	4
ADAM30	P1P2	0.752045	-0.502533	5	5	0.523552	-0.084233	5	5	0.463888	-0.269904	5	5
ADAM32	P1P2	0.25051	-0.200391	5	5	0.220224	0.319789	5	5	0.932508	-0.0172727	5	5
ADAM33	P1P2	0.651229	-0.526315	5	5	0.708161	0.00130494	5	5	0.517401	-0.0339691	5	5
ADAM7	P1P2	0.0654088	0.384175	5	5	0.500236	-0.227271	5	5	0.737595	0.0202376	5	5
ADAM8	P1P2	0.359197	0.395139	5	5	0.618287	0.542704	5	5	0.474032	0.418683	5	5
ADAM9	P1P2	0.385045	0.344683	5	5	0.448376	0.328807	5	5	0.236905	0.290363	5	5
ADAMDEC1	P1P2	0.45983	0.0142697	5	5	0.0441702	0.599046	5	5	0.319236	0.0698016	5	5
ADAMTS1	P1	0.363101	-0.249086	5	5	0.575165	0.223004	5	5	0.942367	0.0284527	5	5
ADAMTS1	P2	0.653311	0.0186981	5	5	0.757122	0.147965	5	5	0.989123	0.110511	5	5
ADAMTS10	P1P2	0.191045	0.40417	5	5	0.237421	-0.00510146	5	5	0.702974	-0.00432376	5	5
ADAMTS12	P1P2	0.535578	0.228901	5	5	0.456801	0.352719	5	5	0.29422	0.210342	5	5
ADAMTS13	P1P2	0.217636	0.410075	5	5	0.945828	0.111443	5	5	0.266266	0.254566	5	5
ADAMTS14	P1P2	0.72095	-0.206855	5	5	0.120447	-0.375884	5	5	0.14283	-0.20822	5	5
ADAMTS15	P1P2	0.174523	0.309324	5	5	0.732195	0.154694	5	5	0.432255	0.0948609	5	5
ADAMTS16	P1	0.739457	-0.0633892	4	4	0.873761	0.0336355	4	4	0.743943	-0.0581275	4	4
ADAMTS16	P2	0.94213	-0.152782	5	5	0.53379	-0.149589	5	5	0.495724	-0.173804	5	5
ADAMTS17	P1P2	0.589545	0.122025	5	5	0.779143	0.168896	5	5	0.598384	0.145461	5	5
ADAMTS18	P1P2	0.278208	0.403593	5	5	0.444442	0.445595	5	5	0.11946	0.263838	5	5
ADAMTS19	P1P2	0.750628	0.182057	4	4	0.862164	-0.0337215	4	4	0.967938	0.0084475	4	4
ADAMTS2	P1P2	0.711093	-0.0657207	5	5	0.895487	-0.0468793	5	5	0.800081	-0.0123976	5	5
ADAMTS20	P1P2	0.508238	-0.618325	5	5	0.506013	-0.497485	5	5	0.128961	0.0204843	5	5
ADAMTS3	P1P2	0.81125	-0.0387059	5	5	0.471377	-0.109162	5	5	0.848311	0.00447361	5	5
ADAMTS4	P1P2	0.743296	-0.0577968	5	5	0.110182	-0.399108	5	5	0.185762	-0.259065	5	5
ADAMTS5	P1P2	0.584717	0.0600491	5	5	0.713375	0.416371	5	5	0.561623	0.274525	5	5
ADAMTS6	P1P2	0.842738	0.25639	5	5	0.234005	-0.166337	5	5	0.737595	0.0758052	5	5
ADAMTS7	P1P2	0.550898	0.273612	5	5	0.796571	-0.345753	5	5	0.946312	-0.0108596	5	5
ADAMTS8	P1P2	0.571466	-0.0148542	5	5	0.330102	0.370904	5	5	0.220925	0.19866	5	5
ADAMTS9	P1P2	0.612506	0.157429	5	5	0.229984	0.361347	5	5	0.719595	0.12359	5	5
ADAMTSL1	P1P2	0.632915	-0.0518372	5	5	0.494494	-0.4607	5	5	0.491552	-0.14279	5	5
ADAMTSL2	P1P2	0.268991	-0.906864	5	5	0.26602	0.0283735	5	5	0.856734	-0.332201	5	5
ADAMTSL3	P1P2	0.16316	1.29453	5	5	0.397872	0.0662106	5	5	0.523299	0.665793	5	5
ADAMTSL4	P1P2	0.0852911	0.315787	5	5	0.0489264	0.438292	5	5	0.014376	0.314815	5	5
ADAMTSL5	P1P2	0.167814	-0.426138	5	5	0.0609725	0.464869	5	5	0.741338	-0.0220211	5	5
ADAP1	P1P2	0.690309	0.73929	5	5	0.532707	0.39487	5	5	0.722688	0.615492	5	5
ADAP2	P1P2	0.958881	0.0914784	5	5	0.074906	0.440951	5	5	0.197279	0.301308	5	5
ADAR	P1	0.272941	-0.419705	5	5	0.788636	-0.0637432	5	5	0.295744	-0.308915	5	5
ADAR	P2	0.621217	-0.440332	5	5	0.660378	0.0751895	5	5	0.46288	-0.0430794	5	5
ADARB1	P1P2	0.214421	0.695999	5	5	0.734676	-0.0244561	5	5	0.319638	0.452275	5	5
ADARB2	ENST00000381312.1	0.300927	-0.12721	5	5	0.855893	-0.062836	5	5	0.329785	-0.233019	5	5
ADAT1	P1P2	0.30988	0.525448	5	5	0.636099	0.0892135	5	5	0.206327	0.0796475	5	5
ADAT2	P1P2	0.0731776	-0.363223	5	5	0.57208	-0.0305154	5	5	0.0961865	-0.24776	5	5
ADAT3	P1	0.503306	0.0560489	4	4	0.0594368	0.649595	4	4	0.0642667	0.415609	4	4
ADAT3	P2	0.385722	-0.557682	5	5	0.893533	0.1317	5	5	0.890581	-0.428089	5	5
ADC	P1P2	0.183119	-0.364564	4	4	0.932104	0.0476222	4	4	0.258645	-0.214698	4	4
ADCK1	P1P2	0.801032	-0.0819403	5	5	0.404107	0.19449	5	5	0.514198	0.159002	5	5
ADCK2	P1P2	0.390029	-0.363622	5	5	0.967809	-0.0617921	5	5	0.439066	-0.0159863	5	5
ADCK3	P1P2	0.325459	0.490174	5	5	0.86042	0.0266096	5	5	0.570009	0.328219	5	5
ADCK4	P1P2	0.119365	-0.547305	5	5	0.473916	-0.18962	5	5	0.0686655	-0.369249	5	5
ADCK5	P1P2	0.059105	0.545864	5	5	0.310849	0.461197	5	5	0.0470487	0.454593	5	5
ADCY1	P1P2	0.278391	0.401817	5	5	0.237421	0.449656	5	5	0.11946	0.356402	5	5
ADCY10	P1P2	0.11323	0.474952	5	5	0.959275	-0.095748	5	5	0.468945	0.135669	5	5
ADCY2	P1P2	0.855666	0.127777	5	5	0.426265	-0.0277271	5	5	0.29804	0.126721	5	5
ADCY3	P1P2	0.419277	-0.169042	4	4	0.117072	0.347919	4	4	0.587866	0.0822212	4	4
ADCY4	P1P2	0.584717	-0.153818	5	5	0.646121	-0.00418785	5	5	0.502018	-0.185175	5	5
ADCY5	P1P2	0.0529588	0.64558	5	5	0.575165	-0.538682	5	5	0.352407	0.100997	5	5
ADCY6	P1P2	0.486284	-0.658111	5	5	0.98714	0.00453964	4	4	0.772064	0.0833159	4	4
ADCY7	P1P2	0.371209	0.439252	5	5	0.776301	-0.297559	5	5	0.628555	0.0752394	5	5
ADCY8	P1P2	0.276202	-0.466732	5	5	0.249739	0.651638	5	5	0.926598	0.117927	5	5
ADCY9	P1P2	0.903443	0.0682083	4	4	0.786906	0.195624	4	4	0.706521	0.172443	4	4
ADCYAP1	P1P2	0.113606	0.49372	5	5	0.433241	-0.430235	5	5	0.674382	0.100696	5	5
ADCYAP1R1	P1P2	0.724349	-0.342463	5	5	0.861068	-0.00221538	5	5	0.754485	-0.0827432	5	5
ADD1	P1P2	0.790212	-0.605508	5	5	0.299392	-0.0230458	5	5	0.867124	0.054875	5	5
ADD2	P1P2	0.545402	0.0483527	5	5	0.0364062	-0.562474	5	5	0.0822125	-0.358638	5	5
ADD3	P1P2	0.744231	-0.0100085	5	5	0.931414	-0.0621822	5	5	0.696243	0.0295513	5	5
ADGB	P1P2	0.798482	-0.0438868	5	5	0.5718	0.358941	5	5	0.832162	0.239031	5	5
ADH1A	P1P2	0.945413	-0.0746656	5	5	0.925523	-0.0629995	5	5	0.789884	-0.203888	5	5
ADH1B	P1P2	0.173738	0.440326	5	5	0.67958	0.336593	5	5	0.293081	0.379037	5	5
ADH1C	P1P2	0.244441	-1.00583	5	5	0.432275	-0.117795	5	5	0.210812	-0.59814	5	5
ADH4	P1P2	0.340075	0.397495	5	5	0.558988	0.452641	5	5	0.426947	0.425068	5	5
ADH5	P1P2	0.542117	0.14603	5	5	0.479528	-0.225111	5	5	0.916102	0.0128123	5	5
ADH6	P1P2	0.779115	0.162389	5	5	0.113712	-0.343526	5	5	0.613387	-0.050237	5	5
ADH7	P1P2	0.456332	-0.146937	5	5	0.873055	-0.231909	5	5	0.275616	-0.304964	5	5
ADHFE1	P1P2	0.295182	0.364169	5	5	0.921598	-0.344768	5	5	0.6993	-0.0940214	5	5
ADI1	P1P2	0.343636	-0.312206	5	5	0.126056	-0.585947	5	5	0.114445	-0.378753	5	5
ADIG	P1P2	0.569785	0.275245	5	5	0.892882	0.00207639	5	5	0.590374	0.221284	5	5
ADIPOQ	P1P2	0.744856	-0.0861931	5	5	0.617417	-0.266944	5	5	0.759513	-0.0173196	5	5
ADIPOR1	P1P2	0.778483	-0.0079084	5	5	0.0322114	0.668418	5	5	0.44446	0.207658	5	5
ADIPOR2	P1P2	0.437116	-0.472742	5	5	0.355873	-0.440063	5	5	0.369783	-0.456403	5	5
ADIRF	P1P2	0.770271	-0.00166333	5	5	0.716757	-0.0215915	5	5	0.767073	0.0344937	5	5
ADK	P1	0.450864	0.284226	5	5	0.353091	0.897109	5	5	0.200455	0.54028	5	5
ADK	P2	0.0417607	-0.889718	5	5	0.11888	-0.573308	5	5	0.0303126	-0.643935	5	5
ADM	P1P2	0.104144	0.296687	5	5	0.0200925	-0.528774	5	5	0.949602	-0.0238153	5	5
ADM2	P1P2	0.207053	-0.24683	5	5	0.955666	0.0212771	5	5	0.426947	-0.0473814	5	5
ADM5	P1P2	0.290451	0.0996961	5	5	0.986529	0.00182669	5	5	0.502018	0.262557	5	5
ADNP	P1P2	0.486543	-0.105875	5	5	0.786101	-0.209157	5	5	0.939737	-0.0449085	5	5
ADNP2	P1P2	0.707409	0.0147424	5	5	0.0477566	0.59212	5	5	0.0862202	0.313082	5	5
ADO	P1P2	0.595819	-0.0253325	5	5	0.0964244	-0.643964	5	5	0.113688	-0.421029	5	5
ADORA1	P1P2	0.365063	0.27604	5	5	0.770627	0.325812	5	5	0.443477	0.13967	5	5
ADORA2A	P1P2	0.988223	-0.150981	4	4	0.677514	0.0178837	4	4	0.675864	-0.0139876	4	4
ADORA2B	P1P2	0.199003	0.370646	5	5	0.718603	-0.498075	5	5	0.748842	0.0699095	5	5
ADORA3	P1	0.111642	0.375513	5	5	0.271187	-0.376339	5	5	0.701749	-0.0141413	5	5
ADORA3	P2	0.188537	0.0880819	5	5	0.581641	-0.0301908	5	5	0.256097	-0.274089	5	5
ADPGK	P1P2	0.210188	-0.322407	5	5	0.316386	-0.00172118	5	5	0.239866	-0.418435	5	5
ADPRH	P1P2	0.413647	0.473884	5	5	0.371311	0.00211	5	5	0.859329	0.237997	5	5
ADPRHL1	P1	0.793708	5.13413e-05	5	5	0.0334925	0.485632	5	5	0.10056	0.326214	5	5
ADPRHL1	P2	0.730543	0.0948109	5	5	0.623229	0.0253664	5	5	0.817367	-0.00271222	5	5
ADPRHL2	P1P2	0.187983	-0.322177	5	5	0.321184	-0.449979	5	5	0.119853	-0.343375	5	5
ADPRM	P1P2	0.167814	0.314842	5	5	0.319379	0.313324	5	5	0.123233	0.269891	5	5
ADRA1A	P1P2	0.191325	0.578872	5	5	0.394662	0.188506	5	5	0.120247	0.330116	5	5
ADRA1B	P1P2	0.258245	0.0568304	5	5	0.932723	0.117049	5	5	0.454863	0.132251	5	5
ADRA1D	P1P2	0.537754	0.0221123	5	5	0.862362	0.0727807	5	5	0.528691	0.0474465	5	5
ADRA2A	P1P2	0.588976	0.7305	5	5	0.400175	0.314808	5	5	0.46996	0.356465	5	5
ADRA2B	P1P2	0.541844	-0.851009	5	5	0.591276	0.1097	5	5	0.686494	-0.370654	5	5
ADRA2C	P1P2	0.181969	-0.34053	5	5	0.467583	-0.0725037	5	5	0.136193	-0.238204	5	5
ADRB1	P1P2	0.154025	0.292785	5	5	0.649673	0.290402	5	5	0.207814	0.356575	5	5
ADRB2	P1P2	0.015159	-0.873952	5	5	0.579666	-0.0278266	5	5	0.0344508	-0.55455	5	5
ADRB3	P1P2	0.0626839	0.417914	5	5	0.191333	-0.27416	5	5	0.632078	0.216993	5	5
ADRBK1	P1P2	0.402893	-0.28174	5	5	0.890928	-0.0669399	5	5	0.525452	-0.028722	5	5
ADRBK2	P1P2	0.338407	0.470202	5	5	0.677168	0.0557633	5	5	0.359294	0.344453	5	5
ADRM1	P1P2	0.0174346	0.738322	5	5	0.346301	-0.00427395	5	5	0.0573335	0.633742	5	5
ADSL	P1P2	0.377311	-1.05337	4	4	0.807525	-0.115187	4	4	0.660397	-0.730988	4	4
ADSS	P1P2	0.498026	-0.861728	4	4	0.00209883	-0.902646	4	4	0.0429662	-0.882187	4	4
ADSSL1	P1P2	0.961182	-0.069622	5	5	0.482604	0.337467	5	5	0.673778	0.0267167	5	5
ADTRP	P1P2	0.930976	-0.0378563	5	5	0.841053	0.0315128	5	5	0.912825	0.0112844	5	5
AEBP1	P1P2	0.126986	-0.00314552	5	5	0.0162675	-0.463042	5	5	0.917413	-0.133125	5	5
AEBP2	P1P2	0.216254	0.36085	5	5	0.656504	-0.286955	5	5	0.820578	0.011038	5	5
AEN	P1P2	0.204626	0.38161	4	4	0.244895	0.349076	4	4	0.124046	0.348071	4	4
AES	P1P2	0.367922	0.287534	3	3	0.0906417	0.341248	3	3	0.101713	0.314391	3	3
AFAP1	P1P2	0.731474	-0.0326168	5	5	0.56677	0.0225183	5	5	0.722688	0.302117	5	5
AFAP1L1	P1P2	0.23785	-0.374103	4	4	0.0570524	-0.507422	4	4	0.0368163	-0.388567	4	4
AFAP1L2	P1P2	0.832748	-0.0851721	5	5	0.399713	0.228849	5	5	0.779088	0.163515	5	5
AFF1	P1P2	0.552	-0.368544	5	5	0.0941363	0.378877	5	5	0.538466	0.0789729	5	5
AFF2	P1P2	0.505597	0.0312535	5	5	0.110918	-0.402196	5	5	0.143507	-0.266833	5	5
AFF3	P1P2	0.970388	-0.0696646	5	5	0.205557	0.565623	5	5	0.46288	0.378571	5	5
AFF4	P1P2	0.770271	-0.955174	5	5	0.965183	-0.00171679	5	5	0.907584	-0.587309	5	5
AFG3L2	P1P2	0.556421	-0.021976	5	5	0.184976	-0.29491	5	5	0.703587	-0.237328	5	5
AFM	P1P2	0.607305	0.0471385	5	5	0.18966	-0.288331	5	5	0.651006	-0.199648	5	5
AFMID	P1P2	0.81221	0.0780402	5	5	0.149615	0.280615	5	5	0.407967	0.349474	5	5
AFP	P1	0.343216	-0.277573	5	5	0.0480352	-0.455245	5	5	0.0301865	-0.257873	5	5
AFP	P2	0.140004	-0.741486	5	5	0.018152	-0.36996	5	5	0.0172362	-0.53296	5	5
AFTPH	P1P2	0.26016	0.63229	5	5	0.834618	0.00935702	5	5	0.174227	0.276674	5	5
AGA	P1P2	0.895647	-0.0771616	5	5	0.89679	0.194419	5	5	0.963425	0.147437	5	5
AGAP1	P1P2	0.241352	0.349602	4	4	0.904326	-0.088809	4	4	0.368375	0.227873	4	4
AGAP10	ENST00000413193.2	0.339587	0.315876	6	6	0.328316	0.268095	6	6	0.235576	0.338421	6	6
AGAP11	P1P2	0.646779	0.42228	5	5	0.193018	-0.304454	5	5	0.531939	-0.110538	5	5
AGAP2	P1P2	0.00831727	0.627305	5	5	0.196705	0.449544	5	5	0.012456	0.53268	5	5
AGAP3	P1P2	0.129157	-0.37101	5	5	0.96026	0.118749	5	5	0.279271	-0.156963	5	5
AGAP9	ENST00000453919.1	0.339587	0.315876	6	6	0.328316	0.268095	6	6	0.235576	0.338421	6	6
AGBL1	ENST00000421325.2	0.839835	0.117525	5	5	0.96026	0.160274	5	5	0.817367	0.138899	5	5
AGBL1	ENST00000441037.2	0.285028	-0.330015	5	5	0.0342191	0.445897	5	5	0.429355	-0.0200461	5	5
AGBL2	P1P2	0.461836	-0.0193807	5	5	0.814741	0.0180707	5	5	0.836031	-0.473959	5	5
AGBL3	P1P2	0.0967191	-0.791033	5	5	0.980945	-0.353507	5	5	0.417393	-0.752654	5	5
AGBL4	P1P2	0.102832	0.457176	5	5	0.540307	0.242933	5	5	0.212322	0.49842	5	5
AGBL5	P1	0.128845	0.407139	5	5	0.399253	-0.0215769	5	5	0.166501	0.109596	5	5
AGBL5	P2	0.830817	-0.126151	5	5	0.848789	0.012428	5	5	0.897115	-0.015006	5	5
AGER	P1P2	0.802626	0.160432	5	5	0.358238	0.0632272	5	5	0.944339	0.216183	5	5
AGFG1	P1P2	0.610192	0.0576908	5	5	0.746495	0.227931	5	5	0.766442	0.183981	5	5
AGFG2	P1P2	0.407781	0.470745	5	5	0.184159	0.131642	5	5	0.491032	0.221205	5	5
AGGF1	P1P2	0.400115	0.0672407	5	5	0.327654	-0.237996	5	5	0.275252	-0.245103	5	5
AGK	P1P2	0.570345	0.158923	5	5	0.433725	0.699437	5	5	0.391779	0.510719	5	5
AGL	P1P2	0.652418	0.0207277	5	5	0.382878	-0.380641	5	5	0.679822	-0.0803595	5	5
AGMAT	P1P2	0.805817	0.115756	5	5	0.426265	0.283422	5	5	0.470976	0.327877	5	5
AGMO	P1P2	0.0289948	-0.56392	5	5	0.89223	-0.0420133	5	5	0.0395354	-0.241862	5	5
AGO1	P1P2	0.421703	0.424812	5	5	0.480552	0.107931	5	5	0.890581	0.567412	5	5
AGO2	P1P2	0.411764	-0.500224	5	5	0.319779	-0.0744742	5	5	0.830873	-0.154831	5	5
AGO3	P1P2	0.305771	0.0250828	5	5	0.61452	-0.156796	5	5	0.474542	-0.130095	5	5
AGO4	P1P2	0.136618	0.889201	4	4	0.801111	0.172077	4	4	0.285243	0.5618	4	4
AGPAT1	P1	0.0180684	0.451758	5	5	0.16913	0.470432	5	5	0.009329	0.38094	5	5
AGPAT1	P2	0.266143	-0.51895	5	5	0.726625	-0.075198	5	5	0.297273	-0.371365	5	5
AGPAT2	P1P2	0.12015	0.489749	5	5	0.013128	0.634206	5	5	0.00335103	0.390599	5	5
AGPAT3	P1P2	0.79339	0.541282	5	5	0.261445	-0.207208	5	5	0.779722	0.0192016	5	5
AGPAT4	P1P2	0.00586518	0.470859	5	5	0.578258	-0.334113	5	5	0.239205	0.0621474	5	5
AGPAT5	P1P2	0.0514592	0.439481	5	5	0.0247328	0.434876	5	5	0.0119429	0.40922	5	5
AGPAT6	P1P2	0.751419	0.130197	5	5	0.368235	0.196907	5	5	0.408435	0.180468	5	5
AGPAT9	P1P2	0.753298	-0.0203791	5	5	0.534873	0.0325639	5	5	0.510475	-0.00501568	5	5
AGPS	P1P2	0.00947655	1.16464	5	5	0.0686719	0.997681	5	5	0.00166515	1.00222	5	5
AGR2	P1P2	0.553656	0.39203	5	5	0.382429	0.219669	5	5	0.274889	0.236362	5	5
AGR3	P1P2	0.42729	-0.0121104	4	4	0.476978	0.123976	3	3	0.55901	0.126864	3	3
AGRN	P1P2	0.952638	-0.0372928	5	5	0.379742	-0.211793	5	5	0.694411	-0.0397124	5	5
AGRP	P1P2	0.5833	0.152455	5	5	0.396036	-0.433646	5	5	0.546681	-0.00794192	5	5
AGT	P1P2	0.804367	-0.177149	4	4	0.215	0.586785	5	5	0.543496	-0.0991126	4	4
AGTPBP1	P1P2	0.627051	0.0456845	3	3	0.0193442	0.573884	3	3	0.290467	0.309784	3	3
AGTR1	P1P2	0.190765	-0.315668	5	5	0.0508968	0.453695	5	5	0.632666	0.194263	5	5
AGTR2	P1P2	0.485768	-0.691698	5	5	0.0618293	-0.699488	5	5	0.277074	-0.325468	5	5
AGTRAP	P1P2	0.218406	0.521485	5	5	0.112494	0.540222	5	5	0.0786376	0.481552	5	5
AGXT	P1P2	0.147923	0.038665	5	5	0.552634	0.228037	5	5	0.658761	0.0508154	5	5
AGXT2	P1P2	0.757687	-0.259178	5	5	0.757122	-0.079332	5	5	0.575632	-0.0550755	5	5
AHCTF1	P1P2	0.00719715	-0.861837	5	5	0.493454	-0.499652	5	5	0.0517297	-0.62981	5	5
AHCY	P1P2	0.725277	-0.0134103	5	5	0.616837	0.104635	5	5	0.858032	0.0924846	5	5
AHCYL1	P1	0.142457	0.690626	5	5	0.0704445	0.646652	5	5	0.0427292	0.628122	5	5
AHCYL1	P2	0.254959	-0.814736	5	5	0.427943	0.597526	5	5	0.516332	-0.0683188	5	5
AHCYL2	P1P2	0.879031	-0.374042	5	5	0.04331	-1.22535	5	5	0.197279	-0.927966	5	5
AHDC1	P1P2	0.962826	0.143511	5	5	0.540852	-0.18695	5	5	0.832162	0.129245	5	5
AHI1	P1P2	0.772164	0.119738	5	5	0.744625	0.157956	5	5	0.71096	0.0210497	5	5
AHNAK	P1	0.121931	0.37459	5	5	0.510236	-0.30043	5	5	0.589234	0.222606	5	5
AHNAK	P2	0.867334	-0.0778602	5	5	0.793712	-0.0379272	5	5	0.952234	0.00994957	5	5
AHNAK2	P1	0.0634443	0.468527	5	5	0.240047	0.278684	5	5	0.0321918	0.286247	5	5
AHNAK2	P2	0.0253828	0.602444	5	5	0.230624	-0.212877	5	5	0.222175	0.242843	5	5
AHR	P1P2	0.486801	0.0420148	5	5	0.993757	0.241132	5	5	0.245529	0.262652	5	5
AHRR	P1P2	0.53016	-0.427343	5	5	0.110918	0.488712	5	5	0.449893	0.122568	5	5
AHSA1	P1P2	0.645594	0.441337	5	5	0.784518	-0.890335	5	5	0.725165	-0.224499	5	5
AHSA2	P1P2	0.175309	0.055159	5	5	0.0864686	0.345915	5	5	0.0348758	0.295242	5	5
AHSG	P1P2	0.908712	-0.163112	5	5	0.587016	-0.20858	5	5	0.76203	-0.0899026	5	5
AHSP	P1P2	0.0552241	-0.567561	5	5	0.77567	0.0752942	5	5	0.197853	-0.304605	5	5
AICDA	P1P2	0.941474	0.0883631	5	5	0.265666	-0.294701	5	5	0.541198	-0.213928	5	5
AIDA	P1P2	0.623264	-0.251152	6	6	0.750242	0.417917	6	6	0.989472	-0.0033838	6	6
AIF1	P1P2	0.352322	-0.254236	5	5	0.294433	0.314605	5	5	0.970012	0.00720531	5	5
AIF1L	P1P2	0.120741	-0.447512	5	5	0.300352	-0.306142	5	5	0.109048	-0.376827	5	5
AIFM1	P1P2	0.355534	-0.399886	5	5	0.922252	-0.0525606	5	5	0.443477	-0.22265	5	5
AIFM2	P1P2	0.0903497	0.571399	5	5	0.359532	0.230273	5	5	0.0768292	0.400836	5	5
AIFM3	P1	0.865063	-0.185553	5	5	0.303437	0.422809	5	5	0.649816	0.0758399	5	5
AIFM3	P2	0.529889	-0.0167561	5	5	0.248049	0.332468	5	5	0.216286	0.138968	5	5
AIG1	P1P2	0.839835	0.175439	5	5	0.296524	-0.259165	5	5	0.561067	0.0954749	5	5
AIM1	P1P2	0.395511	0.496499	5	5	0.944517	-0.0489332	5	5	0.450884	-0.0466685	5	5
AIM1L	P1	0.801988	0.0352416	5	5	0.626145	-0.00979882	5	5	0.658761	-0.154937	5	5
AIM1L	P2	0.727134	-0.430729	5	5	0.291598	0.589449	5	5	0.467931	0.203092	5	5
AIM2	P1P2	0.786402	-0.073921	5	5	0.773778	0.0184711	5	5	0.847664	0.0326372	5	5
AIMP1	P1P2	0.382343	0.334649	5	5	0.304988	0.244861	5	5	0.149947	0.14601	5	5
AIMP2	P1P2	0.522084	0.0477563	5	5	0.115034	0.513543	5	5	0.392694	0.241625	5	5
AIP	P1P2	0.512478	0.0687293	5	5	0.0436524	0.673985	5	5	0.337635	0.471271	5	5
AIPL1	P1P2	0.447898	-0.637032	5	5	0.781039	-0.236788	5	5	0.558286	-0.43691	5	5
AIRE	P1P2	0.748917	0.21959	5	5	0.0494487	1.46212	5	5	0.295363	0.604347	5	5
AJAP1	P1P2	0.79498	0.0659247	5	5	0.535958	0.222381	5	5	0.57338	0.237977	5	5
AJUBA	P1P2	0.677587	0.0143148	5	5	0.755869	-0.950886	5	5	0.689535	-0.485316	5	5
AK1	P1P2	0.684467	0.125535	4	4	0.419489	-0.390458	4	4	0.70309	-0.08195	4	4
AK2	P1P2	0.0173179	-0.531894	5	5	0.770942	-0.142903	5	5	0.0325257	-0.285435	5	5
AK3	P1P2	0.11474	-0.318292	5	5	0.0237469	0.825651	5	5	0.257831	0.103378	5	5
AK4	P1P2	0.46763	0.67861	5	5	0.215916	-0.201587	5	5	0.893194	-0.0217247	5	5
AK5	P1P2	0.428888	0.247887	5	5	0.206591	0.485215	5	5	0.164234	0.329075	5	5
AK7	P1P2	0.0134255	0.48533	5	5	0.141638	-0.412425	5	5	0.322054	0.139911	5	5
AK8	P1P2	0.809012	-0.145473	5	5	0.297669	0.0623245	5	5	0.540104	0.040659	5	5
AK9	P1P2	0.331995	0.777812	5	5	0.053593	-0.36479	5	5	0.927255	0.0638519	5	5
AKAP1	P1P2	0.848227	0.189298	5	5	0.189104	0.517401	5	5	0.373764	0.419448	5	5
AKAP10	P1P2	0.127603	0.713412	5	5	0.172474	0.803926	5	5	0.0249083	0.575531	5	5
AKAP11	P1P2	0.247463	-0.45435	5	5	0.656802	0.145356	5	5	0.57676	-0.00615628	5	5
AKAP12	P1	0.704345	0.251475	5	5	0.458297	-0.312828	5	5	0.802636	-0.0650744	5	5
AKAP12	P2	0.482676	0.297079	5	5	0.332561	0.460525	5	5	0.146012	0.265327	5	5
AKAP13	P1P2	0.844352	0.0246327	5	5	0.921598	0.117928	5	5	0.834741	-0.000954546	5	5
AKAP14	P1P2	0.407547	0.439017	5	5	0.774724	0.346199	5	5	0.656968	0.495047	5	5
AKAP17A	P1P2	0.650908	-0.0457562	4	4	0.924053	0.128233	4	4	0.616178	0.0223187	4	4
AKAP2	P1P2	0.572588	0.431962	5	5	0.315591	-0.275574	5	5	0.415025	-0.112245	5	5
AKAP3	P1	0.744544	0.11679	5	5	0.791173	-0.11206	5	5	0.770229	0.0779531	5	5
AKAP3	P2	0.186879	-0.741734	5	5	0.305959	-0.106796	5	5	0.120049	-0.477454	5	5
AKAP4	P1P2	0.791482	0.0255257	5	5	0.00556008	-1.00424	5	5	0.0519288	-0.559193	5	5
AKAP5	P1P2	0.270602	0.0909807	5	5	0.888976	-0.0413249	5	5	0.367582	0.0119696	5	5
AKAP6	P1P2	0.931632	0.109715	5	5	0.655017	-0.0400889	5	5	0.82894	-0.171863	5	5
AKAP7	P1P2	0.981572	-0.170873	5	5	0.214696	-0.555749	5	5	0.533567	-0.233831	5	5
AKAP8	P1P2	0.654799	-0.164568	5	5	0.854601	0.190794	5	5	0.797529	-0.0318095	5	5
AKAP8L	P1P2	0.169601	-0.341878	5	5	0.416514	-0.701518	5	5	0.0874376	-0.39765	5	5
AKAP9	P1P2	0.613375	0.0432844	5	5	0.617997	0.159389	5	5	0.907584	0.142694	5	5
AKIP1	P1P2	0.0111139	1.04201	5	5	0.176921	-0.498486	5	5	0.288177	0.526215	5	5
AKIRIN1	P1P2	0.495108	0.105878	5	5	0.979302	0.442908	5	5	0.552193	0.109998	5	5
AKIRIN2	P1P2	0.568906	-0.0196396	4	4	0.165266	-0.296862	4	4	0.180758	-0.21584	4	4
AKNA	P1	0.0964709	0.439895	5	5	0.933378	0.123846	5	5	0.211113	0.130623	5	5
AKNA	P2	0.29196	-0.144685	5	5	0.0813068	-0.704906	5	5	0.586957	-0.245262	5	5
AKNAD1	ENST00000370001.3	0.00697798	-0.733415	5	5	0.692904	0.073777	5	5	0.0234541	-0.337822	5	5
AKR1A1	P1P2	0.344591	0.360649	4	4	0.280168	-0.268683	4	4	0.880645	-0.0556295	4	4
AKR1B1	P1P2	0.953295	0.431787	5	5	0.435177	-0.168192	5	5	0.758255	0.0121974	5	5
AKR1B10	P1P2	0.149664	0.505122	5	5	0.847499	0.057044	5	5	0.166248	0.220109	5	5
AKR1B15	P1P2	0.15498	-0.530387	5	5	0.609896	0.0547156	5	5	0.364078	-0.0574801	5	5
AKR1C1	P1P2	0.27258	-0.442998	5	5	0.991304	1.39988	6	6	0.153248	-0.25698	5	5
AKR1C2	P1	0.406987	-0.458515	7	7	0.150331	-0.242299	7	7	0.100039	-0.264775	7	7
AKR1C2	P2	0.0467148	0.703883	5	5	0.301892	-0.38273	5	5	0.437114	0.355126	5	5
AKR1C3	P1P2	0.670959	0.15784	5	5	0.105315	0.589998	5	5	0.114445	0.311517	5	5
AKR1C4	P1P2	0.0168582	0.525317	5	5	0.494494	0.0156944	5	5	0.147854	0.286357	5	5
AKR1D1	P1P2	0.716632	0.0928241	5	5	0.151721	0.424972	5	5	0.178989	0.258898	5	5
AKR1E2	P1P2	0.254271	0.925974	5	5	0.833975	-0.0712362	5	5	0.204258	0.349644	5	5
AKR7A2	P1P2	0.766174	0.0497987	5	5	0.714912	0.0135766	5	5	0.704201	-0.149566	5	5
AKR7A3	P1P2	0.235531	0.308736	5	5	0.800387	0.262972	5	5	0.164736	0.20681	5	5
AKT1	P1P2	0.235368	0.694386	5	5	0.025536	0.431056	5	5	0.0352334	0.524905	5	5
AKT1S1	P1P2	0.706796	0.0275869	5	5	0.087532	0.272277	5	5	0.275616	0.312837	5	5
AKT2	P1P2	0.446665	-0.621094	5	5	0.849434	-0.117065	5	5	0.663552	-0.518672	5	5
AKT3	P1P2	0.27894	0.350987	5	5	0.634338	-0.00396625	5	5	0.526531	0.112627	5	5
AKTIP	P1P2	0.91329	-0.319463	5	5	0.986529	0.262992	5	5	0.948944	-0.0282356	5	5
ALAD	P1P2	0.0442227	-0.567989	5	5	0.9885	0.0530205	5	5	0.182759	-0.314019	5	5
ALAS1	P1P2	0.941146	0.34798	5	5	0.613362	0.519944	5	5	0.584116	0.0804563	5	5
ALAS2	P1P2	0.514072	0.00975473	5	5	0.490859	0.203576	5	5	0.950917	0.0102915	5	5
ALB	P1	0.489907	-0.0213879	5	5	0.0239003	0.781281	5	5	0.0394562	0.0614979	5	5
ALB	P2	0.900217	-0.0150062	5	5	0.15528	0.487194	5	5	0.303443	0.24287	5	5
ALCAM	P1P2	0.622966	0.345418	5	5	0.668153	-0.0211428	5	5	0.84249	-0.0357286	5	5
ALDH16A1	P1P2	0.81349	-0.0896324	5	5	0.917676	0.00781836	5	5	0.795616	0.0794486	5	5
ALDH18A1	P1P2	0.120404	-0.325048	4	4	0.917472	-0.305488	4	4	0.273337	-0.335354	4	4
ALDH1A1	P1P2	0.129573	-0.5224	5	5	0.715527	0.312072	5	5	0.292323	-0.250467	5	5
ALDH1A2	P1P2	0.261209	-0.255738	5	5	0.396036	-0.227237	5	5	0.0970155	-0.346659	5	5
ALDH1A3	P1	0.77785	-0.755228	5	5	0.213784	-0.338639	5	5	0.419294	-0.482839	5	5
ALDH1A3	P2	0.953295	0.603459	5	5	0.0610293	-0.436105	5	5	0.694411	0.083677	5	5
ALDH1B1	P1P2	0.142457	-0.0494691	5	5	0.387384	0.470002	5	5	0.696243	0.0221998	5	5
ALDH1L1	P1P2	0.456332	0.108608	5	5	0.433241	0.0940099	5	5	0.382257	0.345357	5	5
ALDH1L2	P1P2	0.91329	-0.113686	5	5	0.855893	0.0225113	5	5	0.858032	-0.00454165	5	5
ALDH2	P1P2	0.81157	-0.0351355	5	5	0.0878378	0.430409	5	5	0.273801	0.244845	5	5
ALDH3A1	P1P2	0.832104	-0.166806	5	5	0.891254	-0.412924	5	5	0.680428	0.0239868	5	5
ALDH3A2	P1P2	0.667954	0.232774	5	5	0.602417	-0.0620993	5	5	0.973306	0.0139246	5	5
ALDH3B1	P1P2	0.581037	-0.680148	5	5	0.160615	0.454346	5	5	0.851549	0.0123241	5	5
ALDH3B2	P1P2	0.772164	-0.160144	5	5	0.755869	0.0780627	5	5	0.812876	0.00367893	5	5
ALDH4A1	P1P2	0.22543	0.289793	5	5	0.161847	-0.234595	5	5	0.982531	-0.018051	5	5
ALDH5A1	P1P2	0.644175	-0.0348892	6	6	0.91202	-0.00031101	6	6	0.831313	-0.00789122	6	6
ALDH6A1	P1P2	0.614824	0.101776	5	5	0.560651	-0.162384	5	5	0.377326	-0.0480152	5	5
ALDH7A1	P1P2	0.848873	0.0266701	5	5	0.91931	-0.368142	5	5	0.99176	-0.061902	5	5
ALDH8A1	P1P2	0.0448349	-0.643107	5	5	0.165835	-0.556222	5	5	0.00407348	-0.322341	5	5
ALDH9A1	P1P2	0.483706	0.295935	5	5	0.0193126	-0.803022	5	5	0.162736	-0.401457	5	5
ALDOA	P1P2	0.700121	0.014113	4	4	0.130203	0.257315	4	4	0.262561	0.294703	4	4
ALDOB	P1	0.932944	0.105248	5	5	0.422682	0.411173	5	5	0.32165	-0.0039656	5	5
ALDOB	P2	0.228443	0.425604	5	5	0.866248	-0.120841	5	5	0.45736	0.0691615	5	5
ALDOC	P1P2	0.276202	0.280373	5	5	0.272805	-0.501446	5	5	0.996374	-0.122038	5	5
ALG1	P1P2	0.479082	0.176772	5	5	0.188827	-0.631925	5	5	0.46288	-0.327858	5	5
ALG10	P1P2	0.0378795	0.470421	4	4	0.979792	-0.00613867	4	4	0.187471	0.299677	4	4
ALG10B	P1P2	0.0190468	-0.545902	4	4	0.668103	0.0134701	4	4	0.0520493	-0.340338	4	4
ALG11	P1P2	0.762713	0.0201923	5	5	0.877274	-0.0436692	5	5	0.904311	0.145556	5	5
ALG12	P1P2	0.00191884	-0.826035	5	5	0.000620531	-0.830254	5	5	0.000260656	-0.754461	5	5
ALG13	P1P2	0.0540816	0.452034	5	5	0.814101	0.0902518	5	5	0.0950356	0.275304	5	5
ALG14	P1P2	0.959539	0.121424	5	5	0.944517	-0.0377073	5	5	0.811595	0.0138986	5	5
ALG1L	ENST00000340333.3	0.664955	0.339344	5	5	0.532437	0.171892	5	5	0.504653	0.207833	5	5
ALG2	P1P2	0.13824	0.607189	5	5	0.055561	0.495225	5	5	0.0332024	0.513529	5	5
ALG3	P1P2	0.362231	-0.174489	5	5	0.424591	0.0823667	5	5	0.398669	-0.0166631	5	5
ALG5	P1P2	0.54595	-0.348686	5	5	0.774093	-0.0157776	5	5	0.534654	-0.0769776	5	5
ALG6	P1P2	0.602528	-0.283206	4	4	0.852764	0.081767	4	4	0.643085	-0.00905779	4	4
ALG8	P1P2	0.640569	-0.519405	5	5	0.241037	0.257212	5	5	0.802636	-0.00881765	5	5
ALG9	P1P2	0.161795	0.659767	5	5	0.0751755	0.454701	5	5	0.085918	0.557234	5	5
ALK	P1P2	0.974335	0.0294366	5	5	0.353518	-0.373103	5	5	0.645659	-0.271266	5	5
ALKBH1	P1P2	0.216867	0.377509	5	5	0.194713	-0.450711	5	5	0.863874	0.0261627	5	5
ALKBH2	P1P2	0.0816133	-0.547688	5	5	0.991129	0.0711997	5	5	0.157331	-0.0778104	5	5
ALKBH3	P1P2	0.300157	0.433149	5	5	0.882147	0.0590292	5	5	0.46996	0.270962	5	5
ALKBH4	P1P2	0.0741079	0.29409	5	5	0.0166001	0.524713	5	5	0.00554967	0.351351	5	5
ALKBH5	P1P2	0.809332	-0.00363097	5	5	0.446652	0.424975	5	5	0.424546	0.0498038	5	5
ALKBH6	P1P2	0.631448	-0.638354	5	5	0.841053	0.0399357	5	5	0.667154	-0.255459	5	5
ALKBH7	P1P2	0.77785	0.332509	5	5	0.766851	0.0278267	5	5	0.765181	0.255725	5	5
ALKBH8	P1P2	0.00235697	-0.912862	4	4	0.958497	0.0376774	4	4	0.0046581	-0.405388	4	4
ALLC	P1P2	0.159825	-0.432358	5	5	0.824344	-0.166996	5	5	0.229776	-0.299677	5	5
ALMS1	P1P2	0.0110877	0.565463	5	5	0.510501	-0.415193	5	5	0.132326	-0.00139767	5	5
ALOX12	P1P2	0.615694	-0.834521	5	5	0.953042	-0.553198	5	5	0.674382	0.0648881	5	5
ALOX12B	P1P2	0.437603	-0.222223	5	5	0.565655	-0.216262	5	5	0.305778	-0.338751	5	5
ALOX15	P1P2	0.465863	-0.136894	5	5	0.261795	0.315077	5	5	0.809032	-0.0413388	5	5
ALOX15B	P1P2	0.0415128	-1.52946	5	5	0.671794	0.121793	4	4	0.773478	-0.228955	4	4
ALOX5	P1P2	0.442978	0.287034	5	5	0.978646	-0.0168804	5	5	0.618037	0.081907	5	5
ALOX5AP	P1P2	0.689094	0.00229569	5	5	0.976018	0.000701558	5	5	0.794341	-0.0522191	5	5
ALOXE3	P1P2	0.805179	-0.110935	5	5	0.274248	-0.202879	5	5	0.225952	-0.293024	5	5
ALPI	P1P2	0.0557501	0.424742	5	5	0.314401	-0.483624	5	5	0.643288	0.0275361	5	5
ALPK1	P1P2	0.38912	-0.611752	5	5	0.964198	0.209866	5	5	0.485846	-0.0856125	5	5
ALPK2	ENST00000361673.3	0.350829	-0.306343	5	5	0.375734	0.487979	5	5	0.784798	0.0275835	5	5
ALPK3	P1P2	0.0291773	-0.478658	5	5	0.0807331	-0.658909	5	5	0.0069741	-0.414622	5	5
ALPL	P1	0.399192	0.410447	5	5	0.763708	-0.058771	5	5	0.664752	0.102225	5	5
ALPL	P2	0.283173	-0.104224	5	5	0.291598	0.427836	5	5	0.958157	0.035047	5	5
ALPP	P1P2	0.298237	-0.0947206	5	5	0.768423	-0.0931403	5	5	0.219061	0.029989	5	5
ALPPL2	P1P2	0.347856	0.497192	5	5	0.565376	-0.051387	5	5	0.636198	-0.0427951	5	5
ALS2	P1P2	0.945085	-0.0625491	5	5	0.872082	0.0248965	5	5	0.844429	0.040567	5	5
ALS2CL	P1P2	0.238475	-0.445344	5	5	0.243692	0.347894	5	5	0.831517	0.00202617	5	5
ALS2CR11	P1P2	0.62764	-0.045177	5	5	0.123929	0.415656	5	5	0.518471	0.273621	5	5
ALS2CR12	P1P2	0.447898	-0.352	5	5	0.555669	0.0971977	5	5	0.178989	0.0219522	5	5
ALX1	P1P2	0.980256	0.138059	5	5	0.659781	0.142573	5	5	0.923317	0.0279647	5	5
ALX3	P1P2	0.815411	-0.216338	5	5	0.732815	0.0737562	5	5	0.707885	0.0114943	5	5
ALX4	P1P2	0.446911	0.442939	5	5	0.698383	0.0358148	5	5	0.845723	0.325892	5	5
ALYREF	P1P2	0.323434	1.16147	5	5	0.00483307	1.17032	5	5	0.0359578	1.16589	5	5
AMACR	P1P2	0.280224	-0.667602	5	5	0.266374	-0.451869	5	5	0.105801	-0.388316	5	5
AMBN	P1P2	0.0655899	0.539408	5	5	0.215752	0.344085	4	4	0.0898828	0.275254	4	4
AMBP	P1P2	0.745168	0.0541846	5	5	0.956978	0.105465	5	5	0.903656	0.310995	5	5
AMBRA1	P1P2	0.434202	-0.411478	5	5	0.285425	-0.178098	5	5	0.308517	-0.358443	5	5
AMD1	P1P2	0.196419	0.385811	5	5	0.382878	-0.050077	5	5	0.619202	0.0549637	5	5
AMDHD1	P1P2	0.574836	-0.0957445	5	5	0.290093	0.371083	5	5	0.321247	0.189911	5	5
AMDHD2	P1P2	0.515936	-0.535906	5	5	0.693816	-0.119041	5	5	0.93645	-0.412834	5	5
AMELX	P1P2	0.295373	0.554537	5	5	0.41888	0.0383124	5	5	0.0871319	0.204989	5	5
AMELY	P1P2	0.234069	0.390814	5	5	0.593268	0.476789	5	5	0.187693	0.352624	5	5
AMER1	P1P2	0.0344224	0.579559	5	5	0.810268	-0.0970992	5	5	0.172141	0.33416	5	5
AMER2	P1P2	0.233582	0.383744	5	5	0.900375	0.0315146	5	5	0.438089	0.279902	5	5
AMER3	P1P2	0.892385	-0.0705985	5	5	0.0786111	-0.542633	5	5	0.255752	-0.397133	5	5
AMFR	P1P2	0.246391	-0.0161597	4	4	0.740553	0.124423	4	4	0.232369	-0.00514627	4	4
AMH	P1P2	0.0399713	0.372104	5	5	0.55291	0.161754	5	5	0.0599815	0.271486	5	5
AMHR2	P1P2	0.164533	-0.568419	5	5	0.555669	-0.289252	5	5	0.151355	-0.382466	5	5
AMICA1	P1P2	0.169857	0.32437	5	5	0.476462	0.255177	5	5	0.135542	0.220428	5	5
AMIGO1	P1P2	0.537209	0.0587521	5	5	0.816979	0.0848181	5	5	0.906275	-0.0403125	5	5
AMIGO2	P1P2	0.307528	0.420165	5	5	0.0882981	0.796533	5	5	0.0527314	0.530162	5	5
AMIGO3	P1	0.906367	0.0506831	4	4	0.883204	-0.0269849	4	4	0.963519	-0.0133221	4	4
AMIGO3	P2	0.555218	0.215445	4	4	0.467682	0.156391	4	4	0.361042	0.117943	4	4
AMMECR1	P1P2	0.298237	-0.109422	5	5	0.261795	0.217007	5	5	0.212019	0.234845	5	5
AMMECR1L	P1P2	0.244775	0.488933	5	5	0.448869	0.24936	5	5	0.126892	0.269906	5	5
AMN	P1	0.344899	0.411626	5	5	0.10854	0.376731	5	5	0.0833839	0.347527	5	5
AMN	P2	0.940161	-0.152985	5	5	0.985215	-0.0289716	5	5	0.890581	-0.227782	5	5
AMN1	P1P2	0.150716	0.82405	5	5	0.402485	0.121755	5	5	0.0612286	0.478185	5	5
AMOT	P1P2	0.476014	0.242931	5	5	0.630236	0.126017	5	5	0.805833	0.0964541	5	5
AMOTL1	P1P2	0.351682	-0.209476	5	5	0.166718	0.493142	5	5	0.820578	0.253032	5	5
AMOTL2	P1P2	0.0387501	0.694378	5	5	0.18966	0.572685	5	5	0.0618025	0.633531	5	5
AMPD1	P1P2	0.470416	-0.564199	5	5	0.073438	-0.391835	5	5	0.118288	-0.448563	5	5
AMPD2	P1	0.0511636	0.642809	5	5	0.689867	-0.0914573	5	5	0.0921266	0.371121	5	5
AMPD2	P2	0.305187	0.532709	5	5	0.574323	0.32272	5	5	0.140814	0.388239	5	5
AMPD3	P1P2	0.353391	0.141523	5	5	0.298051	0.531556	5	5	0.150415	0.33654	5	5
AMPH	P1P2	0.91329	-0.164408	5	5	0.133565	-0.306236	5	5	0.338468	-0.288944	5	5
AMT	P1P2	0.300157	0.324026	5	5	0.888976	0.0566993	5	5	0.394526	0.218494	5	5
AMTN	P1P2	0.623258	0.235043	5	5	0.317182	0.0956475	5	5	0.34857	0.365773	5	5
AMY1B	ENST00000330330.5,ENST00000370080.3	0.251532	-0.263447	5	5	0.304212	0.460217	5	5	0.939079	0.00909816	5	5
AMY2A	P1P2	0.929665	0.0906528	5	5	0.123628	-0.429612	5	5	0.314442	-0.266685	5	5
AMY2B	P1P2	0.763342	-0.35736	5	5	0.968137	-0.0954852	5	5	0.923973	-0.255948	5	5
AMZ1	P1P2	0.69884	-0.0481024	5	5	0.497622	-0.558853	5	5	0.336803	-0.357617	5	5
AMZ2	P1P2	0.223071	-0.0381826	5	5	0.921598	0.382995	5	5	0.34645	-0.0709824	5	5
ANAPC1	P1P2	0.338615	0.180775	5	5	0.841697	-0.198498	5	5	0.823792	0.0927188	5	5
ANAPC10	P1P2	0.506389	0.458907	5	5	0.309083	0.920616	5	5	0.209309	0.318509	5	5
ANAPC11	P1P2	0.718173	0.0795856	5	5	0.443951	0.177991	5	5	0.915446	-1.11961e-05	5	5
ANAPC13	P1P2	0.335416	0.200553	6	6	0.0242087	0.823944	6	6	0.0254423	0.474278	6	6
ANAPC15	P1P2	0.911982	0.0608902	5	5	0.868192	-0.122263	5	5	0.900385	-0.0306863	5	5
ANAPC16	P1P2	0.0397324	-0.342413	5	5	0.613362	0.0220302	5	5	0.27744	-0.0861951	5	5
ANAPC2	P1P2	0.295182	0.414054	5	5	0.19785	0.520769	5	5	0.0784972	0.39191	5	5
ANAPC4	P1P2	0.0321684	0.732181	5	5	0.000216976	1.20289	5	5	0.00027617	0.875781	5	5
ANAPC5	P1P2	0.0418436	0.599812	5	5	0.872082	-0.118807	5	5	0.143056	0.0288693	5	5
ANAPC7	P1P2	0.0949103	0.391515	5	5	0.64908	0.07376	5	5	0.166248	0.31953	5	5
ANG	P1P2	0.161054	-0.489346	5	5	0.772832	0.0116002	5	5	0.303831	-0.203167	5	5
ANGEL1	P1P2	0.0149874	-0.480456	5	5	0.0586806	-0.394355	5	5	0.00597217	-0.437405	5	5
ANGEL2	P1P2	0.533408	0.0782706	5	5	0.416042	-0.00697417	5	5	0.962108	-0.0384621	5	5
ANGPT1	P1P2	0.751419	0.000531098	5	5	0.529467	0.270018	5	5	0.494157	0.213637	5	5
ANGPT2	P1P2	0.136276	-0.45024	5	5	0.626145	0.0357081	5	5	0.201037	-0.300937	5	5
ANGPT4	P1P2	0.397809	0.317935	5	5	0.869164	0.0396739	5	5	0.510475	0.124789	5	5
ANGPTL1	P1P2	0.287637	0.329934	5	5	0.164331	-0.32734	5	5	0.872978	-0.0361042	5	5
ANGPTL2	P1P2	0.826959	-0.0149782	5	5	0.502333	-0.54245	5	5	0.685279	-0.0826752	5	5
ANGPTL3	P1P2	0.79689	-0.035001	5	5	0.829477	0.194361	5	5	0.825078	-0.00410813	5	5
ANGPTL4	P1P2	0.347009	0.481247	5	5	0.718603	0.0298623	5	5	0.336388	0.0570258	5	5
ANGPTL5	P1P2	0.0880212	-0.49384	5	5	0.4573	0.392346	5	5	0.488435	-0.253113	5	5
ANGPTL6	P1P2	0.909366	0.459228	5	5	0.160124	0.615633	5	5	0.391323	0.308038	5	5
ANGPTL7	P1P2	0.207796	0.470329	5	5	0.185523	0.282106	5	5	0.0830898	0.295397	5	5
ANHX	P1P2	0.317407	-0.563034	5	5	0.206296	-0.550015	5	5	0.0471405	-0.362701	5	5
ANK1	P1P2	0.344477	0.00811625	5	5	0.82146	-0.18673	5	5	0.457861	-0.0365889	5	5
ANK2	ENST00000264366.6	0.425287	0.308185	5	5	0.0201145	0.346447	5	5	0.045332	0.327316	5	5
ANK3	P1P2	0.622383	-0.228689	5	5	0.538674	0.0447355	5	5	0.257831	-0.334332	5	5
ANKAR	P1P2	0.387532	0.0445188	5	5	0.359532	-0.188298	5	5	0.861926	-0.0116442	5	5
ANKDD1A	P1P2	0.177951	0.201988	5	5	0.662467	-0.202617	5	5	0.55164	0.137321	5	5
ANKDD1B	P1P2	0.213827	0.533012	4	4	0.628374	0.127181	4	4	0.207045	0.290077	4	4
ANKEF1	P1P2	0.497197	0.0231842	5	5	0.0432248	0.434205	5	5	0.0481608	0.239968	5	5
ANKFN1	P1P2	0.711708	0.0499613	5	5	0.727243	0.596448	5	5	0.512601	0.352849	5	5
ANKFY1	P1P2	0.537754	-0.0134906	5	5	0.883772	-0.193917	5	5	0.556621	-0.105335	5	5
ANKH	P1P2	0.504543	-0.0653592	5	5	0.231587	0.198151	5	5	0.170331	0.0512748	5	5
ANKHD1	P1P2	0.895647	-0.147913	5	5	0.0906287	0.387719	5	5	0.230739	0.183487	5	5
ANKHD1-EIF4EBP3	P1P2	0.895647	-0.147913	5	5	0.0906287	0.387719	5	5	0.230739	0.183487	5	5
ANKIB1	P1P2	0.315017	0.493263	5	5	0.644347	0.33737	5	5	0.57338	0.700568	5	5
ANKK1	P1P2	0.045722	0.46489	5	5	0.817939	-0.038511	5	5	0.168791	0.238	5	5
ANKLE1	P1P2	0.609037	-0.381465	5	5	0.414627	0.393469	5	5	0.828296	-0.11733	5	5
ANKLE2	P1P2	0.765859	-0.262807	5	5	0.131867	0.261418	5	5	0.442985	0.138365	5	5
ANKMY1	P1P2	0.586297	-0.0331587	7	7	0.994449	-0.435184	7	7	0.765426	-0.330893	7	7
ANKMY2	P1P2	0.771532	0.00133831	5	5	0.692904	-0.0963919	5	5	0.804554	0.109137	5	5
ANKRA2	P1P2	0.37475	0.10314	5	5	0.920945	-0.051981	5	5	0.579019	0.0519718	5	5
ANKRD1	P1P2	0.980914	-0.0900667	5	5	0.450103	-0.265594	5	5	0.702974	-0.0698573	5	5
ANKRD10	P1P2	0.0629755	0.714571	5	5	0.457798	0.0771138	5	5	0.190476	0.320425	5	5
ANKRD11	P1P2	0.845966	0.0942071	5	5	0.322793	-0.284809	5	5	0.567207	-0.076511	5	5
ANKRD12	P1P2	0.770901	0.0214694	5	5	0.394662	0.379335	5	5	0.424067	0.0697459	5	5
ANKRD13A	P1P2	0.198427	-0.653631	5	5	0.242694	0.0585852	5	5	0.768966	-0.405118	5	5
ANKRD13B	P1P2	0.465863	0.395091	5	5	0.781671	-0.116262	5	5	0.674986	0.10761	5	5
ANKRD13C	P1P2	0.0840999	0.378819	5	5	0.303244	-0.0878146	5	5	0.123032	0.351439	5	5
ANKRD13D	P1P2	0.197852	0.0963754	5	5	0.774724	0.715584	5	5	0.397746	0.657257	5	5
ANKRD16	P1P2	0.282434	0.426613	5	5	0.681391	0.0615759	5	5	0.704814	0.198639	5	5
ANKRD17	P1P2	0.748291	0.000583763	5	5	0.167857	-0.38203	5	5	0.751975	-0.389705	5	5
ANKRD18A	ENST00000564591.1,ENST00000566717.2	0.515936	-0.493877	5	5	0.641986	-0.0273097	5	5	0.701749	-0.0365327	5	5
ANKRD18B	P1P2	0.462338	-0.4065	5	5	0.532437	0.225994	5	5	0.755113	0.0122673	5	5
ANKRD2	P1P2	0.657183	-0.0206683	5	5	0.853309	-0.0444582	5	5	0.524913	0.068199	5	5
ANKRD22	P1P2	0.390029	-0.168285	5	5	0.10656	0.571361	5	5	0.871026	0.110152	5	5
ANKRD23	P1	0.395282	-0.312931	5	5	0.927486	0.106436	5	5	0.632078	-0.204149	5	5
ANKRD23	P2	0.278025	-0.470731	5	5	0.87338	-0.00236214	5	5	0.524375	-0.33782	5	5
ANKRD24	P1P2	0.999342	-0.100903	5	5	0.158416	-0.553689	5	5	0.166248	-0.324404	5	5
ANKRD26	P1P2	0.327085	-0.549709	5	5	0.0936517	-0.477609	5	5	0.0266089	-0.305524	5	5
ANKRD27	P1P2	0.692743	0.166527	5	5	0.22334	0.251473	5	5	0.331839	0.247129	5	5
ANKRD28	P1P2	0.512478	0.130591	5	5	0.919637	0.700486	5	5	0.273077	0.0963308	5	5
ANKRD29	P1P2	0.0495151	0.482807	5	5	0.124231	-0.39783	5	5	0.661155	0.0455836	5	5
ANKRD30A	P1P2	0.653013	-0.0549358	5	5	0.980616	-0.0233136	5	5	0.734481	-0.0607121	5	5
ANKRD30B	P1P2	0.982888	-0.313463	5	5	0.861068	-0.00713667	5	5	0.755113	-0.121917	5	5
ANKRD31	P1P2	0.140004	0.379682	5	5	0.0413852	-0.578038	5	5	0.544485	-0.193564	5	5
ANKRD32	P1P2	0.805179	-0.0651996	5	5	0.724771	-0.140504	5	5	0.940394	-0.0783713	5	5
ANKRD33	P1P2	0.732841	-0.0838055	2	2	0.966482	-0.00799272	3	3	0.745257	-0.0414975	2	2
ANKRD33B	P1P2	0.176494	-0.383201	5	5	0.170668	0.461	5	5	0.987145	0.0311332	5	5
ANKRD34A	P1	0.948697	-0.0375179	5	5	0.580794	-0.0633657	5	5	0.800081	0.0146188	5	5
ANKRD34A	P2	0.188537	0.55389	5	5	0.597835	0.303644	5	5	0.219681	0.371527	5	5
ANKRD34B	P1	0.928682	-0.0740357	5	5	0.02993	0.755224	5	5	0.196133	0.495813	5	5
ANKRD34B	P2	0.644114	0.0962568	5	5	0.855247	0.0428406	5	5	0.784798	-0.0143854	5	5
ANKRD34C	P1P2	0.802626	0.10265	5	5	0.249231	-0.634245	5	5	0.221237	0.0820737	5	5
ANKRD35	P1P2	0.0699968	0.36279	5	5	0.52248	-0.0340036	5	5	0.310879	0.182563	5	5
ANKRD36	P1P2	0.397349	0.739901	5	5	0.266906	-0.520793	5	5	0.880143	0.0123883	5	5
ANKRD36C	P1P2	0.104672	-0.258752	5	5	0.0956022	0.701704	5	5	0.628555	0.137155	5	5
ANKRD37	P1P2	0.42409	-0.346581	5	5	0.937963	0.0190995	5	5	0.493114	-0.197713	5	5
ANKRD39	P1P2	0.439309	-0.0215943	5	5	0.261445	-0.246978	5	5	0.869074	-0.0510937	5	5
ANKRD40	P1P2	0.00805786	-0.70726	5	5	0.689867	-0.0400545	5	5	0.0203592	-0.382794	5	5
ANKRD42	P1P2	0.316211	-0.489872	5	5	0.0239003	0.820197	5	5	0.156605	0.496349	5	5
ANKRD44	ENST00000328737.2	0.923766	0.301682	5	5	0.111657	-0.753456	5	5	0.335558	-0.221444	5	5
ANKRD44	ENST00000450567.1	0.633797	-0.361895	5	5	0.579103	-0.0862612	5	5	0.397746	-0.132271	5	5
ANKRD45	P1P2	0.351682	0.0367568	5	5	0.623229	0.00155151	5	5	0.948286	-0.0720567	5	5
ANKRD46	P1P2	0.302085	-0.721899	5	5	0.0112036	-0.500612	5	5	0.0491043	-0.611256	5	5
ANKRD49	P1P2	0.53975	0.290834	6	6	0.783527	0.0896466	6	6	0.450594	0.090695	6	6
ANKRD50	P1P2	0.64589	0.334531	5	5	0.396036	0.19937	5	5	0.209609	0.251701	5	5
ANKRD52	P1P2	0.00132088	-0.960595	5	5	0.0636905	-0.356269	5	5	0.00192147	-0.630552	5	5
ANKRD53	P1P2	0.267564	0.862815	5	5	0.0219008	-0.633539	5	5	0.902348	0.000673723	5	5
ANKRD54	P1P2	0.835323	-0.00714311	5	5	0.856863	-0.217593	5	5	0.73075	0.0393513	5	5
ANKRD55	ENST00000341048.4	0.0895681	-0.633497	5	5	0.864952	-0.405086	5	5	0.0357392	-0.267536	5	5
ANKRD6	P1P2	0.346586	-0.126049	5	5	0.47087	-0.476221	5	5	0.209309	-0.366559	5	5
ANKRD60	ENST00000457363.1	0.092248	-0.696745	5	5	0.527312	-0.808013	5	5	0.0637873	-0.589231	5	5
ANKRD61	P1P2	0.323838	0.166923	5	5	0.699602	-0.0200918	5	5	0.547231	0.00858445	5	5
ANKRD62	P1P2	0.574273	-0.318876	5	5	0.913755	-0.326326	5	5	0.326108	-0.234155	5	5
ANKRD63	P1P2	0.909366	-0.0489712	5	5	0.753053	0.0818301	5	5	0.910204	-0.00518778	5	5
ANKRD65	P1	0.826317	-0.00954316	5	5	0.0954384	-0.852404	5	5	0.143056	-0.543994	5	5
ANKRD65	P2	0.174523	0.361324	5	5	0.18566	-0.288082	5	5	0.840551	-0.0149041	5	5
ANKRD66	P1P2	0.188399	0.198099	5	5	0.468341	0.0510341	5	5	0.192724	0.124567	5	5
ANKRD7	P1	0.0986395	-0.746971	5	5	0.443461	0.267506	5	5	0.209909	-0.109134	5	5
ANKRD7	P2	0.136711	0.539642	5	5	0.959275	-0.457589	5	5	0.545583	0.373107	5	5
ANKRD9	P1P2	0.323838	0.611634	5	5	0.824986	-0.0163452	5	5	0.435166	0.343697	5	5
ANKS1A	P1P2	0.274387	0.309527	5	5	0.33133	0.772563	5	5	0.0839746	0.528154	5	5
ANKS1B	ENST00000329257.7,ENST00000547776.2	0.206608	0.401756	5	5	0.680183	-0.0122374	5	5	0.720832	0.352637	5	5
ANKS3	P1P2	0.180891	-0.365802	5	5	0.240707	0.321619	5	5	0.894501	-0.0582	5	5
ANKS4B	P1P2	0.804367	-0.255261	4	4	0.0588177	-0.323649	4	4	0.228418	-0.209334	4	4
ANKS6	P1P2	0.192871	0.497977	5	5	0.90853	-0.0210324	5	5	0.266266	0.286984	5	5
ANKUB1	ENST00000446160.1	0.954609	-0.0244425	5	5	0.0105368	-0.44074	5	5	0.0623809	-0.254602	5	5
ANKZF1	P1P2	0.751732	-0.419229	5	5	0.569282	0.0838967	5	5	0.587526	-0.10587	5	5
ANLN	P1P2	0.872854	-0.0851153	5	5	0.45233	-0.01102	5	5	0.649816	0.183049	5	5
ANO1	P1P2	0.752045	-0.00503734	5	5	0.337101	0.413269	5	5	0.753857	0.295249	5	5
ANO10	P1P2	0.479595	0.301819	5	5	0.72848	-0.0297407	5	5	0.983191	0.125207	5	5
ANO2	P1P2	0.950667	0.0720845	5	5	0.963541	0.0846662	5	5	0.937765	-0.0064839	5	5
ANO3	P1P2	0.0641611	-0.733141	4	4	0.0134486	-0.471832	4	4	0.00608961	-0.540346	4	4
ANO4	P1P2	0.235205	-0.507145	5	5	0.641986	-0.194857	5	5	0.13382	-0.371238	5	5
ANO5	P1P2	0.664955	0.220081	5	5	0.0828284	-1.05813	5	5	0.459865	-0.664799	5	5
ANO6	P1P2	0.894995	-0.200855	5	5	0.269576	0.232748	5	5	0.561623	0.169401	5	5
ANO7	P1P2	0.743919	0.0557427	5	5	0.164331	0.436071	5	5	0.317233	0.358398	5	5
ANO8	P1P2	0.208392	-0.403654	5	5	0.0389837	0.58682	5	5	0.681639	0.345178	5	5
ANO9	P1P2	0.668555	0.165005	5	5	0.338762	-0.234007	5	5	0.728887	0.0649429	5	5
ANP32A	P1P2	0.237818	0.166497	5	5	0.996386	-0.00045886	5	5	0.425986	0.0416793	5	5
ANP32B	P1P2	0.402893	-0.0733409	5	5	0.802616	-0.00429452	5	5	0.401445	-0.0388177	5	5
ANP32D	P1P2	0.727134	0.000707897	5	5	0.936653	-0.00393245	5	5	0.847017	0.00061669	5	5
ANP32E	P1P2	0.750793	-0.486656	5	5	0.833975	0.158807	5	5	0.825721	0.0365015	5	5
ANPEP	P1	0.101793	0.714985	5	5	0.733125	-0.0417769	5	5	0.246538	0.370614	5	5
ANPEP	P2	0.0548584	0.702734	5	5	0.470364	-0.195477	5	5	0.332663	0.363706	5	5
ANTXR1	P1P2	0.76964	0.0582504	5	5	0.27606	0.0825094	5	5	0.356702	0.210355	5	5
ANTXR2	P1P2	0.456082	0.363264	5	5	0.416514	0.450941	5	5	0.244188	0.276347	5	5
ANXA1	P1P2	0.901196	-8.91595e-05	5	5	0.345668	-0.522288	5	5	0.502544	-0.11736	5	5
ANXA10	P1P2	0.790529	0.081081	5	5	0.677771	0.249667	5	5	0.564412	0.190145	5	5
ANXA11	P1P2	0.720641	-0.0775662	5	5	0.317182	0.413711	5	5	0.499915	0.361237	5	5
ANXA13	P1P2	0.69457	0.615044	5	5	0.812184	-0.818493	5	5	0.768966	-0.101724	5	5
ANXA2	P1P2	0.415534	0.370738	5	5	0.706936	-0.0514688	5	5	0.737595	0.0492188	5	5
ANXA2R	P1P2	0.817974	0.102247	5	5	0.814101	0.135958	5	5	0.805833	0.00457635	5	5
ANXA3	P1P2	0.554208	-0.0348115	5	5	0.549059	0.186212	5	5	0.895154	-7.91678e-06	5	5
ANXA4	P1P2	0.474483	0.12859	5	5	0.455805	0.485593	5	5	0.376879	0.442418	5	5
ANXA5	P1P2	0.911328	-0.115644	5	5	0.336687	-0.0710189	5	5	0.600106	-0.0933313	5	5
ANXA6	P1P2	0.23229	-0.375011	5	5	0.164081	-0.307573	5	5	0.0608864	-0.241557	5	5
ANXA7	P1P2	0.785451	-0.449295	5	5	0.0867713	-0.20055	5	5	0.118482	-0.36144	5	5
ANXA8	P1P2	0.911283	-0.088968	6	6	0.301542	-0.431143	6	6	0.422158	-0.295985	6	6
ANXA8L1	ENST00000359178.4	0.785134	0.0395343	5	5	0.177715	-0.431143	5	5	0.249583	-0.242421	5	5
ANXA9	P1P2	0.927371	0.188202	5	5	0.975033	0.160838	5	5	0.889928	0.206754	5	5
AOAH	P1P2	0.502438	-0.390523	5	5	0.107817	-0.44067	5	5	0.123837	-0.337478	5	5
AOC1	P1	0.81157	-0.0227296	5	5	0.061257	-0.402155	5	5	0.217825	-0.199553	5	5
AOC1	P2	0.822463	0.148776	5	5	0.237258	0.0697408	5	5	0.252654	0.109258	5	5
AOC2	P1P2	0.176494	0.47186	5	5	0.116561	0.3621	5	5	0.0699318	0.407012	5	5
AOC3	P1P2	0.87058	-0.231943	5	5	0.689867	0.18028	5	5	0.935136	-0.0983879	5	5
AOX1	P1	0.269169	-0.490415	5	5	0.115224	0.785546	5	5	0.766442	0.406349	5	5
AOX1	P2	0.637621	-0.0558199	5	5	0.828193	0.0419839	5	5	0.84249	0.00566005	5	5
AP1AR	P1P2	0.32303	0.515094	5	5	0.315989	-0.0967658	5	5	0.288553	0.0678541	5	5
AP1B1	P1P2	0.0196119	-0.783759	5	5	0.419829	-0.320781	5	5	0.013921	-0.42222	5	5
AP1G1	P1P2	0.395053	-0.0171053	5	5	0.407596	0.139348	5	5	0.839259	0.0715093	5	5
AP1G2	P1P2	0.476269	0.218158	5	5	0.227436	0.507534	5	5	0.1724	0.285188	5	5
AP1M1	P1P2	0.399192	-0.452419	5	5	0.142197	-0.323581	5	5	0.1467	-0.369552	5	5
AP1M2	P1P2	0.852753	0.0364694	5	5	0.0660819	0.715042	5	5	0.30422	0.375756	5	5
AP1S1	P1P2	0.223698	-0.717617	5	5	0.895487	-0.2745	5	5	0.511537	-0.613333	5	5
AP1S2	P1P2	0.318607	0.332442	5	5	0.81602	-0.070548	5	5	0.433709	0.0502196	5	5
AP1S3	P1P2	0.0942593	0.709191	5	5	0.12956	-0.282177	5	5	0.429837	0.0288331	5	5
AP2A1	P1P2	0.0663182	0.981117	5	5	0.600697	-0.117482	5	5	0.173181	0.496963	5	5
AP2A2	P1P2	0.00966004	-0.527633	5	5	0.798161	-0.147744	5	5	0.141707	-0.527198	5	5
AP2B1	P1P2	0.0620464	0.999551	5	5	0.460797	0.628108	5	5	0.160262	0.813829	5	5
AP2M1	P1	0.69398	0.210397	4	4	0.244895	0.459889	4	4	0.415351	0.406486	4	4
AP2M1	P2	0.280959	-0.627015	5	5	0.475443	-0.324881	5	5	0.206327	-0.275927	5	5
AP2S1	P1P2	0.848227	-0.12084	5	5	0.590422	0.168557	5	5	0.843782	0.105699	5	5
AP3B1	P1P2	0.962497	0.0989378	5	5	0.208969	0.319954	5	5	0.398207	0.307755	5	5
AP3B2	P1P2	0.389575	-0.33234	5	5	0.993757	0.0179713	5	5	0.502018	-0.209251	5	5
AP3D1	P1P2	0.686059	0.00476855	5	5	0.0273251	0.380776	5	5	0.295744	0.25012	5	5
AP3M1	P1P2	0.938848	-0.0957071	5	5	0.130186	-0.438123	5	5	0.515265	-0.434732	5	5
AP3M2	P1P2	0.843061	0.433183	5	5	0.13876	0.466527	5	5	0.364952	0.588791	5	5
AP3S1	P1P2	0.342376	0.239908	5	5	0.365174	0.00452857	5	5	0.272355	0.308825	5	5
AP3S2	P1P2	0.361336	-0.045807	6	6	0.556425	0.442661	6	6	0.214685	0.159542	6	6
AP4B1	P1P2	0.859876	0.355611	5	5	0.1529	0.535195	5	5	0.0938957	0.380685	5	5
AP4E1	P1P2	0.937536	0.597144	5	5	0.112029	-0.575679	5	5	0.652197	-0.416855	5	5
AP4M1	P1P2	0.981572	0.307162	5	5	0.215305	0.506782	5	5	0.596663	0.335999	5	5
AP4S1	P1P2	0.191618	-0.253703	6	6	0.0436136	-0.0178763	6	6	0.0443606	-0.135789	6	6
AP5B1	P1P2	0.224484	-0.308102	5	5	0.671753	0.337703	5	5	0.690753	-0.288987	5	5
AP5M1	P1P2	0.0914532	-0.468714	5	5	0.886373	-0.0149558	5	5	0.192724	-0.224933	5	5
AP5S1	P1P2	0.472956	-0.442975	5	5	0.220535	-0.202665	5	5	0.753857	0.00774183	5	5
AP5Z1	P1P2	0.354247	-0.363593	5	5	0.890277	0.160743	5	5	0.676193	-0.101425	5	5
APAF1	P1P2	0.072257	-0.611254	5	5	0.287846	-0.385783	5	5	0.0857673	-0.498518	5	5
APBA1	P1P2	0.153074	0.0230909	5	5	0.519806	-0.0378819	5	5	0.77339	0.116739	5	5
APBA2	P1P2	0.458329	-0.508221	5	5	0.168875	-0.273174	5	5	0.190756	-0.369699	5	5
APBA3	P1P2	0.998025	0.0798431	5	5	0.201895	-0.236185	5	5	0.461874	-0.209763	5	5
APBB1	P1P2	0.706796	0.0231707	5	5	0.36561	-0.422407	5	5	0.929225	-0.422224	5	5
APBB1IP	P1P2	0.136929	0.523056	5	5	0.182532	-0.373426	5	5	0.708499	0.111952	5	5
APBB2	P1P2	0.80454	-0.0587112	5	5	0.714912	0.0724806	5	5	0.822506	0.0418281	5	5
APBB3	P1P2	0.362884	-0.596691	5	5	0.693512	-0.100081	5	5	0.479149	-0.443023	5	5
APC	P1	0.797527	0.0694053	5	5	0.821781	0.0875774	5	5	0.784798	-0.0271849	5	5
APC	P2	0.413882	0.326249	5	5	0.193864	0.608869	5	5	0.0760061	0.294945	5	5
APC2	P1	0.67156	-0.167012	5	5	0.881822	-0.0991238	5	5	0.984509	-0.25602	5	5
APC2	P2	0.700121	-0.0219935	4	4	0.723228	0.0349942	4	4	0.69147	-0.0980426	4	4
APCDD1	P1P2	0.112107	0.363088	5	5	0.296144	0.0931325	5	5	0.967377	0.226754	5	5
APCDD1L	P1P2	0.497719	0.303934	5	5	0.394891	-0.262928	5	5	0.981213	-0.024261	5	5
APCS	P1P2	0.214421	-0.478344	5	5	0.0654772	0.424176	5	5	0.866474	0.0419067	5	5
APEH	P1P2	0.202487	-0.550386	5	5	0.627312	-0.351981	5	5	0.147622	-0.314127	5	5
APEX1	P1P2	0.69884	0.130497	5	5	0.0960949	0.486118	5	5	0.147391	0.289083	5	5
APEX2	P1P2	0.523309	-0.117111	3	3	0.474484	-0.334926	4	4	0.713921	-0.0496155	3	3
APH1A	P1P2	0.143583	0.586371	5	5	0.0216643	0.7112	5	5	0.0161099	0.571757	5	5
APH1B	P1P2	0.835967	-0.163908	5	5	0.891579	-0.122224	5	5	0.702974	-0.28262	5	5
API5	P1P2	0.0178682	0.598617	5	5	0.880522	-0.406455	5	5	0.103679	0.337134	5	5
APIP	P1P2	0.329943	-0.396543	5	5	0.426983	0.0504509	5	5	0.814159	-0.0636312	5	5
APITD1	P1P2	0.371209	0.21843	5	5	0.950418	0.0347784	5	5	0.546132	0.0164504	5	5
APITD1-CORT	P1P2	0.371209	0.21843	5	5	0.950418	0.0347784	5	5	0.546132	0.0164504	5	5
APLF	P1P2	0.0764073	-0.608253	5	5	0.0770152	-0.464328	5	5	0.031795	-0.718363	5	5
APLN	P1P2	0.152364	0.623758	5	5	0.547961	-0.064072	5	5	0.375097	0.323675	5	5
APLNR	P1P2	0.216867	-0.35497	5	5	0.629065	-0.122477	5	5	0.265201	-0.326534	5	5
APLP1	P1P2	0.408015	0.234865	5	5	0.287846	0.336165	5	5	0.178989	0.235223	5	5
APLP2	P1P2	0.573711	-0.129352	5	5	0.252801	0.357762	5	5	0.516866	0.114205	5	5
APMAP	P1P2	0.68424	-0.0854481	5	5	0.910489	-0.0187897	5	5	0.59781	-0.162398	5	5
APOA1	P1P2	0.169601	-0.367022	5	5	0.244359	0.0620505	5	5	0.238876	-0.152486	5	5
APOA1BP	P1P2	0.627347	-0.27678	5	5	0.409698	-0.200361	5	5	0.328147	-0.125212	5	5
APOA2	P1P2	0.832104	-0.719954	5	5	0.00744411	0.563486	5	5	0.270913	0.0726396	5	5
APOA4	P1P2	0.671636	-0.0405871	4	4	0.693763	0.0167127	4	4	0.811217	0.0166334	4	4
APOA5	P1P2	0.757687	0.153071	5	5	0.920945	-0.0830568	5	5	0.723307	0.0712864	5	5
APOB	P1P2	0.312244	-1.05728	5	5	0.460296	-0.264899	5	5	0.0580956	-0.5903	5	5
APOBEC1	P1P2	0.63307	-0.00976623	4	4	0.102558	0.282226	4	4	0.341469	0.0817159	4	4
APOBEC2	P1P2	0.032973	0.856319	5	5	0.494494	0.0409957	5	5	0.148549	0.658431	5	5
APOBEC3A	P1P2	0.523694	-0.249635	5	5	0.260397	0.249222	5	5	0.77339	0.0596029	5	5
APOBEC3A_B	P1P2	0.523694	-0.249635	5	5	0.260397	0.249222	5	5	0.77339	0.0596029	5	5
APOBEC3B	P1P2	0.0416366	-0.606482	5	5	0.689867	0.0173419	5	5	0.0727853	-0.359682	5	5
APOBEC3C	P1P2	0.20869	-0.285728	5	5	0.0836345	-0.469599	5	5	0.0404958	-0.360282	5	5
APOBEC3D	P1P2	0.20869	-0.285728	5	5	0.0836345	-0.469599	5	5	0.0404958	-0.360282	5	5
APOBEC3F	P1P2	0.476524	-0.616638	5	5	0.689261	-0.0517281	5	5	0.526531	-0.279587	5	5
APOBEC3G	P1P2	0.94213	-0.271033	5	5	0.635512	0.00211421	5	5	0.745087	-0.159343	5	5
APOBEC3H	P1P2	0.722803	-0.000847792	5	5	0.621483	0.0558883	5	5	0.579019	0.207683	5	5
APOBEC4	P1P2	0.441019	0.0354318	5	5	0.369991	-0.0219255	5	5	0.264493	-0.0267544	5	5
APOBR	P1	0.230681	0.152155	5	5	0.114466	0.342758	5	5	0.903656	0.282155	5	5
APOBR	P2	0.80454	-0.472335	5	5	0.519272	-0.215611	5	5	0.545583	-0.306723	5	5
APOC1	P1P2	0.994076	0.368948	5	5	0.0169388	-0.398812	5	5	0.250945	-0.00487071	5	5
APOC2	P1P2	0.451112	0.229427	5	5	0.723536	-0.0697466	5	5	0.493114	0.1511	5	5
APOC3	P1P2	0.00507483	-0.677327	5	5	0.378403	-0.151388	5	5	0.0177851	-0.552119	5	5
APOC4	P1P2	0.750793	-0.0455348	5	5	0.192736	0.247581	5	5	0.303831	0.166063	5	5
APOD	P1P2	0.586986	0.0952597	5	5	0.332972	-0.158436	5	5	0.829584	-0.00670678	5	5
APOE	P1P2	0.64175	-0.125255	5	5	0.791807	-0.239094	5	5	0.668357	-0.112895	5	5
APOF	P1P2	0.631448	-0.107445	5	5	0.362997	-0.380909	5	5	0.758255	-0.149676	5	5
APOH	P1	0.717865	-0.0507654	5	5	0.710613	-0.01203	5	5	0.931195	-0.090121	5	5
APOH	P2	0.152246	0.354279	5	5	0.130605	-0.157074	5	5	0.830873	-0.00084141	5	5
APOL1	P1P2	0.479338	-0.0775707	5	5	0.589286	-0.0390873	5	5	0.671969	-0.230089	5	5
APOL2	P1P2	0.575961	0.271759	5	5	0.855893	-0.00894419	5	5	0.508884	-0.00956257	5	5
APOL3	P1P2	0.963155	-0.127278	5	5	0.274248	0.196805	5	5	0.751348	0.299066	5	5
APOL4	P1P2	0.6218	0.00194399	5	5	0.576851	0.201394	5	5	0.858032	0.054992	5	5
APOL5	ENST00000249044.2	0.816051	0.203668	5	5	0.406664	0.130328	5	5	0.84637	0.0286569	5	5
APOL6	P1P2	0.107136	0.452506	4	4	0.939429	-0.239874	4	4	0.412184	0.0043517	4	4
APOLD1	P1P2	0.336538	0.725669	5	5	0.9931	-0.00329929	5	5	0.235923	0.0228249	5	5
APOM	P1P2	0.102547	1.02446	7	7	0.481618	-0.598852	7	7	0.190784	-0.00400849	7	7
APOO	P1P2	0.296707	0.0987072	5	5	0.474934	0.050886	5	5	0.227859	0.00477512	5	5
APOOL	P1P2	0.283173	0.0518626	5	5	0.101477	0.527648	5	5	0.113877	0.434924	5	5
APOPT1	P1P2	0.620053	0.380654	5	5	0.49919	0.0605688	5	5	0.679822	0.0962502	5	5
APP	P1P2	0.500338	0.0477753	5	5	0.826268	-0.0987195	5	5	0.73075	-0.053082	5	5
APPBP2	P1P2	0.408732	-0.259774	4	4	0.0917959	-0.327237	4	4	0.0909377	-0.293506	4	4
APPL1	P1P2	0.480621	0.234584	5	5	0.801979	0.0798605	5	5	0.691362	0.0350226	5	5
APPL2	P1P2	0.859228	-0.0276212	5	5	0.578539	0.520148	5	5	0.755741	0.231938	5	5
APRT	P1P2	0.798164	-0.0232915	5	5	0.0628706	-0.348916	5	5	0.125663	-0.186104	5	5
APTX	P1	0.863117	-0.100692	5	5	0.401098	0.207395	5	5	0.679822	0.0152354	5	5
APTX	P2	0.095319	-0.473286	5	5	0.713068	0.069327	5	5	0.374208	-0.460522	5	5
AQP1	ENST00000509504.1	0.862469	0.0226381	5	5	0.0653568	0.353111	5	5	0.212929	0.291505	5	5
AQP10	P1P2	0.134764	-0.43024	5	5	0.171182	-0.305837	5	5	0.0629637	-0.354157	5	5
AQP11	P1P2	0.228762	-0.516352	5	5	0.44739	0.322923	5	5	0.699912	-0.263238	5	5
AQP12A	P1P2	0.918199	0.017353	5	5	0.00926357	-0.510755	5	5	0.0698043	-0.29928	5	5
AQP12B	P1P2	0.934912	0.00955049	5	5	0.394662	0.303807	5	5	0.605288	0.166199	5	5
AQP2	P1P2	0.235205	0.746388	5	5	0.619158	0.290379	5	5	0.139481	0.334488	5	5
AQP3	P1	0.175572	-0.0509424	5	5	0.846209	-0.0142304	5	5	0.314045	0.00814834	5	5
AQP3	P2	0.454837	-0.761598	5	5	0.730956	0.140176	5	5	0.370224	-0.116849	5	5
AQP4	P1P2	0.451856	0.261379	5	5	0.614809	0.0134766	5	5	0.796891	0.014834	5	5
AQP5	P1P2	0.515137	0.445455	5	5	0.616547	0.0603379	5	5	0.500441	0.190012	5	5
AQP6	P1P2	0.460833	0.341274	5	5	0.252801	0.231009	5	5	0.208411	0.230138	5	5
AQP7	P1P2	0.565871	-0.267039	5	5	0.794982	0.014195	5	5	0.777821	-0.0278723	5	5
AQP8	P1P2	0.774058	0.0248972	5	5	0.924215	0.0153704	5	5	0.85868	-0.00453736	5	5
AQP9	P1P2	0.343846	-0.0316411	5	5	0.113336	0.783649	5	5	0.0839746	0.480602	5	5
AQPEP	P1P2	0.744231	0.196455	5	5	0.0420463	0.734435	5	5	0.220303	0.568664	5	5
AQR	P1P2	0.000642745	1.85638	4	4	0.000163222	1.99871	5	5	0.000562961	1.8337	4	4
AR	P1P2	0.435657	-0.342845	5	5	0.871947	-0.124381	4	4	0.839276	-0.0713696	4	4
ARAF	P1P2	0.497197	-0.135628	5	5	0.620902	0.022002	5	5	0.546681	-0.0544789	5	5
ARAP1	P1	0.502964	-0.38186	5	5	0.408529	0.38746	5	5	0.87428	0.212277	5	5
ARAP1	P2	0.11839	0.755709	5	5	0.605576	0.324412	5	5	0.0428139	0.353259	5	5
ARAP2	P1P2	0.993743	0.0591878	4	4	0.35009	-0.539268	4	4	0.486279	-0.0475362	4	4
ARAP3	P1P2	0.0348334	0.49489	4	4	0.159179	0.34552	4	4	0.0305689	0.420205	4	4
ARC	P1P2	0.011127	0.672562	5	5	0.451587	0.152138	5	5	0.012427	0.351478	5	5
ARCN1	P1P2	0.00669238	0.788622	3	3	0.0722814	0.609109	3	3	0.00824317	0.698866	3	3
AREG	P1P2	0.423135	-0.191928	5	5	0.167857	-0.51392	5	5	0.0544715	-0.326518	5	5
AREL1	P1P2	0.648261	0.409123	5	5	0.459796	-0.00453638	5	5	0.925942	0.140497	5	5
ARF1	P1P2	0.0481913	0.771623	5	5	0.962885	0.188347	5	5	0.159771	0.487732	5	5
ARF3	P1P2	0.220885	0.421505	5	5	0.813782	0.50053	5	5	0.259573	0.302074	5	5
ARF4	P1P2	0.360279	-0.714859	5	5	0.607015	-0.116619	5	5	0.24352	-0.369901	5	5
ARF5	P1	0.124236	0.386456	5	5	0.805165	0.00257944	5	5	0.217825	0.291961	5	5
ARF5	P2	0.915908	0.00904229	5	5	0.769053	-0.06217	5	5	0.888623	-0.105241	5	5
ARF6	P1	0.689094	0.119	5	5	0.225539	0.715383	5	5	0.452871	0.354422	5	5
ARF6	P2	0.206608	0.446979	5	5	0.146957	0.27329	5	5	0.0535444	0.278936	5	5
ARFGAP1	P1P2	0.0823384	0.518241	5	5	0.623812	0.327277	5	5	0.055097	0.25639	5	5
ARFGAP2	P1P2	0.932944	-0.0404162	5	5	0.422206	-0.367017	5	5	0.695021	-0.34476	5	5
ARFGAP3	P1P2	0.0902713	-0.303592	5	5	0.774408	0.0380934	5	5	0.15468	-0.181957	5	5
ARFGEF1	P1P2	0.416716	0.436903	5	5	0.295003	-0.401897	5	5	0.98385	-0.098983	5	5
ARFGEF2	P1P2	0.887822	0.144537	5	5	0.386029	0.455018	5	5	0.326923	0.25814	5	5
ARFIP1	P1P2	0.154025	-0.713717	5	5	0.089535	-0.468267	5	5	0.0405767	-0.463135	5	5
ARFIP2	P1P2	0.501913	-0.387052	5	5	0.100792	-0.874596	5	5	0.199875	-0.711555	5	5
ARFRP1	P1P2	0.295754	0.40057	5	5	0.144789	-0.478563	5	5	0.802636	-0.240884	5	5
ARG1	P1P2	0.695789	-0.0558897	5	5	0.217447	-0.852816	5	5	0.606442	-0.57212	5	5
ARG2	P1P2	0.316211	-0.664279	5	5	0.139641	0.463078	5	5	0.954866	0.00303038	5	5
ARGFX	P1P2	0.460331	-0.349592	5	5	0.729099	-0.299834	5	5	0.425506	-0.43082	5	5
ARGLU1	P1P2	0.806456	-0.242007	5	5	0.880297	-0.093559	4	4	0.396048	-0.16032	4	4
ARHGAP1	P1P2	0.890755	-0.688588	5	5	0.339595	-0.381033	5	5	0.260972	-0.442263	5	5
ARHGAP10	P1P2	0.118001	0.435169	5	5	0.283387	-0.366472	5	5	0.645066	0.0126536	5	5
ARHGAP11A	P1P2	0.995393	-0.0103283	5	5	0.944517	0.15315	5	5	0.548332	-0.0987332	5	5
ARHGAP11B	P1P2	0.980914	-0.223295	5	5	0.415099	0.241695	5	5	0.599532	-0.127636	5	5
ARHGAP12	P1P2	0.501913	-0.129189	5	5	0.939273	-0.165966	5	5	0.462377	-0.272603	5	5
ARHGAP15	P1P2	0.823426	-0.0139603	5	5	0.073438	0.369951	5	5	0.191597	0.255175	5	5
ARHGAP17	P1P2	0.214116	-1.03939	5	5	0.273526	-0.219882	5	5	0.166248	-0.78252	5	5
ARHGAP18	P1P2	0.816692	0.0336227	5	5	0.317182	0.0229045	5	5	0.645066	0.253314	5	5
ARHGAP19	P1P2	0.242773	0.335565	5	5	0.288594	-0.125201	5	5	0.937765	0.0299811	5	5
ARHGAP20	P1P2	0.419799	-0.422033	5	5	0.711227	0.0913767	5	5	0.700524	-0.00466544	5	5
ARHGAP21	P1P2	0.832748	-0.0746848	5	5	0.794347	-0.0194121	5	5	0.918725	-0.0776473	5	5
ARHGAP22	P1P2	0.0764073	0.638494	5	5	0.0472954	0.569785	5	5	0.00732811	0.443177	5	5
ARHGAP23	P1P2	0.25284	0.662784	4	4	0.671458	0.20097	4	4	0.206049	0.370279	4	4
ARHGAP24	P1P2	0.598109	-0.143776	5	5	0.472392	-0.0154334	5	5	0.571693	-0.444928	5	5
ARHGAP25	P1P2	0.539388	-0.491084	5	5	0.387384	0.447383	5	5	0.916757	-0.00389721	5	5
ARHGAP26	P1P2	0.437603	-0.00333304	5	5	0.658589	0.121967	5	5	0.497294	0.0593171	5	5
ARHGAP27	P1	0.874804	0.010872	5	5	0.788636	-0.184661	5	5	0.867774	0.0312628	5	5
ARHGAP27	P2	0.917872	-0.0322239	5	5	0.938618	0.0160483	5	5	0.948944	-0.0715467	5	5
ARHGAP28	P1P2	0.707103	0.37866	5	5	0.874678	0.0205887	5	5	0.658761	0.0610585	5	5
ARHGAP29	P1P2	0.120544	-0.539011	5	5	0.68623	-0.0529897	5	5	0.543388	-0.392128	5	5
ARHGAP30	P1P2	0.110073	0.605417	5	5	0.5718	-0.00903245	5	5	0.213232	0.446432	5	5
ARHGAP31	P1P2	0.231324	0.667109	5	5	0.101306	0.0837329	5	5	0.116931	0.674303	5	5
ARHGAP32	ENST00000310343.9	0.620053	-0.133245	5	5	0.874678	0.148946	5	5	0.746338	-0.00847539	5	5
ARHGAP33	P1P2	0.266143	-0.265994	5	5	0.149848	-0.805595	5	5	0.0721285	-0.498724	5	5
ARHGAP35	ENST00000404338.3	0.50349	0.00638616	5	5	0.254342	-0.0838476	5	5	0.793704	-0.0387307	5	5
ARHGAP36	P1P2	0.704957	0.0972775	5	5	0.137229	0.326868	5	5	0.161496	0.209776	5	5
ARHGAP39	P1P2	0.435934	0.204251	4	4	0.532616	0.105769	4	4	0.367883	0.453617	4	4
ARHGAP4	P1	0.453129	0.744488	6	6	0.449332	0.363992	6	6	0.514482	0.55424	6	6
ARHGAP4	P2	0.101817	0.600178	4	4	0.0212468	0.524746	4	4	0.00660519	0.437613	4	4
ARHGAP40	P1P2	0.307796	0.413173	4	4	0.535645	0.132504	4	4	0.0986031	0.364917	4	4
ARHGAP42	P1P2	0.4179	-0.416523	5	5	0.568444	0.514367	5	5	0.901693	-0.0669733	5	5
ARHGAP44	P1P2	0.0754535	0.549858	5	5	0.425547	-0.472957	5	5	0.353692	-1.14511e-05	5	5
ARHGAP5	P1P2	0.235694	-0.302154	5	5	0.613941	-0.0631442	5	5	0.251286	-0.087336	5	5
ARHGAP6	P1P2	0.388212	0.141705	5	5	0.471884	0.0663679	5	5	0.931852	0.0835418	5	5
ARHGAP8	P1	0.107782	-0.559834	7	7	0.551728	-0.0221439	7	7	0.457094	-0.12202	7	7
ARHGAP8	P2	0.318607	-0.20622	5	5	0.729718	0.026784	5	5	0.609332	-0.12897	5	5
ARHGAP9	P1P2	0.095647	0.596428	5	5	0.638451	0.377185	5	5	0.121236	0.595308	5	5
ARHGDIA	P1P2	0.351224	-0.147893	4	4	0.8571	-0.0236484	4	4	0.377296	-0.21083	4	4
ARHGDIB	P1P2	0.747666	0.229599	5	5	0.565655	0.171522	5	5	0.545034	0.422283	5	5
ARHGDIG	P1P2	0.215139	-0.824415	6	6	0.489953	-0.511312	6	6	0.302112	-0.667863	6	6
ARHGEF1	P1	0.958881	0.0103508	5	5	0.926177	-0.0722578	5	5	0.774022	-0.0565832	5	5
ARHGEF1	P2	0.269706	0.472968	5	5	0.887674	-0.432702	5	5	0.734481	-0.0068445	5	5
ARHGEF10	P1P2	0.483963	-0.36371	5	5	0.259352	0.0701299	5	5	0.948286	0.0522444	5	5
ARHGEF10L	P1P2	0.316184	0.214984	4	4	0.425883	-0.117623	4	4	0.668449	-0.00113798	4	4
ARHGEF11	P1P2	0.388212	0.762722	5	5	0.132184	0.76043	5	5	0.176067	0.863417	5	5
ARHGEF12	P1P2	0.329125	0.443769	5	5	0.310849	0.101213	5	5	0.255406	0.359788	5	5
ARHGEF15	P1P2	0.776585	-0.0489404	5	5	0.106203	0.423607	5	5	0.225952	0.283862	5	5
ARHGEF16	P1P2	0.188537	-0.456048	5	5	0.920291	0.160976	5	5	0.358861	0.00145492	5	5
ARHGEF17	P1P2	0.577087	-0.188137	5	5	0.150548	-0.4132	5	5	0.35498	-0.491967	5	5
ARHGEF18	P1P2	0.539933	0.110511	5	5	0.911142	0.109811	5	5	0.756998	0.0919211	5	5
ARHGEF19	P1P2	0.427445	0.303292	5	5	0.609319	0.384523	5	5	0.462377	0.308509	5	5
ARHGEF2	P1P2	0.427445	-0.53277	5	5	0.112868	0.0925965	5	5	0.406564	-0.161415	5	5
ARHGEF25	P1P2	0.756432	-0.225548	5	5	0.791173	-0.301374	5	5	0.880143	-0.326163	5	5
ARHGEF26	P1P2	0.476014	-0.905369	5	5	0.928795	-0.365288	5	5	0.758884	-0.654895	5	5
ARHGEF28	P1P2	0.550347	0.0228908	5	5	0.259352	0.28549	5	5	0.288928	0.208463	5	5
ARHGEF3	P1P2	0.902829	-0.136246	5	5	0.286727	-0.813929	5	5	0.307733	-0.475088	5	5
ARHGEF33	ENST00000398800.4	0.763971	-0.300986	5	5	0.883122	0.16438	5	5	0.853493	0.0665696	5	5
ARHGEF35	ENST00000378115.2	0.153275	0.477067	8	8	0.8731	0.290966	8	8	0.173464	0.329284	8	8
ARHGEF35	ENST00000543357.1	0.173981	0.266285	2	2	0.809979	0.0588199	2	2	0.247505	0.162553	2	2
ARHGEF37	P1	0.448885	0.137733	5	5	0.991786	-0.042365	5	5	0.900385	0.0761032	5	5
ARHGEF37	P2	0.915254	0.0974096	5	5	0.15552	-0.37819	5	5	0.381357	-0.230767	5	5
ARHGEF38	P1P2	0.506125	0.12676	5	5	0.370431	-0.187021	5	5	0.387227	0.00878632	5	5
ARHGEF39	P1P2	0.748291	-0.719728	5	5	0.279707	0.272751	5	5	0.9766	0.00725008	5	5
ARHGEF4	P1P2	0.824068	0.110654	5	5	0.0731736	0.505823	5	5	0.219061	0.287492	5	5
ARHGEF40	P1P2	0.829531	0.592985	5	5	0.481064	1.04433	5	5	0.729508	0.751517	5	5
ARHGEF5	P1P2	0.113606	0.288007	5	5	0.316386	0.808144	5	5	0.0429837	0.455937	5	5
ARHGEF6	P1P2	0.0155883	0.456066	4	4	0.733435	0.51422	5	5	0.113989	0.207237	4	4
ARHGEF7	ENST00000370623.3	0.3279	-0.367052	5	5	0.354587	-0.0673744	5	5	0.964742	-0.316539	5	5
ARHGEF9	P1P2	0.0325195	-0.680356	4	4	0.895577	-0.104912	4	4	0.257478	-0.475391	4	4
ARID1A	P1P2	0.372534	-0.0068186	5	5	0.121533	0.410901	5	5	0.101418	0.323855	5	5
ARID1B	P1	0.886519	0.00940111	5	5	0.859126	0.00111023	5	5	0.97067	-0.0358373	5	5
ARID1B	P2	0.930375	0.114421	3	3	0.897997	-0.0517678	3	3	0.909507	0.0496516	3	3
ARID2	P1P2	0.00178934	1.12857	5	5	0.0074716	0.4517	5	5	0.000473356	0.74361	5	5
ARID3A	P1P2	0.094503	-0.837253	5	5	0.0128874	-0.883559	5	5	0.00483414	-0.628484	5	5
ARID3B	P1P2	0.900217	-0.606751	5	5	0.22617	0.296964	5	5	0.663552	-0.077008	5	5
ARID3C	P1P2	0.129053	-0.776356	5	5	0.0846698	0.565156	5	5	0.514731	0.11947	5	5
ARID4A	P1P2	0.0934506	-0.432901	5	5	0.449609	-0.114845	5	5	0.0468654	-0.224778	5	5
ARID4B	P1P2	0.512767	0.268009	4	4	0.172684	0.291503	4	4	0.137943	0.160535	4	4
ARID5A	P1P2	0.295563	-0.0844075	5	5	0.833653	0.158761	5	5	0.373764	0.0388603	5	5
ARID5B	ENST00000279873.7	0.524231	-0.199636	5	5	0.438091	-0.0574549	5	5	0.728266	0.0458688	5	5
ARIH1	P1P2	0.81509	0.437901	5	5	0.015726	-0.449422	5	5	0.273077	-0.332265	5	5
ARIH2	P1P2	0.0483786	0.5678	5	5	0.600697	-0.3482	5	5	0.49677	-0.0412841	5	5
ARIH2OS	P1P2	0.903228	-0.0894257	6	6	0.685654	-0.289651	6	6	0.869727	-0.096772	6	6
ARL1	P1P2	0.486284	0.0467567	5	5	0.897442	-0.0251452	5	5	0.579584	-0.000695308	5	5
ARL10	P1P2	0.552	-0.00434527	5	5	0.367358	0.398472	5	5	0.288553	0.244331	5	5
ARL11	P1P2	0.646779	-0.11101	5	5	0.215458	-0.663215	5	5	0.28556	-0.307673	5	5
ARL13A	P1P2	0.391395	-0.409888	5	5	0.140526	-0.260124	5	5	0.119853	-0.296297	5	5
ARL13B	P1P2	0.801988	-0.0236327	5	5	0.0184772	-0.607487	5	5	0.0847179	-0.344567	5	5
ARL14	P1P2	0.536122	0.0986926	5	5	0.695946	-0.155255	5	5	0.779088	0.010694	5	5
ARL14EP	P1P2	0.00129086	1.73659	5	5	0.00516529	1.47349	5	5	0.00253205	1.60504	5	5
ARL14EPL	ENST00000601302.2	0.724658	0.224081	5	5	0.338347	0.412101	5	5	0.408435	0.261806	5	5
ARL15	P1P2	0.836612	0.022555	5	5	0.551258	0.0613407	5	5	0.545034	0.0675484	5	5
ARL16	P1P2	0.653608	0.0589616	5	5	0.515541	0.389611	5	5	0.392236	0.250584	5	5
ARL17A	ENST00000329240.4,ENST00000336125.5,ENST00000445552.2	0.1233	0.640951	6	6	0.761098	0.0151289	6	6	0.155535	0.387958	6	6
ARL17B	ENST00000434041.2,ENST00000450673.3,ENST00000570618.1	0.1233	0.640951	6	6	0.761098	0.0151289	6	6	0.155535	0.387958	6	6
ARL2	P1P2	0.136356	0.413783	6	6	0.890299	0.0487332	6	6	0.311751	0.283451	6	6
ARL2BP	P1P2	0.917872	-0.062565	5	5	0.844274	0.194381	5	5	0.831517	-0.0183191	5	5
ARL3	P1P2	0.989327	-0.00315475	4	4	0.1014	0.326754	4	4	0.348075	0.309913	4	4
ARL4A	P1P2	0.840157	-0.0269955	5	5	0.18966	-0.356619	5	5	0.289304	-0.192845	5	5
ARL4C	P1P2	0.974664	0.0326375	5	5	0.249062	-0.20178	5	5	0.486881	-0.146926	5	5
ARL4D	P1P2	0.0883288	0.715873	5	5	0.516606	0.0266421	5	5	0.0710879	0.392043	5	5
ARL5A	P1P2	0.290263	0.057141	5	5	0.930759	-0.0496343	5	5	0.522224	0.0588024	5	5
ARL5B	P1P2	0.84177	-0.265336	5	5	0.595549	-0.132858	5	5	0.781624	-0.124359	5	5
ARL5C	P1P2	0.163284	-0.670733	5	5	0.830119	-0.0830432	5	5	0.149947	0.0129437	5	5
ARL6	P1P2	0.281143	0.422143	5	5	0.991129	0.224535	5	5	0.269478	0.274401	5	5
ARL6IP1	P1	0.339032	0.435679	5	5	0.646121	0.220281	5	5	0.270195	0.244801	5	5
ARL6IP1	P2	0.797527	-0.0435037	5	5	0.936653	0.126247	5	5	0.908239	0.0134705	5	5
ARL6IP4	P1P2	0.144355	0.372477	6	6	0.690634	-0.183036	6	6	0.370557	0.162777	6	6
ARL6IP5	P1P2	0.922456	0.0511586	5	5	0.198424	0.353038	5	5	0.598958	0.164635	5	5
ARL6IP6	P1P2	0.692438	0.257724	5	5	0.407596	-0.33368	5	5	0.446431	0.0895326	5	5
ARL8A	P1P2	0.62764	-0.0355641	5	5	0.777248	-0.0492759	5	5	0.921348	-0.0668657	5	5
ARL8B	P1P2	0.588976	0.571916	5	5	0.295763	-0.596506	5	5	0.61571	0.0442949	5	5
ARL9	P1P2	0.88196	-0.279026	5	5	0.594979	-0.313726	5	5	0.642104	-0.125728	5	5
ARMC1	P1P2	0.90577	-0.0851686	5	5	0.0516836	0.413017	5	5	0.433709	0.429328	5	5
ARMC10	P1P2	0.787989	-0.0191432	5	5	0.871434	0.0059011	5	5	0.992419	0.0446431	5	5
ARMC12	P1P2	0.13104	0.589346	5	5	0.493454	-0.319108	5	5	0.365827	0.021373	5	5
ARMC2	P1P2	0.539388	0.00728822	5	5	0.213178	0.237813	5	5	0.25197	0.279052	5	5
ARMC3	P1P2	0.485252	-0.181056	5	5	0.494494	-0.153202	5	5	0.940394	-0.0977361	5	5
ARMC4	P1P2	0.890103	-0.499308	5	5	0.583618	-0.769726	5	5	0.883403	-0.434753	5	5
ARMC5	P1P2	0.646482	0.186189	5	5	0.605289	0.0708339	5	5	0.841843	0.169306	5	5
ARMC6	P1P2	0.590902	-0.385568	6	6	0.0993574	0.377859	6	6	0.516918	0.208519	6	6
ARMC7	P1P2	0.130515	-0.0307891	5	5	0.177185	-0.672888	5	5	0.170847	-0.89029	5	5
ARMC8	P1P2	0.540206	0.00184726	5	5	0.885723	0.371011	5	5	0.7614	-0.0115254	5	5
ARMC9	P1P2	0.199581	0.659664	5	5	0.0836345	0.524163	5	5	0.0284088	0.457201	5	5
ARMCX1	P1P2	0.697009	-0.847106	5	5	0.210765	-0.316928	5	5	0.381807	-0.56621	5	5
ARMCX2	P1P2	0.552	0.147605	5	5	0.0222838	0.612631	5	5	0.160016	0.323891	5	5
ARMCX3	P1P2	0.70649	-0.112332	5	5	0.717064	-0.0190271	5	5	0.817367	0.0369207	5	5
ARMCX4	P1P2	0.307919	0.429663	5	5	0.559542	-0.0706621	5	5	0.813517	0.0463008	5	5
ARMCX5	P1P2	0.215336	0.202351	5	5	0.263198	0.304656	5	5	0.109048	0.197404	5	5
ARMCX5-GPRASP2	P1P2	0.215336	0.202351	5	5	0.263198	0.304656	5	5	0.109048	0.197404	5	5
ARMCX6	P1P2	0.2478	0.497671	5	5	0.739023	-0.00464966	5	5	0.361029	0.194381	5	5
ARMS2	P1P2	0.998025	-0.00752867	5	5	0.753366	-0.000250945	5	5	0.837968	-0.0385106	5	5
ARNT	P1P2	0.321819	-0.597387	5	5	0.0243134	-0.631831	5	5	0.0330661	-0.493645	5	5
ARNT2	P1P2	0.725896	0.0327005	5	5	0.539491	-0.016203	5	5	0.461874	-0.0584039	5	5
ARNTL	P1P2	0.987487	-0.136835	4	4	0.961433	0.0883196	4	4	0.814085	-0.0637285	4	4
ARNTL2	P1P2	0.223698	-0.750311	5	5	0.839765	-0.0134529	5	5	0.311273	-0.45498	5	5
ARPC1A	P1P2	0.703542	-0.221579	4	4	0.777879	-0.18744	5	5	0.838554	-0.496936	4	4
ARPC1B	P1P2	0.880984	0.517128	5	5	0.0965896	1.02792	5	5	0.407967	0.854069	5	5
ARPC2	P1	0.577651	0.140793	5	5	0.466826	0.416275	5	5	0.902348	0.0986925	5	5
ARPC2	P2	0.669155	0.139669	5	5	0.257271	-0.347097	5	5	0.611068	0.0450734	5	5
ARPC3	P1	0.148198	0.351995	3	3	0.904736	0.0134952	3	3	0.23176	0.163067	3	3
ARPC3	P2	0.30441	-0.305477	5	5	0.568444	0.103387	5	5	0.662353	0.037561	5	5
ARPC4	P1P2	0.297858	0.943364	7	7	0.200146	-0.0216932	7	7	0.63036	0.0100533	7	7
ARPC4-TTLL3	P1	0.35269	0.503288	6	6	0.441265	0.407615	6	6	0.168663	0.336157	6	6
ARPC4-TTLL3	P2	0.419799	-0.0764232	5	5	0.961572	0.239345	5	5	0.632078	0.0814611	5	5
ARPC5	P1P2	0.147231	-0.67757	5	5	0.130186	-0.020386	5	5	0.150415	-0.544928	5	5
ARPC5L	P1	0.70312	0.612462	5	5	0.668452	-0.106904	5	5	0.821863	0.0521228	5	5
ARPC5L	P2	0.899564	-0.35158	5	5	0.107637	-0.692961	5	5	0.0707008	-0.281699	5	5
ARPP19	P1P2	0.610481	-0.159744	5	5	0.963541	-0.56635	5	5	0.681639	-0.31216	5	5
ARPP21	ENST00000187397.4	0.501388	0.263054	5	5	0.757122	-0.077428	5	5	0.774022	0.132176	5	5
ARR3	P1P2	0.53395	-0.236662	5	5	0.186071	0.0369785	5	5	0.960132	-0.039895	5	5
ARRB1	P1P2	0.654799	0.221968	5	5	0.275334	0.380653	5	5	0.300347	0.234297	5	5
ARRB2	P1P2	0.0991426	-0.256155	4	4	0.00256125	-0.599365	4	4	0.00276794	-0.417101	4	4
ARRDC1	P1P2	0.416243	-0.220053	5	5	0.389196	0.398742	5	5	0.671969	0.0660163	5	5
ARRDC2	P1	0.619471	-0.172541	5	5	0.373961	0.024953	5	5	0.920036	0.025021	5	5
ARRDC2	P2	0.336538	-0.37036	5	5	0.626145	-0.286846	5	5	0.300347	-0.10016	5	5
ARRDC3	P1P2	0.017948	0.964354	5	5	0.00454956	0.80173	5	5	0.0091288	0.869206	5	5
ARRDC4	P1P2	0.0466528	-1.14699	4	4	0.429102	-0.423607	4	4	0.0867773	-0.785297	4	4
ARRDC5	P1P2	0.936552	-0.197397	5	5	0.753366	-0.0604396	5	5	0.564412	-0.0190695	5	5
ARSA	P1P2	0.0406143	1.18992	5	5	0.0336299	0.768748	5	5	0.0128386	0.910468	5	5
ARSB	P1P2	0.954609	0.05189	5	5	0.997043	0.389966	5	5	0.925942	0.23974	5	5
ARSD	P1P2	0.0353466	-0.569058	5	5	0.427943	0.305595	5	5	0.211415	-0.27104	5	5
ARSE	P1P2	0.63821	0.80886	5	5	0.131235	-0.251275	5	5	0.939079	-0.0427002	5	5
ARSF	P1P2	0.119855	0.437283	5	5	0.964854	0.070197	5	5	0.198718	0.253558	5	5
ARSG	ENST00000448504.2	0.165537	-0.503534	5	5	0.23906	-0.00759153	5	5	0.973965	-0.158596	5	5
ARSH	ENST00000381130.2	0.160808	0.422974	5	5	0.0634554	0.410783	5	5	0.0396147	0.392604	5	5
ARSI	P1P2	0.357255	1.13515	5	5	0.540307	0.0311901	5	5	0.508354	0.598176	5	5
ARSJ	P1P2	0.997367	-0.0712548	5	5	0.23579	0.278938	5	5	0.475053	0.0440878	5	5
ARSK	P1P2	0.401965	0.189681	5	5	0.608743	0.00385955	5	5	0.328147	0.299857	5	5
ART1	P1P2	0.988811	-0.282293	5	5	0.859126	-0.211188	5	5	0.740714	-0.0300198	5	5
ART3	P1	0.722185	-0.109541	5	5	0.0143753	0.476752	5	5	0.166501	0.260245	5	5
ART3	P2	0.543211	0.349324	5	5	0.470364	0.204965	5	5	0.388135	0.243291	5	5
ART4	P1P2	0.467378	-0.25	5	5	0.995071	-0.377871	5	5	0.564412	-0.0839479	5	5
ART5	P1P2	0.930321	0.0491173	5	5	0.0926085	0.371756	5	5	0.247213	0.0674493	5	5
ARTN	P1	0.680003	-0.309802	5	5	0.596977	-0.207895	5	5	0.591515	-0.205539	5	5
ARTN	P2	0.131779	0.511212	5	5	0.661572	0.0875559	5	5	0.168025	0.338979	5	5
ARV1	P1P2	0.12637	-0.469807	5	5	0.700517	0.209638	5	5	0.418343	-0.196934	5	5
ARVCF	P1	0.372977	0.26212	5	5	0.573762	0.0230249	5	5	0.29689	0.129126	5	5
ARVCF	P2	0.138899	0.447189	5	5	0.739023	-0.376156	5	5	0.464392	0.290943	5	5
ARX	P1	0.501388	0.57921	5	5	0.707548	-0.439944	5	5	0.657566	-0.163167	5	5
ARX	P2	0.590683	0.175698	5	5	0.309671	0.532259	5	5	0.137282	0.279944	5	5
AS3MT	P1P2	0.855989	0.26164	5	5	0.136794	0.390561	5	5	0.164234	0.250279	5	5
ASAH1	P1P2	0.175309	0.415668	5	5	0.324408	-0.464515	5	5	0.798805	0.162869	5	5
ASAH2	ENST00000395526.4	0.0911368	-0.447926	5	5	0.846853	0.0274554	5	5	0.232027	-0.268206	5	5
ASAH2B	P1P2	0.961182	0.00710642	5	5	0.298817	0.0753897	5	5	0.601256	0.18089	5	5
ASAP1	P1P2	0.608748	-0.113098	5	5	0.107457	-0.575822	5	5	0.153248	-0.376822	5	5
ASAP2	P1P2	0.305577	0.464007	5	5	0.952386	0.0804972	5	5	0.636198	0.189327	5	5
ASAP3	P1P2	0.991444	-0.0386662	5	5	0.293108	-0.189011	5	5	0.470976	-0.0995759	5	5
ASB1	P1P2	0.591253	0.164627	5	5	0.800706	0.0344239	5	5	0.641513	0.0679402	5	5
ASB10	P1P2	0.23229	-0.335046	5	5	0.907551	-0.0887966	5	5	0.271633	-0.153682	5	5
ASB11	P1	0.319007	-0.0882568	5	5	0.60127	-0.363112	5	5	0.756369	0.0583525	5	5
ASB11	P2	0.941474	0.121411	5	5	0.796889	-0.175447	5	5	0.859329	0.000695323	5	5
ASB12	ENST00000362002.2	0.323838	-0.374327	5	5	0.992443	-0.0334001	5	5	0.36539	-0.163452	5	5
ASB12	ENST00000396130.2	0.599255	-0.144836	5	5	0.978974	-0.050187	5	5	0.545034	-0.175885	5	5
ASB13	P1P2	0.109774	0.924802	4	4	0.0423082	-0.515495	4	4	0.645736	0.0616367	4	4
ASB14	P1P2	0.619471	-0.486103	5	5	0.202478	-0.371557	5	5	0.190476	-0.332361	5	5
ASB15	P1P2	0.977625	0.0284313	5	5	0.385578	-0.692568	5	5	0.350272	-0.0546545	5	5
ASB16	P1P2	0.175967	-0.34985	5	5	0.070189	0.604107	5	5	0.647439	0.0264136	5	5
ASB17	P1P2	0.0798942	-0.581741	5	5	0.932068	-0.141792	5	5	0.144187	-0.405372	5	5
ASB18	P1P2	0.0284843	-0.417859	4	4	0.635582	0.172026	4	4	0.250555	-0.24188	4	4
ASB2	P1P2	0.179818	-0.678323	5	5	0.569562	-0.018929	5	5	0.722069	-0.188205	5	5
ASB3	P1P2	0.379205	-0.431379	5	5	0.375734	-0.384196	5	5	0.279639	-0.35073	5	5
ASB4	P1P2	0.258071	0.0788056	5	5	0.380189	0.486978	5	5	0.985168	0.0185754	5	5
ASB5	P1P2	0.94607	0.0433132	5	5	0.765029	0.023744	4	4	0.577091	0.0335286	4	4
ASB6	P1P2	0.234718	0.554624	5	5	0.846209	0.133982	5	5	0.289304	0.148009	5	5
ASB7	P1P2	0.407547	0.0564322	5	5	0.183073	-0.739713	5	5	0.115015	-0.463557	5	5
ASB8	P1P2	0.159336	0.514261	5	5	0.937308	0.401369	5	5	0.435166	0.517988	5	5
ASB9	P1P2	0.866685	-0.00713195	5	5	0.326434	0.277818	5	5	0.559954	0.184081	5	5
ASCC1	P1P2	0.957372	0.767026	6	6	0.363291	-0.45582	6	6	0.80203	0.000193074	6	6
ASCC2	P1P2	0.0239067	0.814858	5	5	0.984558	0.630775	5	5	0.0532383	0.570207	5	5
ASCC3	P1P2	0.396889	-0.704291	5	5	0.777879	-0.0182139	5	5	0.661754	-0.492676	5	5
ASCL1	P1P2	0.756508	-0.28842	3	3	0.0502324	-0.800273	3	3	0.368575	-0.544347	3	3
ASCL2	P1P2	0.696399	0.0673892	5	5	0.514478	0.227744	5	5	0.737595	0.402377	5	5
ASCL3	P1P2	0.872204	-0.0332592	5	5	0.0679235	-0.337157	5	5	0.228177	-0.276075	5	5
ASCL4	ENST00000342331.4	0.13912	0.545148	5	5	0.546865	0.0142759	5	5	0.555512	0.114622	5	5
ASCL5	P1P2	0.627055	-0.00875873	5	5	0.241865	-0.347765	5	5	0.409373	-0.385886	5	5
ASF1A	P1P2	0.00113672	0.562732	5	5	0.0086172	0.529847	5	5	0.000494293	0.530822	5	5
ASF1B	P1P2	0.856313	0.0143999	5	5	0.900375	-0.212329	5	5	0.910204	-0.0103772	5	5
ASGR1	P1P2	0.292905	-0.306725	5	5	0.312424	-0.0156033	5	5	0.158791	0.00642057	5	5
ASGR2	P1P2	0.990786	0.0619658	5	5	0.979959	-0.0137427	5	5	0.890581	0.0397607	5	5
ASH1L	P1P2	0.559747	-0.0847514	5	5	0.292352	0.653975	5	5	0.347297	-0.0571673	5	5
ASH2L	P1P2	0.760827	-0.257117	5	5	0.0131584	-0.579044	5	5	0.0326601	-0.321424	5	5
ASIC1	P1P2	0.83989	0.273209	4	4	0.640846	0.358301	4	4	0.712023	0.167595	4	4
ASIC2	ENST00000359872.6	0.493545	0.0995511	5	5	0.0244177	0.626836	5	5	0.0472325	0.363194	5	5
ASIC3	P1P2	0.27899	0.632807	4	4	0.202725	-0.374639	4	4	0.647063	0.00515027	4	4
ASIC4	P1P2	0.400115	-0.502363	5	5	0.360829	-0.505513	5	5	0.308125	-0.475381	5	5
ASIC5	P1P2	0.27222	-0.256893	5	5	0.693816	-0.172167	5	5	0.282959	-0.194606	5	5
ASIP	P1P2	0.0437896	0.876041	5	5	0.362129	0.0165045	5	5	0.0588661	0.548881	5	5
ASL	P1P2	0.626178	-0.0394928	5	5	0.0464293	-0.439155	5	5	0.0998766	-0.299524	5	5
ASMT	P1P2	0.737688	0.0710395	5	5	0.149034	0.482476	5	5	0.300733	0.360626	5	5
ASMTL	P1P2	0.162538	-0.599486	5	5	0.417933	0.164004	5	5	0.246202	-0.376674	5	5
ASNA1	P1P2	0.00459094	-2.51281	5	5	0.00018985	-2.31019	5	5	0.000384127	-2.4115	5	5
ASNS	P1P2	0.79689	0.217461	5	5	0.28044	-0.00571761	5	5	0.825078	-0.0728043	5	5
ASNSD1	P1P2	0.334055	-0.36918	5	5	0.996386	0.00607449	5	5	0.434195	-0.188173	5	5
ASPA	P1P2	0.359846	-1.00605	5	5	0.348414	0.48483	5	5	0.859329	-0.55498	5	5
ASPDH	P1P2	0.806456	-0.0542562	5	5	0.515009	0.16138	5	5	0.828296	0.0369411	5	5
ASPG	P1	0.579343	0.289677	5	5	0.560374	-0.0779097	5	5	0.926598	-0.0265833	5	5
ASPG	P2	0.446419	-0.437794	5	5	0.544675	-0.321216	5	5	0.31009	-0.278894	5	5
ASPH	P1P2	0.116842	0.512903	5	5	0.125243	0.614068	5	5	0.065582	0.556637	5	5
ASPHD1	P1P2	0.84952	-0.0945894	5	5	0.981273	-0.0891239	5	5	0.928568	-0.0918567	5	5
ASPHD2	P1P2	0.451856	0.0144095	5	5	0.0815948	0.550009	5	5	0.151591	0.453856	5	5
ASPM	P1P2	0.646263	-0.000744786	4	4	0.499882	0.530712	4	4	0.549027	0.413619	4	4
ASPN	P1P2	0.318206	0.320263	5	5	0.31361	-0.0339278	5	5	0.779088	0.195899	5	5
ASPRV1	ENST00000320256.4	0.881309	0.0560844	5	5	0.993757	0.00941159	5	5	0.93645	0.245296	5	5
ASPSCR1	P1P2	0.480108	-0.134234	5	5	0.109999	-0.597643	5	5	0.366704	-0.337078	5	5
ASRGL1	P1P2	0.322222	0.330927	5	5	0.31998	-0.279638	5	5	0.920692	-0.0173531	5	5
ASS1	P1P2	0.190485	-0.673651	5	5	0.789904	-0.0875142	5	5	0.230097	-0.398868	5	5
ASTE1	P1P2	0.985521	-0.112204	5	5	0.734676	-0.0153231	5	5	0.929225	0.121985	5	5
ASTL	ENST00000342380.2	0.142457	-0.674124	5	5	0.790856	0.0344141	5	5	0.251286	-0.38012	5	5
ASTN1	P1P2	0.419808	-0.514446	4	4	0.289291	0.207637	4	4	0.963519	-0.0726717	4	4
ASTN2	P1P2	0.244441	0.328093	5	5	0.346723	-0.317607	5	5	0.809032	-0.0290759	5	5
ASUN	P1P2	0.672162	-1.2735	5	5	0.202478	-1.02948	5	5	0.287428	-1.05415	5	5
ASXL1	P1P2	0.268812	-0.310078	5	5	0.680787	-0.00880437	5	5	0.607597	-0.186236	5	5
ASXL2	P1P2	0.0330408	0.425271	5	5	0.94845	-0.030254	5	5	0.142156	0.307081	5	5
ASXL3	P1P2	0.948697	0.012845	5	5	0.949106	-0.151914	5	5	0.779088	-0.0129472	5	5
ASZ1	P1P2	0.2902	0.69324	4	4	0.469943	-0.194943	4	4	0.391435	0.20182	4	4
ATAD1	P1P2	0.000909916	-1.14161	5	5	0.024003	-0.98009	5	5	0.000803366	-1.06085	5	5
ATAD2	P1P2	0.634678	0.426649	5	5	0.930759	0.0352664	5	5	0.657566	0.0927566	5	5
ATAD2B	P1P2	0.644706	0.035958	5	5	0.1139	0.387499	5	5	0.244188	0.346265	5	5
ATAD3A	P1P2	0.842738	0.0283221	5	5	0.50654	-0.129165	5	5	0.750721	-0.00290137	5	5
ATAD3B	P1	0.787354	0.0370922	5	5	0.798161	-0.261848	5	5	0.756998	-0.0916254	5	5
ATAD3C	P1P2	0.670959	0.216058	5	5	0.617127	0.0450412	5	5	0.878188	0.0257889	5	5
ATAD5	P1P2	0.272941	0.177343	5	5	0.0445183	0.697379	5	5	0.887317	0.345176	5	5
ATAT1	P1P2	0.555314	-0.0301482	5	5	0.895161	-0.191766	5	5	0.52761	-0.141842	5	5
ATCAY	P1P2	0.253242	-0.0727082	5	5	0.94255	-0.0926104	5	5	0.301119	-0.0826593	5	5
ATE1	P1P2	0.699438	-0.305802	4	4	0.929175	-0.116787	4	4	0.519853	0.0107908	4	4
ATF1	P1P2	0.0122071	-0.89687	5	5	0.0165257	-0.343331	5	5	0.00176167	-0.577827	5	5
ATF2	P1P2	0.266487	-0.534875	4	4	0.841222	0.0837355	4	4	0.334019	-0.341624	4	4
ATF3	P1P2	0.367689	-0.447715	5	5	0.891579	0.0394648	5	5	0.484296	-0.226528	5	5
ATF4	P1P2	0.26016	1.01175	5	5	0.886373	0.885597	5	5	0.712191	0.952621	5	5
ATF5	P1P2	0.18363	-0.571524	8	8	0.00132264	-1.47984	8	8	0.000915537	-0.951123	8	8
ATF6	P1P2	0.0254912	-0.505071	5	5	0.819859	-0.120784	5	5	0.104735	-0.453116	5	5
ATF6B	P1P2	0.425526	-0.161562	5	5	0.71092	-0.0643283	5	5	0.372877	-0.167337	5	5
ATF7	P1P2	0.584433	-0.00515117	5	5	0.852017	-0.0644175	5	5	0.834741	0.0247461	5	5
ATF7IP	P1	0.000304443	1.78469	5	5	0.000118551	1.80625	5	5	0.000116604	1.76423	5	5
ATF7IP	P2	0.416007	-0.164899	5	5	0.070189	0.418699	5	5	0.203963	0.3941	5	5
ATF7IP2	P1P2	0.102052	0.539686	5	5	0.0597895	0.443722	5	5	0.00976454	0.374668	5	5
ATG10	P1P2	0.69823	-0.0121769	5	5	0.646712	-0.506689	5	5	0.301892	-0.424853	5	5
ATG12	P1P2	0.298237	-0.477596	5	5	0.848144	-0.180518	5	5	0.23625	-0.283425	5	5
ATG13	P1P2	0.0173308	0.503034	7	7	0.789086	0.0566914	7	7	0.107296	0.313125	7	7
ATG14	P1P2	0.939505	-0.395883	5	5	0.183344	0.0134912	5	5	0.331839	-0.0258303	5	5
ATG16L1	P1P2	0.0339333	0.574478	5	5	0.0969205	-0.321025	5	5	0.362334	0.132279	5	5
ATG16L2	P1P2	0.620635	-0.240223	5	5	0.0453987	-0.569164	5	5	0.171363	-0.547514	5	5
ATG2A	P1P2	0.0904281	0.386513	5	5	0.574603	-0.0594409	5	5	0.56497	0.285715	5	5
ATG2B	P1P2	0.0335532	0.623865	5	5	0.386481	0.0468173	5	5	0.0649792	0.483598	5	5
ATG3	P1P2	0.126166	0.47891	5	5	0.506013	-0.0821503	5	5	0.187693	0.0126531	5	5
ATG4A	P1P2	0.191045	-0.359666	5	5	0.940584	-0.00125581	5	5	0.340557	-0.249298	5	5
ATG4B	P1P2	0.582168	-0.0211119	5	5	0.311636	0.480557	5	5	0.20603	0.229723	5	5
ATG4C	P1P2	0.678795	-0.0640354	5	5	0.828193	-0.378462	5	5	0.58015	-0.0538568	5	5
ATG4D	P1P2	0.968415	0.0459423	5	5	0.563428	-0.156426	5	5	0.662953	0.0166736	5	5
ATG5	P1P2	0.646779	-0.0454735	5	5	0.338762	-0.0681879	5	5	0.329785	-0.269796	5	5
ATG7	P1P2	0.376973	0.315223	5	5	0.00198119	0.62207	5	5	0.00695681	0.415793	5	5
ATG9A	P1P2	0.352536	0.541333	5	5	0.868192	-0.0146187	5	5	0.625625	0.174678	5	5
ATG9B	P1P2	0.0839233	0.426781	4	4	0.475623	-0.110992	4	4	0.313632	0.187157	4	4
ATHL1	P1P2	0.278757	-0.471506	5	5	0.657993	0.141133	5	5	0.473012	-0.213373	5	5
ATIC	P1P2	0.392764	-0.616227	5	5	0.278609	-0.52753	5	5	0.0942202	-0.422416	5	5
ATL1	P1P2	0.752359	-0.32598	5	5	0.428423	0.252473	5	5	0.758884	-0.0470873	5	5
ATL2	P1P2	0.172178	-0.368145	5	5	0.859773	-0.0100641	5	5	0.287428	-0.181198	5	5
ATL3	P1P2	0.664356	0.399896	5	5	0.476972	0.453399	5	5	0.255406	0.213408	5	5
ATM	P1P2	0.951981	0.0972321	5	5	0.838477	0.0314834	5	5	0.836031	0.0587393	5	5
ATMIN	P1P2	0.203658	0.485162	5	5	0.183887	0.345931	5	5	0.116354	0.398122	5	5
ATN1	P1P2	0.835967	-0.534864	5	5	0.231587	0.373263	5	5	0.751975	0.362961	5	5
ATOH1	P1P2	0.295944	0.494219	5	5	0.769053	0.135944	5	5	0.233645	0.345798	5	5
ATOH7	P1P2	0.397349	0.793624	5	5	0.669352	-0.0448005	5	5	0.270195	0.367459	5	5
ATOH8	P1P2	0.252215	-0.455296	5	5	0.136794	0.44052	5	5	0.926598	0.0361934	5	5
ATOX1	P1P2	0.297471	-0.351908	5	5	0.78927	0.098115	5	5	0.849606	-0.10926	5	5
ATP10A	P1P2	0.0346692	0.497542	5	5	0.52034	0.0328505	5	5	0.0282301	0.282087	5	5
ATP10B	P1P2	0.353177	0.257043	5	5	0.819219	0.0542331	5	5	0.462377	0.0174188	5	5
ATP10D	P1P2	0.385496	0.429627	5	5	0.253486	0.285042	5	5	0.233645	0.321217	5	5
ATP11A	P1P2	0.999342	-0.455945	5	5	0.726007	-0.0315584	5	5	0.981872	-0.0777215	5	5
ATP11B	P1P2	0.0731776	-0.396568	5	5	0.129352	-0.0564017	5	5	0.861277	-0.177891	5	5
ATP11C	ENST00000361648.2	0.124539	0.643453	5	5	0.346301	0.348946	5	5	0.0803374	0.419628	5	5
ATP12A	P1P2	0.76964	-0.0158291	5	5	0.420304	-0.0221772	5	5	0.463888	-0.180369	5	5
ATP13A1	P1P2	0.0463517	0.602229	5	5	0.767165	0.234636	5	5	0.0966832	0.460049	5	5
ATP13A2	P1P2	0.782915	0.127097	5	5	0.85654	-0.125114	5	5	0.867774	-0.00267863	5	5
ATP13A3	P1P2	0.758315	0.0203636	5	5	0.423159	0.263217	5	5	0.834096	-0.0106674	5	5
ATP13A4	P1P2	0.981572	0.297727	5	5	0.608167	0.35139	5	5	0.931195	0.47537	5	5
ATP13A5	P1P2	0.710479	0.617475	5	5	0.513416	-0.0357469	5	5	0.76455	0.0519629	5	5
ATP1A1	P1P2	0.227965	-0.32429	5	5	0.0837818	0.344643	5	5	0.755113	0.117666	5	5
ATP1A2	P1	0.168323	-0.210245	5	5	0.310063	-0.300325	5	5	0.0947088	-0.20896	5	5
ATP1A2	P2	0.64175	0.0843116	5	5	0.281911	0.607687	5	5	0.107776	0.235633	5	5
ATP1A3	P1P2	0.231646	0.539299	5	5	0.357807	0.473554	5	5	0.277074	0.497344	5	5
ATP1A4	P1	0.214421	-0.323206	5	5	0.952386	0.0134587	5	5	0.340139	-0.153547	5	5
ATP1A4	P2	0.248307	0.196527	5	5	0.103732	-0.375028	5	5	0.887317	-0.0317484	5	5
ATP1B1	P1P2	0.163783	0.393138	5	5	0.296524	-0.298278	5	5	0.690753	0.149941	5	5
ATP1B2	P1P2	0.62647	0.260211	5	5	0.323802	0.382868	5	5	0.404232	0.15999	5	5
ATP1B3	P1P2	0.03197	0.647774	5	5	0.317182	0.287163	5	5	0.0443625	0.436167	5	5
ATP1B4	P1P2	0.37342	0.123343	5	5	0.155161	0.342554	5	5	0.14283	0.315173	5	5
ATP2A1	P1P2	0.576524	0.0692783	5	5	0.68623	-0.00430759	5	5	0.548883	-0.138489	5	5
ATP2A2	P1P2	0.00519284	-0.623367	5	5	0.0071919	-0.537374	5	5	0.000880959	-0.551285	5	5
ATP2A3	P1P2	0.80454	-0.0332747	5	5	0.649673	-0.0579674	5	5	0.688318	-0.0717902	5	5
ATP2B1	P1P2	0.793708	0.0945321	5	5	0.775985	0.0947117	5	5	0.815441	0.140635	5	5
ATP2B2	P1	0.737999	-0.0966465	5	5	0.852663	-0.00197795	5	5	0.719595	0.0640897	5	5
ATP2B2	P2	0.837256	-0.0896064	5	5	0.745248	-0.161716	5	5	0.433224	-0.00573535	5	5
ATP2B3	P1P2	0.372977	0.285516	5	5	0.322793	-0.416148	5	5	0.851549	-0.0141182	5	5
ATP2B4	P1P2	0.541571	-0.002671	5	5	0.167223	-0.631272	5	5	0.248904	-0.472905	5	5
ATP2C1	P1P2	0.989798	-0.0265889	5	5	0.530546	0.797616	5	5	0.655177	0.0228652	5	5
ATP2C2	P1P2	0.581603	0.0191753	5	5	0.792442	0.0210033	5	5	0.809673	0.0228586	5	5
ATP4A	P1	0.428888	0.128389	5	5	0.640218	0.0883498	5	5	0.901693	0.0396544	5	5
ATP4A	P2	0.376083	0.3747	5	5	0.456801	0.329745	5	5	0.170589	0.212288	5	5
ATP4B	P1P2	0.884564	0.527782	5	5	0.546317	-0.414343	5	5	0.778454	0.0527925	5	5
ATP5A1	P1	0.9671	-0.0326833	5	5	0.659781	-0.0693819	5	5	0.777187	-0.0146312	5	5
ATP5A1	P2	0.153549	0.269896	5	5	0.148224	0.511055	5	5	0.0413934	0.300011	5	5
ATP5B	P1P2	0.76901	0.113098	5	5	0.0209682	-0.588806	5	5	0.202496	-0.323262	5	5
ATP5C1	P1P2	0.600402	0.0125831	5	5	0.147762	-0.438516	5	5	0.111071	-0.188166	5	5
ATP5D	P1P2	0.166546	0.61245	5	5	0.675963	-0.0056816	5	5	0.500441	0.522414	5	5
ATP5E	P1P2	0.216254	-0.344007	5	5	0.0044623	0.514509	5	5	0.194139	0.208482	5	5
ATP5F1	P1P2	0.835645	-0.00435901	5	5	0.702655	0.276831	5	5	0.672572	-0.0196762	5	5
ATP5G1	P1P2	0.381669	0.187607	5	5	0.888325	-0.181146	5	5	0.612227	0.00518755	5	5
ATP5G2	P1P2	0.219024	0.661223	5	5	0.613362	-0.0460183	5	5	0.402837	0.294274	5	5
ATP5G3	P1P2	0.0358894	0.597425	5	5	0.587583	0.193341	5	5	0.0866751	0.451019	5	5
ATP5H	P1P2	0.509504	-0.0337622	4	4	0.198031	-0.518249	4	4	0.131678	-0.276006	4	4
ATP5I	P1P2	0.16756	-0.030717	5	5	0.360396	0.448952	5	5	0.832806	0.00053701	5	5
ATP5J	P1P2	0.841693	-0.020593	4	4	0.13244	0.468883	4	4	0.328044	0.193441	4	4
ATP5J2	P1P2	0.402469	0.488873	7	7	0.76509	0.0505197	7	7	0.359286	0.263813	7	7
ATP5J2-PTCD1	P1	0.237149	0.759317	7	7	0.584262	0.281245	7	7	0.212454	0.458731	7	7
ATP5J2-PTCD1	P2	0.00493388	-0.721016	5	5	0.00560244	-0.703244	5	5	0.000467528	-0.629892	5	5
ATP5L	P1P2	0.988811	0.0454776	5	5	0.892556	-0.0642078	5	5	0.888623	-0.00936511	5	5
ATP5L2	ENST00000505920.1	0.280959	0.389611	5	5	0.898745	0.317959	5	5	0.254028	0.335071	5	5
ATP5O	P1P2	0.430333	-0.275431	5	5	0.457798	0.0253621	5	5	0.925942	0.0066086	5	5
ATP5S	P1P2	0.751106	-0.148229	5	5	0.050848	0.68827	5	5	0.21021	0.279024	5	5
ATP5SL	P1P2	0.463847	0.610866	5	5	0.186619	-0.450046	5	5	0.605288	0.0956552	5	5
ATP6AP1	P1P2	0.859876	-0.302877	5	5	0.419354	-0.0174321	5	5	0.56051	-0.351339	5	5
ATP6AP1L	P1P2	0.09923	0.41756	5	5	0.0719936	-0.496666	5	5	0.903656	-0.0120767	5	5
ATP6AP2	P1P2	0.295182	0.16343	5	5	0.490859	0.111085	5	5	0.240196	0.184528	5	5
ATP6V0A1	P1P2	0.507181	-0.00856974	5	5	0.625561	-0.151736	5	5	0.412664	-0.0212846	5	5
ATP6V0A2	P1P2	0.0912949	0.367663	5	5	0.518204	0.275927	5	5	0.130635	0.321795	5	5
ATP6V0A4	P1	0.122329	0.602243	5	5	0.167097	0.268464	5	5	0.0519288	0.421728	5	5
ATP6V0A4	P2	0.637172	-0.59637	6	6	0.767405	0.282437	6	6	0.569916	-0.118821	6	6
ATP6V0B	P1P2	0.81413	-0.169454	5	5	0.241037	0.519475	5	5	0.748842	0.0860892	5	5
ATP6V0C	P1P2	0.000808143	1.11067	5	5	0.120841	0.482497	5	5	0.000664833	0.699937	5	5
ATP6V0D1	P1P2	0.490945	0.156293	5	5	0.983244	0.0470568	5	5	0.794978	0.142091	5	5
ATP6V0D2	P1P2	0.390484	0.12695	5	5	0.181992	0.425862	5	5	0.106158	0.295206	5	5
ATP6V0E1	P1P2	0.26596	-0.371848	3	3	0.0642367	-0.347956	3	3	0.0636929	-0.323023	3	3
ATP6V0E2	P1P2	0.207772	-0.253136	4	4	0.0100559	-0.631189	4	4	0.0111556	-0.439314	4	4
ATP6V1A	P1P2	0.303246	-0.0576548	5	5	0.887349	-0.0209888	5	5	0.371991	0.0234698	5	5
ATP6V1B1	P1P2	0.90479	0.112523	5	5	0.0358213	0.400872	5	5	0.238876	0.288767	5	5
ATP6V1B2	P1P2	0.882611	0.0302617	5	5	0.983901	-0.16025	5	5	0.810954	-0.0348936	5	5
ATP6V1C1	P1P2	0.588407	-0.0777167	5	5	0.917676	-0.0368062	5	5	0.553298	0.0118869	5	5
ATP6V1C2	P1P2	0.442978	-0.00242303	5	5	0.424113	0.0339819	5	5	0.907584	0.0405383	5	5
ATP6V1D	P1P2	0.0251672	-0.44316	5	5	0.440527	0.21188	5	5	0.166248	-0.160257	5	5
ATP6V1E1	P1P2	0.0303564	0.428201	5	5	0.153849	-0.0376116	5	5	0.0296868	0.338163	5	5
ATP6V1E2	P1P2	0.927119	0.0327247	6	6	0.505199	-0.0339311	6	6	0.731246	0.037478	6	6
ATP6V1F	P1P2	0.522084	0.0161796	5	5	0.736538	-0.0746774	5	5	0.443968	-0.00115224	5	5
ATP6V1G1	P1P2	0.0469887	0.397471	5	5	0.592699	0.0668207	5	5	0.0616874	0.279541	5	5
ATP6V1G2	P1P2	0.302472	0.61411	5	5	0.502333	-0.139662	5	5	0.728266	0.0344523	5	5
ATP6V1G3	P1P2	0.167412	0.343228	4	4	0.39653	0.275717	4	4	0.124046	0.264358	4	4
ATP6V1H	P1P2	0.950667	0.180501	5	5	0.269934	0.705139	5	5	0.579019	0.315489	5	5
ATP7A	P1P2	0.0365871	-0.716617	5	5	0.466826	-0.0369791	5	5	0.0292554	-0.373273	5	5
ATP7B	P1P2	0.33323	0.385668	5	5	0.546317	0.251428	5	5	0.254028	0.0691971	5	5
ATP8A1	P1P2	0.186879	0.457241	5	5	0.0918918	0.696802	5	5	0.061343	0.577021	5	5
ATP8A2	P1P2	0.085366	0.4231	5	5	0.500236	0.431042	5	5	0.132965	0.388999	5	5
ATP8B1	P1P2	0.234202	-0.423111	4	4	0.278122	0.525597	4	4	0.848676	0.0166752	4	4
ATP8B2	P1	0.898911	0.0119672	5	5	0.569282	0.0375036	5	5	0.582415	0.0656654	5	5
ATP8B2	P2	0.092248	-1.90091	5	5	0.517671	-0.206426	5	5	0.216286	-1.19803	5	5
ATP8B3	P1P2	0.797527	0.12009	5	5	0.926832	0.0781876	5	5	0.878188	0.142708	5	5
ATP8B4	P1P2	0.722803	-0.0191457	5	5	0.502333	-0.0114651	5	5	0.349846	0.0639704	5	5
ATP9A	P1P2	0.0620464	0.583502	5	5	0.442971	-0.137096	5	5	0.290057	0.240596	5	5
ATP9B	P1P2	0.591253	0.513396	5	5	0.447883	0.0119578	5	5	0.504125	0.424506	5	5
ATPAF1	P1P2	0.467378	0.0764797	5	5	0.347145	-0.157144	5	5	0.812235	0.0634246	5	5
ATPAF2	P1P2	0.0500918	0.617936	5	5	0.846209	0.0871888	5	5	0.133392	0.429737	5	5
ATPIF1	P1P2	0.362884	0.332619	5	5	0.273165	-0.232283	5	5	0.968694	-0.00946868	5	5
ATR	P1P2	0.984863	-0.539747	5	5	0.0285871	0.875137	5	5	0.12751	0.459856	5	5
ATRAID	P1P2	0.576242	-0.22844	5	5	0.887674	-0.294883	5	5	0.416919	-0.281551	5	5
ATRIP	P1P2	0.890429	-0.0382719	5	5	0.936653	-0.294344	5	5	0.656968	-0.109787	5	5
ATRN	P1P2	0.368128	-0.0773713	5	5	0.106739	-0.417883	5	5	0.0851663	-0.338838	5	5
ATRNL1	P1P2	0.787989	0.0921243	5	5	0.82082	0.187239	5	5	0.836677	0.139682	5	5
ATRX	P1P2	0.332612	0.363854	5	5	0.439064	0.350898	5	5	0.266266	0.327705	5	5
ATXN1	P1P2	0.792967	-0.0166492	4	4	0.616656	-0.416961	4	4	0.706521	-0.00803365	4	4
ATXN10	P1P2	0.471431	0.562792	5	5	0.807077	0.0378494	5	5	0.242852	0.235495	5	5
ATXN1L	P1P2	0.845643	0.0713569	5	5	0.805802	0.00874185	5	5	0.912169	0.0278695	5	5
ATXN2	P1P2	0.206608	-0.322052	5	5	0.32684	0.0236217	5	5	0.265911	-0.38156	5	5
ATXN2L	P1P2	0.971046	0.0329674	5	5	0.250927	-0.504131	5	5	0.38001	-0.323196	5	5
ATXN3	P1P2	0.519406	-0.561239	5	5	0.726625	0.0372611	5	5	0.667756	-0.0585668	5	5
ATXN3L	P1P2	0.657481	-0.339731	5	5	0.0446933	0.780922	5	5	0.269836	0.256877	5	5
ATXN7	ENST00000398590.3	0.045722	0.539211	5	5	0.750865	-0.0143102	5	5	0.285188	0.391139	5	5
ATXN7	ENST00000538065.1	0.667954	0.439671	5	5	0.87338	0.622892	5	5	0.76455	0.531282	5	5
ATXN7L1	P1P2	0.960525	-0.0616586	5	5	0.680787	0.166427	5	5	0.664152	-0.0480738	5	5
ATXN7L2	P1P2	0.599255	0.0250301	5	5	0.982587	0.0324863	5	5	0.697465	0.00653711	5	5
ATXN7L3	P1P2	0.762399	-0.120132	5	5	0.613652	0.484168	5	5	0.99967	0.225237	5	5
ATXN7L3B	P1P2	0.426485	-0.167445	5	5	0.597263	-0.101535	5	5	0.360161	-0.0944438	5	5
AUH	P1P2	0.388212	-0.343673	5	5	0.131024	-0.532453	5	5	0.0865233	-0.375203	5	5
AUNIP	P1P2	0.0811807	0.373223	5	5	0.525162	-0.305917	5	5	0.45686	0.250225	5	5
AUP1	P1P2	0.834035	-0.128259	5	5	0.0858656	0.309454	5	5	0.343917	0.168998	5	5
AURKA	P1P2	0.542664	-0.0626971	5	5	0.00260666	0.65999	5	5	0.0474169	0.365713	5	5
AURKAIP1	P1P2	0.229081	-0.0239173	5	5	0.943861	-0.161922	5	5	0.545034	0.216986	5	5
AURKB	P1P2	0.258418	0.276322	5	5	0.62003	0.241601	5	5	0.297273	0.390989	5	5
AURKC	P1P2	0.907829	-0.167113	4	4	0.305515	0.542907	4	4	0.61813	0.074825	4	4
AUTS2	P1P2	0.381894	0.373032	5	5	0.252801	0.414645	5	5	0.150415	0.32345	5	5
AVEN	P1P2	0.0172405	0.892872	5	5	0.413215	-0.673452	5	5	0.295744	0.450125	5	5
AVIL	P1P2	0.338199	0.752006	5	5	0.322793	-0.301931	5	5	0.88797	0.33323	5	5
AVL9	P1P2	0.266498	0.64989	5	5	0.689867	-0.19692	5	5	0.445445	0.311917	5	5
AVP	P1P2	0.852106	-0.0772536	5	5	0.243858	0.380912	5	5	0.584684	0.114617	5	5
AVPI1	P1P2	0.855989	-0.0376225	5	5	0.0603505	0.664953	5	5	0.216593	0.377359	5	5
AVPR1A	P1P2	0.178217	-0.131012	5	5	0.672955	-0.665737	5	5	0.887317	0.0213015	5	5
AVPR1B	P1P2	0.146771	-0.40033	5	5	0.946483	-0.00773245	5	5	0.278538	-0.267221	5	5
AVPR2	P1P2	0.409887	-0.662326	5	5	0.535958	-0.0885034	5	5	0.482233	-0.335015	5	5
AWAT1	P1P2	0.146198	0.690279	5	5	0.870461	0.187164	5	5	0.101591	0.387403	5	5
AWAT2	P1P2	0.338199	0.356534	5	5	0.225854	0.40946	5	5	0.1724	0.344198	5	5
AXDND1	P1P2	0.592393	-0.0636326	5	5	0.211367	-0.334334	5	5	0.232674	-0.278654	5	5
AXIN1	P1P2	0.744338	0.313879	4	4	0.565155	0.149095	4	4	0.927481	0.093925	4	4
AXIN2	P1	0.586702	0.0444148	5	5	0.0330834	-0.518673	5	5	0.166754	-0.0188123	5	5
AXIN2	P2	0.529079	0.480962	5	5	0.456801	0.068329	5	5	0.338468	0.287962	5	5
AXL	P1P2	0.0430192	0.61965	5	5	0.595549	-0.272816	5	5	0.277805	0.356005	5	5
AZGP1	P1P2	0.184276	-0.131318	5	5	0.201895	0.225409	5	5	0.180329	0.0374328	5	5
AZI1	P1P2	0.480108	0.564893	5	5	0.612784	0.348845	5	5	0.545583	0.456869	5	5
AZI2	P1P2	0.391383	0.0959326	6	6	0.694516	-0.433976	6	6	0.603122	0.0650451	6	6
AZIN1	P1P2	0.377419	0.387394	5	5	0.862362	-0.0602641	5	5	0.602407	0.133206	5	5
AZU1	P1	0.784817	0.0860872	5	5	0.73778	-0.154922	5	5	0.889275	-0.0933116	5	5
AZU1	P2	0.0131492	0.616042	5	5	0.44616	0.00733414	5	5	0.0267219	0.403886	5	5
B2M	P1	0.704345	-0.244378	5	5	0.770627	-0.398536	5	5	0.71096	-0.321457	5	5
B2M	P2	0.567547	-0.081449	5	5	0.716757	-0.0180686	5	5	0.458361	-0.183364	5	5
B3GALNT1	P1P2	0.123933	0.361308	5	5	0.427463	0.542477	5	5	0.0943829	0.353882	5	5
B3GALNT2	P1P2	0.506125	-0.598396	5	5	0.769368	0.0342961	5	5	0.424067	-0.0739048	5	5
B3GALT1	P1P2	0.954609	0.208298	5	5	0.851371	-0.142869	5	5	0.949602	0.00571068	5	5
B3GALT2	P1P2	0.18251	0.486083	5	5	0.489305	-0.268896	5	5	0.593229	0.149903	5	5
B3GALT4	P1P2	0.868476	-0.300657	4	4	0.448708	-0.309888	4	4	0.776309	-0.201373	4	4
B3GALT5	ENST00000343118.4,ENST00000398714.2	0.622383	0.261838	5	5	0.0817392	0.459033	5	5	0.0875907	0.234883	5	5
B3GALT5	ENST00000380618.1	0.119785	0.457913	3	3	0.327979	0.411584	3	3	0.131417	0.434749	3	3
B3GALT5	ENST00000380620.4	0.390257	-0.437535	5	5	0.685019	-0.222167	5	5	0.298808	-0.269232	5	5
B3GALT6	P1P2	0.951324	-0.459284	5	5	0.181184	0.448844	5	5	0.482749	-0.00473658	5	5
B3GALTL	P1P2	0.324445	0.430171	5	5	0.710306	-0.0324955	5	5	0.259922	0.241422	5	5
B3GAT1	P1P2	0.443469	-0.275724	5	5	0.386932	0.272611	5	5	0.969353	-0.0062825	5	5
B3GAT2	P1P2	0.800087	0.120469	4	4	0.00388859	0.648241	4	4	0.0192335	0.384355	4	4
B3GAT3	P1P2	0.560303	-0.0641645	5	5	0.249908	-0.469061	5	5	0.498341	-0.169691	5	5
B3GNT1	P1P2	0.084753	0.334182	4	4	0.628047	0.00551914	4	4	0.136234	0.239391	4	4
B3GNT2	P1P2	0.144261	-0.644569	5	5	0.416042	-0.0672972	5	5	0.21021	-0.465613	5	5
B3GNT3	P1P2	0.51567	0.288858	5	5	0.104609	0.401023	5	5	0.149713	0.281113	5	5
B3GNT4	P1P2	0.248476	-0.339165	5	5	0.380189	-0.372584	5	5	0.184393	-0.336836	5	5
B3GNT5	P1P2	0.870905	0.526187	5	5	0.0628706	0.879187	5	5	0.27598	0.755317	5	5
B3GNT6	P1P2	0.336123	0.0686912	5	5	0.334208	0.113454	5	5	0.216286	0.313486	5	5
B3GNT7	P1P2	0.885568	-0.024855	4	4	0.178777	-0.265697	5	5	0.4445	-0.130514	4	4
B3GNT8	P1P2	0.542664	-0.43888	5	5	0.674158	-0.443719	5	5	0.471993	-0.4413	5	5
B3GNT9	P1P2	0.749542	0.0524927	5	5	0.650266	-0.0684799	5	5	0.745712	-0.0655796	5	5
B3GNTL1	P1	0.925732	0.100269	5	5	0.819219	-0.111855	5	5	0.848958	-0.0612376	5	5
B3GNTL1	P2	0.383242	0.0148179	5	5	0.599551	0.0658005	5	5	0.332251	0.322145	5	5
B4GALNT1	P1P2	0.346164	0.045384	5	5	0.716757	0.135636	5	5	0.825078	-0.00868692	5	5
B4GALNT2	P1P2	0.265434	0.517375	5	5	0.131235	0.373594	5	5	0.11597	0.399888	5	5
B4GALNT3	P1P2	0.687272	0.416172	5	5	0.308887	0.273859	5	5	0.451877	0.345015	5	5
B4GALNT4	P1P2	0.578215	0.26454	5	5	0.123226	0.363811	5	5	0.578454	0.205145	5	5
B4GALT1	P1P2	0.761456	0.0699331	5	5	0.198712	0.284417	5	5	0.591515	0.0824212	5	5
B4GALT2	P1P2	0.13912	-0.617457	5	5	0.91931	0.0331071	5	5	0.21021	0.0232789	5	5
B4GALT3	P1P2	0.223071	-0.33858	5	5	0.372635	-0.336568	5	5	0.180329	-0.275517	5	5
B4GALT4	P1P2	0.486801	-0.097997	5	5	0.817939	-0.0748224	5	5	0.458361	-0.0943726	5	5
B4GALT5	P1P2	0.62355	0.338345	5	5	0.812184	-0.0093926	5	5	0.895808	0.199231	5	5
B4GALT6	P1P2	0.0991455	0.315656	5	5	0.859773	-0.00362211	5	5	0.18494	0.176594	5	5
B4GALT7	P1P2	0.344899	-0.649349	5	5	0.264254	-0.271365	5	5	0.163484	-0.419078	5	5
B9D1	P1P2	0.269885	0.280252	5	5	0.0923691	0.437931	5	5	0.0857673	0.350916	5	5
B9D2	P1P2	0.817512	-0.130998	6	6	0.969122	0.152349	6	6	0.890546	0.0106755	6	6
BAALC	P1P2	0.181969	-0.388231	5	5	0.226803	-0.503181	5	5	0.0926064	-0.368546	5	5
BAAT	P1	0.735822	-0.0230512	5	5	0.726007	0.0782981	5	5	0.918069	-0.117704	5	5
BAAT	P2	0.488353	-0.315312	5	5	0.734366	-0.281072	5	5	0.423589	-0.345238	5	5
BABAM1	P1P2	0.140669	0.512863	5	5	0.49919	0.112378	5	5	0.142156	0.30748	5	5
BACE1	P1P2	0.642636	-0.141001	5	5	0.489305	0.212012	5	5	0.566088	0.0351428	5	5
BACE2	P1P2	0.782915	0.0411601	5	5	0.608743	0.0354004	5	5	0.647439	0.106641	5	5
BACH1	P1P2	0.189231	0.562721	5	5	0.0826096	-0.420417	5	5	0.84637	-0.0802477	5	5
BACH2	P1P2	0.883913	0.187634	5	5	0.62032	-0.198527	5	5	0.73075	-0.00544693	5	5
BAD	P1P2	0.185232	0.373782	5	5	0.962557	-0.0241983	5	5	0.294601	0.223029	5	5
BAG1	P1P2	0.372534	0.209599	5	5	0.2992	-0.18574	5	5	0.956182	-0.0164105	5	5
BAG2	P1P2	0.0653486	-0.521791	5	5	0.179176	0.747254	5	5	0.747589	0.128917	5	5
BAG3	P1P2	0.754551	0.0315812	5	5	0.0821734	0.482985	5	5	0.214145	0.158584	5	5
BAG4	P1P2	0.045722	0.601416	5	5	0.285611	-0.358011	5	5	0.307341	-0.00259802	5	5
BAG5	P1P2	0.999342	0.487407	5	5	0.272445	0.269577	5	5	0.660556	0.563964	5	5
BAG6	P1P2	0.0227998	1.05877	5	5	0.483118	-0.220794	5	5	0.0524292	-0.00400849	5	5
BAGE	P1P2	0.124252	0.656001	7	7	0.613747	-0.333279	7	7	0.244225	0.276468	7	7
BAGE3	P1P2	0.124252	0.656001	7	7	0.613747	-0.333279	7	7	0.244225	0.276468	7	7
BAGE4	P1P2	0.124252	0.656001	7	7	0.613747	-0.333279	7	7	0.244225	0.276468	7	7
BAGE5	P1P2	0.124252	0.656001	7	7	0.613747	-0.333279	7	7	0.244225	0.276468	7	7
BAHCC1	P1P2	0.133009	0.78671	4	4	0.209499	0.488738	4	4	0.0840901	0.535268	4	4
BAHD1	P1P2	0.00767291	0.803086	5	5	0.0649968	0.590744	5	5	0.00389601	0.595499	5	5
BAI1	P1P2	0.745792	0.527676	5	5	0.551808	-0.553336	5	5	0.858032	-0.130906	5	5
BAI2	P1P2	0.52827	0.0108852	5	5	0.785468	-0.139333	5	5	0.495724	-0.0631064	5	5
BAI3	P1P2	0.513009	-0.194052	5	5	0.0475717	-0.503641	5	5	0.0934105	-0.415686	5	5
BAIAP2	P1P2	0.605288	-0.106703	5	5	0.990472	0.0103354	5	5	0.845076	-0.0481839	5	5
BAIAP2L1	P1P2	0.382792	0.013843	5	5	0.532707	0.02495	5	5	0.821863	-0.00980667	5	5
BAIAP2L2	P1	0.951817	-0.0405026	4	4	0.126618	-0.503443	4	4	0.132865	-0.184493	4	4
BAIAP2L2	P2	0.153668	-0.766051	5	5	0.1616	-0.407981	5	5	0.123233	-0.587016	5	5
BAIAP3	P1P2	0.502176	0.308611	5	5	0.937308	-0.141036	5	5	0.57057	-0.0651153	5	5
BAK1	P1P2	0.353391	-0.516003	5	5	0.917022	0.00442731	5	5	0.444953	-0.234513	5	5
BAMBI	P1P2	0.0431043	0.483747	5	5	0.164081	-0.0654498	5	5	0.672572	0.00869552	5	5
BANF1	P1P2	0.147462	0.447059	5	5	0.594408	-0.221682	5	5	0.394068	0.209102	5	5
BANF2	P1P2	0.963812	0.169957	5	5	0.421254	-0.0872213	5	5	0.71589	-0.224912	5	5
BANK1	P1P2	0.451856	-0.489204	5	5	0.453817	0.616953	5	5	0.938422	0.0177265	5	5
BANP	P1P2	0.697048	-0.282037	4	4	0.52839	0.0559594	4	4	0.34429	-0.0238319	4	4
BAP1	P1P2	0.256685	-0.0729892	5	5	0.0100961	-0.472261	5	5	0.0189289	-0.355346	5	5
BARD1	P1P2	0.388212	-0.0128878	5	5	0.0298368	-0.42041	5	5	0.0443625	-0.334701	5	5
BARHL1	P1P2	0.53395	0.0418525	5	5	0.924869	-0.525187	5	5	0.714656	-0.374422	5	5
BARHL2	P1P2	0.425526	-0.00299799	5	5	0.649673	-0.356978	5	5	0.381807	-0.303546	5	5
BARX1	P1P2	0.652902	-0.248024	4	4	0.417899	0.0179361	4	4	0.376298	-0.0636283	4	4
BARX2	P1P2	0.421227	0.64055	5	5	0.473916	0.110073	5	5	0.199585	0.300992	5	5
BASP1	P1P2	0.723422	0.00744268	5	5	0.0411395	0.57008	5	5	0.23462	0.509487	5	5
BATF	P1P2	0.290451	-0.448755	5	5	0.774093	0.161355	5	5	0.567207	-0.222487	5	5
BATF2	P1P2	0.993747	0.0905624	5	5	0.707242	-0.281072	5	5	0.900385	-0.176108	5	5
BATF3	P1P2	0.486801	0.339453	5	5	0.680787	-0.258746	5	5	0.820578	-0.120156	5	5
BAX	P1P2	0.923932	0.0652303	4	4	0.412625	0.516259	4	4	0.532518	0.391514	4	4
BAZ1A	P1P2	0.0347399	0.620396	5	5	0.392379	0.239685	5	5	0.053852	0.425375	5	5
BAZ1B	P1P2	0.418215	0.136173	4	4	0.161372	-0.37876	4	4	0.828458	-0.0966827	4	4
BAZ2A	P1	0.890429	0.137893	5	5	0.913755	3.25907e-06	5	5	0.841197	0.0779757	5	5
BAZ2A	P2	0.34271	-0.0740683	4	4	0.521785	0.229456	4	4	0.734874	-0.0073516	4	4
BAZ2B	P1P2	0.63821	0.938903	5	5	0.821781	-0.0710244	5	5	0.556621	0.517352	5	5
BBC3	P1P2	0.566988	0.0538934	5	5	0.35011	0.339327	5	5	0.769598	0.24398	5	5
BBIP1	P1P2	0.654799	0.0285437	5	5	0.45035	-0.312147	5	5	0.412193	-0.0111433	5	5
BBOX1	P1	0.265434	0.791035	5	5	0.722919	-1.57822	5	5	0.796253	-0.183533	5	5
BBOX1	P2	0.0839519	0.272608	5	5	0.719527	-0.146271	5	5	0.446925	0.0385915	5	5
BBS1	P1P2	0.695179	0.0553947	5	5	0.881822	-0.136328	5	5	0.77339	-0.0923483	5	5
BBS10	P1P2	0.0787646	-0.384886	5	5	0.403875	0.288692	5	5	0.514198	-0.0788878	5	5
BBS12	P1P2	0.56703	0.0388406	4	4	0.642824	-0.0486554	4	4	0.871905	0.00178453	4	4
BBS2	P1P2	0.696399	-0.00374001	5	5	0.286727	-0.504044	5	5	0.433224	-0.354976	5	5
BBS4	P1P2	0.106986	-0.535155	5	5	0.484661	-0.00109104	5	5	0.646252	-0.182625	5	5
BBS5	P1P2	0.892385	0.148039	5	5	0.13898	0.263518	5	5	0.467931	0.334427	5	5
BBS7	P1P2	0.560303	-0.271645	5	5	0.765908	-0.0639573	5	5	0.513666	-0.0560098	5	5
BBS9	P1P2	0.10843	0.454894	5	5	0.130919	0.527269	5	5	0.0535444	0.448804	5	5
BBX	P1P2	0.0550671	-0.865355	5	5	0.254858	0.295615	5	5	0.152299	-0.327937	5	5
BCAM	P1P2	0.539933	0.0190242	5	5	0.32239	-0.297893	5	5	0.255406	-0.00580266	5	5
BCAN	P1P2	0.173087	-0.150455	5	5	0.797525	-0.00410779	5	5	0.175277	-0.22433	5	5
BCAP29	P1P2	0.193577	-0.348851	5	5	0.111657	-0.482259	5	5	0.0836788	-0.415555	5	5
BCAP31	P1P2	0.00451448	-0.837796	5	5	0.137447	-0.50355	5	5	0.00399954	-0.61476	5	5
BCAR1	P1	0.568106	0.106198	5	5	0.0412212	-0.429442	5	5	0.331839	-0.00444317	5	5
BCAR1	P2	0.253223	0.300282	4	4	0.487238	-0.776646	5	5	0.633842	0.0640822	4	4
BCAR3	P1	0.348371	0.239194	4	4	0.416042	-0.635326	5	5	0.525262	0.12191	4	4
BCAR3	P2	0.612203	-0.0281425	4	4	0.299683	0.170416	4	4	0.430322	0.0358716	4	4
BCAS1	ENST00000395961.3	0.552	-0.1634	5	5	0.535415	0.0235438	5	5	0.36539	-0.0699279	5	5
BCAS2	P1P2	0.00325593	1.582	5	5	0.000320283	1.25142	5	5	0.000340774	1.3943	5	5
BCAS3	P1P2	0.113042	0.663217	5	5	0.445915	0.167319	5	5	0.0803374	0.367883	5	5
BCAS4	P1P2	0.604425	-0.035417	5	5	0.0346755	0.329976	5	5	0.29384	0.0495728	5	5
BCAT1	P1P2	0.537209	0.194474	5	5	0.138321	0.397752	5	5	0.813517	0.188375	5	5
BCAT2	P1P2	0.0167826	-0.732327	5	5	0.964854	0.166396	5	5	0.131267	-0.430858	5	5
BCCIP	P1P2	0.0682931	-0.765149	5	5	0.867544	0.0264369	5	5	0.204847	-0.445021	5	5
BCDIN3D	P1P2	0.0778564	0.58676	5	5	0.403875	-0.0424857	5	5	0.117899	0.452428	5	5
BCHE	P1P2	0.0154371	0.892068	5	5	0.456054	0.0130541	5	5	0.00997711	0.452561	5	5
BCKDHA	P1	0.663159	0.0734998	5	5	0.650266	-0.0262566	5	5	0.860627	0.0236216	5	5
BCKDHA	P2	0.219662	-0.40737	4	4	0.112829	0.312974	4	4	0.943647	0.0201729	4	4
BCKDHB	P1P2	0.828245	-0.103815	5	5	0.814741	0.0872236	5	5	0.967377	-0.0094133	5	5
BCKDK	P1P2	0.701896	-0.108286	5	5	0.712454	-0.176309	5	5	0.657566	-0.142298	5	5
BCL10	P1P2	0.0304196	-0.465265	5	5	0.204233	0.538657	5	5	0.649222	-0.282923	5	5
BCL11A	P1P2	0.77785	-0.087841	5	5	0.478505	-0.15156	5	5	0.769598	-0.04659	5	5
BCL11B	P1P2	0.337783	0.287389	5	5	0.0798788	-0.473798	5	5	0.474032	-0.121512	5	5
BCL2	P1P2	0.3801	-0.214513	5	5	0.616257	-0.374267	5	5	0.841197	-0.140186	5	5
BCL2A1	P1P2	0.816372	0.025568	5	5	0.792442	-0.0267034	5	5	0.889928	-0.0416761	5	5
BCL2L1	P1	0.515444	0.0948295	4	4	0.737077	0.0475655	4	4	0.912077	0.05595	4	4
BCL2L1	P2	0.176627	-0.372051	5	5	0.955338	-0.240459	5	5	0.411722	-0.238605	5	5
BCL2L10	P1P2	0.222797	-0.35309	4	4	0.794029	-1.2757	5	5	0.796206	-0.11254	4	4
BCL2L11	P1	0.806509	-0.00977068	4	4	0.42055	-0.291265	4	4	0.570169	-0.146919	4	4
BCL2L11	P2	0.479082	0.188155	5	5	0.0464745	-1.22048	5	5	0.115015	-0.516161	5	5
BCL2L12	P1P2	0.953952	0.0632017	5	5	0.381532	0.19823	5	5	0.812235	0.00532225	5	5
BCL2L13	P1P2	0.690309	-0.127144	5	5	0.446406	-0.250656	5	5	0.525452	-0.1889	5	5
BCL2L14	P1	0.796253	-0.00811451	5	5	0.306543	0.289018	5	5	0.434195	0.203306	5	5
BCL2L14	P2	0.0559616	0.446258	5	5	0.594408	0.205765	5	5	0.409842	0.454282	5	5
BCL2L15	P1P2	0.0940971	0.662985	5	5	0.402254	0.0447602	5	5	0.0333392	0.340134	5	5
BCL2L2	P1P2	0.553104	-0.0539843	5	5	0.919637	-0.0819189	5	5	0.601831	-0.0181341	5	5
BCL2L2-PABPN1	P1P2	0.553104	-0.0539843	5	5	0.919637	-0.0819189	5	5	0.601831	-0.0181341	5	5
BCL3	P1P2	0.200217	-0.789476	4	4	0.430447	0.0544039	4	4	0.654383	-0.405587	4	4
BCL6	P1P2	0.923766	-0.380695	5	5	0.0107001	0.584522	5	5	0.108138	0.424331	5	5
BCL6B	P1P2	0.198571	-0.677892	5	5	0.536501	0.0204263	5	5	0.342234	-0.302175	5	5
BCL7A	P1P2	0.095319	0.447548	5	5	0.018683	0.449759	5	5	0.014376	0.448654	5	5
BCL7B	P1P2	0.665555	-0.210585	5	5	0.880522	-0.00950014	5	5	0.807752	-0.0841562	5	5
BCL7C	P1P2	0.494587	-0.110707	5	5	0.395807	0.0018984	5	5	0.870375	-0.0233934	5	5
BCL9	P1P2	0.178758	-0.467479	4	4	0.820392	-0.314052	4	4	0.391946	-0.390766	4	4
BCL9L	P1P2	0.0276861	-0.698262	5	5	0.544128	-0.304205	5	5	0.0305661	-0.402073	5	5
BCLAF1	P1P2	0.000467925	1.37591	5	5	0.00253683	1.42114	5	5	0.000122239	1.22936	5	5
BCMO1	P1P2	0.170371	0.474372	5	5	0.83301	-0.278481	5	5	0.445445	-0.0661457	5	5
BCO2	P1P2	0.929337	-0.0369622	5	5	0.611628	-0.395225	5	5	0.816725	-0.0980068	5	5
BCOR	P1P2	0.546499	0.314863	5	5	0.612206	0.478558	5	5	0.261674	0.190235	5	5
BCORL1	P1P2	0.427926	0.0313717	5	5	0.62965	-0.183803	5	5	0.706656	0.0586247	5	5
BCR	P1P2	0.339722	-0.367371	3	3	0.629065	-0.62849	5	5	0.605103	-0.124314	3	3
BCS1L	P1P2	0.425526	-0.179476	5	5	0.254514	-0.36948	5	5	0.148317	-0.354096	5	5
BDH1	P1	0.828888	0.00546638	5	5	0.972077	0.0912756	5	5	0.892541	0.048371	5	5
BDH1	P2	0.161795	-0.543443	5	5	0.488788	0.00216243	5	5	0.0819217	0.00923522	5	5
BDH2	P1P2	0.61077	-0.228321	5	5	0.976675	0.0772988	5	5	0.714656	0.014878	5	5
BDKRB1	P1P2	0.0524549	0.444806	5	5	0.990472	0.0181744	5	5	0.205734	0.258056	5	5
BDKRB2	P1P2	0.195563	0.598831	5	5	0.188273	0.648293	5	5	0.184393	0.623562	5	5
BDNF	P1P2	0.517803	0.331868	5	5	0.514478	-0.161745	5	5	0.865824	0.165939	5	5
BDP1	P1P2	0.699451	0.110677	5	5	0.124433	-0.363017	5	5	0.352835	-0.0926829	5	5
BEAN1	P1P2	0.175309	-0.348367	5	5	0.752115	0.188344	5	5	0.384511	-0.012158	5	5
BECN1	P1P2	0.0111401	0.704557	5	5	0.731576	-0.395017	5	5	0.139039	0.263588	5	5
BEGAIN	P1	0.242773	0.378631	5	5	0.923888	0.144782	5	5	0.375542	0.288276	5	5
BEGAIN	P2	0.659571	0.201133	5	5	0.757748	-0.0576488	5	5	0.836031	0.132456	5	5
BEND2	P1P2	0.22622	0.60784	5	5	0.247712	-0.394591	5	5	0.646846	0.106624	5	5
BEND3	P1P2	0.393908	0.196514	5	5	0.567328	-0.061796	5	5	0.291188	0.273557	5	5
BEND4	P1P2	0.206904	-0.446857	5	5	0.183073	0.112864	5	5	0.679822	-0.0630297	5	5
BEND5	P1P2	0.213357	0.556347	5	5	0.220224	-0.663316	5	5	0.860627	-0.053116	5	5
BEND6	P1P2	0.661962	-0.145037	5	5	0.383327	-0.432774	5	5	0.507824	-0.194606	5	5
BEND7	P1P2	0.11742	0.054269	5	5	0.53379	-0.236983	5	5	0.114066	-0.0557623	5	5
BEST1	P1	0.431299	-0.376102	5	5	0.816659	0.227606	5	5	0.935136	-0.157757	5	5
BEST1	P2	0.135843	0.616989	5	5	0.153611	-0.459425	5	5	0.816725	0.0471411	5	5
BEST2	P1P2	0.334881	0.584456	5	5	0.560651	0.744648	5	5	0.135759	0.453492	5	5
BEST3	P1P2	0.0781349	-0.383136	5	5	0.448376	-0.633321	5	5	0.123837	-0.498406	5	5
BEST4	P1P2	0.529079	0.208616	5	5	0.107457	1.14107	5	5	0.185488	0.763747	5	5
BET1	P1P2	0.273302	0.486028	5	5	0.199576	0.556252	5	5	0.217208	0.52114	5	5
BET1L	P1P2	0.637621	-0.160503	5	5	0.233843	0.175316	5	5	0.420246	0.0269503	5	5
BEX1	P1P2	0.911328	0.277676	5	5	0.973391	0.0155902	5	5	0.750095	0.210669	5	5
BEX2	P1P2	0.0302933	0.430979	5	5	0.248893	0.472419	5	5	0.0156422	0.357093	5	5
BEX4	P1P2	0.644706	-0.448763	5	5	0.900049	-0.0949869	5	5	0.520614	0.0153456	5	5
BEX5	P1P2	0.163533	0.280655	5	5	0.458796	0.309296	5	5	0.146241	0.381275	5	5
BFAR	P1P2	0.85858	-0.0662348	5	5	0.502858	-0.00892962	5	5	0.878839	-0.167008	5	5
BFSP1	P1	0.442978	-0.606169	5	5	0.101477	-0.443851	5	5	0.12813	-0.45328	5	5
BFSP1	P2	0.400115	0.209546	5	5	0.11791	0.465367	5	5	0.0951993	0.265816	5	5
BFSP2	P1P2	0.0830687	0.552802	5	5	0.955666	-0.0369099	5	5	0.278904	0.364029	5	5
BGLAP	P1P2	0.0358565	0.58232	6	6	0.20654	0.479621	6	6	0.0170942	0.458506	6	6
BGN	P1P2	0.853958	-0.305189	6	6	0.664781	0.160444	6	6	0.782852	0.192204	6	6
BHLHA15	P1P2	0.483191	-0.879926	5	5	0.891905	0.100602	5	5	0.347721	-0.0322767	5	5
BHLHA9	P1P2	0.961182	0.0855967	5	5	0.115224	-0.529379	5	5	0.262377	-0.31741	5	5
BHLHB9	P1P2	0.50349	-0.666516	5	5	0.320381	-0.327454	5	5	0.132752	-0.30584	5	5
BHLHE22	P1P2	0.48551	0.124465	5	5	0.63904	-0.0134451	5	5	0.632666	0.104965	5	5
BHLHE23	P1P2	0.893038	0.0335702	5	5	0.527312	0.0560348	5	5	0.800081	0.0097929	5	5
BHLHE40	P1P2	0.279856	-0.525446	5	5	0.0867713	-0.87936	5	5	0.0101695	-0.433791	5	5
BHLHE41	P1P2	0.816692	-0.115119	5	5	0.615678	0.0413101	5	5	0.801359	-0.0907917	5	5
BHMT	P1P2	0.084248	0.458872	5	5	0.493974	-0.482163	5	5	0.735726	0.133185	5	5
BHMT2	P1P2	0.12843	0.805787	5	5	0.0638674	1.3688	5	5	0.0671708	0.987563	5	5
BICC1	P1P2	0.426965	0.0136404	5	5	0.732195	0.238858	5	5	0.422154	0.118397	5	5
BICD1	P1P2	0.188537	0.307377	5	5	0.276241	0.333823	5	5	0.103679	0.251019	5	5
BICD2	P1P2	0.67638	0.62896	5	5	0.086016	-0.00420785	5	5	0.29384	0.549826	5	5
BID	P1P2	0.254959	0.0250481	5	5	0.107277	-0.415336	5	5	0.927911	-0.111277	5	5
BIK	P1P2	0.833391	-0.0967373	5	5	0.883122	-0.0424999	5	5	0.903656	-0.0823549	5	5
BIN1	P1P2	0.12843	-0.265017	5	5	0.541398	0.293834	5	5	0.709729	0.0670805	5	5
BIN2	P1P2	0.829531	-0.0659687	5	5	0.416987	0.293558	5	5	0.888623	0.113795	5	5
BIN3	P1P2	0.553656	-0.428756	5	5	0.698383	0.288545	5	5	0.860627	-0.0620382	5	5
BIRC2	P1P2	0.553104	-0.0543099	5	5	0.0544145	0.498055	5	5	0.0927668	0.298419	5	5
BIRC3	P1P2	0.208094	-0.349482	5	5	0.252119	-0.297542	5	5	0.115205	-0.2879	5	5
BIRC5	P1P2	0.0211955	0.796523	4	4	0.00656686	0.43846	4	4	0.00308504	0.610993	4	4
BIRC6	P1P2	0.573431	-0.175641	5	5	0.000962006	-0.617978	5	5	0.00380493	-0.367445	5	5
BIRC7	P1P2	0.376973	-0.438065	5	5	0.486722	0.0978795	5	5	0.880143	-0.083034	5	5
BIRC8	P1P2	0.928682	0.277591	5	5	0.167604	-0.372707	5	5	0.523299	0.0533983	5	5
BIVM	P1	0.0652282	0.48668	5	5	0.810907	-0.114556	5	5	0.186037	0.248991	5	5
BIVM	P2	0.120741	-0.500102	5	5	0.325623	0.489006	5	5	0.847664	-0.0697284	5	5
BIVM-ERCC5	ENST00000602836.1	0.141115	-0.480622	5	5	0.622647	0.0569499	5	5	0.327739	-0.0129738	5	5
BLCAP	P1P2	0.0461711	1.50521	5	5	0.0196992	1.42821	5	5	0.032795	1.45622	5	5
BLID	ENST00000560104.1	0.089724	0.324058	5	5	0.26602	0.272962	5	5	0.0660675	0.287663	5	5
BLK	P1P2	0.39827	-0.00240544	5	5	0.776932	-0.119727	5	5	0.481719	-0.02436	5	5
BLM	P1P2	0.531782	0.000932297	5	5	0.251437	-0.528118	5	5	0.390866	-0.127442	5	5
BLMH	P1P2	0.134335	0.613987	5	5	0.306933	-0.466749	5	5	0.600106	0.140967	5	5
BLNK	P1P2	0.407547	-0.0555886	5	5	0.608167	-0.169425	5	5	0.893194	0.405103	5	5
BLOC1S1	P1P2	0.450617	-0.326351	5	5	0.975361	-0.168244	5	5	0.491552	-0.28167	5	5
BLOC1S2	P1P2	0.433233	-0.629256	5	5	0.564541	-0.201988	5	5	0.315238	-0.230904	5	5
BLOC1S3	P1	0.214421	0.375501	5	5	0.588434	-0.0833661	5	5	0.310879	0.285091	5	5
BLOC1S3	P2	0.20454	-0.262624	5	5	0.495536	-0.747845	5	5	0.235923	-0.631888	5	5
BLOC1S4	P1P2	0.520477	-0.212361	5	5	0.386932	0.0580793	5	5	0.859978	-0.0477327	5	5
BLOC1S5	P1P2	0.381894	-0.00917017	5	5	0.872082	0.283904	5	5	0.653388	0.252776	5	5
BLOC1S6	P1P2	0.677889	-0.110318	5	5	0.409464	-0.361362	5	5	0.725785	-0.0655826	5	5
BLVRA	P1	0.236346	0.390658	5	5	0.178777	-0.3957	5	5	0.9766	-0.0503916	5	5
BLVRA	P2	0.317407	-0.263774	5	5	0.861715	0.119103	5	5	0.695632	-0.170225	5	5
BLVRB	P1P2	0.147231	-0.365353	5	5	0.661273	-0.0186462	5	5	0.368461	-0.191995	5	5
BLZF1	P1P2	0.961182	-0.32404	5	5	0.542216	-0.131585	5	5	0.839259	-0.227813	5	5
BMF	P1P2	0.686665	-0.00395294	5	5	0.869488	0.0812724	5	5	0.93645	-0.0699379	5	5
BMI1	P1P2	0.0305462	0.764284	5	5	0.26496	0.424643	5	5	0.0245376	0.524172	5	5
BMP1	P1P2	0.882936	-0.0478422	5	5	0.583053	0.0998587	5	5	0.805193	0.00917989	5	5
BMP10	P1P2	0.465358	-0.205068	5	5	0.305959	-0.0671446	5	5	0.93645	-0.102809	5	5
BMP15	ENST00000252677.3	0.0434458	-0.448915	5	5	0.141415	0.536956	5	5	0.728887	-0.0437075	5	5
BMP2	P1	0.244441	0.129993	5	5	0.63904	-0.60098	5	5	0.911514	0.0427036	5	5
BMP2	P2	0.526114	-0.117229	5	5	0.440039	-0.0408847	5	5	0.84637	-0.0411829	5	5
BMP2K	P1P2	0.181834	0.00821363	5	5	0.0925287	-0.443718	5	5	0.0406577	-0.373867	5	5
BMP3	P1P2	0.389802	0.20774	5	5	0.417933	0.298973	5	5	0.289304	0.317664	5	5
BMP4	P1	0.869606	-0.0743666	5	5	0.569003	-0.304519	5	5	0.922004	-0.189443	5	5
BMP4	P2	0.53016	0.20212	5	5	0.369551	0.451636	5	5	0.276344	0.326878	5	5
BMP5	P1P2	0.683028	-0.243941	5	5	0.779775	0.0859096	5	5	0.854789	0.0758429	5	5
BMP6	P1P2	0.906097	0.0557976	5	5	0.687441	0.103636	5	5	0.891234	0.0698767	5	5
BMP7	P1P2	0.622092	-0.0492821	5	5	0.442482	-0.335625	5	5	0.507295	-0.0242543	5	5
BMP8A	P1P2	0.220885	-0.530647	5	5	0.33133	-0.487093	5	5	0.0850166	-0.377712	5	5
BMP8B	P1P2	0.279306	0.420746	5	5	0.371752	0.0896919	5	5	0.988464	0.154155	5	5
BMPER	P1P2	0.00559019	0.581044	5	5	0.523552	0.35049	5	5	0.013921	0.430324	5	5
BMPR1A	P1P2	0.743296	-0.124184	5	5	0.428903	0.0486295	5	5	0.452871	-0.00605228	5	5
BMPR1B	P1P2	0.0874085	0.340117	5	5	0.988829	0.438408	5	5	0.202204	0.285	5	5
BMPR2	P1P2	0.247126	-0.500984	5	5	0.0434809	-0.418593	5	5	0.0301237	-0.401736	5	5
BMS1	P1P2	0.108793	0.53542	5	5	0.301892	0.549213	5	5	0.0882054	0.484778	5	5
BMX	P1P2	0.11323	0.479351	5	5	0.919637	0.0908511	5	5	0.178188	0.199411	5	5
BNC1	P1P2	0.112464	0.317371	4	4	0.477905	-0.108405	4	4	0.537383	0.0347023	4	4
BNC2	P1P2	0.0391797	0.328309	5	5	0.141638	0.455997	5	5	0.0151866	0.343977	5	5
BNIP1	P1P2	0.465358	-1.32637	5	5	0.0447809	-0.858884	5	5	0.307341	-1.09263	5	5
BNIP2	P1P2	0.748291	-0.479839	5	5	0.360829	-0.256372	5	5	0.510475	-0.368106	5	5
BNIP3	P1P2	0.831461	-0.101404	5	5	0.918983	0.0425235	5	5	0.816725	-0.0927692	5	5
BNIP3L	P1P2	0.783549	0.249972	5	5	0.400175	-0.0804262	5	5	0.729508	0.146507	5	5
BNIPL	P1P2	0.72095	-0.026095	5	5	0.140304	-0.331283	5	5	0.599532	-0.343372	5	5
BOC	P1P2	0.415062	-0.0144487	5	5	0.639629	-0.0225142	5	5	0.445938	-0.275254	5	5
BOD1	P1P2	0.555591	-0.00787036	5	5	0.898093	-0.137994	5	5	0.904311	0.0194946	5	5
BOD1L1	P1	0.000587258	-1.32869	5	5	0.000167586	-1.22513	5	5	0.000143572	-1.17484	5	5
BOD1L1	P2	0.019829	-1.33655	5	5	0.179577	0.533563	5	5	0.194707	-0.266195	5	5
BOD1L2	P1P2	0.823747	0.120934	5	5	0.055561	-0.643495	5	5	0.282589	-0.394897	5	5
BOK	P1P2	0.00516641	-0.522083	5	5	0.236442	0.227757	5	5	0.0973486	-0.232791	5	5
BOLA1	P1	0.878055	-0.0823133	5	5	0.475443	-0.029821	5	5	0.545583	-0.0271157	5	5
BOLA1	P2	0.986837	-0.24842	5	5	0.27461	-0.133824	5	5	0.229776	-0.303679	5	5
BOLA2	ENST00000330978.3	0.615875	-0.112707	7	7	0.926002	0.171345	7	7	0.58354	-0.229948	7	7
BOLA2B	ENST00000305321.4	0.615875	-0.112707	7	7	0.926002	0.171345	7	7	0.58354	-0.229948	7	7
BOLA3	P1P2	0.357937	0.0726014	4	4	0.435581	0.350901	4	4	0.270514	0.292525	4	4
BOLL	P1P2	0.727134	-0.0603913	5	5	0.528928	0.550796	5	5	0.861926	0.186893	5	5
BOP1	P1	0.208392	0.269639	5	5	0.0507017	1.61473	5	5	0.1467	1.27239	5	5
BOP1	P2	0.151892	0.471722	5	5	0.0065946	-0.51964	5	5	0.550536	-0.298551	5	5
BORA	P1P2	0.00729636	0.89127	3	3	0.0522421	1.5102	4	4	0.00653111	0.875126	3	3
BPGM	P1P2	0.0202919	-0.435029	5	5	0.930759	-0.219948	5	5	0.0906991	-0.343393	5	5
BPHL	P1P2	0.473974	-0.395974	5	5	0.716757	0.0472212	5	5	0.429837	-0.250546	5	5
BPI	P1P2	0.0813968	0.486254	5	5	0.885072	-0.0319824	5	5	0.138159	0.23364	5	5
BPIFA1	P1	0.274025	0.365652	5	5	0.805802	0.00159949	5	5	0.279639	0.115922	5	5
BPIFA1	P2	0.867659	0.325704	5	5	0.493974	0.278798	5	5	0.584684	0.423545	5	5
BPIFA2	P1P2	0.86409	0.118969	5	5	0.784202	0.0186156	5	5	0.865174	0.0236011	5	5
BPIFA3	P1P2	0.246284	0.469323	5	5	0.821781	-0.155461	5	5	0.607019	0.0404275	5	5
BPIFB1	P1P2	0.162414	-0.663424	5	5	0.1933	-0.30312	5	5	0.0892895	-0.446885	5	5
BPIFB2	P1P2	0.438656	-0.287035	4	4	0.472211	-0.344099	4	4	0.481662	-0.315567	4	4
BPIFB3	ENST00000375494.3	0.244107	0.59965	5	5	0.52248	0.555489	5	5	0.0500634	0.280083	5	5
BPIFB4	P1P2	0.770901	-0.157188	5	5	0.394891	-0.776594	5	5	0.535198	-0.533833	5	5
BPIFB6	P1P2	0.77595	0.0102634	4	4	0.153137	-0.828903	5	5	0.0936184	-0.40932	4	4
BPIFC	P1P2	0.742048	0.11854	5	5	0.302278	0.24418	5	5	0.401908	0.329663	5	5
BPNT1	P1P2	0.304604	0.425935	5	5	0.541398	-0.878646	5	5	0.665352	-0.0932904	5	5
BPTF	P1P2	0.0103029	0.847792	5	5	0.013684	0.909108	5	5	0.00344131	0.87845	5	5
BPY2	ENST00000331070.3,ENST00000382585.1	0.315415	-0.263622	5	5	0.975361	-0.0623108	5	5	0.404698	-0.153708	5	5
BPY2B	ENST00000382392.1	0.315415	-0.263622	5	5	0.975361	-0.0623108	5	5	0.404698	-0.153708	5	5
BPY2C	ENST00000382287.1	0.315415	-0.263622	5	5	0.975361	-0.0623108	5	5	0.404698	-0.153708	5	5
BRAF	P1P2	0.502964	-0.0240746	5	5	0.888976	0.0910587	5	5	0.766442	-0.20614	5	5
BRAP	P1P2	0.80135	-0.0521257	5	5	0.361479	0.227314	5	5	0.629728	0.0586376	5	5
BRAT1	P1P2	0.0372588	-0.523612	5	5	0.144562	0.317194	5	5	0.39913	-0.169885	5	5
BRCA1	P1P2	0.555867	-0.219943	5	5	0.443706	-0.454929	5	5	0.38001	-0.337436	5	5
BRCA2	P1P2	0.0222391	-0.702874	5	5	0.0245223	-0.595867	5	5	0.00277708	-0.562621	5	5
BRCC3	P1P2	0.367689	0.301789	5	5	0.581358	0.0301388	5	5	0.305778	0.181149	5	5
BRD1	P1P2	0.208989	0.687741	5	5	0.101134	0.50603	5	5	0.047602	0.468629	5	5
BRD2	P1	0.0145494	-1.13801	5	5	0.00339901	-0.523091	5	5	0.00142833	-0.766285	5	5
BRD2	P2	0.521012	0.0946885	5	5	0.592699	0.167366	5	5	0.287803	0.251176	5	5
BRD3	P1P2	0.876755	0.0791469	5	5	0.962229	-0.723793	5	5	0.837322	-0.0372401	5	5
BRD4	ENST00000263377.2,ENST00000371835.4	0.789894	-0.0637263	5	5	0.142757	0.711749	5	5	0.301506	0.0938014	5	5
BRD7	P1P2	0.517269	-0.356079	5	5	0.771572	-0.115782	5	5	0.522761	0.00840724	5	5
BRD8	P1P2	0.0912949	1.92738	5	5	0.0180715	1.27302	5	5	0.0312077	1.6002	5	5
BRD9	P1P2	0.927698	-0.406349	5	5	0.680183	0.210088	5	5	0.898423	-0.0981307	5	5
BRDT	P1P2	0.20869	-0.400475	5	5	0.398332	0.00750846	5	5	0.14948	-0.279596	5	5
BRE	P1P2	0.140362	-0.445752	6	6	0.196331	-0.449824	6	6	0.0868847	-0.447788	6	6
BRF1	P1P2	0.0573531	-0.823822	5	5	0.0867713	-0.421749	5	5	0.0209022	-0.526953	5	5
BRF2	P1P2	0.34828	0.394281	5	5	0.1616	0.675946	5	5	0.0462288	0.375916	5	5
BRI3	P1P2	0.20016	0.405555	5	5	0.108994	-0.357803	5	5	0.9766	-0.22648	5	5
BRI3BP	P1P2	0.553104	-0.73067	5	5	0.0493534	0.521998	5	5	0.54284	-0.0762851	5	5
BRICD5	P1P2	0.892059	0.2032	5	5	0.0228939	0.761298	5	5	0.199875	0.599139	5	5
BRINP1	P1P2	0.0495756	0.476735	4	4	0.745872	-0.102918	5	5	0.184092	0.28991	4	4
BRINP2	P1P2	0.858904	0.0340422	5	5	0.460296	0.264236	5	5	0.575632	0.189718	5	5
BRINP3	P1	0.353819	0.0150653	5	5	0.939273	-0.0345603	5	5	0.280374	-0.0817442	5	5
BRINP3	P2	0.311652	-0.583835	5	5	0.0936517	0.0405127	5	5	0.10403	-0.490877	5	5
BRIP1	P1P2	0.708637	-0.0693453	5	5	0.125649	-0.354488	5	5	0.201912	-0.278978	5	5
BRIX1	P1P2	0.626462	-0.0811379	6	6	0.447757	0.553142	6	6	0.166573	-0.00271438	6	6
BRK1	P1P2	0.678378	0.0673401	4	4	0.312965	0.662653	4	4	0.75445	0.359242	4	4
BRMS1	P1P2	0.193718	0.737984	5	5	0.854601	0.0912438	5	5	0.353692	0.492913	5	5
BRMS1L	P1P2	0.632035	-0.607813	5	5	0.403411	0.161281	5	5	0.79052	0.0330806	5	5
BROX	P1P2	0.664356	0.194833	5	5	0.145471	-0.315735	5	5	0.303055	-0.220474	5	5
BRPF1	P1P2	0.852106	0.186256	5	5	0.227278	0.358923	5	5	0.374653	0.372151	5	5
BRPF3	P1P2	0.90479	0.0129155	5	5	0.00781818	0.75442	5	5	0.0500634	0.402645	5	5
BRS3	P1P2	0.85146	-0.110264	5	5	0.282648	-0.0270281	5	5	0.522761	-0.134825	5	5
BRSK1	P1P2	0.624133	-0.0175512	5	5	0.747119	-0.0632015	5	5	0.604711	0.126733	5	5
BRSK2	P1P2	0.0474482	-0.334545	5	5	0.681995	-0.0365695	5	5	0.284815	-0.262225	5	5
BRWD1	P1P2	0.399653	-0.380996	5	5	0.277879	-0.229572	5	5	0.142156	-0.194217	5	5
BRWD3	P1P2	0.52827	-0.0330894	5	5	0.670552	0.303151	5	5	0.793704	0.0574684	5	5
BSCL2	P1	0.273121	-0.00805541	5	5	0.353091	0.459479	5	5	0.251286	0.439508	5	5
BSCL2	P2	0.41719	-0.602103	5	5	0.672654	0.176754	5	5	0.562738	-0.258448	5	5
BSDC1	P1P2	0.886519	-0.0762014	5	5	0.583618	-0.067716	5	5	0.604711	-0.082063	5	5
BSG	P1P2	0.974335	-0.200747	5	5	0.805802	0.085996	5	5	0.831517	-0.132735	5	5
BSN	P1P2	0.0202323	0.56818	4	4	0.392948	0.209672	4	4	0.0350203	0.388926	4	4
BSND	P1P2	0.383467	0.36898	5	5	0.680183	0.00756526	5	5	0.45686	0.164064	5	5
BSPH1	P1P2	0.537209	-0.179683	5	5	0.402485	0.0170276	5	5	0.539558	0.0144811	5	5
BSPRY	P1P2	0.792436	0.0148325	5	5	0.750865	-0.0241114	5	5	0.724546	0.0938171	5	5
BST1	P1P2	0.872854	0.0705252	5	5	0.0496397	-0.507478	5	5	0.176596	-0.354884	5	5
BST2	P1P2	0.174261	-0.507276	5	5	0.609896	0.00636688	5	5	0.145554	-0.318757	5	5
BSX	P1P2	0.38912	-0.489278	5	5	0.554013	0.314364	5	5	0.653388	-0.00526325	5	5
BTAF1	P1P2	0.625301	-0.255636	5	5	0.510765	0.0268663	5	5	0.960791	-0.00252599	5	5
BTBD1	P1P2	0.650041	-0.173351	5	5	0.798479	0.112255	5	5	0.748842	-0.0391244	5	5
BTBD10	P1	0.031707	0.477574	5	5	0.677771	0.0190738	5	5	0.23756	0.313119	5	5
BTBD10	P2	0.553104	0.354951	5	5	0.698383	-0.00578008	5	5	0.585252	0.291542	5	5
BTBD11	P1	0.542664	-0.333856	5	5	0.646121	-0.337469	5	5	0.419294	-0.233293	5	5
BTBD11	P2	0.0682847	0.36343	3	3	0.0833833	-0.417506	3	3	0.957869	-0.0270379	3	3
BTBD16	ENST00000260723.4,ENST00000368994.2	0.663757	0.156491	5	5	0.999671	-0.135247	5	5	0.845723	0.041864	5	5
BTBD17	P1P2	0.500683	-0.309888	3	3	0.760528	0.0107501	3	3	0.724297	-0.0284784	3	3
BTBD18	ENST00000422652.1	0.110625	0.670166	5	5	0.869488	0.00788472	5	5	0.202204	0.403943	5	5
BTBD18	ENST00000436147.3	0.55213	0.161387	4	4	0.256289	0.206684	4	4	0.274147	0.175394	4	4
BTBD19	P1P2	0.170268	0.328318	4	4	0.520607	0.245613	5	5	0.104388	0.206798	4	4
BTBD2	P1P2	0.739556	0.0434431	5	5	0.674158	0.0540796	5	5	0.839259	0.063211	5	5
BTBD3	P1P2	0.872204	-0.516665	5	5	0.513681	0.00289607	5	5	0.643288	-0.106645	5	5
BTBD6	P1P2	0.664955	-0.0720418	5	5	0.328876	-0.0370301	5	5	0.797529	0.0550544	5	5
BTBD7	P1P2	0.113418	0.437821	5	5	0.133778	0.623076	5	5	0.015536	0.376199	5	5
BTBD8	P1P2	0.927698	-0.0647451	5	5	0.635512	-0.212275	5	5	0.782894	-0.181562	5	5
BTBD9	P1P2	0.0331768	-0.440509	5	5	0.209866	0.381676	5	5	0.452871	-0.159842	5	5
BTC	P1P2	0.31462	-0.056524	5	5	0.197277	0.453257	5	5	0.688927	0.0324746	5	5
BTD	P1P2	0.84855	-0.0566354	5	5	0.120447	0.0523637	5	5	0.284815	0.0476815	5	5
BTF3	P1P2	0.0906639	0.5917	5	5	0.235465	0.400369	5	5	0.0429837	0.372088	5	5
BTF3L4	P1P2	0.567547	0.404755	5	5	0.436147	0.0403227	5	5	0.415971	0.299295	5	5
BTG1	P1P2	0.401502	-1.03325	5	5	0.398332	-0.657307	5	5	0.723926	-0.845276	5	5
BTG2	P1P2	0.626762	-0.0181594	5	5	0.833332	0.00922562	5	5	0.794978	0.128342	5	5
BTG3	P1P2	0.0221668	0.932103	5	5	0.116753	-0.294629	5	5	0.323672	0.443171	5	5
BTG4	P1P2	0.201903	0.579076	5	5	0.365392	-0.0530242	5	5	0.159525	0.40432	5	5
BTK	P1P2	0.890755	-0.0479317	5	5	0.600124	-0.249219	5	5	0.579019	-0.141217	5	5
BTLA	P1P2	0.165537	0.862938	5	5	0.396495	-0.358466	5	5	0.209309	0.253354	5	5
BTN1A1	ENST00000244513.6	0.629135	-0.096695	4	4	0.806098	0.0709366	4	4	0.862454	0.00656219	4	4
BTN2A1	P1P2	0.70557	0.51791	5	5	0.730337	0.0433083	5	5	0.534654	0.292541	5	5
BTN2A2	P1P2	0.992102	-0.167726	5	5	0.57292	-0.160108	5	5	0.586957	-0.177256	5	5
BTN3A1	P1P2	0.117227	-1.04409	5	5	0.601843	-0.27982	5	5	0.407499	-0.432631	5	5
BTN3A2	P1P2	0.909366	0.00770574	5	5	0.691689	-0.0571769	5	5	0.860627	-0.00695847	5	5
BTN3A3	P1P2	0.236836	0.712417	5	5	0.242694	0.382432	5	5	0.768335	0.309822	5	5
BTNL2	P1P2	0.790529	0.215173	5	5	0.170154	0.307884	5	5	0.703587	0.196413	5	5
BTNL3	P1P2	0.629982	-0.537356	5	5	0.95173	-0.206902	5	5	0.757626	-0.393829	5	5
BTNL8	P1P2	0.0383244	-0.591628	5	5	0.697773	-0.0231495	5	5	0.164485	-0.352274	5	5
BTNL9	P1	0.361363	-0.483671	5	5	0.794982	0.0881678	5	5	0.559397	-0.0281108	5	5
BTNL9	P2	0.625885	-0.472262	5	5	0.224123	-0.0498364	5	5	0.235597	-0.441678	5	5
BTRC	P1P2	0.315415	-0.51657	5	5	0.685322	0.00864271	5	5	0.541198	-0.0724914	5	5
BUB1	P1P2	0.275112	-0.0178093	5	5	0.112494	0.441872	5	5	0.14693	0.37937	5	5
BUB1B	P1P2	0.262612	0.418683	5	5	0.149965	0.28432	5	5	0.102979	0.308901	5	5
BUB3	P1P2	0.00968319	1.46581	5	5	0.00370834	1.51608	5	5	0.0032979	1.49095	5	5
BUD13	P1P2	0.000882108	1.49691	5	5	0.000309799	2.4208	5	5	0.000197172	1.95886	5	5
BUD31	P1P2	0.748291	-0.140795	5	5	0.11175	-0.490541	5	5	0.240858	-0.264113	5	5
BVES	P1P2	0.418375	-0.329137	5	5	0.848789	-0.129216	5	5	0.398207	-0.22362	5	5
BYSL	P1P2	0.0891017	-0.575852	5	5	0.456801	-0.226931	5	5	0.0586451	-0.384084	5	5
BZRAP1	P1P2	0.492504	-0.28739	5	5	0.35096	-0.479043	5	5	0.291188	-0.300677	5	5
BZW1	P1P2	0.321417	-0.617914	5	5	0.710613	-0.0951229	5	5	0.265556	-0.35049	5	5
BZW2	P1P2	0.888474	0.146408	5	5	0.198999	0.508097	5	5	0.230739	-0.00425978	5	5
C10orf10	P1P2	0.807734	-0.441774	5	5	0.169898	-0.00309327	5	5	0.273801	-0.110213	5	5
C10orf105	P1P2	0.868308	-0.421966	5	5	0.435662	0.0388345	5	5	0.542292	0.00100145	5	5
C10orf107	P1P2	0.753298	-0.380199	5	5	0.252631	0.789415	5	5	0.730129	0.0998674	5	5
C10orf11	ENST00000372499.1	0.0961406	0.709028	5	5	0.0298368	0.378022	5	5	0.00722025	0.452559	5	5
C10orf111	P1P2	0.432265	-0.341574	5	5	0.779459	-0.0190309	5	5	0.497294	-0.255347	5	5
C10orf112	ENST00000454679.2	0.685755	-0.0312261	5	5	0.737159	-0.0643395	5	5	0.650411	-0.0146923	5	5
C10orf113	ENST00000529198.1,ENST00000534331.1	0.325662	0.656393	5	5	0.898093	-0.0025118	5	5	0.656968	0.411781	5	5
C10orf118	P1	0.964312	0.10697	4	4	0.296902	0.392551	4	4	0.681277	0.189693	4	4
C10orf118	P2	0.531241	0.155302	5	5	0.101736	0.819123	5	5	0.059757	0.407464	5	5
C10orf12	ENST00000286067.2	0.959539	-0.0640777	5	5	0.00507387	0.926075	5	5	0.0448892	0.51602	5	5
C10orf120	P1P2	0.294042	-0.426629	5	5	0.346723	0.306518	5	5	0.884707	-0.086519	5	5
C10orf126	ENST00000375520.1	0.918527	-0.00584649	5	5	0.956322	0.171008	5	5	0.782894	0.00434828	5	5
C10orf128	P1P2	0.304022	-0.39843	5	5	0.608743	0.0213576	5	5	0.555512	-0.122441	5	5
C10orf129	P1P2	0.309095	-0.283552	5	5	0.373519	0.380127	5	5	0.974623	-0.124908	5	5
C10orf131	P1P2	0.355964	-0.513628	5	5	0.601843	0.00824262	5	5	0.983191	-0.151937	5	5
C10orf137	P1P2	0.924422	-0.0201066	5	5	0.0189327	0.583905	5	5	0.089134	0.364658	5	5
C10orf2	P1P2	0.465358	0.0468092	5	5	0.513947	0.0751431	5	5	0.796891	-0.0172144	5	5
C10orf25	P1P2	0.0747782	-0.890442	5	5	0.367796	1.10665	5	5	0.840551	0.00481888	5	5
C10orf32	P1P2	0.266675	-0.514289	5	5	0.692296	-0.0531043	5	5	0.37332	-0.35093	5	5
C10orf35	P1P2	0.719098	-0.0515397	5	5	0.782936	-0.132941	5	5	0.536831	-0.236839	5	5
C10orf53	P1P2	0.724968	-0.541015	5	5	0.22209	-0.295757	5	5	0.223115	-0.339849	5	5
C10orf54	P1P2	0.607594	0.0182286	5	5	0.134635	-0.357567	5	5	0.48378	-0.186405	5	5
C10orf55	P1P2	0.118779	0.389263	5	5	0.443951	-0.0328358	5	5	0.0872846	0.232422	5	5
C10orf62	P1P2	0.762713	0.10608	5	5	0.301506	-0.0635495	5	5	0.301892	0.0301599	5	5
C10orf67	P1P2	0.335502	-0.359202	5	5	0.108359	-0.521743	5	5	0.0669244	-0.327356	5	5
C10orf71	P1P2	0.392536	0.00817194	5	5	0.161107	0.437691	5	5	0.143734	0.314208	5	5
C10orf76	P1P2	0.725586	-0.0527299	5	5	0.0985888	0.520284	5	5	0.170589	0.307105	5	5
C10orf82	P1P2	0.928354	0.10069	5	5	0.869488	0.0674734	5	5	0.971329	0.108189	5	5
C10orf88	P1P2	0.515137	-0.0393596	5	5	0.921598	-0.0529807	5	5	0.735726	-0.00266901	5	5
C10orf90	ENST00000284694.7	0.672162	-0.0331237	5	5	0.121137	-0.571933	5	5	0.257137	-0.197624	5	5
C10orf91	P1P2	0.315813	0.543264	5	5	0.699602	0.541083	5	5	0.16777	0.365182	5	5
C10orf95	P1P2	0.762554	-0.145713	4	4	0.858185	0.00370673	4	4	0.88867	0.0180289	4	4
C10orf99	P1P2	0.926715	-0.0249397	5	5	0.149615	0.343503	5	5	0.369783	0.0426218	5	5
C11orf1	P1P2	0.446289	0.187945	7	7	0.827349	0.0400293	7	7	0.543026	0.113987	7	7
C11orf16	P1P2	0.789894	-0.0934485	5	5	0.587583	-0.927373	5	5	0.918725	-0.55075	5	5
C11orf21	P1P2	0.0754535	-0.538121	5	5	0.348202	-0.359606	5	5	0.0658244	-0.384616	5	5
C11orf24	P1P2	0.663458	0.481851	5	5	0.44739	-0.478168	5	5	0.839259	0.0229549	5	5
C11orf30	P1P2	0.212296	-0.497729	5	5	0.000534516	-0.820667	5	5	0.000520876	-0.488081	5	5
C11orf31	P1P2	0.950667	-0.0794097	5	5	0.483632	-0.361286	5	5	0.536831	-0.200598	5	5
C11orf34	P1P2	0.250851	-0.0215524	5	5	0.141192	-0.324988	5	5	0.944997	-0.139033	5	5
C11orf35	P1P2	0.351682	0.365927	5	5	0.574042	-0.29185	5	5	0.728266	-0.0101251	5	5
C11orf40	ENST00000307616.1	0.0779259	-0.337772	5	5	0.369771	-0.0535249	5	5	0.069423	-0.305726	5	5
C11orf42	P1P2	0.243439	-0.314933	5	5	0.453321	-0.229515	5	5	0.175277	-0.190483	5	5
C11orf44	ENST00000317019.2	0.584717	0.0350531	5	5	0.0693007	-0.469158	5	5	0.451381	-0.307493	5	5
C11orf45	P1	0.806456	0.0698102	5	5	0.530006	0.433986	5	5	0.581282	0.271826	5	5
C11orf45	P2	0.649448	0.0345889	5	5	0.48209	-0.0744219	5	5	0.441513	0.140047	5	5
C11orf48	P1	0.572027	0.794418	5	5	0.76748	-0.283862	5	5	0.958816	0.438146	5	5
C11orf48	P2	0.785504	0.0229499	6	6	0.0815203	1.01638	6	6	0.40027	0.625132	6	6
C11orf49	P1P2	0.745168	0.036176	5	5	0.392379	-0.118556	5	5	0.482749	-0.226251	5	5
C11orf52	P1	0.821364	-0.0263987	8	8	0.538892	0.431621	8	8	0.705262	0.022334	8	8
C11orf52	P2	0.0175912	0.805472	5	5	0.421016	-0.0447044	5	5	0.0853162	0.613833	5	5
C11orf53	P1P2	0.798801	0.0569209	5	5	0.379742	0.25541	5	5	0.516332	0.206948	5	5
C11orf54	P1P2	0.235205	0.737378	5	5	0.0312299	0.454229	5	5	0.0154656	0.457218	5	5
C11orf57	P1P2	0.095647	-0.386047	5	5	0.326028	-0.342699	5	5	0.0455995	-0.239303	5	5
C11orf58	P1P2	0.679399	-0.553846	5	5	0.459296	-0.42144	5	5	0.413607	-0.423554	5	5
C11orf63	P1P2	0.531356	0.146709	4	4	0.441023	-0.139924	4	4	0.465693	-0.0042424	4	4
C11orf65	P1P2	0.508767	0.738849	5	5	0.841053	0.00597628	5	5	0.511537	0.372413	5	5
C11orf68	P1P2	0.476014	-0.453401	5	5	0.298434	-0.19231	5	5	0.201912	-0.43175	5	5
C11orf70	P1P2	0.980256	0.0664441	5	5	0.727243	0.338543	5	5	0.63502	0.239022	5	5
C11orf71	P1P2	0.296707	-0.60061	5	5	0.466574	0.17452	5	5	0.551088	-0.243876	5	5
C11orf73	P1P2	0.00369742	0.674984	5	5	0.0239003	0.998909	5	5	0.0031096	0.815107	5	5
C11orf74	P1P2	0.339657	0.35384	5	5	0.116945	0.416834	5	5	0.0542644	0.299812	5	5
C11orf80	P1P2	1	0.0904968	5	5	0.927486	0.0860316	5	5	0.812876	0.150461	5	5
C11orf82	P1P2	0.265788	0.213079	5	5	0.5718	-0.286238	5	5	0.964742	-0.0534305	5	5
C11orf83	P1P2	0.00827688	0.447816	5	5	0.233843	0.892419	5	5	0.0141469	0.63923	5	5
C11orf84	P1P2	0.47857	-0.0833517	5	5	0.0241578	0.535535	5	5	0.0708296	0.358848	5	5
C11orf85	P1P2	0.121335	-0.732153	5	5	0.62965	0.209815	5	5	0.276344	-0.0817067	5	5
C11orf86	P1P2	0.150014	-0.426413	5	5	0.11101	0.635022	5	5	0.820578	0.237248	5	5
C11orf87	P1P2	0.356394	-0.186765	5	5	0.324408	-0.336104	5	5	0.116354	-0.307986	5	5
C11orf88	P1P2	0.556974	-0.228453	5	5	0.941895	-0.00461397	5	5	0.639148	-0.0582694	5	5
C11orf91	P1P2	0.85146	0.0262003	5	5	0.817299	-0.0117167	5	5	0.929881	0.0559084	5	5
C11orf94	P1P2	0.81285	-0.102001	5	5	0.628481	-0.787254	5	5	0.462377	-0.449425	5	5
C11orf95	P1P2	0.423135	-0.2917	5	5	0.431551	0.180997	5	5	0.862575	-0.00911278	5	5
C11orf96	P1P2	0.184685	0.253129	5	5	0.0332874	-0.303101	5	5	0.937108	0.00439109	5	5
C12orf10	P1P2	0.350829	0.0634835	5	5	0.734986	-0.0874692	5	5	0.798805	0.237866	5	5
C12orf23	P1P2	0.268991	0.373702	5	5	0.222402	0.483009	5	5	0.156846	0.372167	5	5
C12orf29	P1P2	0.711708	-0.0712641	5	5	0.762766	0.124254	5	5	0.812876	-0.0176258	5	5
C12orf39	P1	0.631741	-0.0814878	5	5	0.532707	0.335652	5	5	0.891234	0.030398	5	5
C12orf39	P2	0.15546	-0.403074	5	5	0.809949	-0.0606586	5	5	0.174489	-0.199478	5	5
C12orf4	P1P2	0.0329053	-0.818429	5	5	0.307323	-0.648615	5	5	0.0384394	-0.670026	5	5
C12orf40	P1P2	0.358903	0.532271	4	4	0.938696	-0.0910331	4	4	0.794068	0.166968	4	4
C12orf42	ENST00000378113.2,ENST00000548883.1	0.744544	0.42035	5	5	0.131867	0.76786	5	5	0.303443	0.72763	5	5
C12orf43	P1P2	0.334055	0.244221	5	5	0.642576	-0.456004	5	5	0.829584	-0.0587943	5	5
C12orf44	P1P2	0.0835093	-0.736487	5	5	0.586449	0.253643	5	5	0.319236	-0.415954	5	5
C12orf45	P1P2	0.0304196	0.791581	5	5	0.60213	0.104685	5	5	0.045332	0.434042	5	5
C12orf49	P1P2	0.678191	0.058921	5	5	0.234815	0.277896	5	5	0.63502	-0.0136223	5	5
C12orf5	P1P2	0.0821929	-0.30961	5	5	0.321988	-0.0501558	5	5	0.605865	-0.132902	5	5
C12orf50	P1P2	0.575398	0.324364	5	5	0.935998	-0.0151158	5	5	0.617455	0.128587	5	5
C12orf52	P1P2	0.81221	0.00626608	5	5	0.22209	-0.567858	5	5	0.148781	0.00595925	5	5
C12orf54	P1P2	0.359413	-0.24026	5	5	0.333796	0.280262	5	5	0.974623	-0.0456634	5	5
C12orf55	P1P2	0.612506	0.131751	5	5	0.208969	-0.375509	5	5	0.655774	-0.0615277	5	5
C12orf56	P1P2	0.513009	0.113325	5	5	0.241368	-0.646273	5	5	0.224373	-0.0211771	5	5
C12orf57	P1P2	0.795617	-0.24424	5	5	0.0805902	-0.292397	5	5	0.200455	-0.369961	5	5
C12orf60	P1P2	0.963155	-0.0488886	5	5	0.045934	-0.400494	5	5	0.163484	-0.26378	5	5
C12orf61	P1P2	0.859228	0.1495	5	5	0.593838	0.292997	5	5	0.809032	0.0859783	5	5
C12orf65	P1P2	0.0131293	-0.798823	6	6	0.855368	0.282963	6	6	0.0733759	-0.457207	6	6
C12orf66	P1P2	0.00271245	0.597697	5	5	0.0263058	0.524545	5	5	0.00188954	0.509398	5	5
C12orf68	P1P2	0.352109	-0.119957	5	5	0.00433706	-0.435021	5	5	0.0163298	-0.36447	5	5
C12orf71	ENST00000429849.2	0.549246	0.396499	5	5	0.991129	-0.0596736	5	5	0.674986	0.249705	5	5
C12orf73	P1	0.938848	-0.566807	5	5	0.304212	0.44	5	5	0.848311	0.389904	5	5
C12orf73	P2	0.685452	0.0175104	5	5	0.028677	0.807836	5	5	0.401445	0.524074	5	5
C12orf74	P1P2	0.861172	-0.0220629	5	5	0.370871	0.324735	5	5	0.578454	0.116427	5	5
C12orf75	P1P2	0.249492	0.444442	5	5	0.27606	-0.350486	5	5	0.863874	0.0131402	5	5
C12orf76	P1P2	0.841125	0.0657399	5	5	0.122228	-0.50409	5	5	0.320039	-0.0599064	5	5
C12orf77	P1P2	0.778483	-0.0348215	5	5	0.0947855	0.496481	5	5	0.406564	0.356329	5	5
C12orf79	P1P2	0.683634	0.107125	5	5	0.700517	-0.0845252	5	5	0.60991	-0.00179865	5	5
C12orf80	P1P2	0.793678	0.0156187	4	4	0.962901	-0.0261621	4	4	0.822701	-0.0115603	4	4
C13orf35	ENST00000356049.1	0.777218	0.571814	5	5	0.313807	-0.428527	5	5	0.710344	0.0207929	5	5
C13orf45	P1P2	0.437603	-0.265567	5	5	0.727552	0.191228	5	5	0.88275	0.0284325	5	5
C14orf1	P1P2	0.346586	0.436317	5	5	0.585882	0.111972	5	5	0.454365	0.232325	5	5
C14orf105	P1P2	0.679701	0.0117311	5	5	0.885723	0.0371262	5	5	0.745087	0.207119	5	5
C14orf119	P1P2	0.704345	-0.07711	5	5	0.756495	0.262121	5	5	0.78734	-0.00284401	5	5
C14orf132	P1P2	0.426485	-0.143796	5	5	0.780407	-0.0440559	5	5	0.401445	-0.0943332	5	5
C14orf142	P1P2	0.798482	-0.344586	5	5	0.844919	-0.0160945	5	5	0.641513	0.0182499	5	5
C14orf159	P1P2	0.927698	-0.0438291	5	5	0.148455	0.494096	5	5	0.52815	0.424062	5	5
C14orf164	P1P2	0.419324	-0.305777	5	5	0.162589	0.407275	5	5	0.710344	0.0401901	5	5
C14orf166	P1P2	0.0121787	-0.915713	5	5	0.259005	-0.712773	5	5	0.0078894	-0.564907	5	5
C14orf166B	P1P2	0.564755	0.275142	5	5	0.621483	0.43718	5	5	0.384059	0.365932	5	5
C14orf169	P1P2	0.691526	-0.388652	5	5	0.355658	-0.409193	5	5	0.384059	-0.338098	5	5
C14orf177	ENST00000325812.2	0.708637	-0.0460433	5	5	0.954354	-0.00994172	5	5	0.693191	-0.0608734	5	5
C14orf178	P1P2	0.0232221	0.818799	5	5	0.729809	-0.37948	6	6	0.0344508	0.447408	5	5
C14orf180	P1	0.00940855	0.578054	5	5	0.151486	0.315974	5	5	0.0105392	0.420587	5	5
C14orf180	P2	0.199581	-0.255731	5	5	0.708774	-0.0755082	5	5	0.61571	-0.247254	5	5
C14orf182	P1P2	0.551449	-0.858828	5	5	0.556221	0.0297154	5	5	0.743212	-0.47315	5	5
C14orf183	ENST00000305273.1	0.94607	0.0118698	5	5	0.449856	-0.256133	5	5	0.812876	-0.0899104	5	5
C14orf2	P1P2	0.852753	0.0267389	5	5	0.882472	-0.0878142	5	5	0.760142	-0.0589293	5	5
C14orf28	P1P2	0.438577	-0.116818	5	5	0.652046	-0.0104007	5	5	0.374653	-0.0848315	5	5
C14orf37	ENST00000267485.7	0.0367355	0.737101	5	5	0.310063	-0.255234	5	5	0.225004	0.340392	5	5
C14orf39	P1P2	0.0195714	0.747611	4	4	0.181852	0.409726	4	4	0.0121659	0.477282	4	4
C14orf79	P1P2	0.739556	-0.0463792	5	5	0.657397	-0.0646378	5	5	0.775921	-0.0168247	5	5
C14orf80	P1P2	0.206904	0.510644	5	5	0.406664	0.531757	5	5	0.145554	0.402183	5	5
C14orf93	P1	0.183595	-0.335372	5	5	0.0397707	-0.338824	5	5	0.0264962	-0.311866	5	5
C14orf93	P2	0.557528	-0.099149	5	5	0.156481	-0.425901	5	5	0.177656	-0.382623	5	5
C15orf26	ENST00000286732.4	0.241445	0.383146	5	5	0.487755	-0.628738	5	5	0.901039	-0.0870492	5	5
C15orf27	P1P2	0.466115	0.475726	5	5	0.106382	0.445817	5	5	0.212625	0.460771	5	5
C15orf32	P1P2	0.615114	-0.117764	5	5	0.509179	0.023445	5	5	0.416919	0.0228258	5	5
C15orf38	P1P2	0.561363	-0.495888	6	6	0.477284	0.212503	6	6	0.823675	0.00165087	6	6
C15orf38-AP3S2	P1	0.693352	-0.115378	5	5	0.35011	0.442661	5	5	0.318033	0.144821	5	5
C15orf38-AP3S2	P2	0.253242	-0.495888	5	5	0.475952	0.212503	5	5	0.500441	-0.152568	5	5
C15orf39	P1P2	0.648854	-0.0536029	5	5	0.630528	-0.176139	5	5	0.632078	0.00123131	5	5
C15orf40	P1P2	0.268634	0.0431656	5	5	0.332972	0.351702	5	5	0.143507	0.287576	5	5
C15orf41	P1P2	0.602699	-0.0774242	5	5	0.616837	0.308102	5	5	0.820578	0.650555	5	5
C15orf43	P1P2	0.250851	0.259843	5	5	0.922906	-0.00655825	5	5	0.459363	0.146667	5	5
C15orf48	P1P2	0.311061	0.360264	5	5	0.0947855	0.410571	5	5	0.0519288	0.252275	5	5
C15orf52	P1	0.604712	-0.828214	5	5	0.532167	-0.522702	5	5	0.577889	-0.00283429	5	5
C15orf52	P2	0.826317	0.18831	5	5	0.369112	-0.0143238	5	5	0.644473	0.187198	5	5
C15orf53	P1P2	0.330353	-0.290477	5	5	0.324813	-0.348568	5	5	0.313251	-0.275056	5	5
C15orf54	P1P2	0.734579	0.12328	5	5	0.560096	0.321717	5	5	0.550536	0.0793331	5	5
C15orf56	P1P2	0.292075	0.448722	7	7	0.636903	-0.329163	7	7	0.618997	0.264517	7	7
C15orf57	P1P2	0.196134	0.531155	5	5	0.0727129	0.532258	5	5	0.0163667	0.357163	5	5
C15orf59	P1P2	0.179818	0.379862	5	5	0.731576	-0.0369646	5	5	0.432739	0.20161	5	5
C15orf60	P1P2	0.917545	-0.491701	5	5	0.252801	0.313529	5	5	0.566648	-0.207575	5	5
C15orf61	P1P2	0.986179	0.0635183	5	5	0.808353	-0.126137	5	5	0.879491	-0.054615	5	5
C15orf62	P1P2	0.955924	-0.151822	5	5	0.895487	-0.0474914	5	5	0.931852	-0.102294	5	5
C15orf65	P1P2	0.0598293	0.412014	5	5	0.387837	-0.347113	5	5	0.375542	0.114625	5	5
C16orf11	P1P2	0.0296689	0.623768	5	5	0.685019	0.228392	5	5	0.277074	0.574885	5	5
C16orf13	P1P2	0.70833	0.169785	5	5	0.808034	0.0114503	5	5	0.8148	0.0695543	5	5
C16orf3	ENST00000408886.2	0.759885	-0.116424	5	5	0.662766	0.486619	5	5	0.823149	0.0285456	5	5
C16orf45	P1P2	0.588976	0.270737	5	5	0.269934	-0.297146	5	5	0.863225	-0.00510169	5	5
C16orf46	P1P2	0.121533	0.368168	5	5	0.838477	-0.0566067	5	5	0.219992	0.214957	5	5
C16orf47	ENST00000358463.2	0.978289	0.0493896	4	4	0.202236	0.271003	4	4	0.407983	0.194158	4	4
C16orf52	P1P2	0.291393	0.311964	5	5	0.0143918	-0.856862	5	5	0.0714767	-0.378299	5	5
C16orf54	P1P2	0.426485	0.110188	5	5	0.550158	-0.0492308	5	5	0.924629	-0.00666969	5	5
C16orf58	P1P2	0.105339	0.498451	4	4	0.158906	0.391061	4	4	0.0442171	0.358859	4	4
C16orf59	P1P2	0.837256	0.0721467	5	5	0.771572	0.693091	5	5	0.944997	0.22542	5	5
C16orf62	P1P2	0.198427	0.502203	5	5	0.298817	0.384394	5	5	0.0721285	0.299633	5	5
C16orf70	P1P2	0.594676	0.200167	5	5	0.0985888	-0.463385	5	5	0.436139	-0.195238	5	5
C16orf71	P1P2	0.0704441	-0.432501	5	5	0.190774	-0.339031	5	5	0.0423919	-0.33423	5	5
C16orf72	P1	0.0198727	0.833943	5	5	0.0113627	0.788329	5	5	0.00580862	0.811136	5	5
C16orf72	P2	0.292716	0.858413	5	5	0.112961	0.260711	5	5	0.0652197	0.490575	5	5
C16orf74	P1P2	0.963812	0.234861	5	5	0.437604	-0.163789	5	5	0.878188	0.0568988	5	5
C16orf78	P1P2	0.114266	0.335975	5	5	0.733435	-0.0111175	5	5	0.219992	0.272001	5	5
C16orf80	P1P2	0.338199	0.430028	5	5	0.844274	0.105013	5	5	0.489992	0.37629	5	5
C16orf82	P1P2	0.0100845	0.581364	5	5	0.12025	0.621098	5	5	0.00785082	0.59669	5	5
C16orf86	P1P2	0.678795	0.242821	5	5	0.645825	-0.129989	5	5	0.960791	0.0227543	5	5
C16orf87	P1P2	0.68424	-0.252958	5	5	0.145927	-0.496839	5	5	0.15806	-0.390808	5	5
C16orf89	P1P2	0.393679	-0.409667	5	5	0.102167	0.544808	5	5	0.388135	-0.0319337	5	5
C16orf90	P1P2	0.15498	0.261959	5	5	0.562872	0.0052347	5	5	0.56051	0.181429	5	5
C16orf91	P1P2	0.277295	0.341718	5	5	0.275334	0.0463137	5	5	0.18412	0.328903	5	5
C16orf92	P1P2	0.727444	-0.0446487	5	5	0.212271	-0.793676	5	5	0.250264	-0.49268	5	5
C16orf93	P1P2	0.639389	0.0066822	5	5	0.437118	-0.341263	5	5	0.375988	-0.225065	5	5
C16orf95	P1P2	0.541571	0.30654	5	5	0.593838	0.205679	5	5	0.407031	0.199704	5	5
C16orf96	P1P2	0.405216	-0.274739	5	5	0.563985	0.244936	5	5	0.788612	-0.0121599	5	5
C16orf97	ENST00000562818.1	0.180086	-0.607315	5	5	0.433241	-0.179688	5	5	0.0584248	-0.352276	5	5
C16orf97	ENST00000566314.1	0.675777	0.00619127	5	5	0.676565	-0.00767589	5	5	0.918725	0.0505738	5	5
C16orf97	ENST00000566628.1	0.772164	0.0138841	5	5	0.861068	0.0417763	5	5	0.735726	0.140407	5	5
C17orf100	P1P2	0.352963	0.21985	5	5	0.645234	-0.0203567	5	5	0.571132	0.0255366	5	5
[truncated: 39,056 more rows]

## Sheet: Sec61B_FACS_nt_counts
Sample	bottom	bottom	top	top
Replicate	Rep1	Rep2	Rep1	Rep2		Note that counts are from the CRISPRi-v2 library which uses the top 5 best guides per gene.
guide id						Values of zero indicate guides not included in the CRISPRi-v2 top5 library
A1BG_+_58858549.23-P1	230	115	237	110
A1BG_+_58858791.23-P1	0	0	0	0
A1BG_+_58858964.23-P1	338	178	453	185
A1BG_+_58864367.23-P2	421	288	435	276
A1BG_+_58864705.23-P2	0	0	0	0
A1BG_-_58858562.23-P1	0	0	0	0
A1BG_-_58858617.23-P1	249	78	282	83
A1BG_-_58858630.23-P1	236	128	336	96
A1BG_-_58858788.23-P1	252	159	377	141
A1BG_-_58858915.23-P1	0	0	0	0
A1BG_-_58858950.23-P1	0	0	0	0
A1BG_-_58858991.23-P1	0	0	0	0
A1BG_-_58864354.23-P2	114	103	148	50
A1BG_-_58864360.23-P2	210	121	211	60
A1BG_-_58864420.23-P2	0	0	0	0
A1BG_-_58864428.23-P2	0	0	0	0
A1BG_-_58864436.23-P2	0	0	0	0
A1BG_-_58864715.23-P2	0	0	0	0
A1BG_-_58864822.23-P2	307	82	512	92
A1BG_-_58864840.23-P2	474	262	625	220
A1CF_+_52645000.23-P1P2	506	295	533	156
A1CF_+_52645034.23-P1P2	0	0	0	0
A1CF_+_52645080.23-P1P2	303	113	414	106
A1CF_+_52645091.23-P1P2	0	0	0	0
A1CF_+_52645339.23-P1P2	422	248	510	241
A1CF_+_52645358.23-P1P2	0	0	0	0
A1CF_+_52645377.23-P1P2	0	0	0	0
A1CF_-_52645011.23-P1P2	726	401	918	295
A1CF_-_52645249.23-P1P2	0	0	0	0
A1CF_-_52645373.23-P1P2	639	290	789	297
A2ML1_+_8975211.23-P1P2	463	213	519	197
A2ML1_+_8975278.23-P1P2	791	387	834	295
A2ML1_+_8975452.23-P1P2	0	0	0	0
A2ML1_-_8975403.23-P1P2	0	0	0	0
A2ML1_-_8975471.23-P1P2	0	0	0	0
A2ML1_-_8975487.23-P1P2	0	0	0	0
A2ML1_-_8975582.23-P1P2	533	282	792	251
A2ML1_-_8975593.23-P1P2	124	89	151	109
A2ML1_-_8975664.23-P1P2	606	228	577	228
A2ML1_-_8975669.23-P1P2	0	0	0	0
A2M_+_9268141.23-P1P2	647	223	828	346
A2M_+_9268487.23-P1P2	488	213	590	266
A2M_+_9268495.23-P1P2	387	154	492	197
A2M_+_9268524.23-P1P2	0	0	0	0
A2M_-_9268044.23-P1P2	0	0	0	0
A2M_-_9268273.23-P1P2	651	322	742	332
A2M_-_9268326.23-P1P2	0	0	0	0
A2M_-_9268360.23-P1P2	0	0	0	0
A2M_-_9268387.23-P1P2	498	354	632	221
A2M_-_9268427.23-P1P2	0	0	0	0
A3GALT2_+_33786262.23-ENST00000442999.3	0	0	0	0
A3GALT2_+_33786358.23-ENST00000442999.3	0	0	0	0
A3GALT2_+_33786467.23-ENST00000442999.3	0	0	0	0
A3GALT2_+_33786635.23-ENST00000442999.3	0	0	0	0
A3GALT2_+_33786649.23-ENST00000442999.3	290	180	433	209
A3GALT2_+_33786659.23-ENST00000442999.3	429	152	537	186
A3GALT2_+_33786675.23-ENST00000442999.3	188	192	348	114
A3GALT2_+_33786682.23-ENST00000442999.3	269	139	286	132
A3GALT2_-_33786237.23-ENST00000442999.3	0	0	0	0
A3GALT2_-_33786280.23-ENST00000442999.3	189	93	329	77
A4GALT_+_43116425.23-P1P2	501	232	577	135
A4GALT_+_43116792.23-P1P2	436	280	567	233
A4GALT_-_43116413.23-P1P2	0	0	0	0
A4GALT_-_43116431.23-P1P2	394	247	583	291
A4GALT_-_43116434.23-P1P2	531	271	649	219
A4GALT_-_43116460.23-P1P2	0	0	0	0
A4GALT_-_43116503.23-P1P2	0	0	0	0
A4GALT_-_43116683.23-P1P2	0	0	0	0
A4GALT_-_43116819.23-P1P2	231	129	235	128
A4GALT_-_43116823.23-P1P2	0	0	0	0
A4GNT_+_137850764.23-P1P2	0	0	0	0
A4GNT_+_137850968.23-P1P2	245	121	214	88
A4GNT_+_137851024.23-P1P2	712	417	766	349
A4GNT_+_137851046.23-P1P2	0	0	0	0
A4GNT_+_137851070.23-P1P2	0	0	0	0
A4GNT_+_137851178.23-P1P2	466	276	722	277
A4GNT_-_137850791.23-P1P2	0	0	0	0
A4GNT_-_137850879.23-P1P2	0	0	0	0
A4GNT_-_137851117.23-P1P2	725	291	981	348
A4GNT_-_137851121.23-P1P2	177	156	310	93
AAAS_+_53714942.23-P1P2	0	0	0	0
AAAS_+_53714983.23-P1P2	220	139	223	99
AAAS_+_53715016.23-P1P2	0	0	0	0
AAAS_+_53715355.23-P1P2	285	137	411	205
AAAS_-_53715347.23-P1P2	0	0	0	0
AAAS_-_53715352.23-P1P2	0	0	0	0
AAAS_-_53715363.23-P1P2	0	0	0	0
AAAS_-_53715371.23-P1P2	691	425	832	323
AAAS_-_53715389.23-P1P2	501	446	654	306
AAAS_-_53715438.23-P1P2	425	190	415	139
AACS_+_125549974.23-P1P2	0	0	0	0
AACS_+_125549983.23-P1P2	362	232	374	167
AACS_+_125549999.23-P1P2	371	210	528	194
AACS_+_125550002.23-P1P2	326	149	527	89
AACS_+_125550035.23-P1P2	339	150	412	141
AACS_+_125550369.23-P1P2	0	0	0	0
AACS_+_125550406.23-P1P2	0	0	0	0
AACS_-_125550169.23-P1P2	367	189	549	112
AACS_-_125550187.23-P1P2	0	0	0	0
AACS_-_125550379.23-P1P2	0	0	0	0
AADACL2_+_151451732.23-P1P2	680	274	586	357
AADACL2_+_151451892.23-P1P2	0	0	0	0
AADACL2_+_151451926.23-P1P2	236	207	365	176
AADACL2_+_151451935.23-P1P2	0	0	0	0
AADACL2_+_151452057.23-P1P2	0	0	0	0
AADACL2_+_151452121.23-P1P2	405	252	423	200
AADACL2_-_151451828.23-P1P2	362	103	490	193
AADACL2_-_151451931.23-P1P2	0	0	0	0
AADACL2_-_151451961.23-P1P2	237	105	317	95
AADACL2_-_151452019.23-P1P2	0	0	0	0
AADACL3_+_12776115.23-P1P2	311	137	376	184
AADACL3_+_12776121.23-P1P2	0	0	0	0
AADACL3_+_12776133.23-P1P2	340	201	443	176
AADACL3_+_12776213.23-P1P2	431	220	426	171
AADACL3_+_12776313.23-P1P2	261	189	261	155
AADACL3_+_12776369.23-P1P2	0	0	0	0
AADACL3_+_12776495.23-P1P2	571	215	764	232
AADACL3_-_12776129.23-P1P2	0	0	0	0
AADACL3_-_12776233.23-P1P2	0	0	0	0
AADACL3_-_12776507.23-P1P2	0	0	0	0
AADACL4_+_12704492.23-P1P2	0	0	0	0
AADACL4_+_12704556.23-P1P2	0	0	0	0
AADACL4_+_12704573.23-P1P2	502	195	624	182
AADACL4_+_12704601.23-P1P2	505	234	729	294
AADACL4_+_12704653.23-P1P2	352	215	428	214
AADACL4_+_12704686.23-P1P2	0	0	0	0
AADACL4_+_12704714.23-P1P2	404	169	458	178
AADACL4_+_12704720.23-P1P2	0	0	0	0
AADACL4_+_12704750.23-P1P2	0	0	0	0
AADACL4_-_12704768.23-P1P2	595	287	616	327
AADAC_+_151532013.23-P1P2	321	203	340	103
AADAC_+_151532125.23-P1P2	0	0	0	0
AADAC_+_151532371.23-P1P2	516	238	486	127
AADAC_-_151531905.23-P1P2	438	181	407	153
AADAC_-_151531939.23-P1P2	380	219	365	137
AADAC_-_151531954.23-P1P2	399	189	563	199
AADAC_-_151531985.23-P1P2	0	0	0	0
AADAC_-_151532317.23-P1P2	0	0	0	0
AADAC_-_151532366.23-P1P2	0	0	0	0
AADAC_-_151532397.23-P1P2	0	0	0	0
AADAT_+_171010904.23-P1P2	888	507	930	430
AADAT_+_171010929.23-P1P2	447	267	515	362
AADAT_+_171011005.23-P1P2	0	0	0	0
AADAT_+_171011279.23-P1P2	0	0	0	0
AADAT_+_171011325.23-P1P2	0	0	0	0
AADAT_+_171011392.23-P1P2	377	217	596	215
AADAT_-_171011321.23-P1P2	405	218	715	193
AADAT_-_171011333.23-P1P2	0	0	0	0
AADAT_-_171011368.23-P1P2	475	235	622	271
AADAT_-_171011381.23-P1P2	7	0	11	0
AAED1_+_99417117.23-P1P2	621	405	847	320
AAED1_+_99417228.23-P1P2	0	0	0	0
AAED1_+_99417233.23-P1P2	0	0	2	9
AAED1_+_99417483.23-P1P2	0	0	0	0
AAED1_+_99417525.23-P1P2	270	126	307	137
AAED1_+_99417589.23-P1P2	382	202	616	206
AAED1_-_99417150.23-P1P2	0	0	0	0
AAED1_-_99417451.23-P1P2	0	0	0	0
AAED1_-_99417574.23-P1P2	525	289	657	201
AAED1_-_99417581.23-P1P2	0	0	0	0
AAGAB_+_67546560.23-P1P2	0	0	0	0
AAGAB_+_67546965.23-P1P2	373	205	418	187
AAGAB_+_67546984.23-P1P2	0	0	0	0
AAGAB_-_67546617.23-P1P2	0	0	0	0
AAGAB_-_67546714.23-P1P2	494	177	412	259
AAGAB_-_67546743.23-P1P2	0	0	0	0
AAGAB_-_67546780.23-P1P2	0	0	0	0
AAGAB_-_67546928.23-P1P2	473	170	342	180
AAGAB_-_67546952.23-P1P2	447	280	688	221
AAGAB_-_67546997.23-P1P2	153	42	193	68
AAK1_+_69870290.23-P1P2	300	246	325	132
AAK1_+_69870701.23-P1P2	706	256	767	233
AAK1_+_69870743.23-P1P2	0	0	0	0
AAK1_-_69870339.23-P1P2	0	0	0	0
AAK1_-_69870541.23-P1P2	444	269	606	215
AAK1_-_69870640.23-P1P2	0	0	0	0
AAK1_-_69870719.23-P1P2	0	0	0	0
AAK1_-_69870759.23-P1P2	0	0	0	0
AAK1_-_69870791.23-P1P2	982	387	1160	306
AAK1_-_69870794.23-P1P2	570	383	762	257
AAMDC_+_77532426.23-P1P2	487	322	573	283
AAMDC_-_77532187.23-P1P2	499	310	550	163
AAMDC_-_77532195.23-P1P2	0	0	0	0
AAMDC_-_77532222.23-P1P2	375	159	525	204
AAMDC_-_77532236.23-P1P2	396	246	444	174
AAMDC_-_77532439.23-P1P2	0	0	0	0
AAMDC_-_77532634.23-P1P2	191	116	160	71
AAMDC_-_77532649.23-P1P2	0	0	0	0
AAMDC_-_77532686.23-P1P2	0	0	0	0
AAMDC_-_77532705.23-P1P2	0	0	0	0
AAMP_+_219134841.23-P1P2	586	230	853	314
AAMP_+_219134851.23-P1P2	581	381	822	394
AAMP_-_219134310.23-P1P2	0	0	0	0
AAMP_-_219134415.23-P1P2	322	109	415	134
AAMP_-_219134418.23-P1P2	0	0	0	0
AAMP_-_219134424.23-P1P2	498	316	557	197
AAMP_-_219134443.23-P1P2	0	0	0	0
AAMP_-_219134449.23-P1P2	0	0	0	0
AAMP_-_219134453.23-P1P2	0	0	0	0
AAMP_-_219134469.23-P1P2	327	227	400	211
AANAT_+_74463710.23-P1P2	0	0	0	0
AANAT_+_74463718.23-P1P2	505	259	553	192
AANAT_+_74463735.23-P1P2	495	260	597	219
AANAT_+_74463793.23-P1P2	0	0	0	0
AANAT_+_74464038.23-P1P2	0	0	0	0
AANAT_+_74464088.23-P1P2	364	230	529	151
AANAT_+_74464143.23-P1P2	0	0	0	0
AANAT_-_74463789.23-P1P2	0	0	0	0
AANAT_-_74464175.23-P1P2	430	291	663	260
AANAT_-_74464185.23-P1P2	335	134	351	93
AAR2_+_34824386.23-P1P2	506	265	515	177
AAR2_+_34824405.23-P1P2	0	0	0	0
AAR2_+_34824485.23-P1P2	0	0	0	0
AAR2_+_34824488.23-P1P2	295	145	382	95
AAR2_+_34824655.23-P1P2	0	0	0	0
AAR2_+_34824681.23-P1P2	492	240	580	277
AAR2_-_34824417.23-P1P2	611	321	667	213
AAR2_-_34824425.23-P1P2	530	325	604	226
AAR2_-_34824434.23-P1P2	0	0	0	0
AAR2_-_34824937.23-P1P2	0	0	0	0
AARD_+_117950477.23-P1P2	654	285	755	335
AARD_+_117950489.23-P1P2	286	164	348	150
AARD_+_117950882.23-P1P2	920	558	775	272
AARD_+_117950890.23-P1P2	409	234	441	198
AARD_+_117950901.23-P1P2	0	0	0	0
AARD_+_117950911.23-P1P2	0	0	0	0
AARD_-_117950494.23-P1P2	417	288	570	159
AARD_-_117950667.23-P1P2	0	0	0	0
AARD_-_117950692.23-P1P2	0	0	0	0
AARD_-_117950728.23-P1P2	0	0	0	0
AARS2_+_44280645.23-P1P2	0	0	0	0
AARS2_+_44280650.23-P1P2	710	403	981	336
AARS2_+_44280670.23-P1P2	0	0	0	0
AARS2_+_44281006.23-P1P2	594	273	608	216
AARS2_+_44281027.23-P1P2	519	207	367	130
AARS2_+_44281044.23-P1P2	702	174	559	148
AARS2_+_44281056.23-P1P2	710	266	857	282
AARS2_-_44280878.23-P1P2	0	0	0	0
AARS2_-_44281001.23-P1P2	0	0	0	0
AARS2_-_44281016.23-P1P2	0	0	0	0
AARSD1_+_41116203.23-P1	1111	591	1394	479
AARSD1_+_41116343.23-P1	0	0	0	0
AARSD1_+_41116412.23-P1	289	164	286	118
AARSD1_+_41116417.23-P1	432	239	530	214
AARSD1_+_41132061.23-P2	1809	1044	2690	942
AARSD1_+_41132078.23-P2	228	102	216	91
AARSD1_-_41116054.23-P1	0	0	0	0
AARSD1_-_41116243.23-P1	489	309	673	225
AARSD1_-_41116425.23-P1	319	157	422	248
AARSD1_-_41116465.23-P1	0	0	0	0
AARSD1_-_41116499.23-P1	0	0	0	0
AARSD1_-_41116508.23-P1	0	0	0	0
AARSD1_-_41131671.23-P2	0	0	0	0
AARSD1_-_41131701.23-P2	0	0	0	0
AARSD1_-_41131712.23-P2	792	343	973	395
AARSD1_-_41131716.23-P2	628	318	684	256
AARSD1_-_41132004.23-P2	0	0	0	0
AARSD1_-_41132022.23-P2	0	0	0	0
AARSD1_-_41132037.23-P2	346	189	786	215
AARSD1_-_41132088.23-P2	2479	1668	3547	1267
AARS_+_70323296.23-P1P2	0	0	0	0
AARS_+_70323318.23-P1P2	300	137	420	137
AARS_+_70323322.23-P1P2	674	271	1025	280
AARS_+_70323353.23-P1P2	140	38	212	56
AARS_+_70323362.23-P1P2	372	191	357	113
AARS_+_70323368.23-P1P2	0	0	0	0
AARS_+_70323376.23-P1P2	0	0	0	0
AARS_-_70322952.23-P1P2	0	0	0	0
AARS_-_70323314.23-P1P2	0	0	0	0
AARS_-_70323332.23-P1P2	342	118	476	121
AASDHPPT_+_105948405.23-P1P2	128	76	181	45
AASDHPPT_+_105948450.23-P1P2	434	167	599	205
AASDHPPT_+_105948470.23-P1P2	0	0	0	0
AASDHPPT_+_105948804.23-P1P2	0	0	0	0
AASDHPPT_+_105948813.23-P1P2	349	248	699	260
AASDHPPT_+_105948816.23-P1P2	0	0	0	0
AASDHPPT_-_105948374.23-P1P2	391	157	413	181
AASDHPPT_-_105948417.23-P1P2	425	267	563	209
AASDHPPT_-_105948422.23-P1P2	0	0	0	0
AASDHPPT_-_105948779.23-P1P2	0	0	0	0
AASDH_+_57253516.23-P1P2	0	0	0	0
AASDH_+_57253570.23-P1P2	896	483	1104	298
AASDH_+_57253636.23-P1P2	0	0	0	0
AASDH_+_57253649.23-P1P2	0	0	0	0
AASDH_-_57253280.23-P1P2	31	63	65	21
AASDH_-_57253356.23-P1P2	490	234	587	249
AASDH_-_57253362.23-P1P2	802	507	1709	404
AASDH_-_57253574.23-P1P2	0	0	0	0
AASDH_-_57253588.23-P1P2	290	156	382	135
AASDH_-_57253646.23-P1P2	0	0	0	0
AASS_+_121784000.23-P1P2	397	195	412	131
AASS_+_121784213.23-P1P2	0	0	0	0
AASS_+_121784219.23-P1P2	514	198	469	127
AASS_+_121784247.23-P1P2	282	136	316	162
AASS_+_121784250.23-P1P2	0	0	0	0
AASS_-_121784091.23-P1P2	0	0	0	0
AASS_-_121784229.23-P1P2	0	0	0	0
AASS_-_121784277.23-P1P2	342	158	428	105
AASS_-_121784313.23-P1P2	0	0	0	0
AASS_-_121784328.23-P1P2	420	285	395	203
AATF_+_35306366.23-P1P2	0	0	0	0
AATF_+_35306650.23-P1P2	0	0	0	0
AATF_-_35306286.23-P1P2	206	136	318	72
AATF_-_35306312.23-P1P2	365	126	433	104
AATF_-_35306320.23-P1P2	0	0	0	0
AATF_-_35306333.23-P1P2	926	567	1116	418
AATF_-_35306340.23-P1P2	405	243	503	194
AATF_-_35306346.23-P1P2	357	153	320	79
AATF_-_35306351.23-P1P2	0	0	0	0
AATF_-_35306747.23-P1P2	0	0	0	0
AATK_+_79139544.23-ENST00000326724.4	0	0	0	0
AATK_+_79139571.23-ENST00000326724.4	426	228	550	236
AATK_+_79139589.23-ENST00000326724.4	594	297	693	247
AATK_+_79139592.23-ENST00000326724.4	579	373	1093	279
AATK_-_79139586.23-ENST00000326724.4	329	104	417	115
AATK_-_79139702.23-ENST00000326724.4	0	0	0	0
AATK_-_79139880.23-ENST00000326724.4	0	0	0	0
AATK_-_79139956.23-ENST00000326724.4	565	330	770	209
AATK_-_79139960.23-ENST00000326724.4	0	0	0	0
AATK_-_79139975.23-ENST00000326724.4	0	0	0	0
ABAT_+_8768492.23-P1	413	220	435	169
ABAT_+_8768526.23-P1	0	0	0	0
ABAT_+_8768542.23-P1	0	0	0	0
ABAT_+_8768682.23-P1	521	307	683	294
ABAT_+_8768874.23-P1	0	0	0	0
ABAT_+_8807437.23-P2	0	0	0	0
ABAT_+_8807445.23-P2	502	235	620	114
ABAT_+_8807450.23-P2	383	303	578	282
ABAT_+_8807464.23-P2	865	336	896	355
ABAT_+_8807492.23-P2	289	237	434	162
ABAT_+_8807600.23-P2	0	0	0	0
ABAT_+_8807610.23-P2	0	0	0	0
ABAT_+_8807696.23-P2	713	514	977	398
ABAT_+_8807706.23-P2	0	0	0	0
ABAT_+_8807798.23-P2	0	0	0	0
ABAT_-_8768466.23-P1	0	0	0	0
ABAT_-_8768504.23-P1	777	340	823	253
ABAT_-_8768523.23-P1	443	217	641	205
ABAT_-_8768530.23-P1	0	0	0	0
ABAT_-_8768533.23-P1	552	168	508	185
ABCA10_+_67224502.23-P1P2	0	0	0	0
ABCA10_+_67224811.23-P1P2	503	283	515	188
ABCA10_+_67224827.23-P1P2	0	0	0	0
ABCA10_+_67224916.23-P1P2	0	0	0	0
ABCA10_+_67224929.23-P1P2	482	259	528	212
ABCA10_-_67224447.23-P1P2	548	263	693	291
ABCA10_-_67224767.23-P1P2	0	0	0	0
ABCA10_-_67224823.23-P1P2	227	89	274	102
ABCA10_-_67224857.23-P1P2	0	0	0	0
ABCA10_-_67224969.23-P1P2	0	0	0	0
ABCA12_+_216002868.23-P1P2	0	0	0	0
ABCA12_+_216002883.23-P1P2	0	0	0	0
ABCA12_+_216002996.23-P1P2	434	170	460	207
ABCA12_+_216003308.23-P1P2	514	343	562	221
ABCA12_+_216003314.23-P1P2	444	232	538	258
ABCA12_+_216003317.23-P1P2	0	0	0	0
ABCA12_+_216003325.23-P1P2	0	0	0	0
ABCA12_+_216003340.23-P1P2	480	239	656	270
ABCA12_-_216002923.23-P1P2	124	44	212	29
ABCA12_-_216003059.23-P1P2	0	0	0	0
ABCA13_+_48211090.23-P1P2	266	186	440	170
ABCA13_+_48211097.23-P1P2	297	150	568	179
ABCA13_+_48211145.23-P1P2	282	188	301	143
ABCA13_+_48211160.23-P1P2	717	312	896	224
ABCA13_+_48211170.23-P1P2	0	0	0	0
ABCA13_-_48211093.23-P1P2	271	175	460	183
ABCA13_-_48211142.23-P1P2	0	0	0	0
ABCA13_-_48211206.23-P1P2	0	0	0	0
ABCA13_-_48211352.23-P1P2	0	0	0	0
ABCA13_-_48211482.23-P1P2	0	0	0	0
ABCA1_+_107689930.23-P1P2	0	0	0	0
ABCA1_+_107689978.23-P1P2	0	0	0	0
ABCA1_+_107690410.23-P1P2	0	0	0	0
ABCA1_-_107689997.23-P1P2	131	91	176	85
ABCA1_-_107690031.23-P1P2	678	416	673	314
ABCA1_-_107690202.23-P1P2	0	0	0	0
ABCA1_-_107690338.23-P1P2	0	0	0	0
ABCA1_-_107690385.23-P1P2	261	169	246	113
ABCA1_-_107690389.23-P1P2	491	201	404	168
ABCA1_-_107690394.23-P1P2	260	139	338	158
ABCA2_+_139922190.23-P1P2	298	183	335	126
ABCA2_+_139922193.23-P1P2	0	0	0	0
ABCA2_+_139922201.23-P1P2	110	64	187	69
ABCA2_+_139922272.23-P1P2	555	319	629	223
ABCA2_+_139922290.23-P1P2	0	0	0	0
ABCA2_+_139922669.23-P1P2	656	257	626	242
ABCA2_-_139922262.23-P1P2	0	0	0	0
ABCA2_-_139922304.23-P1P2	0	0	0	0
ABCA2_-_139922347.23-P1P2	0	0	0	0
ABCA2_-_139922596.23-P1P2	482	284	443	167
ABCA3_+_2390336.23-P1P2	305	157	358	121
ABCA3_+_2390611.23-P1P2	358	160	364	77
ABCA3_+_2390721.23-P1P2	0	0	0	0
ABCA3_-_2390323.23-P1P2	397	226	463	175
ABCA3_-_2390333.23-P1P2	134	51	194	53
ABCA3_-_2390500.23-P1P2	0	0	0	0
ABCA3_-_2390670.23-P1P2	0	0	0	0
ABCA3_-_2390673.23-P1P2	0	0	0	0
ABCA3_-_2390704.23-P1P2	163	94	486	245
ABCA3_-_2390733.23-P1P2	0	0	0	0
ABCA4_+_94586620.23-P1P2	0	0	0	0
ABCA4_+_94586668.23-P1P2	92	39	83	63
ABCA4_+_94586689.23-P1P2	0	0	0	0
ABCA4_-_94586219.23-P1P2	266	100	306	102
ABCA4_-_94586232.23-P1P2	658	326	839	349
ABCA4_-_94586250.23-P1P2	363	226	362	97
ABCA4_-_94586284.23-P1P2	0	0	0	0
ABCA4_-_94586293.23-P1P2	0	0	0	0
ABCA4_-_94586628.23-P1P2	0	0	0	0
ABCA4_-_94586658.23-P1P2	487	281	708	231
ABCA5_+_67322884.23-P1P2	0	0	0	0
ABCA5_+_67323191.23-P1P2	0	0	0	0
ABCA5_+_67323221.23-P1P2	0	0	0	0
ABCA5_-_67322845.23-P1P2	0	0	0	0
ABCA5_-_67322851.23-P1P2	340	166	366	117
ABCA5_-_67322872.23-P1P2	653	324	730	310
ABCA5_-_67322891.23-P1P2	299	232	373	115
ABCA5_-_67323220.23-P1P2	599	188	605	275
ABCA5_-_67323267.23-P1P2	0	0	0	0
ABCA5_-_67323280.23-P1P2	275	152	342	111
ABCA6_+_67137671.23-P1P2	0	0	0	0
ABCA6_+_67137842.23-P1P2	653	382	793	345
ABCA6_+_67138008.23-P1P2	433	185	383	132
ABCA6_+_67138026.23-P1P2	630	400	820	331
ABCA6_+_67138050.23-P1P2	444	265	521	202
ABCA6_+_67138055.23-P1P2	0	0	0	0
ABCA6_-_67137744.23-P1P2	0	0	0	0
ABCA6_-_67137748.23-P1P2	0	0	0	0
ABCA6_-_67137854.23-P1P2	795	338	906	357
ABCA6_-_67137948.23-P1P2	0	0	0	0
ABCA7_+_1040413.23-P1	407	189	555	157
ABCA7_+_1040474.23-P1	0	0	0	0
ABCA7_+_1040513.23-P1	567	238	859	300
ABCA7_+_1040541.23-P1	0	0	0	0
ABCA7_+_1040560.23-P1	0	0	0	0
ABCA7_+_1040577.23-P1	608	311	605	249
ABCA7_+_1041292.23-P2	694	322	489	255
ABCA7_+_1041297.23-P2	442	246	581	206
ABCA7_+_1041311.23-P2	416	263	493	193
ABCA7_+_1041348.23-P2	0	0	0	0
ABCA7_+_1041432.23-P2	0	0	0	0
ABCA7_+_1041489.23-P2	0	0	0	0
ABCA7_+_1041673.23-P2	0	0	0	0
ABCA7_-_1040133.23-P1	277	173	234	102
ABCA7_-_1040209.23-P1	310	127	324	121
ABCA7_-_1040214.23-P1	0	0	0	0
ABCA7_-_1040526.23-P1	0	0	0	0
ABCA7_-_1041459.23-P2	636	295	626	335
ABCA7_-_1041690.23-P2	0	0	0	0
ABCA7_-_1041717.23-P2	611	269	798	269
ABCA8_+_66950951.23-P1P2	0	0	0	0
ABCA8_+_66950959.23-P1P2	793	412	1134	467
ABCA8_+_66951172.23-P1P2	0	0	0	0
ABCA8_+_66951401.23-P1P2	103	33	102	18
ABCA8_-_66951365.23-P1P2	0	0	0	0
ABCA8_-_66951372.23-P1P2	448	172	532	213
ABCA8_-_66951390.23-P1P2	0	0	0	0
ABCA8_-_66951447.23-P1P2	0	0	0	0
ABCA8_-_66951525.23-P1P2	718	328	824	403
ABCA8_-_66951528.23-P1P2	447	220	483	222
ABCA9_+_67056924.23-P1P2	0	0	0	0
ABCA9_+_67056982.23-P1P2	0	0	0	0
ABCA9_+_67057085.23-P1P2	530	349	795	297
ABCA9_-_67056649.23-P1P2	494	213	537	147
ABCA9_-_67056810.23-P1P2	0	0	0	0
ABCA9_-_67056917.23-P1P2	0	0	0	0
ABCA9_-_67056936.23-P1P2	0	0	0	0
ABCA9_-_67057012.23-P1P2	421	180	337	115
ABCA9_-_67057053.23-P1P2	536	257	564	222
ABCA9_-_67057069.23-P1P2	277	188	542	181
ABCB10_+_229694012.23-P1P2	0	0	0	0
ABCB10_+_229694285.23-P1P2	161	79	279	123
ABCB10_+_229694391.23-P1P2	0	0	0	0
ABCB10_+_229694413.23-P1P2	443	165	387	142
ABCB10_-_229694283.23-P1P2	0	0	0	0
ABCB10_-_229694290.23-P1P2	0	0	0	0
ABCB10_-_229694297.23-P1P2	198	117	248	96
ABCB10_-_229694400.23-P1P2	0	0	0	0
ABCB10_-_229694457.23-P1P2	338	205	414	154
ABCB10_-_229694467.23-P1P2	518	273	363	191
ABCB11_+_169887409.23-P1P2	488	308	847	267
ABCB11_+_169887589.23-P1P2	0	0	0	0
ABCB11_+_169887604.23-P1P2	0	0	0	0
ABCB11_+_169887776.23-P1P2	0	0	0	0
ABCB11_+_169887811.23-P1P2	471	251	637	369
ABCB11_+_169887815.23-P1P2	0	0	0	0
ABCB11_-_169887416.23-P1P2	435	208	499	200
ABCB11_-_169887692.23-P1P2	0	0	0	0
ABCB11_-_169887784.23-P1P2	552	274	740	209
ABCB11_-_169887796.23-P1P2	429	243	654	186
ABCB1_+_87342475.23-ENST00000265724.3	0	0	0	0
ABCB1_+_87342641.23-ENST00000265724.3	0	0	0	0
ABCB1_-_87342245.23-ENST00000265724.3	0	0	0	0
ABCB1_-_87342256.23-ENST00000265724.3	403	224	510	195
ABCB1_-_87342302.23-ENST00000265724.3	523	262	695	237
ABCB1_-_87342654.23-ENST00000265724.3	605	328	986	375
ABCB1_-_87342657.23-ENST00000265724.3	428	238	608	289
ABCB1_-_87342674.23-ENST00000265724.3	290	168	432	188
ABCB1_-_87342678.23-ENST00000265724.3	0	0	0	0
ABCB1_-_87342682.23-ENST00000265724.3	0	0	0	0
ABCB4_+_87104635.23-P1P2	0	0	0	0
ABCB4_+_87104755.23-P1P2	0	0	0	0
ABCB4_+_87104897.23-P1P2	0	0	0	0
ABCB4_+_87104933.23-P1P2	602	385	702	349
ABCB4_+_87104939.23-P1P2	647	297	631	342
ABCB4_+_87104948.23-P1P2	0	0	0	0
ABCB4_+_87105008.23-P1P2	340	170	394	128
ABCB4_-_87104608.23-P1P2	260	109	328	120
ABCB4_-_87104975.23-P1P2	420	223	571	177
ABCB4_-_87104991.23-P1P2	0	0	0	0
ABCB5_+_20687051.23-P1P2	292	162	338	151
ABCB5_+_20687204.23-P1P2	0	0	0	0
ABCB5_+_20687218.23-P1P2	199	87	233	66
ABCB5_+_20687242.23-P1P2	516	255	551	158
ABCB5_+_20687409.23-P1P2	150	95	154	55
ABCB5_+_20687450.23-P1P2	0	0	0	0
ABCB5_-_20687157.23-P1P2	0	0	0	0
ABCB5_-_20687194.23-P1P2	0	0	0	0
ABCB5_-_20687236.23-P1P2	0	0	0	0
ABCB5_-_20687396.23-P1P2	407	223	513	154
ABCB6_+_220083287.23-P1P2	0	0	0	0
ABCB6_+_220083500.23-P1P2	469	281	603	195
ABCB6_+_220083584.23-P1P2	0	0	0	0
ABCB6_+_220083613.23-P1P2	0	0	0	0
ABCB6_+_220083669.23-P1P2	0	0	0	0
ABCB6_-_220083181.23-P1P2	556	316	679	230
ABCB6_-_220083194.23-P1P2	163	125	233	106
ABCB6_-_220083298.23-P1P2	0	0	0	0
ABCB6_-_220083468.23-P1P2	428	211	531	162
ABCB6_-_220083604.23-P1P2	674	334	682	323
ABCB7_+_74375695.23-P1P2	0	0	0	0
ABCB7_+_74375720.23-P1P2	0	0	0	0
ABCB7_+_74375885.23-P1P2	357	131	56	18
ABCB7_+_74375896.23-P1P2	0	0	0	0
ABCB7_+_74376070.23-P1P2	405	180	171	41
ABCB7_-_74375871.23-P1P2	0	0	0	0
ABCB7_-_74375964.23-P1P2	227	70	118	40
ABCB7_-_74376019.23-P1P2	825	451	105	26
ABCB7_-_74376036.23-P1P2	0	0	0	0
ABCB7_-_74376044.23-P1P2	265	111	51	19
ABCB8_+_150725531.23-P1P2	0	0	0	0
ABCB8_+_150725592.23-P1P2	0	0	0	0
ABCB8_+_150725958.23-P1P2	0	0	0	0
ABCB8_+_150725965.23-P1P2	458	185	544	169
ABCB8_-_150725551.23-P1P2	125	56	115	45
ABCB8_-_150725580.23-P1P2	1029	501	1200	453
ABCB8_-_150725890.23-P1P2	0	0	0	0
ABCB8_-_150725928.23-P1P2	566	361	618	320
ABCB8_-_150725938.23-P1P2	0	0	0	0
ABCB8_-_150725975.23-P1P2	845	449	1132	359
ABCB9_+_123450501.23-P1	0	0	0	0
ABCB9_+_123450542.23-P1	0	0	0	0
ABCB9_+_123450546.23-P1	0	0	0	0
ABCB9_+_123450566.23-P1	450	257	552	264
ABCB9_+_123450826.23-P1	1260	582	1370	572
ABCB9_+_123450970.23-P1	467	228	597	192
ABCB9_+_123465380.23-P2	0	0	0	0
ABCB9_+_123465415.23-P2	0	0	0	0
ABCB9_+_123465727.23-P2	230	124	284	114
ABCB9_+_123465780.23-P2	0	0	0	0
ABCB9_-_123450530.23-P1	0	0	0	0
ABCB9_-_123450533.23-P1	0	0	0	0
ABCB9_-_123450551.23-P1	0	0	0	0
ABCB9_-_123450999.23-P1	549	232	664	194
ABCB9_-_123465296.23-P2	700	425	791	246
ABCB9_-_123465398.23-P2	0	0	0	0
ABCB9_-_123465422.23-P2	703	339	841	292
ABCB9_-_123465699.23-P2	1062	559	1421	552
ABCB9_-_123465738.23-P2	458	235	525	189
ABCB9_-_123465787.23-P2	595	350	714	300
ABCC10_+_43395315.23-P1P2	135	82	131	47
ABCC10_+_43395533.23-P1P2	0	0	0	0
ABCC10_+_43395536.23-P1P2	0	0	0	0
ABCC10_+_43395660.23-P1P2	0	0	0	0
ABCC10_-_43395326.23-P1P2	0	0	0	0
ABCC10_-_43395330.23-P1P2	295	150	383	106
ABCC10_-_43395343.23-P1P2	350	173	335	170
ABCC10_-_43395719.23-P1P2	0	0	0	0
ABCC10_-_43395891.23-P1P2	476	132	447	114
ABCC10_-_43395984.23-P1P2	379	205	587	233
ABCC11_+_48277846.23-P1	0	0	0	0
ABCC11_+_48278091.23-P1	0	0	0	0
ABCC11_+_48278130.23-P1	314	189	339	213
ABCC11_+_48278163.23-P1	0	0	0	0
ABCC11_+_48281001.23-P2	485	265	601	285
ABCC11_+_48281042.23-P2	94	24	58	36
ABCC11_+_48281160.23-P2	0	0	0	0
ABCC11_+_48281175.23-P2	0	0	0	0
ABCC11_+_48281194.23-P2	0	0	0	0
ABCC11_+_48281284.23-P2	0	0	0	0
ABCC11_+_48281345.23-P2	572	331	714	294
ABCC11_+_48281428.23-P2	569	306	661	316
ABCC11_-_48277852.23-P1	604	426	859	331
ABCC11_-_48278103.23-P1	287	207	446	177
ABCC11_-_48278122.23-P1	490	246	558	207
ABCC11_-_48278125.23-P1	442	230	395	192
ABCC11_-_48278197.23-P1	0	0	0	0
ABCC11_-_48278200.23-P1	0	0	0	0
ABCC11_-_48280980.23-P2	363	207	466	138
ABCC11_-_48281374.23-P2	0	0	0	0
ABCC12_+_48180281.23-ENST00000311303.3	0	0	0	0
ABCC12_+_48180331.23-ENST00000311303.3	0	0	0	0
ABCC12_+_48180353.23-ENST00000311303.3	0	0	0	0
ABCC12_+_48180599.23-ENST00000311303.3	0	0	0	0
ABCC12_+_48180636.23-ENST00000311303.3	861	380	929	355
ABCC12_-_48180314.23-ENST00000311303.3	477	237	361	239
ABCC12_-_48180571.23-ENST00000311303.3	0	0	0	0
ABCC12_-_48180643.23-ENST00000311303.3	837	195	302	135
ABCC12_-_48180648.23-ENST00000311303.3	316	178	470	86
ABCC12_-_48180679.23-ENST00000311303.3	464	244	652	169
ABCC1_+_16043482.23-P1P2	381	225	263	162
ABCC1_+_16043647.23-P1P2	0	0	0	0
ABCC1_+_16043887.23-P1P2	0	0	0	0
ABCC1_+_16043921.23-P1P2	688	174	658	233
ABCC1_+_16043939.23-P1P2	0	0	0	0
ABCC1_-_16043841.23-P1P2	0	0	0	0
ABCC1_-_16043871.23-P1P2	199	123	303	53
ABCC1_-_16043934.23-P1P2	440	227	488	192
ABCC1_-_16043999.23-P1P2	0	0	0	0
ABCC1_-_16044002.23-P1P2	607	246	673	238
ABCC2_+_101542376.23-P1P2	0	0	0	0
ABCC2_+_101542515.23-P1P2	240	94	287	130
ABCC2_+_101542910.23-P1P2	297	123	340	117
ABCC2_+_101542914.23-P1P2	408	213	569	204
ABCC2_+_101542981.23-P1P2	325	128	369	135
ABCC2_-_101542463.23-P1P2	0	0	0	0
ABCC2_-_101542705.23-P1P2	0	0	0	0
ABCC2_-_101542708.23-P1P2	0	0	0	0
ABCC2_-_101542808.23-P1P2	99	71	80	40
ABCC2_-_101542903.23-P1P2	0	0	0	0
ABCC3_+_48712245.23-P1P2	0	0	0	0
ABCC3_+_48712248.23-P1P2	281	179	372	181
ABCC3_+_48712270.23-P1P2	510	284	734	216
ABCC3_+_48712294.23-P1P2	0	0	0	0
ABCC3_+_48712450.23-P1P2	231	113	254	109
ABCC3_+_48712559.23-P1P2	624	313	549	190
ABCC3_+_48712662.23-P1P2	388	160	397	170
ABCC3_+_48712738.23-P1P2	0	0	0	0
ABCC3_-_48712163.23-P1P2	0	0	0	0
ABCC3_-_48712673.23-P1P2	0	0	0	0
ABCC4_+_95953430.23-P1P2	491	270	618	250
ABCC4_+_95953641.23-P1P2	645	335	782	343
ABCC4_+_95953668.23-P1P2	335	215	631	225
ABCC4_+_95953676.23-P1P2	0	0	0	0
ABCC4_+_95953681.23-P1P2	0	0	0	0
ABCC4_+_95953695.23-P1P2	0	0	0	0
ABCC4_-_95953458.23-P1P2	0	0	0	0
ABCC4_-_95953561.23-P1P2	0	0	0	0
ABCC4_-_95953614.23-P1P2	501	303	573	219
ABCC4_-_95953652.23-P1P2	177	66	140	72
ABCC5_+_183735202.23-P1P2	0	0	0	0
ABCC5_+_183735246.23-P1P2	0	0	0	0
ABCC5_+_183735252.23-P1P2	0	0	0	0
ABCC5_+_183735285.23-P1P2	0	0	0	0
ABCC5_+_183735648.23-P1P2	314	178	335	172
ABCC5_+_183735692.23-P1P2	411	226	493	139
ABCC5_-_183735259.23-P1P2	330	148	503	103
ABCC5_-_183735312.23-P1P2	936	468	1493	536
ABCC5_-_183735467.23-P1P2	439	198	335	249
ABCC5_-_183735588.23-P1P2	0	0	0	0
ABCC6_+_16316894.23-ENST00000205557.7	0	0	0	0
ABCC6_+_16316916.23-ENST00000205557.7	50	19	92	21
ABCC6_+_16317287.23-ENST00000205557.7	551	345	744	347
ABCC6_+_16317296.23-ENST00000205557.7	316	197	465	148
ABCC6_-_16316877.23-ENST00000205557.7	0	0	0	0
ABCC6_-_16317049.23-ENST00000205557.7	0	0	0	0
ABCC6_-_16317052.23-ENST00000205557.7	0	0	0	0
ABCC6_-_16317235.23-ENST00000205557.7	445	340	567	205
ABCC6_-_16317247.23-ENST00000205557.7	666	321	799	350
ABCC6_-_16317344.23-ENST00000205557.7	0	0	0	0
ABCC8_+_17497824.23-P1P2	0	0	0	0
ABCC8_+_17497953.23-P1P2	0	0	0	0
ABCC8_+_17498249.23-P1P2	0	0	0	0
ABCC8_+_17498387.23-P1P2	288	203	463	144
ABCC8_+_17498394.23-P1P2	0	0	0	0
ABCC8_-_17497979.23-P1P2	429	258	460	215
ABCC8_-_17497997.23-P1P2	344	234	494	123
ABCC8_-_17498066.23-P1P2	0	0	0	0
ABCC8_-_17498220.23-P1P2	438	240	567	214
ABCC8_-_17498282.23-P1P2	0	0	0	0
ABCC9_+_22093672.23-P1P2	263	115	331	82
ABCC9_+_22093678.23-P1P2	337	191	483	176
ABCC9_+_22093937.23-P1P2	195	132	313	145
ABCC9_+_22093941.23-P1P2	303	148	369	194
ABCC9_+_22094148.23-P1P2	0	0	0	0
ABCC9_+_22094152.23-P1P2	0	0	0	0
ABCC9_+_22094309.23-P1P2	232	131	385	129
ABCC9_-_22093906.23-P1P2	0	0	0	0
ABCC9_-_22094032.23-P1P2	0	0	0	0
ABCC9_-_22094122.23-P1P2	0	0	0	0
ABCD1_+_152990414.23-P1P2	425	359	676	331
ABCD1_+_152990694.23-P1P2	0	0	0	0
ABCD1_+_152990711.23-P1P2	581	349	758	248
ABCD1_-_152990333.23-P1P2	0	0	0	0
ABCD1_-_152990338.23-P1P2	173	69	200	61
ABCD1_-_152990342.23-P1P2	0	0	0	0
ABCD1_-_152990379.23-P1P2	407	131	368	137
ABCD1_-_152990498.23-P1P2	0	0	0	0
ABCD1_-_152990703.23-P1P2	693	354	876	206
ABCD1_-_152990727.23-P1P2	0	0	0	0
ABCD2_+_40013099.23-P1P2	328	129	466	164
ABCD2_+_40013295.23-P1P2	0	0	0	0
ABCD2_+_40013504.23-P1P2	0	0	0	0
ABCD2_+_40013514.23-P1P2	571	280	659	225
ABCD2_+_40013594.23-P1P2	941	410	845	259
ABCD2_-_40013191.23-P1P2	108	50	162	36
ABCD2_-_40013313.23-P1P2	0	0	0	0
ABCD2_-_40013342.23-P1P2	0	0	0	0
ABCD2_-_40013373.23-P1P2	0	0	0	0
ABCD2_-_40013610.23-P1P2	521	227	631	226
ABCD3_+_94884002.23-P1P2	373	243	518	219
ABCD3_+_94884009.23-P1P2	353	161	477	214
ABCD3_+_94884032.23-P1P2	489	299	545	350
ABCD3_+_94884210.23-P1P2	0	0	0	0
ABCD3_+_94884219.23-P1P2	0	0	0	0
ABCD3_+_94884473.23-P1P2	299	194	348	115
ABCD3_-_94883974.23-P1P2	405	159	248	114
ABCD3_-_94884061.23-P1P2	0	0	0	0
ABCD3_-_94884365.23-P1P2	0	0	0	0
ABCD3_-_94884436.23-P1P2	0	0	0	0
ABCD4_+_74769232.23-P1P2	0	0	0	0
ABCD4_+_74769429.23-P1P2	0	0	0	0
ABCD4_+_74769611.23-P1P2	554	228	689	221
ABCD4_+_74769625.23-P1P2	0	0	0	0
ABCD4_+_74769649.23-P1P2	664	355	847	258
ABCD4_-_74769174.23-P1P2	0	0	0	0
ABCD4_-_74769631.23-P1P2	592	261	818	258
ABCD4_-_74769666.23-P1P2	0	0	0	0
ABCD4_-_74769682.23-P1P2	557	343	812	234
ABCD4_-_74769729.23-P1P2	422	157	585	169
ABCE1_+_146019317.23-P1P2	157	107	200	35
ABCE1_+_146019463.23-P1P2	440	165	543	221
ABCE1_+_146019466.23-P1P2	0	0	0	0
ABCE1_+_146019482.23-P1P2	0	0	0	0
ABCE1_+_146019651.23-P1P2	0	0	0	0
ABCE1_+_146019792.23-P1P2	0	0	0	0
ABCE1_+_146019842.23-P1P2	352	181	420	189
ABCE1_-_146019439.23-P1P2	0	0	0	0
ABCE1_-_146019502.23-P1P2	75	15	73	36
ABCE1_-_146019516.23-P1P2	71	10	113	17
ABCF1_+_30539238.23-P1	612	355	974	414
ABCF1_+_30539434.23-P1	0	0	0	0
ABCF1_+_30539469.23-P1	704	324	901	278
ABCF1_+_30539647.23-P1	297	141	442	138
ABCF1_+_30539664.23-P1	0	0	0	0
ABCF1_+_30546312.23-P2	224	192	422	154
ABCF1_+_30546315.23-P2	383	216	534	146
ABCF1_+_30546387.23-P2	0	0	0	0
ABCF1_+_30546397.23-P2	0	0	0	0
ABCF1_+_30546405.23-P2	0	0	0	0
ABCF1_-_30539219.23-P1	0	0	0	0
ABCF1_-_30539232.23-P1	559	266	791	288
ABCF1_-_30539559.23-P1	0	0	0	0
ABCF1_-_30539602.23-P1	741	334	449	163
ABCF1_-_30539728.23-P1	0	0	0	0
ABCF1_-_30546344.23-P2	600	275	776	281
ABCF1_-_30546354.23-P2	640	439	771	300
ABCF1_-_30546366.23-P2	563	227	533	224
ABCF1_-_30546413.23-P2	0	0	0	0
ABCF1_-_30546502.23-P2	0	0	0	0
ABCF2_+_150923872.23-P1P2	440	224	619	198
ABCF2_+_150923902.23-P1P2	82	61	97	45
ABCF2_+_150923936.23-P1P2	0	0	0	0
ABCF2_+_150923959.23-P1P2	0	0	0	0
ABCF2_+_150924059.23-P1P2	0	0	0	0
ABCF2_+_150924236.23-P1P2	226	125	163	65
ABCF2_+_150924287.23-P1P2	0	0	0	0
ABCF2_+_150924296.23-P1P2	0	0	0	0
ABCF2_+_150924331.23-P1P2	0	0	0	0
ABCF2_-_150923882.23-P1P2	395	236	477	189
ABCF3_+_183904140.23-P1P2	0	0	0	0
ABCF3_-_183903980.23-P1P2	497	255	674	186
ABCF3_-_183903991.23-P1P2	544	329	576	199
ABCF3_-_183904021.23-P1P2	122	97	211	71
ABCF3_-_183904044.23-P1P2	0	0	0	0
ABCF3_-_183904344.23-P1P2	0	0	0	0
ABCF3_-_183904356.23-P1P2	229	101	316	110
ABCF3_-_183904380.23-P1P2	321	122	349	81
ABCF3_-_183904399.23-P1P2	0	0	0	0
ABCF3_-_183904495.23-P1P2	0	0	0	0
ABCG1_+_43639503.23-P1P2	0	0	0	0
ABCG1_+_43639544.23-P1P2	604	198	639	195
ABCG1_+_43639681.23-P1P2	37	21	32	5
ABCG1_-_43639282.23-P1P2	778	312	806	321
ABCG1_-_43639541.23-P1P2	318	176	371	157
ABCG1_-_43639554.23-P1P2	0	0	0	0
ABCG1_-_43639626.23-P1P2	162	124	309	68
ABCG1_-_43639644.23-P1P2	0	0	0	0
ABCG1_-_43639647.23-P1P2	0	0	0	0
ABCG1_-_43639652.23-P1P2	0	0	0	0
ABCG2_+_89079727.23-P1P2	0	0	0	0
ABCG2_+_89079755.23-P1P2	0	0	0	0
ABCG2_+_89079974.23-P1P2	265	90	225	92
ABCG2_+_89080025.23-P1P2	592	285	832	244
ABCG2_+_89080044.23-P1P2	48	16	410	18
ABCG2_-_89079568.23-P1P2	0	0	0	0
ABCG2_-_89079599.23-P1P2	0	0	0	0
ABCG2_-_89079947.23-P1P2	0	0	0	0
ABCG2_-_89079989.23-P1P2	740	420	721	360
ABCG2_-_89080000.23-P1P2	10	0	4	4
ABCG4_+_119019794.23-P1P2	380	293	607	315
ABCG4_+_119019855.23-P1P2	516	192	521	206
ABCG4_+_119020113.23-P1P2	0	0	0	0
ABCG4_-_119019755.23-P1P2	0	0	0	0
ABCG4_-_119019776.23-P1P2	0	0	0	0
ABCG4_-_119019784.23-P1P2	502	292	651	223
ABCG4_-_119019798.23-P1P2	357	115	366	154
ABCG4_-_119019811.23-P1P2	228	103	298	134
ABCG4_-_119020171.23-P1P2	0	0	0	0
ABCG4_-_119020232.23-P1P2	0	0	0	0
ABCG5_+_44065447.23-P1P2	455	377	608	183
ABCG5_+_44065537.23-P1P2	0	0	0	0
ABCG5_+_44065669.23-P1P2	0	0	0	0
ABCG5_+_44065862.23-P1P2	0	0	0	0
ABCG5_+_44065865.23-P1P2	233	127	261	129
ABCG5_-_44065428.23-P1P2	494	245	670	218
ABCG5_-_44065433.23-P1P2	482	245	610	192
ABCG5_-_44065438.23-P1P2	0	0	0	0
ABCG5_-_44065586.23-P1P2	0	0	0	0
ABCG5_-_44065840.23-P1P2	322	82	388	121
ABCG8_+_44066166.23-P1P2	434	183	539	226
ABCG8_+_44066180.23-P1P2	510	257	716	247
ABCG8_+_44066240.23-P1P2	0	0	0	0
ABCG8_+_44066323.23-P1P2	286	149	405	99
ABCG8_+_44066333.23-P1P2	501	243	769	251
ABCG8_-_44066172.23-P1P2	859	261	723	251
ABCG8_-_44066199.23-P1P2	0	0	0	0
ABCG8_-_44066213.23-P1P2	0	0	0	0
ABCG8_-_44066292.23-P1P2	0	0	0	0
ABCG8_-_44066373.23-P1P2	0	0	0	0
ABHD10_+_111697851.23-P1P2	440	184	873	192
ABHD10_+_111697939.23-P1P2	0	0	0	0
ABHD10_+_111698093.23-P1P2	658	183	659	227
ABHD10_+_111698102.23-P1P2	0	0	0	0
ABHD10_+_111698117.23-P1P2	0	0	0	0
ABHD10_+_111698316.23-P1P2	513	306	600	117
ABHD10_-_111697877.23-P1P2	353	114	320	165
ABHD10_-_111697911.23-P1P2	0	0	0	0
ABHD10_-_111697914.23-P1P2	337	217	471	159
ABHD10_-_111697938.23-P1P2	0	0	0	0
ABHD11_+_73152640.23-P1P2	0	0	0	0
ABHD11_+_73152656.23-P1P2	452	266	681	219
ABHD11_+_73152963.23-P1P2	492	289	677	309
ABHD11_+_73153163.23-P1P2	0	0	0	0
ABHD11_-_73152688.23-P1P2	387	206	623	200
ABHD11_-_73153052.23-P1P2	0	0	0	0
ABHD11_-_73153080.23-P1P2	0	0	0	0
ABHD11_-_73153094.23-P1P2	264	198	363	176
ABHD11_-_73153115.23-P1P2	0	0	0	0
ABHD11_-_73153135.23-P1P2	423	225	555	180
ABHD12B_+_51339177.23-P1P2	495	222	545	200
ABHD12B_-_51338832.23-P1P2	356	203	252	130
ABHD12B_-_51338864.23-P1P2	456	358	581	195
ABHD12B_-_51338879.23-P1P2	0	0	0	0
ABHD12B_-_51338885.23-P1P2	545	241	592	210
ABHD12B_-_51338895.23-P1P2	0	0	0	0
ABHD12B_-_51338913.23-P1P2	0	0	0	0
ABHD12B_-_51338916.23-P1P2	0	0	0	0
ABHD12B_-_51339227.23-P1P2	80	20	52	49
ABHD12B_-_51339232.23-P1P2	0	0	0	0
ABHD12_+_25371025.23-P1P2	0	0	0	0
ABHD12_+_25371393.23-P1P2	329	180	479	188
ABHD12_+_25371436.23-P1P2	449	201	493	143
ABHD12_-_25371009.23-P1P2	0	0	0	0
ABHD12_-_25371014.23-P1P2	0	0	0	0
ABHD12_-_25371024.23-P1P2	0	0	0	0
ABHD12_-_25371053.23-P1P2	424	166	535	149
ABHD12_-_25371057.23-P1P2	565	335	748	367
ABHD12_-_25371074.23-P1P2	0	0	0	0
ABHD12_-_25371489.23-P1P2	632	392	772	359
ABHD13_+_108870795.23-P1P2	498	218	598	201
ABHD13_+_108870811.23-P1P2	247	138	477	154
ABHD13_+_108871155.23-P1P2	0	0	0	0
ABHD13_+_108871228.23-P1P2	586	334	682	255
ABHD13_+_108871236.23-P1P2	0	0	0	0
ABHD13_-_108870880.23-P1P2	734	368	762	343
ABHD13_-_108870892.23-P1P2	0	0	0	0
ABHD13_-_108870927.23-P1P2	0	0	0	0
ABHD13_-_108871256.23-P1P2	275	127	375	130
ABHD13_-_108871313.23-P1P2	0	0	0	0
ABHD14A_+_52009088.23-P1P2	0	0	0	0
ABHD14A_+_52009119.23-P1P2	0	0	0	0
ABHD14A_+_52009149.23-P1P2	810	518	771	324
ABHD14A_+_52009194.23-P1P2	217	143	237	115
ABHD14A_+_52009199.23-P1P2	0	0	0	0
ABHD14A_+_52009255.23-P1P2	683	323	849	305
ABHD14A_-_52009122.23-P1P2	332	166	419	118
ABHD14A_-_52009154.23-P1P2	0	0	0	0
ABHD14A_-_52009160.23-P1P2	228	160	397	129
ABHD14A_-_52009315.23-P1P2	0	0	0	0
ABHD14B_+_52007815.23-P1	818	463	962	394
ABHD14B_+_52016945.23-P2	665	424	934	386
ABHD14B_+_52017055.23-P2	0	0	0	0
ABHD14B_+_52017325.23-P2	0	0	0	0
ABHD14B_+_52017350.23-P2	583	259	755	240
ABHD14B_+_52017353.23-P2	0	0	0	0
ABHD14B_-_52007690.23-P1	0	0	0	0
ABHD14B_-_52007852.23-P1	0	0	0	0
ABHD14B_-_52007865.23-P1	0	0	0	0
ABHD14B_-_52007985.23-P1	977	520	1134	482
ABHD14B_-_52007995.23-P1	827	364	1217	394
ABHD14B_-_52008010.23-P1	0	0	0	0
ABHD14B_-_52008027.23-P1	830	396	888	391
ABHD14B_-_52008030.23-P1	0	0	0	0
ABHD14B_-_52008040.23-P1	734	527	1157	449
ABHD14B_-_52016935.23-P2	0	0	0	0
ABHD14B_-_52016965.23-P2	563	257	794	349
ABHD14B_-_52017160.23-P2	0	0	0	0
ABHD14B_-_52017383.23-P2	431	184	614	208
ABHD14B_-_52017387.23-P2	0	0	0	0
ABHD15_+_27893596.23-P1P2	0	0	0	0
ABHD15_+_27893970.23-P1P2	0	0	0	0
ABHD15_-_27893577.23-P1P2	524	297	532	218
ABHD15_-_27893616.23-P1P2	0	0	0	0
ABHD15_-_27893641.23-P1P2	82	53	108	67
ABHD15_-_27893654.23-P1P2	448	224	608	226
ABHD15_-_27893937.23-P1P2	0	0	0	0
ABHD15_-_27893964.23-P1P2	0	0	0	0
ABHD15_-_27893980.23-P1P2	400	181	522	119
ABHD15_-_27894008.23-P1P2	247	84	364	98
ABHD16A_+_31670831.23-P1P2	0	0	0	0
ABHD16A_+_31671120.23-P1P2	636	368	772	254
ABHD16A_+_31671138.23-P1P2	579	244	647	286
ABHD16A_-_31670442.23-P1P2	0	0	0	0
ABHD16A_-_31670645.23-P1P2	0	0	0	0
ABHD16A_-_31670650.23-P1P2	0	0	0	0
ABHD16A_-_31670671.23-P1P2	768	535	1076	387
ABHD16A_-_31670675.23-P1P2	0	0	0	0
ABHD16A_-_31670679.23-P1P2	639	273	659	256
ABHD16A_-_31670764.23-P1P2	916	389	842	265
ABHD16B_+_62492825.23-P1P2	239	140	241	130
ABHD16B_+_62492837.23-P1P2	536	297	763	227
ABHD16B_+_62492887.23-P1P2	974	447	990	376
ABHD16B_+_62493200.23-P1P2	0	0	0	0
ABHD16B_+_62493236.23-P1P2	470	193	566	156
ABHD16B_+_62493242.23-P1P2	0	0	0	0
ABHD16B_+_62493291.23-P1P2	0	0	0	0
ABHD16B_-_62492870.23-P1P2	695	283	802	263
ABHD16B_-_62493095.23-P1P2	0	0	0	0
ABHD16B_-_62493298.23-P1P2	0	0	0	0
ABHD17A_+_1885071.23-P1P2	0	0	0	0
ABHD17A_+_1885470.23-P1P2	143	24	217	62
ABHD17A_-_1885045.23-P1P2	762	461	1442	402
ABHD17A_-_1885067.23-P1P2	0	0	0	0
ABHD17A_-_1885076.23-P1P2	523	178	502	223
ABHD17A_-_1885086.23-P1P2	0	0	0	0
ABHD17A_-_1885099.23-P1P2	393	246	618	364
ABHD17A_-_1885105.23-P1P2	0	0	0	0
ABHD17A_-_1885122.23-P1P2	0	0	0	0
ABHD17A_-_1885483.23-P1P2	204	152	275	75
ABHD17B_+_74525655.23-P1P2	678	289	772	373
ABHD17B_+_74525744.23-P1P2	0	0	0	0
ABHD17B_+_74525862.23-P1P2	978	444	1214	416
ABHD17B_+_74526081.23-P1P2	0	0	0	0
ABHD17B_+_74526089.23-P1P2	36	10	53	6
ABHD17B_+_74526100.23-P1P2	0	0	0	0
ABHD17B_-_74525630.23-P1P2	0	0	0	0
ABHD17B_-_74525690.23-P1P2	601	343	733	254
ABHD17B_-_74525704.23-P1P2	490	312	619	314
ABHD17B_-_74526135.23-P1P2	0	0	0	0
ABHD17C_+_80987662.23-P1P2	588	321	920	242
ABHD17C_+_80987691.23-P1P2	0	0	0	0
ABHD17C_+_80987703.23-P1P2	451	204	564	274
ABHD17C_+_80987878.23-P1P2	288	153	368	149
ABHD17C_+_80987887.23-P1P2	173	73	136	55
ABHD17C_+_80988086.23-P1P2	360	234	561	256
ABHD17C_+_80988162.23-P1P2	0	0	0	0
ABHD17C_-_80987718.23-P1P2	0	0	0	0
ABHD17C_-_80988060.23-P1P2	0	0	0	0
ABHD17C_-_80988126.23-P1P2	0	0	0	0
ABHD1_+_27346724.23-P1P2	0	0	0	0
ABHD1_+_27346727.23-P1P2	0	0	0	0
ABHD1_+_27347051.23-P1P2	0	0	0	0
ABHD1_+_27347075.23-P1P2	624	317	973	293
ABHD1_+_27347086.23-P1P2	418	221	429	183
ABHD1_+_27347095.23-P1P2	473	263	472	170
ABHD1_+_27347132.23-P1P2	398	297	695	247
ABHD1_-_27346733.23-P1P2	755	314	940	304
ABHD1_-_27346736.23-P1P2	0	0	0	0
ABHD1_-_27347069.23-P1P2	0	0	0	0
ABHD2_+_89631693.23-P1P2	336	254	490	158
ABHD2_+_89632075.23-P1P2	447	239	476	183
ABHD2_+_89632196.23-P1P2	0	0	0	0
ABHD2_-_89631662.23-P1P2	0	0	0	0
ABHD2_-_89631738.23-P1P2	485	319	863	226
ABHD2_-_89631760.23-P1P2	310	131	348	137
ABHD2_-_89631921.23-P1P2	0	0	0	0
ABHD2_-_89631993.23-P1P2	0	0	0	0
ABHD2_-_89632047.23-P1P2	0	0	0	0
ABHD2_-_89632154.23-P1P2	402	271	579	231
ABHD3_+_19284354.23-P1P2	582	268	521	174
ABHD3_+_19284534.23-P1P2	413	291	721	191
ABHD3_+_19284717.23-P1P2	559	294	598	247
ABHD3_+_19284728.23-P1P2	588	351	864	228
ABHD3_-_19284369.23-P1P2	0	0	0	0
ABHD3_-_19284492.23-P1P2	0	0	0	0
ABHD3_-_19284521.23-P1P2	0	0	0	0
ABHD3_-_19284683.23-P1P2	0	0	0	0
ABHD3_-_19284708.23-P1P2	0	0	0	0
ABHD3_-_19284770.23-P1P2	309	143	300	140
ABHD4_+_23067144.23-P1P2	0	0	0	0
ABHD4_+_23067433.23-P1P2	0	0	0	0
ABHD4_+_23067458.23-P1P2	0	0	0	0
ABHD4_+_23067515.23-P1P2	394	288	497	218
ABHD4_+_23067613.23-P1P2	419	227	597	194
ABHD4_-_23067199.23-P1P2	578	344	663	227
ABHD4_-_23067580.23-P1P2	0	0	0	0
ABHD4_-_23067583.23-P1P2	0	0	0	0
ABHD4_-_23067625.23-P1P2	388	158	404	90
ABHD4_-_23067680.23-P1P2	577	279	648	263
ABHD5_+_43732395.23-P1P2	434	184	349	154
ABHD5_+_43732435.23-P1P2	0	0	0	0
ABHD5_+_43732515.23-P1P2	0	0	0	0
ABHD5_+_43732521.23-P1P2	200	70	173	58
ABHD5_+_43732806.23-P1P2	331	163	320	151
ABHD5_+_43732860.23-P1P2	0	0	0	0
ABHD5_-_43732422.23-P1P2	615	287	607	208
ABHD5_-_43732446.23-P1P2	0	0	0	0
ABHD5_-_43732464.23-P1P2	347	251	453	170
ABHD5_-_43732886.23-P1P2	0	0	0	0
ABHD6_+_58223718.23-P1P2	344	153	315	132
ABHD6_+_58223924.23-P1P2	0	0	0	0
ABHD6_+_58223966.23-P1P2	266	136	264	115
ABHD6_+_58223976.23-P1P2	0	0	0	0
ABHD6_+_58223988.23-P1P2	0	0	0	0
ABHD6_-_58223553.23-P1P2	273	186	449	224
ABHD6_-_58223594.23-P1P2	518	246	704	240
ABHD6_-_58223751.23-P1P2	0	0	0	0
ABHD6_-_58223761.23-P1P2	0	0	0	0
ABHD6_-_58223914.23-P1P2	559	392	900	392
ABHD8_+_17413753.23-P1P2	85	5	94	11
ABHD8_+_17413810.23-P1P2	0	0	0	0
ABHD8_+_17413933.23-P1P2	0	0	0	0
ABHD8_+_17414242.23-P1P2	0	0	0	0
ABHD8_-_17413788.23-P1P2	380	196	420	203
ABHD8_-_17413792.23-P1P2	0	0	0	0
ABHD8_-_17413858.23-P1P2	0	0	0	0
ABHD8_-_17414169.23-P1P2	548	344	705	252
ABHD8_-_17414173.23-P1P2	282	119	265	110
ABHD8_-_17414201.23-P1P2	249	160	225	90
ABI1_+_27149446.23-P1P2	489	261	762	210
ABI1_+_27149474.23-P1P2	519	307	598	277
ABI1_+_27149511.23-P1P2	0	0	0	0
ABI1_+_27149704.23-P1P2	0	0	0	0
ABI1_+_27149800.23-P1P2	423	263	571	230
ABI1_+_27149865.23-P1P2	0	0	0	0
ABI1_-_27149345.23-P1P2	0	0	0	0
ABI1_-_27149590.23-P1P2	0	0	0	0
ABI1_-_27149837.23-P1P2	417	195	551	217
ABI1_-_27149855.23-P1P2	388	131	293	147
ABI2_+_204193030.23-P1P2	565	272	746	272
ABI2_+_204193039.23-P1P2	0	0	0	0
ABI2_+_204193043.23-P1P2	0	0	0	0
ABI2_+_204193079.23-P1P2	386	190	379	164
ABI2_+_204193085.23-P1P2	0	0	0	0
ABI2_+_204193116.23-P1P2	0	0	0	0
ABI2_+_204193458.23-P1P2	594	367	766	307
ABI2_-_204193048.23-P1P2	0	0	0	0
ABI2_-_204193058.23-P1P2	297	149	327	139
ABI2_-_204193288.23-P1P2	263	100	274	78
ABI3BP_+_100711811.23-P1P2	0	0	0	0
ABI3BP_+_100712193.23-P1P2	0	0	0	0
ABI3BP_+_100712238.23-P1P2	194	86	236	163
ABI3BP_+_100712278.23-P1P2	0	0	0	0
ABI3BP_+_100712307.23-P1P2	404	200	558	146
ABI3BP_-_100712220.23-P1P2	479	245	797	253
ABI3BP_-_100712267.23-P1P2	655	280	748	267
ABI3BP_-_100712283.23-P1P2	0	0	0	0
ABI3BP_-_100712320.23-P1P2	588	357	742	316
ABI3BP_-_100712323.23-P1P2	0	0	0	0
ABI3_+_47287730.23-P1P2	0	0	0	0
ABI3_+_47287798.23-P1P2	712	362	895	327
ABI3_+_47288056.23-P1P2	0	0	0	0
ABI3_+_47288122.23-P1P2	750	401	1099	450
ABI3_+_47288159.23-P1P2	377	182	488	173
ABI3_+_47288453.23-P1P2	0	0	0	0
ABI3_+_47288474.23-P1P2	0	0	0	0
ABI3_+_47288486.23-P1P2	0	0	0	0
ABI3_+_47288524.23-P1P2	389	192	497	230
ABI3_-_47288028.23-P1P2	289	130	429	147
ABL1_+_133589362.23-ENST00000372348.2	0	0	0	0
ABL1_+_133589617.23-ENST00000372348.2	420	207	614	151
ABL1_+_133589629.23-ENST00000372348.2	343	204	522	212
ABL1_+_133589636.23-ENST00000372348.2	336	198	425	223
ABL1_+_133589652.23-ENST00000372348.2	0	0	0	0
ABL1_-_133589216.23-ENST00000372348.2	0	0	0	0
ABL1_-_133589228.23-ENST00000372348.2	436	194	392	160
ABL1_-_133589268.23-ENST00000372348.2	501	296	479	216
ABL1_-_133589272.23-ENST00000372348.2	0	0	0	0
ABL1_-_133589804.23-ENST00000372348.2	0	0	0	0
ABL2_+_179111875.23-P1	0	0	0	0
ABL2_+_179111908.23-P1	0	0	0	0
ABL2_+_179112036.23-P1	0	0	0	0
ABL2_+_179112061.23-P1	0	0	0	0
ABL2_+_179112138.23-P1	0	0	0	0
ABL2_+_179112168.23-P1	672	333	841	325
ABL2_+_179112186.23-P1	320	103	394	147
ABL2_+_179198340.23-P2	531	301	851	270
ABL2_+_179198398.23-P2	349	212	495	175
ABL2_+_179198527.23-P2	0	0	0	0
ABL2_+_179198561.23-P2	0	0	0	0
ABL2_+_179198565.23-P2	275	205	426	259
ABL2_+_179198736.23-P2	0	0	0	0
ABL2_+_179198740.23-P2	487	292	693	151
ABL2_+_179198799.23-P2	0	0	0	0
ABL2_-_179112151.23-P1	282	128	417	142
ABL2_-_179112154.23-P1	69	33	75	37
ABL2_-_179112158.23-P1	311	196	427	182
ABL2_-_179198654.23-P2	0	0	0	0
ABL2_-_179198834.23-P2	540	313	765	287
ABLIM1_+_116417743.23-ENST00000277895.5	822	486	1169	462
ABLIM1_+_116417800.23-ENST00000277895.5	0	0	0	0
ABLIM1_+_116417821.23-ENST00000277895.5	0	0	0	0
ABLIM1_+_116417829.23-ENST00000277895.5	196	106	168	112
ABLIM1_+_116417833.23-ENST00000277895.5	0	0	0	0
ABLIM1_+_116418018.23-ENST00000277895.5	478	253	611	221
ABLIM1_-_116417795.23-ENST00000277895.5	327	204	452	168
ABLIM1_-_116417810.23-ENST00000277895.5	399	251	512	189
ABLIM1_-_116417816.23-ENST00000277895.5	0	0	0	0
ABLIM1_-_116417819.23-ENST00000277895.5	0	0	0	0
ABLIM2_+_8160016.23-P1P2	546	221	569	217
ABLIM2_+_8160086.23-P1P2	0	0	0	0
ABLIM2_+_8160141.23-P1P2	343	161	401	104
ABLIM2_+_8160204.23-P1P2	375	94	381	173
ABLIM2_+_8160328.23-P1P2	0	0	0	0
ABLIM2_+_8160487.23-P1P2	0	0	0	0
ABLIM2_+_8160523.23-P1P2	146	68	191	36
ABLIM2_-_8160138.23-P1P2	348	156	390	212
ABLIM2_-_8160157.23-P1P2	0	0	0	0
ABLIM2_-_8160471.23-P1P2	0	0	0	0
ABLIM3_+_148521081.23-P1P2	0	0	0	0
ABLIM3_+_148521102.23-P1P2	306	107	318	139
ABLIM3_+_148521122.23-P1P2	0	0	0	0
ABLIM3_+_148521137.23-P1P2	0	0	0	0
ABLIM3_+_148521279.23-P1P2	0	0	0	0
ABLIM3_+_148521297.23-P1P2	0	0	0	0
ABLIM3_+_148521451.23-P1P2	327	127	434	171
ABLIM3_-_148521229.23-P1P2	384	239	633	188
ABLIM3_-_148521482.23-P1P2	834	423	981	383
ABLIM3_-_148521503.23-P1P2	331	155	424	178
ABO_+_136130684.23-P2	0	0	0	0
ABO_+_136150190.23-P1	694	263	878	384
ABO_+_136150541.23-P1	0	0	0	0
ABO_+_136150587.23-P1	0	0	0	0
ABO_+_136150601.23-P1	713	349	968	348
ABO_-_136130683.23-P2	0	0	0	0
ABO_-_136130692.23-P2	502	308	662	204
ABO_-_136130896.23-P2	0	0	0	0
ABO_-_136130899.23-P2	0	0	0	0
ABO_-_136130921.23-P2	493	213	584	227
ABO_-_136130928.23-P2	0	0	0	0
ABO_-_136130955.23-P2	191	165	360	79
ABO_-_136130959.23-P2	84	32	92	42
ABO_-_136130966.23-P2	455	223	578	215
ABO_-_136150162.23-P1	0	0	0	0
ABO_-_136150207.23-P1	0	0	0	0
ABO_-_136150219.23-P1	398	177	453	183
ABO_-_136150446.23-P1	0	0	0	0
ABO_-_136150600.23-P1	817	415	1067	422
ABO_-_136150606.23-P1	621	332	806	374
ABRACL_+_139349873.23-P1P2	0	0	0	0
ABRACL_+_139349876.23-P1P2	776	385	813	331
ABRACL_+_139349879.23-P1P2	741	418	964	331
ABRACL_+_139349931.23-P1P2	495	325	609	280
ABRACL_+_139350209.23-P1P2	515	273	659	355
ABRACL_+_139350231.23-P1P2	0	0	0	0
ABRACL_-_139350061.23-P1P2	0	0	0	0
ABRACL_-_139350119.23-P1P2	716	309	670	312
ABRACL_-_139350292.23-P1P2	0	0	0	0
ABRACL_-_139350417.23-P1P2	0	0	0	0
ABRA_+_107782019.23-P1P2	447	311	484	211
ABRA_+_107782028.23-P1P2	0	0	0	0
ABRA_+_107782269.23-P1P2	0	0	0	0
ABRA_+_107782392.23-P1P2	226	130	321	123
ABRA_+_107782399.23-P1P2	779	311	800	420
ABRA_+_107782407.23-P1P2	0	0	0	0
ABRA_+_107782422.23-P1P2	405	274	667	186
ABRA_-_107782347.23-P1P2	0	0	0	0
ABRA_-_107782350.23-P1P2	302	265	501	148
ABRA_-_107782371.23-P1P2	0	0	0	0
ABR_+_1082842.23-P1P2	553	302	793	225
ABR_+_1082862.23-P1P2	70	60	91	34
ABR_+_1082896.23-P1P2	0	0	0	0
ABR_+_1083212.23-P1P2	0	0	0	0
ABR_+_1083246.23-P1P2	0	0	0	0
ABR_+_1083266.23-P1P2	289	168	373	141
ABR_-_1082914.23-P1P2	0	0	0	0
ABR_-_1083030.23-P1P2	0	0	0	0
ABR_-_1083256.23-P1P2	173	124	223	137
ABR_-_1083263.23-P1P2	665	431	830	304
ABT1_+_26597184.23-P1P2	391	215	557	145
ABT1_+_26597384.23-P1P2	0	0	0	0
ABT1_+_26597401.23-P1P2	0	0	0	0
ABT1_+_26597412.23-P1P2	456	285	658	283
ABT1_-_26597183.23-P1P2	0	0	0	0
ABT1_-_26597263.23-P1P2	568	215	724	245
ABT1_-_26597427.23-P1P2	391	187	501	169
ABT1_-_26597485.23-P1P2	0	0	0	0
ABT1_-_26597617.23-P1P2	235	167	431	115
ABT1_-_26597649.23-P1P2	0	0	0	0
ABTB1_+_127391808.23-P1P2	361	134	439	235
ABTB1_+_127391828.23-P1P2	363	227	469	117
ABTB1_+_127391831.23-P1P2	321	247	497	148
ABTB1_+_127391861.23-P1P2	0	0	0	0
ABTB1_+_127392211.23-P1P2	0	0	0	0
ABTB1_+_127392221.23-P1P2	687	418	921	352
ABTB1_-_127391845.23-P1P2	0	0	0	0
ABTB1_-_127392172.23-P1P2	0	0	0	0
ABTB1_-_127392198.23-P1P2	147	66	365	82
ABTB1_-_127392210.23-P1P2	0	0	0	0
ABTB2_+_34379321.23-P1P2	0	0	0	0
ABTB2_+_34379353.23-P1P2	0	0	0	0
ABTB2_-_34379074.23-P1P2	459	219	665	188
ABTB2_-_34379083.23-P1P2	0	0	0	0
ABTB2_-_34379146.23-P1P2	472	270	768	298
ABTB2_-_34379166.23-P1P2	0	0	0	0
ABTB2_-_34379310.23-P1P2	636	314	655	242
ABTB2_-_34379384.23-P1P2	0	0	0	0
ABTB2_-_34379465.23-P1P2	732	335	902	352
ABTB2_-_34379521.23-P1P2	380	243	608	232
ACAA1_+_38178110.23-P1P2	0	0	0	0
ACAA1_+_38178133.23-P1P2	0	0	0	0
ACAA1_+_38178488.23-P1P2	523	312	469	149
ACAA1_+_38178517.23-P1P2	294	157	379	155
ACAA1_+_38178570.23-P1P2	438	244	468	129
ACAA1_-_38178165.23-P1P2	0	0	0	0
ACAA1_-_38178168.23-P1P2	350	192	510	215
ACAA1_-_38178171.23-P1P2	0	0	0	0
ACAA1_-_38178499.23-P1P2	0	0	0	0
ACAA1_-_38178575.23-P1P2	579	298	821	261
ACAA2_+_47339402.23-P1P2	0	0	0	0
ACAA2_+_47339407.23-P1P2	0	0	0	0
ACAA2_+_47339850.23-P1P2	659	453	862	394
ACAA2_-_47339441.23-P1P2	0	0	0	0
ACAA2_-_47339449.23-P1P2	517	179	560	196
ACAA2_-_47339655.23-P1P2	0	0	0	0
ACAA2_-_47339855.23-P1P2	358	256	365	168
ACAA2_-_47339858.23-P1P2	684	277	650	224
ACAA2_-_47339876.23-P1P2	513	285	751	261
ACAA2_-_47339894.23-P1P2	0	0	0	0
ACACA_+_35715534.23-P1P2	361	249	675	185
ACACA_+_35715655.23-P1P2	539	247	227	96
ACACA_+_35715673.23-P1P2	0	0	0	0
ACACA_+_35715687.23-P1P2	0	0	0	0
ACACA_-_35715615.23-P1P2	0	0	0	0
ACACA_-_35715847.23-P1P2	612	233	605	214
ACACA_-_35715962.23-P1P2	0	0	0	0
ACACA_-_35715992.23-P1P2	636	312	925	348
ACACA_-_35716002.23-P1P2	501	227	732	278
ACACA_-_35716041.23-P1P2	0	0	0	0
ACACB_+_109569160.23-P1	459	185	649	156
ACACB_+_109569170.23-P1	370	203	624	189
ACACB_+_109569423.23-P1	0	0	0	0
ACACB_+_109569572.23-P1	0	0	0	0
ACACB_+_109592523.23-P2	0	0	0	0
ACACB_+_109592546.23-P2	0	0	0	0
ACACB_+_109592574.23-P2	752	378	815	306
ACACB_+_109592577.23-P2	0	0	0	0
ACACB_+_109592655.23-P2	517	129	521	193
ACACB_+_109592908.23-P2	503	296	630	212
ACACB_-_109569178.23-P1	488	201	536	262
ACACB_-_109569213.23-P1	0	0	0	0
ACACB_-_109569231.23-P1	392	211	386	121
ACACB_-_109569253.23-P1	0	0	0	0
ACACB_-_109569626.23-P1	0	0	0	0
ACACB_-_109569639.23-P1	623	425	578	271
ACACB_-_109592496.23-P2	493	228	705	179
ACACB_-_109592519.23-P2	586	218	551	238
ACACB_-_109592529.23-P2	0	0	0	0
ACACB_-_109592941.23-P2	0	0	0	0
ACAD10_+_112123853.23-P1P2	0	0	0	0
ACAD10_+_112123992.23-P1P2	0	0	0	0
ACAD10_+_112124115.23-P1P2	368	113	401	105
ACAD10_-_112123838.23-P1P2	0	0	0	0
ACAD10_-_112123885.23-P1P2	0	0	0	0
ACAD10_-_112123894.23-P1P2	363	210	494	147
ACAD10_-_112123907.23-P1P2	250	191	325	135
ACAD10_-_112123925.23-P1P2	565	333	737	212
ACAD10_-_112124129.23-P1P2	0	0	0	0
ACAD10_-_112124210.23-P1P2	370	153	330	88
ACAD11_+_132378245.23-P1P2	0	0	0	0
ACAD11_+_132378251.23-P1P2	0	0	0	0
ACAD11_+_132378312.23-P1P2	700	340	887	326
ACAD11_+_132378627.23-P1P2	0	0	0	0
ACAD11_+_132379379.23-P1P2	552	256	637	252
ACAD11_-_132378357.23-P1P2	0	0	0	0
ACAD11_-_132378588.23-P1P2	0	0	0	0
ACAD11_-_132378623.23-P1P2	166	90	256	97
ACAD11_-_132378633.23-P1P2	614	329	807	308
ACAD11_-_132379444.23-P1P2	223	100	263	80
ACAD8_+_134123511.23-P1P2	511	233	638	184
ACAD8_+_134123936.23-P1P2	0	0	0	0
ACAD8_-_134123445.23-P1P2	0	0	0	0
ACAD8_-_134123448.23-P1P2	678	354	931	283
ACAD8_-_134123455.23-P1P2	528	204	607	223
ACAD8_-_134123480.23-P1P2	0	0	0	0
ACAD8_-_134123488.23-P1P2	0	0	0	0
ACAD8_-_134123502.23-P1P2	534	298	614	251
ACAD8_-_134123507.23-P1P2	718	286	869	252
ACAD8_-_134123648.23-P1P2	0	0	0	0
ACAD9_+_128598584.23-P1P2	0	0	0	0
ACAD9_+_128598604.23-P1P2	605	346	662	242
ACAD9_+_128598694.23-P1P2	0	0	0	0
ACAD9_+_128598781.23-P1P2	0	0	0	0
ACAD9_-_128598499.23-P1P2	306	143	229	84
ACAD9_-_128598508.23-P1P2	554	243	519	265
ACAD9_-_128598528.23-P1P2	514	290	502	214
ACAD9_-_128598541.23-P1P2	458	246	440	184
ACAD9_-_128598801.23-P1P2	0	0	0	0
ACAD9_-_128598823.23-P1P2	0	0	0	0
ACADL_+_211089708.23-P1P2	0	0	0	0
ACADL_+_211089722.23-P1P2	394	119	337	67
ACADL_+_211090089.23-P1P2	0	0	0	0
ACADL_-_211089616.23-P1P2	0	0	0	0
ACADL_-_211089695.23-P1P2	655	273	685	221
ACADL_-_211090002.23-P1P2	0	0	0	0
ACADL_-_211090030.23-P1P2	449	127	441	126
ACADL_-_211090048.23-P1P2	386	178	441	160
ACADL_-_211090061.23-P1P2	0	0	0	0
ACADL_-_211090095.23-P1P2	612	392	904	407
ACADM_+_76190107.23-P1P2	595	287	690	252
ACADM_+_76190432.23-P1P2	348	250	443	186
ACADM_+_76190695.23-P1P2	356	148	449	175
ACADM_+_76190716.23-P1P2	0	0	0	0
ACADM_+_76190816.23-P1P2	0	0	0	0
ACADM_-_76190463.23-P1P2	0	0	0	0
ACADM_-_76190475.23-P1P2	332	112	302	134
ACADM_-_76190620.23-P1P2	0	0	0	0
ACADM_-_76190633.23-P1P2	563	282	706	208
ACADM_-_76190671.23-P1P2	0	0	0	0
ACADSB_+_124768533.23-P1P2	0	0	0	0
ACADSB_+_124768710.23-P1P2	0	0	0	0
ACADSB_+_124768874.23-P1P2	397	209	528	242
ACADSB_+_124768891.23-P1P2	397	237	537	170
ACADSB_+_124768894.23-P1P2	0	0	0	0
ACADSB_+_124768941.23-P1P2	465	195	701	206
ACADSB_+_124768944.23-P1P2	263	107	419	171
ACADSB_+_124768952.23-P1P2	0	0	0	0
ACADSB_-_124768497.23-P1P2	0	0	0	0
ACADSB_-_124768552.23-P1P2	889	568	1085	482
ACADS_+_121163619.23-P1P2	0	0	0	0
ACADS_+_121163685.23-P1P2	968	431	933	363
ACADS_+_121163695.23-P1P2	0	0	0	0
ACADS_+_121163865.23-P1P2	0	0	0	0
ACADS_+_121164027.23-P1P2	0	0	0	0
ACADS_+_121164090.23-P1P2	573	361	487	302
ACADS_-_121163653.23-P1P2	493	238	696	310
ACADS_-_121163657.23-P1P2	513	331	465	184
ACADS_-_121163671.23-P1P2	835	360	840	328
ACADS_-_121163758.23-P1P2	0	0	0	0
ACADVL_+_7123231.23-P1P2	0	0	0	0
ACADVL_+_7123718.23-P1P2	0	0	0	0
ACADVL_-_7123221.23-P1P2	259	102	454	96
ACADVL_-_7123242.23-P1P2	0	0	0	0
ACADVL_-_7123283.23-P1P2	639	245	767	294
ACADVL_-_7123300.23-P1P2	0	0	0	0
ACADVL_-_7123392.23-P1P2	0	0	0	0
ACADVL_-_7123639.23-P1P2	456	268	469	172
ACADVL_-_7123665.23-P1P2	356	223	427	130
ACADVL_-_7123677.23-P1P2	561	288	662	233
ACAN_+_89346671.23-P1P2	0	0	0	0
ACAN_+_89347050.23-P1P2	0	0	0	0
ACAN_+_89347054.23-P1P2	0	0	0	0
ACAN_+_89347058.23-P1P2	0	0	0	0
ACAN_+_89347139.23-P1P2	47	37	35	24
ACAN_+_89347148.23-P1P2	178	92	229	92
ACAN_+_89347151.23-P1P2	190	83	316	111
ACAN_-_89346701.23-P1P2	296	155	359	143
ACAN_-_89346738.23-P1P2	0	0	0	0
ACAN_-_89347101.23-P1P2	547	347	733	312
ACAP1_+_7239854.23-P1P2	337	147	411	143
ACAP1_+_7239897.23-P1P2	0	0	0	0
ACAP1_+_7239925.23-P1P2	0	0	0	0
ACAP1_+_7239956.23-P1P2	484	254	331	122
ACAP1_+_7240302.23-P1P2	0	0	0	0
ACAP1_+_7240320.23-P1P2	246	152	416	108
ACAP1_-_7239866.23-P1P2	554	197	702	155
ACAP1_-_7240198.23-P1P2	0	0	0	0
ACAP1_-_7240242.23-P1P2	388	234	707	244
ACAP1_-_7240264.23-P1P2	0	0	0	0
ACAP2_+_195163325.23-P1P2	0	0	0	0
ACAP2_+_195163701.23-P1P2	0	0	0	0
ACAP2_+_195163707.23-P1P2	617	334	649	295
ACAP2_-_195163292.23-P1P2	0	0	0	0
ACAP2_-_195163352.23-P1P2	401	186	353	145
ACAP2_-_195163362.23-P1P2	420	220	482	226
ACAP2_-_195163382.23-P1P2	0	0	0	0
ACAP2_-_195163395.23-P1P2	211	90	333	59
ACAP2_-_195163655.23-P1P2	635	343	798	317
ACAP2_-_195163749.23-P1P2	0	0	0	0
ACAP3_+_1242907.23-P1P2	0	0	0	0
ACAP3_+_1243258.23-P1P2	836	389	1183	409
ACAP3_+_1243301.23-P1P2	0	0	0	0
ACAP3_+_1243337.23-P1P2	438	214	443	228
ACAP3_-_1242824.23-P1P2	0	0	0	0
ACAP3_-_1242913.23-P1P2	0	0	0	0
ACAP3_-_1243095.23-P1P2	779	322	1068	346
ACAP3_-_1243221.23-P1P2	4	0	23	3
ACAP3_-_1243228.23-P1P2	0	0	0	0
ACAP3_-_1243235.23-P1P2	273	161	309	142
ACAT1_+_107992288.23-P1P2	162	100	188	106
ACAT1_+_107992310.23-P1P2	656	390	766	311
ACAT1_+_107992321.23-P1P2	329	235	536	164
ACAT1_+_107992690.23-P1P2	0	0	0	0
ACAT1_+_107992693.23-P1P2	0	0	0	0
ACAT1_-_107992307.23-P1P2	0	0	0	0
ACAT1_-_107992336.23-P1P2	0	0	0	0
ACAT1_-_107992364.23-P1P2	347	152	372	173
ACAT1_-_107992702.23-P1P2	0	0	0	0
ACAT1_-_107992733.23-P1P2	605	256	578	217
ACAT2_+_160183137.23-P1P2	0	0	0	0
ACAT2_+_160183421.23-P1P2	0	0	0	0
ACAT2_+_160183436.23-P1P2	27	27	53	31
ACAT2_+_160183505.23-P1P2	320	167	486	196
ACAT2_-_160183042.23-P1P2	0	0	0	0
ACAT2_-_160183054.23-P1P2	472	254	575	205
ACAT2_-_160183095.23-P1P2	207	112	235	73
ACAT2_-_160183174.23-P1P2	901	333	1150	329
ACAT2_-_160183545.23-P1P2	0	0	0	0
ACAT2_-_160183588.23-P1P2	0	0	0	0
ACBD3_+_226374329.23-P1P2	182	108	204	85
ACBD3_+_226374366.23-P1P2	320	168	411	149
ACBD3_-_226373901.23-P1P2	0	0	0	0
ACBD3_-_226373955.23-P1P2	0	0	0	0
ACBD3_-_226373992.23-P1P2	547	306	677	276
ACBD3_-_226373998.23-P1P2	0	0	0	0
ACBD3_-_226374023.23-P1P2	0	0	0	0
ACBD3_-_226374064.23-P1P2	0	0	0	0
ACBD3_-_226374403.23-P1P2	306	212	431	160
ACBD3_-_226374411.23-P1P2	249	214	457	142
ACBD4_+_43210021.23-P2	415	296	612	157
ACBD4_+_43210042.23-P2	565	273	601	221
ACBD4_+_43210060.23-P2	159	100	149	18
ACBD4_+_43210408.23-P2	176	183	390	92
ACBD4_+_43210421.23-P2	0	0	0	0
ACBD4_+_43213044.23-P1	0	0	0	0
ACBD4_+_43213087.23-P1	753	407	1057	436
ACBD4_+_43213412.23-P1	457	199	501	119
ACBD4_-_43210055.23-P2	656	364	947	391
ACBD4_-_43210342.23-P2	0	0	0	0
ACBD4_-_43210377.23-P2	0	0	0	0
ACBD4_-_43210416.23-P2	0	0	0	0
ACBD4_-_43210458.23-P2	0	0	0	0
ACBD4_-_43213050.23-P1	709	280	794	275
ACBD4_-_43213072.23-P1	452	160	591	241
ACBD4_-_43213075.23-P1	373	129	435	151
ACBD4_-_43213105.23-P1	0	0	0	0
ACBD4_-_43213242.23-P1	0	0	0	0
ACBD4_-_43213460.23-P1	0	0	0	0
ACBD4_-_43213499.23-P1	0	0	0	0
ACBD5_+_27529127.23-P1P2	0	0	0	0
ACBD5_+_27529290.23-P1P2	0	0	0	0
ACBD5_+_27529332.23-P1P2	353	225	566	206
ACBD5_+_27529682.23-P1P2	669	279	727	286
ACBD5_+_27529701.23-P1P2	371	188	436	199
ACBD5_+_27529710.23-P1P2	1238	557	1208	513
ACBD5_+_27529713.23-P1P2	0	0	0	0
ACBD5_-_27529363.23-P1P2	0	0	0	0
ACBD5_-_27529679.23-P1P2	517	128	297	77
ACBD5_-_27529780.23-P1P2	0	0	0	0
ACBD6_+_180471319.23-P1P2	605	311	563	288
ACBD6_+_180471324.23-P1P2	0	0	0	0
ACBD6_+_180471354.23-P1P2	522	275	749	271
ACBD6_+_180471478.23-P1P2	0	0	0	0
ACBD6_+_180471539.23-P1P2	0	0	0	0
ACBD6_+_180471617.23-P1P2	516	430	822	303
ACBD6_-_180471311.23-P1P2	0	0	0	0
ACBD6_-_180471491.23-P1P2	0	0	0	0
ACBD6_-_180471532.23-P1P2	343	159	281	186
ACBD6_-_180471707.23-P1P2	565	231	813	221
ACBD7_+_15130458.23-P1P2	0	0	0	0
ACBD7_+_15130520.23-P1P2	559	217	615	164
ACBD7_+_15130765.23-P1P2	0	0	0	0
ACBD7_+_15130776.23-P1P2	395	179	410	166
ACBD7_-_15130379.23-P1P2	464	306	727	313
ACBD7_-_15130397.23-P1P2	53	42	100	20
ACBD7_-_15130438.23-P1P2	174	63	213	55
ACBD7_-_15130555.23-P1P2	0	0	0	0
ACBD7_-_15130579.23-P1P2	0	0	0	0
ACBD7_-_15130633.23-P1P2	0	0	0	0
ACCSL_+_44069556.23-ENST00000378832.1	0	0	0	0
ACCSL_+_44069616.23-ENST00000378832.1	297	113	357	134
ACCSL_+_44069971.23-ENST00000378832.1	757	248	879	269
ACCSL_+_44069981.23-ENST00000378832.1	606	334	784	340
ACCSL_+_44069992.23-ENST00000378832.1	0	0	0	0
ACCSL_-_44069582.23-ENST00000378832.1	716	306	880	255
ACCSL_-_44069740.23-ENST00000378832.1	0	0	0	0
ACCSL_-_44069759.23-ENST00000378832.1	0	0	0	0
ACCSL_-_44069772.23-ENST00000378832.1	0	0	0	0
ACCSL_-_44069930.23-ENST00000378832.1	22	18	12	11
ACCS_+_44087946.23-P1P2	522	278	535	241
ACCS_+_44088025.23-P1P2	0	0	0	0
ACCS_+_44088028.23-P1P2	373	295	475	297
ACCS_+_44088070.23-P1P2	0	0	0	0
ACCS_+_44088091.23-P1P2	579	314	870	530
ACCS_+_44088215.23-P1P2	519	183	439	107
ACCS_+_44088290.23-P1P2	0	0	0	0
ACCS_-_44088081.23-P1P2	0	0	0	0
ACCS_-_44088090.23-P1P2	251	166	387	100
ACCS_-_44088106.23-P1P2	0	0	0	0
ACD_+_67693727.23-P1P2	0	0	0	0
ACD_+_67693748.23-P1P2	899	353	869	394
ACD_+_67694105.23-P1P2	0	0	0	0
ACD_+_67694124.23-P1P2	0	0	0	0
ACD_-_67693904.23-P1P2	439	196	419	190
ACD_-_67693954.23-P1P2	0	0	0	0
ACD_-_67693957.23-P1P2	169	64	176	66
ACD_-_67694092.23-P1P2	0	0	0	0
ACD_-_67694143.23-P1P2	498	176	636	171
ACD_-_67694152.23-P1P2	0	0	0	0
ACE2_+_15618824.23-P1P2	0	0	0	0
ACE2_+_15618847.23-P1P2	0	0	0	0
ACE2_+_15619016.23-P1P2	169	75	204	60
ACE2_+_15619047.23-P1P2	0	0	0	0
ACE2_+_15619087.23-P1P2	241	195	392	185
ACE2_-_15618591.23-P1P2	0	0	0	0
ACE2_-_15618594.23-P1P2	375	205	433	243
ACE2_-_15618975.23-P1P2	460	198	473	206
ACE2_-_15618978.23-P1P2	0	0	0	0
ACE2_-_15619013.23-P1P2	555	220	540	189
ACER1_+_6333110.23-P1P2	399	165	486	218
ACER1_+_6333137.23-P1P2	417	155	404	180
ACER1_+_6333164.23-P1P2	255	198	291	160
ACER1_+_6333525.23-P1P2	0	0	0	0
ACER1_-_6333127.23-P1P2	0	0	0	0
ACER1_-_6333176.23-P1P2	0	0	0	0
ACER1_-_6333413.23-P1P2	0	0	0	0
ACER1_-_6333545.23-P1P2	96	44	122	37
ACER1_-_6333558.23-P1P2	178	114	214	136
ACER1_-_6333623.23-P1P2	0	0	0	0
ACER2_+_19409007.23-P1P2	423	165	567	214
ACER2_+_19409248.23-P1P2	721	393	798	397
ACER2_+_19409371.23-P1P2	0	0	0	0
ACER2_+_19409376.23-P1P2	776	392	847	273
ACER2_+_19409383.23-P1P2	258	217	285	177
ACER2_+_19409433.23-P1P2	0	0	0	0
ACER2_+_19409493.23-P1P2	0	0	0	0
ACER2_-_19409274.23-P1P2	0	0	0	0
ACER2_-_19409294.23-P1P2	0	0	0	0
ACER2_-_19409474.23-P1P2	855	355	919	349
ACER3_+_76571969.23-P1P2	335	191	418	240
ACER3_+_76572444.23-P1P2	0	0	0	0
ACER3_-_76571770.23-P1P2	0	0	0	0
ACER3_-_76571978.23-P1P2	141	53	181	89
ACER3_-_76572000.23-P1P2	432	146	455	123
ACER3_-_76572003.23-P1P2	510	317	568	234
ACER3_-_76572006.23-P1P2	0	0	0	0
ACER3_-_76572045.23-P1P2	0	0	0	0
ACER3_-_76572313.23-P1P2	0	0	0	0
ACER3_-_76572404.23-P1P2	637	278	634	299
ACE_+_61554448.23-P1	345	181	417	166
ACE_+_61554534.23-P1	0	0	0	0
ACE_+_61554651.23-P1	0	0	0	0
ACE_+_61554816.23-P1	0	0	0	0
ACE_+_61554829.23-P1	1039	460	1312	450
ACE_+_61562226.23-P2	0	0	0	0
ACE_+_61562272.23-P2	447	346	567	263
ACE_+_61562293.23-P2	282	127	332	134
ACE_+_61562404.23-P2	0	0	0	0
ACE_+_61562589.23-P2	0	0	0	0
ACE_-_61554428.23-P1	557	317	871	280
ACE_-_61554458.23-P1	391	275	414	152
ACE_-_61554461.23-P1	651	344	903	302
ACE_-_61554901.23-P1	0	0	0	0
ACE_-_61554915.23-P1	0	0	0	0
ACE_-_61562238.23-P2	98	84	135	42
ACE_-_61562443.23-P2	259	156	367	171
ACE_-_61562505.23-P2	0	0	0	0
ACE_-_61562601.23-P2	0	0	0	0
ACE_-_61562661.23-P2	440	306	737	282
ACHE_+_100493137.23-P1	0	0	0	0
ACHE_+_100493329.23-P1	0	0	0	0
ACHE_+_100493456.23-P1	438	172	542	144
ACHE_+_100493473.23-P1	447	196	362	192
ACHE_+_100494559.23-P2	311	145	382	178
ACHE_+_100494570.23-P2	686	295	759	244
ACHE_+_100494596.23-P2	0	0	0	0
ACHE_-_100493040.23-P1	0	0	0	0
ACHE_-_100493104.23-P1	0	0	0	0
ACHE_-_100493122.23-P1	31	43	146	70
ACHE_-_100493407.23-P1	0	0	0	0
ACHE_-_100493427.23-P1	517	125	503	126
ACHE_-_100493486.23-P1	571	240	736	297
ACHE_-_100494233.23-P2	542	370	720	283
ACHE_-_100494236.23-P2	466	283	647	234
ACHE_-_100494326.23-P2	0	0	0	0
ACHE_-_100494356.23-P2	0	0	0	0
ACHE_-_100494415.23-P2	0	0	0	0
ACHE_-_100494526.23-P2	0	0	0	0
ACHE_-_100494578.23-P2	689	350	851	359
ACIN1_+_23540370.23-P2	0	0	0	0
ACIN1_+_23540783.23-P2	0	0	0	0
ACIN1_+_23563821.23-P1	0	0	0	0
ACIN1_+_23563962.23-P1	364	196	437	161
ACIN1_+_23564097.23-P1	330	199	391	179
ACIN1_+_23564314.23-P1	500	281	459	206
ACIN1_+_23564345.23-P1	0	0	0	0
ACIN1_-_23540292.23-P2	265	170	493	226
ACIN1_-_23540315.23-P2	0	0	0	0
ACIN1_-_23540722.23-P2	376	194	572	243
ACIN1_-_23540725.23-P2	0	0	0	0
ACIN1_-_23540730.23-P2	240	79	206	36
ACIN1_-_23540744.23-P2	413	179	520	245
ACIN1_-_23540756.23-P2	525	161	474	161
ACIN1_-_23540802.23-P2	0	0	0	0
ACIN1_-_23563847.23-P1	275	200	499	123
ACIN1_-_23563913.23-P1	308	193	483	191
ACIN1_-_23564062.23-P1	0	0	0	6
ACIN1_-_23564262.23-P1	304	218	519	165
ACIN1_-_23564284.23-P1	786	352	839	337
ACKR2_+_42850956.23-P1P2	565	311	785	302
ACKR2_-_42850976.23-P1P2	258	114	286	107
ACKR2_-_42850987.23-P1P2	0	0	0	0
ACKR2_-_42850992.23-P1P2	0	0	0	0
ACKR2_-_42851020.23-P1P2	365	157	469	163
ACKR2_-_42851024.23-P1P2	0	0	0	0
ACKR2_-_42851391.23-P1P2	0	0	0	0
ACKR2_-_42851412.23-P1P2	0	0	0	0
ACKR2_-_42851475.23-P1P2	0	0	0	0
ACKR2_-_42851479.23-P1P2	491	286	602	254
ACKR3_+_237476442.23-P2	0	0	0	0
ACKR3_+_237476473.23-P2	389	182	567	256
ACKR3_+_237476736.23-P2	0	0	0	0
ACKR3_+_237476822.23-P2	106	62	81	24
ACKR3_+_237476887.23-P2	0	0	0	0
ACKR3_+_237478500.23-P1	596	221	598	309
ACKR3_+_237478916.23-P1	159	75	237	110
ACKR3_+_237478950.23-P1	683	226	640	257
ACKR3_-_237476457.23-P2	0	0	0	0
ACKR3_-_237476493.23-P2	356	148	525	147
ACKR3_-_237476505.23-P2	809	355	835	304
ACKR3_-_237476881.23-P2	0	0	0	0
ACKR3_-_237476900.23-P2	662	276	613	249
ACKR3_-_237478572.23-P1	0	0	0	0
ACKR3_-_237478578.23-P1	265	155	412	118
ACKR3_-_237478586.23-P1	0	0	0	0
ACKR3_-_237478610.23-P1	262	57	218	113
ACKR3_-_237478615.23-P1	0	0	0	0
ACKR3_-_237478884.23-P1	0	0	0	0
ACKR3_-_237478929.23-P1	0	0	0	0
ACKR4_+_132316216.23-P1P2	0	0	0	0
ACKR4_+_132316328.23-P1P2	0	0	0	0
ACKR4_+_132316377.23-P1P2	298	116	357	158
ACKR4_+_132316545.23-P1P2	0	0	0	0
ACKR4_-_132316111.23-P1P2	358	137	370	176
ACKR4_-_132316167.23-P1P2	382	271	675	153
ACKR4_-_132316171.23-P1P2	246	112	193	98
ACKR4_-_132316248.23-P1P2	0	0	0	0
ACKR4_-_132316406.23-P1P2	0	0	0	0
ACKR4_-_132316525.23-P1P2	392	192	604	229
ACLY_+_40074710.23-P1P2	0	0	0	0
ACLY_+_40074807.23-P1P2	295	125	512	129
ACLY_+_40075121.23-P1P2	256	152	255	199
ACLY_-_40074750.23-P1P2	0	0	0	0
ACLY_-_40074817.23-P1P2	300	140	320	95
ACLY_-_40075090.23-P1P2	290	122	394	143
ACLY_-_40075168.23-P1P2	0	0	0	0
ACLY_-_40075192.23-P1P2	0	0	0	0
ACLY_-_40075221.23-P1P2	0	0	0	0
ACLY_-_40075227.23-P1P2	249	77	440	178
ACMSD_+_135596183.23-P1P2	497	225	620	170
ACMSD_+_135596266.23-P1P2	0	0	0	0
ACMSD_-_135596118.23-P1P2	0	0	0	0
ACMSD_-_135596123.23-P1P2	567	343	716	293
ACMSD_-_135596149.23-P1P2	0	0	0	0
ACMSD_-_135596200.23-P1P2	582	179	374	163
ACMSD_-_135596315.23-P1P2	0	0	0	0
ACMSD_-_135596354.23-P1P2	260	123	289	128
ACMSD_-_135596438.23-P1P2	747	292	781	340
ACMSD_-_135596683.23-P1P2	0	0	0	0
ACN9_+_96747038.23-P1P2	0	0	0	0
ACN9_+_96747061.23-P1P2	0	0	0	0
ACN9_+_96747104.23-P1P2	319	186	504	163
ACN9_+_96747221.23-P1P2	0	0	0	0
ACN9_+_96747240.23-P1P2	425	280	627	208
ACN9_+_96747363.23-P1P2	444	190	567	171
ACN9_-_96747019.23-P1P2	0	0	0	0
ACN9_-_96747046.23-P1P2	477	242	476	176
ACN9_-_96747065.23-P1P2	313	182	347	168
ACN9_-_96747455.23-P1P2	0	0	0	0
ACO1_+_32384680.23-P1P2	366	171	359	84
ACO1_+_32384714.23-P1P2	0	0	0	0
ACO1_+_32385057.23-P1P2	407	232	710	181
ACO1_-_32384671.23-P1P2	0	0	0	0
ACO1_-_32384696.23-P1P2	0	0	0	0
ACO1_-_32384733.23-P1P2	500	223	618	189
ACO1_-_32384889.23-P1P2	0	0	0	0
ACO1_-_32385047.23-P1P2	609	225	661	260
ACO1_-_32385064.23-P1P2	402	224	586	218
ACO1_-_32385115.23-P1P2	0	0	0	0
ACO2_+_41865203.23-P1P2	398	266	535	205
ACO2_+_41865228.23-P1P2	351	290	381	170
ACO2_+_41865231.23-P1P2	0	0	0	0
ACO2_+_41865345.23-P1P2	303	106	383	123
ACO2_+_41865484.23-P1P2	0	0	0	0
ACO2_+_41865560.23-P1P2	0	0	0	0
ACO2_-_41865209.23-P1P2	406	293	483	212
ACO2_-_41865357.23-P1P2	0	0	0	0
ACO2_-_41865534.23-P1P2	455	170	426	187
ACO2_-_41865573.23-P1P2	0	0	0	0
ACOT11_+_55007947.23-P2	286	198	414	188
ACOT11_+_55007958.23-P2	0	0	0	0
ACOT11_+_55007963.23-P2	274	227	387	96
ACOT11_+_55008024.23-P2	0	0	0	0
ACOT11_+_55008184.23-P2	0	0	0	0
ACOT11_+_55008406.23-P2	492	267	837	242
ACOT11_+_55013888.23-P1	467	256	505	190
ACOT11_+_55013964.23-P1	391	203	528	199
ACOT11_+_55013970.23-P1	671	371	772	336
ACOT11_+_55014110.23-P1	0	0	0	0
ACOT11_-_55008004.23-P2	335	165	313	124
ACOT11_-_55008353.23-P2	0	0	0	0
ACOT11_-_55008376.23-P2	337	142	398	121
ACOT11_-_55008399.23-P2	0	0	0	0
ACOT11_-_55013905.23-P1	0	0	0	0
ACOT11_-_55013950.23-P1	554	369	693	375
ACOT11_-_55014024.23-P1	0	0	0	0
ACOT11_-_55014173.23-P1	0	0	0	0
ACOT11_-_55014234.23-P1	177	122	207	102
ACOT11_-_55014292.23-P1	0	0	0	0
ACOT12_+_80689507.23-P1P2	0	0	0	0
ACOT12_+_80689555.23-P1P2	0	0	0	0
ACOT12_+_80689628.23-P1P2	678	323	659	352
ACOT12_+_80689672.23-P1P2	237	154	363	124
ACOT12_+_80689920.23-P1P2	0	0	0	0
ACOT12_+_80689929.23-P1P2	73	42	98	42
ACOT12_+_80689961.23-P1P2	0	0	0	0
ACOT12_-_80689574.23-P1P2	292	189	220	123
ACOT12_-_80689897.23-P1P2	564	304	638	245
ACOT12_-_80689916.23-P1P2	0	0	0	0
ACOT13_+_24667341.23-P1P2	552	208	612	219
ACOT13_+_24667625.23-P1P2	0	0	0	0
ACOT13_-_24667290.23-P1P2	0	0	0	0
ACOT13_-_24667329.23-P1P2	357	278	673	177
ACOT13_-_24667371.23-P1P2	547	278	553	266
ACOT13_-_24667374.23-P1P2	0	0	0	0
ACOT13_-_24667386.23-P1P2	606	338	655	257
ACOT13_-_24667473.23-P1P2	480	308	618	142
ACOT13_-_24667530.23-P1P2	0	0	0	0
ACOT13_-_24667815.23-P1P2	0	0	0	0
ACOT1_+_74003818.23-P1P2	775	344	925	324
ACOT1_+_74003838.23-P1P2	0	0	0	0
ACOT1_+_74003843.23-P1P2	487	282	542	190
ACOT1_+_74004100.23-P1P2	940	411	1205	326
ACOT1_-_74004062.23-P1P2	471	216	491	244
ACOT1_-_74004076.23-P1P2	301	195	443	190
ACOT1_-_74004103.23-P1P2	0	0	0	0
ACOT1_-_74004113.23-P1P2	0	0	0	0
ACOT1_-_74004496.23-P1P2	0	0	0	0
ACOT1_-_74004524.23-P1P2	0	0	0	0
ACOT2_+_74035740.23-P1P2	572	257	541	223
ACOT2_+_74035970.23-P1P2	277	140	404	92
ACOT2_+_74036024.23-P1P2	444	308	584	254
ACOT2_+_74036035.23-P1P2	0	0	0	0
ACOT2_+_74036054.23-P1P2	0	0	0	0
ACOT2_-_74036039.23-P1P2	0	0	0	0
ACOT2_-_74036051.23-P1P2	570	296	647	276
ACOT2_-_74036080.23-P1P2	0	0	0	0
ACOT2_-_74036118.23-P1P2	0	0	0	0
ACOT2_-_74036501.23-P1P2	489	189	606	177
ACOT4_+_74058581.23-P1P2	0	0	0	0
ACOT4_+_74058635.23-P1P2	427	249	676	226
ACOT4_+_74058647.23-P1P2	443	152	447	141
ACOT4_+_74058687.23-P1P2	0	0	0	0
ACOT4_+_74058910.23-P1P2	658	320	715	374
ACOT4_+_74058918.23-P1P2	315	141	367	158
ACOT4_+_74059053.23-P1P2	0	0	0	0
ACOT4_+_74059070.23-P1P2	0	0	0	0
ACOT4_-_74059158.23-P1P2	0	0	0	0
ACOT4_-_74059268.23-P1P2	524	298	607	277
ACOT6_+_74077704.23-P1P2	729	373	1092	423
ACOT6_+_74077926.23-P1P2	454	218	492	132
ACOT6_+_74078053.23-P1P2	676	282	728	331
ACOT6_+_74078097.23-P1P2	0	0	0	0
ACOT6_+_74078110.23-P1P2	0	0	0	0
ACOT6_-_74077642.23-P1P2	0	0	0	0
ACOT6_-_74077963.23-P1P2	0	0	0	0
ACOT6_-_74077984.23-P1P2	456	350	652	322
ACOT6_-_74078059.23-P1P2	308	122	319	102
ACOT6_-_74078124.23-P1P2	0	0	0	0
ACOT7_+_6453356.23-P1P2	445	231	502	214
ACOT7_-_6453209.23-P1P2	0	0	0	0
ACOT7_-_6453318.23-P1P2	0	0	0	0
ACOT7_-_6453331.23-P1P2	0	0	0	0
ACOT7_-_6453334.23-P1P2	529	168	560	198
ACOT7_-_6453354.23-P1P2	0	0	0	0
ACOT7_-_6453369.23-P1P2	350	113	487	155
ACOT7_-_6453388.23-P1P2	349	286	534	162
ACOT7_-_6453406.23-P1P2	591	276	624	248
ACOT7_-_6453466.23-P1P2	0	0	0	0
ACOT8_+_44485553.23-P1P2	318	198	379	192
ACOT8_+_44485579.23-P1P2	0	0	0	0
ACOT8_+_44485987.23-P1P2	0	0	0	0
ACOT8_+_44486016.23-P1P2	190	117	250	77
ACOT8_+_44486037.23-P1P2	0	0	0	0
ACOT8_-_44485597.23-P1P2	256	105	384	180
ACOT8_-_44485644.23-P1P2	0	0	0	0
ACOT8_-_44485808.23-P1P2	0	0	0	0
ACOT8_-_44485992.23-P1P2	360	126	333	152
ACOT8_-_44486001.23-P1P2	832	367	666	214
ACOT9_+_23761133.23-P1P2	460	285	531	243
ACOT9_+_23761144.23-P1P2	0	0	0	0
ACOT9_+_23761350.23-P1P2	198	97	342	141
ACOT9_+_23761355.23-P1P2	0	0	0	0
ACOT9_+_23761360.23-P1P2	440	151	459	132
ACOT9_-_23760942.23-P1P2	0	0	0	0
ACOT9_-_23761181.23-P1P2	0	0	0	0
ACOT9_-_23761296.23-P1P2	0	0	0	0
ACOT9_-_23761316.23-P1P2	314	195	364	147
ACOT9_-_23761394.23-P1P2	614	251	681	184
ACOX1_+_73974830.23-P1P2	0	0	0	0
ACOX1_+_73975184.23-P1P2	0	0	0	0
ACOX1_+_73975227.23-P1P2	242	139	295	109
ACOX1_+_73975249.23-P1P2	0	0	0	0
ACOX1_-_73974792.23-P1P2	0	0	0	0
ACOX1_-_73974876.23-P1P2	0	0	0	0
ACOX1_-_73975169.23-P1P2	599	370	890	317
ACOX1_-_73975193.23-P1P2	495	222	523	177
ACOX1_-_73975196.23-P1P2	491	245	553	192
ACOX1_-_73975245.23-P1P2	787	407	848	276
ACOX2_+_58512259.23-P2	0	0	0	0
ACOX2_+_58512291.23-P2	0	0	0	0
ACOX2_+_58512428.23-P2	709	320	704	318
ACOX2_+_58512441.23-P2	331	185	332	200
ACOX2_+_58522495.23-P1	0	0	0	0
ACOX2_+_58522520.23-P1	313	218	504	193
ACOX2_+_58522693.23-P1	0	0	0	0
ACOX2_+_58522852.23-P1	837	479	1012	265
ACOX2_+_58522860.23-P1	283	157	361	141
ACOX2_+_58522888.23-P1	365	254	573	220
ACOX2_+_58522893.23-P1	528	330	593	250
ACOX2_-_58512038.23-P2	422	273	509	274
ACOX2_-_58512043.23-P2	703	354	757	342
ACOX2_-_58512058.23-P2	0	0	0	0
ACOX2_-_58512157.23-P2	0	0	0	0
ACOX2_-_58512421.23-P2	0	0	0	0
ACOX2_-_58512435.23-P2	566	191	701	209
ACOX2_-_58522790.23-P1	0	0	0	0
ACOX2_-_58522878.23-P1	0	0	0	0
ACOX2_-_58522905.23-P1	0	0	0	0
ACOX3_+_8429824.23-P1	0	0	0	0
ACOX3_+_8430042.23-P1	0	0	0	0
ACOX3_+_8430113.23-P1	892	470	1276	423
ACOX3_+_8430140.23-P1	671	432	867	312
ACOX3_+_8430181.23-P1	0	0	0	0
ACOX3_+_8430200.23-P1	0	0	0	0
ACOX3_+_8442240.23-P2	0	0	0	0
ACOX3_+_8442373.23-P2	466	293	636	290
ACOX3_+_8442383.23-P2	370	145	530	138
ACOX3_+_8442429.23-P2	0	0	0	0
ACOX3_+_8442463.23-P2	0	0	0	0
ACOX3_+_8442467.23-P2	324	162	541	151
ACOX3_-_8429711.23-P1	0	0	0	0
ACOX3_-_8430094.23-P1	356	82	606	76
ACOX3_-_8430121.23-P1	388	187	428	102
ACOX3_-_8430129.23-P1	505	193	442	193
ACOX3_-_8442139.23-P2	0	0	0	0
ACOX3_-_8442145.23-P2	0	0	0	0
ACOX3_-_8442419.23-P2	315	186	560	186
ACOX3_-_8442435.23-P2	449	255	498	271
ACOXL_+_111490261.23-P1P2	0	0	0	0
ACOXL_+_111490271.23-P1P2	662	379	888	359
ACOXL_+_111490383.23-P1P2	0	0	0	0
ACOXL_+_111490544.23-P1P2	0	0	0	0
ACOXL_+_111490547.23-P1P2	368	220	501	154
ACOXL_+_111490560.23-P1P2	401	146	441	168
ACOXL_+_111490595.23-P1P2	602	323	895	271
ACOXL_-_111490250.23-P1P2	0	0	0	0
ACOXL_-_111490612.23-P1P2	428	172	428	215
ACOXL_-_111490664.23-P1P2	0	0	0	0
ACP1_+_264980.23-P1P2	184	118	305	138
ACP1_+_265303.23-P1P2	254	114	324	81
ACP1_-_264936.23-P1P2	0	0	0	0
ACP1_-_264967.23-P1P2	397	264	660	208
ACP1_-_264970.23-P1P2	631	229	256	96
ACP1_-_264976.23-P1P2	0	0	0	0
ACP1_-_265107.23-P1P2	414	153	602	200
ACP1_-_265135.23-P1P2	0	0	0	0
ACP1_-_265335.23-P1P2	0	0	0	0
ACP1_-_265360.23-P1P2	0	0	0	0
ACP2_+_47270142.23-P1P2	0	0	0	0
ACP2_+_47270309.23-P1P2	0	0	0	0
ACP2_+_47270320.23-P1P2	392	259	622	258
ACP2_+_47270332.23-P1P2	196	90	236	77
ACP2_-_47269906.23-P1P2	0	0	0	0
ACP2_-_47269915.23-P1P2	454	262	507	230
ACP2_-_47269943.23-P1P2	0	0	0	0
ACP2_-_47269958.23-P1P2	398	232	503	182
ACP2_-_47270292.23-P1P2	0	0	0	0
ACP2_-_47270385.23-P1P2	363	155	402	101
ACP5_+_11688472.23-P1	402	161	532	152
ACP5_+_11688484.23-P1	0	0	0	0
ACP5_+_11689300.23-P2	0	0	0	0
ACP5_+_11689329.23-P2	0	0	0	0
ACP5_+_11689378.23-P2	0	0	0	0
ACP5_+_11689751.23-P2	0	0	0	0
ACP5_-_11688043.23-P1	0	0	0	0
ACP5_-_11688058.23-P1	0	0	0	0
ACP5_-_11688064.23-P1	0	0	0	0
ACP5_-_11688086.23-P1	301	253	405	153
ACP5_-_11688218.23-P1	0	0	0	0
ACP5_-_11688414.23-P1	570	333	883	254
ACP5_-_11688437.23-P1	634	306	747	224
ACP5_-_11688455.23-P1	429	273	457	185
ACP5_-_11689356.23-P2	694	403	1026	387
ACP5_-_11689724.23-P2	325	191	456	142
ACP5_-_11689727.23-P2	552	399	885	325
ACP5_-_11689744.23-P2	240	126	319	154
ACP5_-_11689771.23-P2	331	131	433	125
ACP5_-_11689778.23-P2	0	0	0	0
ACP6_+_147141933.23-P1P2	0	0	0	0
ACP6_+_147141956.23-P1P2	182	101	186	104
ACP6_+_147142089.23-P1P2	0	0	0	0
ACP6_+_147142126.23-P1P2	0	0	0	0
ACP6_+_147142159.23-P1P2	360	209	314	144
ACP6_+_147142188.23-P1P2	0	0	0	0
ACP6_-_147141887.23-P1P2	0	0	0	0
ACP6_-_147142348.23-P1P2	574	196	753	209
ACP6_-_147142356.23-P1P2	682	357	682	499
ACP6_-_147142393.23-P1P2	586	304	607	307
ACPL2_+_140950667.23-P1P2	0	0	0	0
ACPL2_+_140950939.23-P1P2	0	0	0	0
ACPL2_+_140950942.23-P1P2	752	404	903	375
ACPL2_+_140950963.23-P1P2	111	32	144	49
ACPL2_+_140951037.23-P1P2	423	232	797	217
ACPL2_+_140951054.23-P1P2	0	0	0	0
ACPL2_+_140951088.23-P1P2	0	0	0	0
ACPL2_+_140951203.23-P1P2	641	227	735	302
ACPL2_-_140950647.23-P1P2	403	178	526	201
ACPL2_-_140951141.23-P1P2	0	0	0	0
ACPP_+_132036268.23-P1P2	528	216	674	265
ACPP_+_132036293.23-P1P2	416	257	487	191
ACPP_+_132036338.23-P1P2	407	166	312	192
ACPP_+_132036344.23-P1P2	0	0	0	0
ACPP_+_132036504.23-P1P2	191	149	267	103
ACPP_+_132036703.23-P1P2	627	261	609	220
ACPP_+_132036714.23-P1P2	0	0	0	0
ACPP_+_132036719.23-P1P2	0	0	0	0
ACPP_-_132036256.23-P1P2	0	0	0	0
ACPP_-_132036481.23-P1P2	0	0	0	0
ACPT_+_51293697.23-ENST00000270593.1	698	293	790	293
ACPT_+_51293752.23-ENST00000270593.1	0	0	0	0
ACPT_+_51293761.23-ENST00000270593.1	386	183	627	207
ACPT_+_51294074.23-ENST00000270593.1	427	232	805	218
ACPT_+_51294085.23-ENST00000270593.1	0	0	0	0
ACPT_+_51294143.23-ENST00000270593.1	0	0	0	0
ACPT_-_51293907.23-ENST00000270593.1	0	0	0	0
ACPT_-_51293910.23-ENST00000270593.1	223	142	434	117
ACPT_-_51294111.23-ENST00000270593.1	0	0	0	0
ACPT_-_51294122.23-ENST00000270593.1	337	212	219	98
ACRBP_+_6756117.23-P1P2	0	0	0	0
ACRBP_+_6756534.23-P1P2	0	0	0	0
ACRBP_+_6756555.23-P1P2	587	358	885	389
ACRBP_+_6756569.23-P1P2	436	295	576	247
ACRBP_+_6756572.23-P1P2	793	476	1087	342
ACRBP_-_6756113.23-P1P2	0	0	0	0
ACRBP_-_6756126.23-P1P2	262	133	283	140
ACRBP_-_6756147.23-P1P2	210	129	271	82
ACRBP_-_6756321.23-P1P2	0	0	0	0
ACRBP_-_6756581.23-P1P2	0	0	0	0
ACRC_+_70798298.23-P1P2	0	0	0	0
ACRC_-_70797923.23-P1P2	299	208	626	156
ACRC_-_70798359.23-P1P2	493	290	778	277
ACRC_-_70798376.23-P1P2	474	301	626	210
[truncated: 207,106+ more rows]

## Sheet: Sec61B_FACS_EMC_counts
Sample	bottom	bottom	top	top
[truncated: 209,072+ more rows]
