# Supplementary material for: A dual sgRNA library design to probe genetic modifiers using genome-wide CRISPRi screens
Source: BMC Genomics. 2023 Oct 30;24:651. doi: 10.1186/s12864-023-09754-y (PMC10614335; doi:10.1186/s12864-023-09754-y)
Supplement: Supplementary file 4 — Supplementary Material 4 [file 12864_2023_9754_MOESM4_ESM.xlsx]

## Sheet: Sec61B_growth_nt_genetable
Supplemental Table 3. Genome-wide growth screens with non-targeting and EMC2 dual libraries for TA insertion at the ER
		GFP destabilization phenotype -> positive values mean that knockdown of that gene destabilizes GFP relative to RFP
		Rep1	Rep1	Rep1	Rep1	Rep2	Rep2	Rep2	Rep2	ave_Rep1_Rep2	ave_Rep1_Rep2	ave_Rep1_Rep2	ave_Rep1_Rep2
		Mann-Whitney p-value	average phenotype of strongest 2	sgRNA count_MW	sgRNA count_avg	Mann-Whitney p-value	average phenotype of strongest 2	sgRNA count_MW	sgRNA count_avg	Mann-Whitney p-value	average phenotype of strongest 2	sgRNA count_MW	sgRNA count_avg
gene	transcripts
A1BG	P1	0.735998	0.0987781	5	5	0.813935	0.0466941	5	5	0.815024	-0.0528203	5	5
A1BG	P2	0.507748	0.00176124	5	5	0.0860098	0.526249	5	5	0.23194	0.522181	5	5
A1CF	P1P2	0.385921	-0.15964	5	5	0.181504	0.647465	5	5	0.961099	0.134041	5	5
A2M	P1P2	0.96149	-0.084197	5	5	0.534057	0.0853192	5	5	0.628078	0.043717	5	5
A2ML1	P1P2	0.210095	0.333397	5	5	0.828708	0.142089	5	5	0.426941	0.432672	5	5
A3GALT2	ENST00000442999.3	0.662092	0.480293	5	5	0.679681	-0.11818	5	5	0.914418	0.214808	5	5
A4GALT	P1P2	0.21372	-0.10938	5	5	0.0767111	0.565898	5	5	0.523346	0.100722	5	5
A4GNT	P1P2	0.969385	0.0045801	5	5	0.557663	-0.347847	5	5	0.638084	-0.00274143	5	5
AAAS	P1P2	0.719264	0.0651854	5	5	0.00292264	-0.680808	5	5	0.0626482	-0.434582	5	5
AACS	P1P2	0.772677	0.138681	5	5	0.422163	0.45315	5	5	0.553916	0.367108	5	5
AADAC	P1P2	0.394572	-0.148652	5	5	0.364115	-0.355834	5	5	0.288859	-0.57495	5	5
AADACL2	P1P2	0.933236	0.0877246	5	5	0.00630014	-0.869773	5	5	0.0214116	-0.448048	5	5
AADACL3	P1P2	0.700827	-0.00358787	5	5	0.606345	0.242541	5	5	0.799019	0.0521506	5	5
AADACL4	P1P2	0.0908857	-0.737682	5	5	0.500932	0.00394889	5	5	0.0759179	-0.43967	5	5
AADAT	P1P2	0.484762	-0.300188	5	5	0.272069	0.0330089	5	5	0.732789	0.0161952	5	5
AAED1	P1P2	0.228201	0.692012	4	4	0.115031	-0.506673	4	4	0.914964	-0.00575707	4	4
AAGAB	P1P2	0.755366	0.451649	5	5	0.322514	-0.392528	5	5	0.851794	0.0838445	5	5
AAK1	P1P2	0.520522	-0.544011	5	5	0.693041	-0.0927137	5	5	0.958464	-0.208506	5	5
AAMDC	P1P2	0.0988813	0.546995	5	5	0.438577	0.433681	5	5	0.101495	0.391643	5	5
AAMP	P1P2	0.394572	0.0738597	5	5	0.500669	-0.219672	5	5	0.875842	0.0539878	5	5
AANAT	P1P2	0.98255	-0.0101109	5	5	0.704044	0.465039	5	5	0.79519	0.241036	5	5
AAR2	P1P2	0.810511	0.234777	5	5	0.89423	0.115939	5	5	0.82724	0.284089	5	5
AARD	P1P2	0.385921	0.0613751	5	5	0.303895	0.539754	5	5	0.922948	0.280474	5	5
AARS	P1P2	0.000113488	4.54922	5	5	0.000110836	6.53645	5	5	0.000111216	4.92823	5	5
AARS2	P1P2	0.0858001	1.80801	5	5	0.0340211	2.81141	5	5	0.0284139	2.30971	5	5
AARSD1	P1	0.169245	0.591848	5	5	0.0738001	0.818102	5	5	0.024174	0.555712	5	5
AARSD1	P2	0.260602	0.322593	6	6	0.117596	-0.670386	6	6	0.535899	-0.0277685	6	6
AASDH	P1P2	0.76322	-0.388067	5	5	0.312519	-0.504864	5	5	0.507333	-0.556602	5	5
AASDHPPT	P1P2	0.283843	0.76367	5	5	0.819708	0.427886	5	5	0.334678	0.30048	5	5
AASS	P1P2	0.311394	0.000279035	5	5	0.458851	0.272906	5	5	0.365791	0.606101	5	5
AATF	P1P2	0.0539022	3.4185	5	5	0.000968668	2.28982	5	5	0.00349297	2.85416	5	5
AATK	ENST00000326724.4	0.701439	-0.0218583	5	5	0.509375	0.527091	5	5	0.45737	0.403397	5	5
ABAT	P1	0.25419	-0.304427	5	5	0.66462	0.461983	5	5	0.773589	-0.1791	5	5
ABAT	P2	0.836204	-0.0936722	5	5	0.861674	-0.118501	5	5	0.664884	0.0215737	5	5
ABCA1	P1P2	0.820765	0.352005	5	5	0.896843	0.050206	5	5	0.905897	0.173848	5	5
ABCA10	P1P2	0.306227	-0.289453	4	4	0.37855	-0.358355	4	4	0.243884	-0.323904	4	4
ABCA12	P1P2	0.360673	0.331853	5	5	0.134995	0.481331	5	5	0.0915552	0.325592	5	5
ABCA13	P1P2	0.703276	0.146578	5	5	0.962457	0.019114	5	5	0.78882	0.0816282	5	5
ABCA2	P1P2	0.724827	-0.105941	5	5	0.186685	-0.870119	5	5	0.751534	-0.395228	5	5
ABCA3	P1P2	0.919794	-0.0385439	5	5	0.470958	-0.0903867	5	5	0.67452	0.0108621	5	5
ABCA4	P1P2	0.644234	0.0254512	5	5	0.0831072	0.713619	5	5	0.482773	0.540677	5	5
ABCA5	P1P2	0.315356	0.13071	5	5	0.573865	0.588028	5	5	0.174915	0.50888	5	5
ABCA6	P1P2	0.544914	-0.309463	5	5	0.223833	-0.322004	5	5	0.204753	-0.245381	5	5
ABCA7	P1	0.279417	-0.456195	5	5	0.527021	0.697218	5	5	0.996042	0.0356009	5	5
ABCA7	P2	0.317349	0.305398	5	5	0.398689	0.675529	5	5	0.169974	0.384849	5	5
ABCA8	P1P2	0.549859	-0.0662119	5	5	0.0391277	-1.0426	5	5	0.0802476	-0.687566	5	5
ABCA9	P1P2	0.814994	-0.0646358	5	5	0.497261	0.474981	5	5	0.752789	-0.0404516	5	5
ABCB1	ENST00000265724.3	0.901798	0.130333	5	5	0.494648	-0.0530661	5	5	0.505746	0.0932767	5	5
ABCB10	P1P2	0.568739	2.25752	5	5	0.0326519	3.80585	5	5	0.174652	3.03168	5	5
ABCB11	P1P2	0.56986	0.0702987	5	5	0.0623464	-0.770501	5	5	0.265124	-0.07668	5	5
ABCB4	P1P2	0.274312	0.437243	5	5	0.637852	0.629181	5	5	0.372844	0.514719	5	5
ABCB5	P1P2	0.573226	0.638927	5	5	0.229224	0.138033	5	5	0.822734	-0.00825698	5	5
ABCB6	P1P2	0.596482	-0.414477	5	5	0.812013	-0.057942	5	5	0.553916	-0.16449	5	5
ABCB7	P1P2	0.000110835	7.27979	5	5	0.000110462	7.02061	5	5	0.000110465	7.04518	5	5
ABCB8	P1P2	0.858181	-0.0354304	5	5	0.716343	-0.164028	5	5	0.961758	-0.0391679	5	5
ABCB9	P1	0.232867	-0.248656	4	4	0.835032	-0.124483	4	4	0.382055	-0.243749	4	4
ABCB9	P2	0.338189	-0.330189	6	6	0.931234	-0.061339	6	6	0.47145	-0.244422	6	6
ABCC1	P1P2	0.882875	0.057203	5	5	0.0786565	-0.562216	5	5	0.168436	-0.32498	5	5
ABCC10	P1P2	0.205626	0.394833	5	5	0.164836	-0.69174	5	5	0.936088	-0.166942	5	5
ABCC11	P1	0.0290611	0.568217	5	5	0.0857837	-0.478405	5	5	0.781194	0.281498	5	5
ABCC11	P2	0.713715	-0.297093	5	5	0.387707	-0.185398	5	5	0.365353	-0.380169	5	5
ABCC12	ENST00000311303.3	0.154402	0.900895	5	5	0.405181	0.283466	5	5	0.212533	0.917349	5	5
ABCC2	P1P2	0.820445	0.225519	5	5	0.0631628	1.19402	5	5	0.0913964	0.705643	5	5
ABCC3	P1P2	0.257818	1.40781	5	5	0.859728	0.948757	5	5	0.785004	1.07631	5	5
ABCC4	P1P2	0.952942	0.0888828	5	5	0.168124	0.456471	5	5	0.266189	0.275463	5	5
ABCC5	P1P2	0.585084	0.620976	5	5	0.690605	0.0954365	5	5	0.971643	0.135242	5	5
ABCC6	ENST00000205557.7	0.623948	-0.00626977	5	5	0.931189	0.0327564	4	4	0.389652	0.297014	4	4
ABCC8	P1P2	0.820015	-0.0875795	4	4	0.350711	0.013272	4	4	0.628403	-0.0262699	4	4
ABCC9	P1P2	0.292081	0.45481	5	5	0.366302	-0.128852	5	5	0.217733	-0.0249543	5	5
ABCD1	P1P2	0.10058	-0.49488	5	5	0.859728	0.219572	5	5	0.2669	-0.289272	5	5
ABCD2	P1P2	0.189831	-0.38234	5	5	0.166095	0.651619	5	5	0.654707	-0.0276829	5	5
ABCD3	P1P2	0.56818	-0.104831	5	5	0.940754	0.101285	5	5	0.818234	-0.0565125	5	5
ABCD4	P1P2	0.352493	0.663225	5	5	0.489445	0.349213	5	5	0.272279	0.391617	5	5
ABCE1	P1P2	0.00011542	7.56021	5	5	0.000110836	6.81864	5	5	0.000111972	6.76523	5	5
ABCF1	P1	0.196324	1.00119	5	5	0.123936	1.04402	5	5	0.167416	1.02261	5	5
ABCF1	P2	0.392284	0.768705	5	5	0.651477	0.00448609	5	5	0.327277	0.420579	5	5
ABCF2	P1P2	0.785753	-0.0285701	4	4	0.993737	0.0994896	4	4	0.917164	0.0354597	4	4
ABCF3	P1P2	0.158747	0.450086	5	5	0.414092	0.956355	5	5	0.0552294	0.470803	5	5
ABCG1	P1P2	0.161861	0.716351	4	4	0.883138	0.683209	5	5	0.332837	0.691842	4	4
ABCG2	P1P2	0.026209	-2.00802	4	4	0.836474	0.0386347	4	4	0.24576	-1.18318	4	4
ABCG4	P1P2	0.631853	0.0412719	5	5	0.446427	0.8702	5	5	0.666086	0.101287	5	5
ABCG5	P1P2	0.549859	0.0426724	5	5	0.125967	-0.103961	5	5	0.523346	-0.0306444	5	5
ABCG8	P1P2	0.372501	-0.374265	5	5	0.471466	-0.00823503	5	5	0.939376	-0.0833603	5	5
ABHD1	P1P2	0.620158	0.0217084	5	5	0.64999	-0.0880671	5	5	0.648155	-0.352898	5	5
ABHD10	P1P2	0.311394	0.000460463	5	5	0.052004	0.966002	5	5	0.428385	0.564038	5	5
ABHD11	P1P2	0.324593	0.0418652	5	5	0.217916	0.408746	5	5	0.221459	0.544703	5	5
ABHD12	P1P2	0.0763192	0.952724	5	5	0.291446	-0.608735	5	5	0.53362	0.31381	5	5
ABHD12B	P1P2	0.251792	1.24026	5	5	0.89521	-0.00974975	5	5	0.268685	0.413143	5	5
ABHD13	P1P2	0.0220719	0.65242	5	5	0.0176674	0.823075	5	5	0.00347448	0.631307	5	5
ABHD14A	P1P2	0.26113	0.427554	5	5	0.585168	-0.145308	5	5	0.961099	0.407711	5	5
ABHD14B	P1	0.407999	0.0315246	5	5	0.460857	0.0328863	5	5	0.895426	-0.0379178	5	5
ABHD14B	P2	0.445536	-0.204753	4	4	0.626804	0.472815	4	4	0.970869	0.0102682	4	4
ABHD15	P1P2	0.0600296	1.42462	5	5	0.151691	1.21242	5	5	0.0498929	1.20195	5	5
ABHD16A	P1P2	0.57042	0.122969	5	5	0.211809	0.361679	5	5	0.683602	0.173711	5	5
ABHD16B	P1P2	0.876364	-0.0503272	5	5	0.384539	0.362401	5	5	0.724095	0.0222425	5	5
ABHD17A	P1P2	0.860126	-0.0342135	5	5	0.828708	0.00088677	5	5	0.699453	-0.049288	5	5
ABHD17B	P1P2	0.0533906	1.18164	5	5	0.129299	0.551714	4	4	0.0621561	0.391353	4	4
ABHD17C	P1P2	0.9293	-0.275228	5	5	0.552128	0.157362	5	5	0.633367	-0.0336134	5	5
ABHD2	P1P2	0.431778	0.424718	5	5	0.930247	0.0969535	5	5	0.473541	0.201293	5	5
ABHD3	P1P2	0.624825	0.383282	5	5	0.710799	0.579578	5	5	0.896734	0.612332	5	5
ABHD4	P1P2	0.167207	-0.707741	5	5	0.707112	-0.14625	5	5	0.435165	-0.517525	5	5
ABHD5	P1P2	0.619575	-0.0737736	5	5	0.855838	0.0419485	5	5	0.49785	0.0799516	5	5
ABHD6	P1P2	0.367654	0.455093	5	5	0.681194	0.0510278	5	5	0.957147	0.224921	5	5
ABHD8	P1P2	0.732268	0.5604	5	5	0.461144	0.596168	4	4	0.954659	0.00501148	4	4
ABI1	P1P2	0.199486	-0.414142	5	5	0.62581	-0.053617	5	5	0.768531	-0.135655	5	5
ABI2	P1P2	0.490455	0.0545598	5	5	0.0774014	0.656207	5	5	0.126998	0.531317	5	5
ABI3	P1P2	0.310606	-0.499141	5	5	0.448402	-0.0218123	5	5	0.277366	-0.114627	5	5
ABI3BP	P1P2	0.445438	0.187864	5	5	0.246454	0.440886	5	5	0.151726	0.225134	5	5
ABL1	ENST00000372348.2	0.750978	-0.00585699	5	5	0.228585	-0.699629	5	5	0.331787	-0.0983249	5	5
ABL2	P1	0.856885	1.13423	5	5	0.0956221	-0.97017	5	5	0.441025	-0.0826712	5	5
ABL2	P2	0.93258	-0.0141957	5	5	0.75179	-0.0260681	5	5	0.800296	0.00396381	5	5
ABLIM1	ENST00000277895.5	0.984196	0.683635	5	5	0.294668	-0.0919357	5	5	0.984171	0.064766	5	5
ABLIM2	P1P2	0.55815	0.0716337	5	5	0.718194	-0.104116	5	5	0.425499	-0.0415549	5	5
ABLIM3	P1P2	0.0882364	0.365321	5	5	0.647318	-0.0849201	5	5	0.218661	0.37136	5	5
ABO	P1	0.277952	0.449235	5	5	0.710184	-0.441476	5	5	0.747772	0.393934	5	5
ABO	P2	0.563154	0.0742859	5	5	0.47045	1.94172	5	5	0.910484	0.809854	5	5
ABR	P1P2	0.163808	1.12587	5	5	0.20642	0.542023	5	5	0.111344	0.787829	5	5
ABRA	P1P2	0.867264	-0.0276187	5	5	0.748345	0.032245	5	5	0.652321	0.176806	5	5
ABRACL	P1P2	0.323783	0.163318	5	5	0.325349	-0.294937	5	5	0.930172	-0.0233593	5	5
ABT1	P1P2	0.909645	0.975863	5	5	0.874672	0.284202	5	5	0.983511	0.63105	5	5
ABTB1	P1P2	0.293975	0.127617	5	5	0.900111	0.0430695	5	5	0.438089	0.0377044	5	5
ABTB2	P1P2	0.703888	0.109186	5	5	0.45785	-0.835894	5	5	0.29759	-0.332253	5	5
ACAA1	P1P2	0.56762	-0.371262	5	5	0.376911	-0.417325	5	5	0.29112	-0.228142	5	5
ACAA2	P1P2	0.903759	0.343947	5	5	0.219617	0.543941	5	5	0.421668	0.300265	5	5
ACACA	P1P2	0.0880825	0.597407	5	5	0.0732686	1.1105	5	5	0.0382204	0.853954	5	5
ACACB	P1	0.953599	0.000283915	5	5	0.112285	0.502218	5	5	0.18594	0.272885	5	5
ACACB	P2	0.625994	-0.382812	5	5	0.881835	0.284439	5	5	0.696394	0.204943	5	5
ACAD10	P1P2	0.401946	-0.345369	5	5	0.961141	0.264311	5	5	0.532534	0.154219	5	5
ACAD11	P1P2	0.743476	0.0426553	5	5	0.284514	-0.0069177	5	5	0.384935	0.311708	5	5
ACAD8	P1P2	0.398249	-0.0194719	5	5	0.201132	-0.381451	5	5	0.224599	-0.405561	5	5
ACAD9	P1P2	0.00231923	1.48938	5	5	0.00110347	1.35023	5	5	0.000594696	1.35129	5	5
ACADL	P1P2	0.423604	1.00415	5	5	0.421209	-0.0113463	5	5	0.592174	0.108158	5	5
ACADM	P1P2	0.936518	-0.135013	5	5	0.787133	0.0472992	5	5	0.661285	0.0170583	5	5
ACADS	P1P2	0.11907	-0.359469	5	5	0.321304	0.363017	5	5	0.79838	-0.0179841	5	5
ACADSB	P1P2	0.954257	0.421329	5	5	0.386347	0.405256	5	5	0.430316	0.0460621	5	5
ACADVL	P1P2	0.0335276	-0.463027	5	5	0.410561	-0.763382	5	5	0.0777098	-0.548361	5	5
ACAN	P1P2	0.329017	0.658209	4	4	0.683315	0.131242	5	5	0.560585	0.381845	4	4
ACAP1	P1P2	0.156805	0.757505	5	5	0.189177	0.685703	5	5	0.0426608	0.548308	5	5
ACAP2	P1P2	0.719881	-0.196757	5	5	0.912543	0.0565051	5	5	0.958464	-0.12083	5	5
ACAP3	P1P2	0.739323	0.115209	4	4	0.993	-0.026056	4	4	0.82117	0.069005	4	4
ACAT1	P1P2	0.143031	1.09705	5	5	0.932873	0.166633	5	5	0.312795	0.707801	5	5
ACAT2	P1P2	0.195895	0.359895	5	5	0.0599494	0.558623	5	5	0.0656197	0.695676	5	5
ACBD3	P1P2	0.663889	-0.195382	5	5	0.713569	-0.117224	5	5	0.824664	-0.203529	5	5
ACBD4	P1	0.0577081	-0.567779	5	5	0.479127	1.28615	5	5	0.858281	0.495512	5	5
ACBD4	P2	0.949655	0.0732863	5	5	0.729957	-0.0853081	5	5	0.965712	0.137946	5	5
ACBD5	P1P2	0.93258	0.259596	5	5	0.554892	-0.314271	5	5	0.734656	0.0779622	5	5
ACBD6	P1P2	0.310212	0.604105	5	5	0.683618	0.652895	5	5	0.25223	0.41953	5	5
ACBD7	P1P2	0.00126482	-1.34996	5	5	0.355451	1.84212	5	5	0.340509	0.107107	5	5
ACCS	P1P2	0.0113484	-0.473304	5	5	0.548545	-0.51141	5	5	0.0511601	-0.476335	5	5
ACCSL	ENST00000378832.1	0.466888	-0.184593	5	5	0.737419	-0.272349	5	5	0.640447	-0.228471	5	5
ACD	P1P2	0.999632	0.158982	4	4	0.330592	1.29932	4	4	0.847872	0.682075	4	4
ACE	P1	0.606825	-0.258138	5	5	0.365864	0.391766	5	5	0.704971	0.165394	5	5
ACE	P2	0.295877	-0.0821884	5	5	0.699758	-0.147735	5	5	0.610009	-0.275781	5	5
ACE2	P1P2	0.253503	0.420845	5	5	0.280079	-0.897794	5	5	0.546193	0.0185961	5	5
ACER1	P1P2	0.681657	0.200456	5	5	0.678471	0.813125	5	5	0.211927	0.0759231	5	5
ACER2	P1P2	0.376496	-0.714262	5	5	0.613866	-0.200098	5	5	0.224599	-0.360437	5	5
ACER3	P1P2	0.882875	0.229325	5	5	0.845157	-0.0112294	5	5	0.616394	0.0960657	5	5
ACHE	P1	0.96149	0.278801	5	5	0.983529	0.50067	5	5	0.773589	0.513663	5	5
ACHE	P2	0.501685	0.374894	5	5	0.0854078	-0.496609	5	5	0.423102	-0.187578	5	5
ACIN1	P1	0.195555	-0.561966	7	7	0.334861	-0.390843	7	7	0.128111	-0.419867	7	7
ACIN1	P2	0.137483	-0.540342	5	5	0.668223	-0.184634	5	5	0.305325	-0.686726	5	5
ACKR2	P1P2	0.301884	-0.768034	4	4	0.273997	-0.585542	4	4	0.268655	-0.587541	4	4
ACKR3	P1	0.751604	0.322054	5	5	0.44692	-0.476575	5	5	0.762852	-0.18681	5	5
ACKR3	P2	0.271784	0.872929	5	5	0.201132	0.581624	5	5	0.180499	0.727277	5	5
ACKR4	P1P2	0.280703	0.729664	5	5	0.953903	-0.0660421	5	5	0.288859	0.280089	5	5
ACLY	P1P2	0.043377	1.00314	5	5	0.537048	1.02372	5	5	0.0661057	0.755454	5	5
ACMSD	P1P2	0.6859	0.00729091	5	5	0.620845	0.160462	5	5	0.764113	0.0414546	5	5
ACN9	P1P2	0.638916	-0.122307	5	5	0.365864	0.388616	5	5	0.463398	0.0857761	5	5
ACO1	P1P2	0.721117	0.239507	5	5	0.159136	0.44619	5	5	0.175178	0.266997	5	5
ACO2	P1P2	0.700216	-0.428095	5	5	0.144742	0.802804	5	5	0.390385	0.464567	5	5
ACOT1	P1P2	0.210095	-0.0584972	5	5	0.243938	-0.369198	5	5	0.101322	-0.2997	5	5
ACOT11	P1	0.56204	-0.0981645	5	5	0.338934	-0.276854	5	5	0.809894	-0.0829765	5	5
ACOT11	P2	0.100238	0.87455	5	5	0.50805	0.132439	5	5	0.114157	0.581777	5	5
ACOT12	P1P2	0.610291	0.162321	5	5	0.894883	-0.470192	5	5	0.778022	0.0386201	5	5
ACOT13	P1P2	0.571542	-0.379569	5	5	0.904362	-0.0771266	5	5	0.590461	-0.0206649	5	5
ACOT2	P1P2	0.0776982	-0.730414	5	5	0.772559	0.168064	5	5	0.23879	-0.470369	5	5
ACOT4	P1P2	0.0327785	0.873424	5	5	0.842895	0.54056	5	5	0.20564	0.873638	5	5
ACOT6	P1P2	0.173118	0.535532	5	5	0.555446	-0.604439	5	5	0.657096	0.194039	5	5
ACOT7	P1P2	0.979258	-0.0605727	5	5	0.310742	0.383307	5	5	0.501001	0.26188	5	5
ACOT8	P1P2	0.428401	0.445039	5	5	0.168124	0.328106	5	5	0.127823	0.543464	5	5
ACOT9	P1P2	0.385469	0.668887	5	5	0.478101	-0.114417	5	5	0.871934	0.069363	5	5
ACOX1	P1P2	0.780584	-0.113257	5	5	0.97332	0.0235007	5	5	0.815024	-0.0957996	5	5
ACOX2	P1	0.379622	-0.276627	5	5	0.0175101	-0.69404	5	5	0.0284139	-0.470952	5	5
ACOX2	P2	0.910299	0.0740898	5	5	0.869469	-0.0724558	5	5	0.883015	-0.0193009	5	5
ACOX3	P1	0.585651	-0.0099084	5	5	0.814576	-0.0767573	5	5	0.760962	0.0759929	5	5
ACOX3	P2	0.412691	-0.424202	5	5	0.33354	-0.500409	5	5	0.234207	-0.142215	5	5
ACOXL	P1P2	0.0952246	-0.419845	5	5	0.669425	0.445102	5	5	0.501001	-0.070309	5	5
ACP1	P1P2	0.255913	2.32949	5	5	0.558773	0.869807	5	5	0.163384	1.59965	5	5
ACP2	P1P2	0.229632	0.971681	5	5	0.406581	0.148194	5	5	0.751534	0.256179	5	5
ACP5	P1	0.599347	-0.303657	5	5	0.305451	0.401465	5	5	0.615813	-0.0096148	5	5
ACP5	P2	0.207703	-0.863249	5	5	0.245949	-0.680007	5	5	0.0246457	-0.403051	5	5
ACP6	P1P2	0.730405	-0.388391	5	5	0.83644	-0.226048	5	5	0.51691	-0.0319057	5	5
ACPL2	P1P2	0.312579	0.448358	5	5	0.139029	0.265343	5	5	0.0964225	0.330308	5	5
ACPP	P1P2	0.436142	-0.0345028	5	5	0.68878	0.716965	5	5	0.897388	-0.0541149	5	5
ACPT	ENST00000270593.1	0.270706	1.12313	5	5	0.00770233	1.28992	5	5	0.0133517	1.1404	5	5
ACR	P1P2	0.278318	-0.449078	5	5	0.474012	-0.023515	5	5	0.190659	-0.243785	5	5
ACRBP	P1P2	0.266066	0.580063	5	5	0.753671	-0.101978	5	5	0.652321	0.378236	5	5
ACRC	P1P2	0.0575452	-0.448891	5	5	0.325146	0.306061	5	5	0.532534	-0.106206	5	5
ACRV1	P1P2	0.532376	-0.38538	5	5	0.938126	0.0900426	5	5	0.690901	-0.108173	5	5
ACSBG1	P1P2	0.550069	0.216852	4	4	0.912124	0.0815283	4	4	0.694725	0.0304399	4	4
ACSBG2	P1P2	0.835559	-0.0422848	5	5	0.107061	0.395258	5	5	0.393128	0.372716	5	5
ACSF2	P1P2	0.379554	-0.177879	4	4	0.682793	-0.0576223	4	4	0.420948	-0.117109	4	4
ACSF3	P1P2	0.187058	0.163228	5	5	0.197661	0.608011	5	5	0.121932	0.577841	5	5
ACSL1	P1P2	0.252133	0.48536	5	5	0.312915	0.977923	5	5	0.170747	0.716928	5	5
ACSL3	P1P2	0.859478	-0.0264568	5	5	0.167615	0.446475	5	5	0.385388	0.315274	5	5
ACSL4	P1P2	0.370293	0.197549	5	5	0.615027	0.0519815	5	5	0.36186	0.25657	5	5
ACSL5	P1	0.794555	0.25165	5	5	0.239291	1.25665	5	5	0.616394	0.968125	5	5
ACSL5	P2	0.56762	0.195834	5	5	0.80242	0.00249281	5	5	0.684209	0.158155	5	5
ACSL6	P1	0.332355	1.27917	5	5	0.0687504	1.88274	5	5	0.15291	1.58095	5	5
ACSL6	P2	0.786291	0.295263	5	5	0.485045	-0.284779	5	5	0.727816	-0.121366	5	5
ACSM1	P1P2	0.345696	0.557561	5	5	0.507257	0.377334	5	5	0.195751	0.333491	5	5
ACSM2A	P1P2	0.270347	-0.0156357	5	5	0.596	0.472815	5	5	0.577404	0.0885648	5	5
ACSM2B	P1P2	0.0563467	-0.512254	6	6	0.41936	0.140885	6	6	0.235178	-0.172447	6	6
ACSM3	P1P2	0.95886	-0.131334	5	5	0.1834	-0.590491	5	5	0.409827	-0.436506	5	5
ACSM4	ENST00000399422.4	0.759132	-0.0383395	5	5	0.676054	0.00444398	5	5	0.806051	0.154996	5	5
ACSM5	P1P2	0.444454	-0.380105	5	5	0.855513	0.0748957	5	5	0.658292	-0.113244	5	5
ACSS1	P1P2	0.335658	1.41126	5	5	0.13914	0.905891	5	5	0.00624462	0.623478	5	5
ACSS2	P1P2	0.798377	-0.00940655	5	5	0.815538	-0.179967	5	5	0.789456	-0.0946868	5	5
ACSS3	P1P2	0.284771	-0.291038	5	5	0.151573	0.825023	5	5	0.60135	0.287899	5	5
ACTA1	P1	0.85559	-0.217732	5	5	0.855189	0.117574	5	5	0.886278	-0.0266559	5	5
ACTA1	P2	0.762905	0.260184	5	5	0.404715	-0.279169	5	5	0.824664	0.0253926	5	5
ACTA2	P1	0.795192	0.377838	5	5	0.66582	0.680624	5	5	0.420713	0.0823801	5	5
ACTA2	P2	0.125963	0.643686	6	6	0.0492249	0.902831	6	6	0.0192098	0.734963	6	6
ACTB	P1P2	0.9786	0.205039	5	5	0.168379	0.822781	5	5	0.415486	0.609463	5	5
ACTBL2	P1P2	0.660297	0.58225	5	5	0.74991	0.0696192	5	5	0.866078	0.325934	5	5
ACTC1	P1P2	0.042866	0.936617	5	5	0.249836	0.680268	5	5	0.0261087	0.649888	5	5
ACTG1	P1P2	0.469418	-0.0916447	5	5	0.906324	-0.277876	5	5	0.967689	-0.341394	5	5
ACTG2	P1	0.641277	-0.0156837	5	5	0.771296	0.0304939	5	5	0.834977	-0.0536095	5	5
ACTG2	P2	0.0110059	1.23918	5	5	0.631378	-0.125256	5	5	0.144087	0.863903	5	5
ACTL10	P1P2	0.705727	0.0370781	5	5	0.171851	-0.507258	5	5	0.285863	-0.389564	5	5
ACTL6A	P1P2	0.000231861	1.6703	5	5	0.00285259	2.25209	5	5	0.000173498	1.78283	5	5
ACTL6B	P1P2	0.729164	0.00557596	5	5	0.780787	0.0770799	5	5	0.786275	-0.300398	5	5
ACTL7A	P1P2	0.621323	-0.121444	5	5	0.229864	-0.130304	5	5	0.911139	0.246584	5	5
ACTL7B	P1P2	0.598773	-0.402247	5	5	0.972332	-0.357051	5	5	0.959782	-0.39872	5	5
ACTL8	P1P2	0.199197	-0.542356	5	5	0.47964	-0.109037	5	5	0.169717	-0.440349	5	5
ACTL9	P1P2	0.320153	0.479698	5	5	0.914508	0.129837	5	5	0.42935	0.263011	5	5
ACTN1	P1P2	0.115021	-0.483266	5	5	0.464126	0.12807	5	5	0.590461	-0.250219	5	5
ACTN2	P1P2	0.708182	-0.0237674	5	5	0.340187	-0.287081	5	5	0.215888	-0.330327	5	5
ACTN3	P1P2	0.585084	-0.0334207	5	5	0.932873	-0.0495616	5	5	0.690901	0.201779	5	5
ACTN4	P1P2	0.668689	-0.141087	5	5	0.0230258	-0.465364	5	5	0.0600136	-0.35056	5	5
ACTR10	P1P2	0.00643177	3.11876	5	5	0.00238722	2.68308	5	5	0.000874068	2.8531	5	5
ACTR1A	P1P2	0.336387	-0.282761	4	4	0.698449	0.731983	4	4	0.959079	-0.0651306	4	4
ACTR1B	P1P2	0.207405	0.83175	5	5	0.594283	0.456176	5	5	0.172042	0.517523	5	5
ACTR2	P1P2	0.353562	0.138723	5	5	0.452615	-0.0350661	5	5	0.922948	0.0518284	5	5
ACTR3	P1P2	0.17377	0.0234868	5	5	0.114543	-0.59027	5	5	0.078268	-0.502731	5	5
ACTR3B	P1P2	0.071649	-0.596777	5	5	0.205976	0.615932	5	5	0.85893	-0.0546132	5	5
ACTR3C	P1P2	0.731521	0.0706537	6	6	0.54431	0.460381	6	6	0.473775	0.0442129	6	6
ACTR5	P1P2	0.00610201	1.17335	5	5	0.00549764	0.742299	5	5	0.000663432	0.785174	5	5
ACTR6	P1P2	0.0302367	3.02647	5	5	0.0018975	3.46764	5	5	0.00161172	3.24705	5	5
ACTR8	P1P2	0.000384831	2.60787	5	5	0.00126452	4.34072	5	5	0.000178725	3.47429	5	5
ACTRT1	P1P2	0.914881	0.70016	5	5	0.564062	-0.0239382	5	5	0.986149	-0.134366	5	5
ACTRT2	P1P2	0.882223	-0.161834	5	5	0.45187	0.633671	5	5	0.648155	0.263067	5	5
ACTRT3	P1P2	0.0558839	0.455175	5	5	0.12823	0.964411	5	5	0.0363358	0.628921	5	5
ACVR1	P1P2	0.770467	0.356753	5	5	0.990117	-0.130472	5	5	0.858281	-0.000546677	5	5
ACVR1B	P1P2	0.620158	-0.0641961	5	5	0.698535	0.0767216	5	5	0.896734	-0.0494153	5	5
ACVR1C	P1P2	0.651353	0.0372304	5	5	0.871419	-0.00867895	5	5	0.901314	-0.144734	5	5
ACVR2A	P1P2	0.0544179	-0.44033	5	5	0.840635	-0.106925	5	5	0.41265	-0.528096	5	5
ACVR2B	P1P2	0.682263	0.106856	5	5	0.225409	-0.505471	5	5	0.415959	-0.00827522	5	5
ACVRL1	P1P2	0.11907	-0.50556	5	5	0.734617	-0.50664	5	5	0.449899	-0.585563	5	5
ACY1	P1P2	0.367215	-0.11698	5	5	0.170688	-0.524732	5	5	0.0644175	-0.241422	5	5
ACY3	P1	0.507208	1.12737	4	4	0.152037	-0.603747	4	4	0.757838	0.00576015	4	4
ACY3	P2	0.131467	0.512824	5	5	0.549922	-0.290423	5	5	0.448413	0.249645	5	5
ACYP1	P1	0.474503	-0.102308	5	5	0.317091	-1.00137	5	5	0.195466	-0.575139	5	5
ACYP1	P2	0.992427	0.0763499	5	5	0.968052	-0.0618975	5	5	0.917041	0.00722624	5	5
ACYP2	P1P2	0.859478	-0.129447	5	5	0.824848	-0.118573	5	5	0.788183	-0.139736	5	5
ADA	P1P2	0.615506	1.03881	5	5	0.00558201	0.750258	5	5	0.0392329	0.858157	5	5
ADAD1	P1P2	0.759132	0.0940917	5	5	0.471975	0.772944	5	5	0.879753	0.551687	5	5
ADAD2	P1P2	0.896898	-0.028951	5	5	0.846127	0.189712	5	5	0.789456	0.0326244	5	5
ADAL	P1P2	0.960175	-0.0244136	5	5	0.654455	0.324643	5	5	0.725955	0.418997	5	5
ADAM10	P1P2	0.274312	1.28807	5	5	0.497261	1.52768	5	5	0.36186	1.40788	5	5
ADAM11	P1P2	0.689241	-0.0644874	5	5	0.428396	0.716645	5	5	0.754044	0.169706	5	5
ADAM12	P1P2	0.0557781	-0.629589	5	5	0.891618	-0.198103	5	5	0.130956	-0.452394	5	5
ADAM15	P1P2	0.409403	0.386015	5	5	0.746156	-0.272264	5	5	0.766005	-0.0167564	5	5
ADAM17	P1P2	0.325404	0.692193	5	5	0.859728	0.438694	5	5	0.407015	0.139746	5	5
ADAM18	P1P2	0.355755	0.924695	4	4	0.160809	0.701831	4	4	0.174581	0.782231	4	4
ADAM19	P1P2	0.670493	-0.644879	5	5	0.932216	0.203647	5	5	0.713585	0.0412683	5	5
ADAM2	P1P2	0.297788	0.832699	5	5	0.843542	0.105805	5	5	0.770426	0.389717	5	5
ADAM20	P1P2	0.256259	0.695261	5	5	0.96509	0.365878	5	5	0.25498	0.459953	5	5
ADAM21	P1P2	0.0992192	-0.500964	5	5	0.321908	-0.575708	5	5	0.0411619	-0.344287	5	5
ADAM22	P1P2	0.704501	0.127972	5	5	0.61968	-0.172178	5	5	0.858281	0.0550157	5	5
ADAM23	P1P2	0.847824	0.0294723	5	5	0.262455	0.404785	5	5	0.495756	0.413984	5	5
ADAM28	P1P2	0.199775	0.678452	5	5	0.913853	-0.326882	5	5	0.645186	0.151323	5	5
ADAM29	P1P2	0.471267	0.532099	4	4	0.25157	-0.344531	4	4	0.83558	0.0555765	4	4
ADAM30	P1P2	0.720499	0.00243559	5	5	0.858431	0.108019	5	5	0.993404	0.123091	5	5
ADAM32	P1P2	0.0509908	0.420061	5	5	0.671231	0.588177	5	5	0.0944513	0.375634	5	5
ADAM33	P1P2	0.513582	0.547375	5	5	0.854541	-0.0989516	5	5	0.991425	0.224212	5	5
ADAM7	P1P2	0.949655	-0.121986	5	5	0.983529	0.19461	5	5	0.969007	0.0176941	5	5
ADAM8	P1P2	0.962806	0.425011	5	5	0.0516063	-0.515322	5	5	0.244774	-0.374236	5	5
ADAM9	P1P2	0.989793	0.0683633	5	5	0.696091	0.0046901	5	5	0.983511	-0.0976389	5	5
ADAMDEC1	P1P2	0.786291	-0.109165	5	5	0.93156	0.160816	5	5	0.979555	-0.0442618	5	5
ADAMTS1	P1	0.913572	0.719446	5	5	0.462616	-0.641726	5	5	0.856334	0.0335078	5	5
ADAMTS1	P2	0.854294	-0.0420996	5	5	0.877927	0.0451536	5	5	0.808612	0.0180063	5	5
ADAMTS10	P1P2	0.311789	-0.387578	5	5	0.1968	0.695312	5	5	0.713585	0.329546	5	5
ADAMTS12	P1P2	0.0262648	0.487369	5	5	0.636084	-0.00163623	5	5	0.10895	0.430478	5	5
ADAMTS13	P1P2	0.804119	0.14676	5	5	0.976942	0.0877308	5	5	0.788183	0.0369605	5	5
ADAMTS14	P1P2	0.0265448	-0.437496	5	5	0.945026	-0.113665	5	5	0.100122	-0.242422	5	5
ADAMTS15	P1P2	0.769836	0.142057	5	5	0.380264	0.0184092	5	5	0.634545	0.157153	5	5
ADAMTS16	P1	0.916564	0.0687857	4	4	0.668615	-0.0618141	4	4	0.707746	0.00348578	4	4
ADAMTS16	P2	0.2005	0.317667	5	5	0.185585	0.151612	5	5	0.0902911	0.416299	5	5
ADAMTS17	P1P2	0.755366	0.403512	5	5	0.578374	-0.0501487	5	5	0.786911	0.124284	5	5
ADAMTS18	P1P2	0.484246	0.344461	5	5	0.913853	0.154894	5	5	0.631602	0.10999	5	5
ADAMTS19	P1P2	0.691101	-0.0086952	4	4	0.457501	0.501803	4	4	0.685188	0.0933017	4	4
ADAMTS2	P1P2	0.278684	0.511997	5	5	0.654455	0.190372	5	5	0.264062	0.303438	5	5
ADAMTS20	P1P2	0.141237	0.476833	5	5	0.132852	-0.430637	5	5	0.994064	-0.0175127	5	5
ADAMTS3	P1P2	0.44988	0.59845	5	5	0.473503	-0.010559	5	5	0.840144	0.303485	5	5
ADAMTS4	P1P2	0.383664	0.0609939	5	5	0.346495	0.0468116	5	5	0.892811	0.0766126	5	5
ADAMTS5	P1P2	0.929956	0.0636383	5	5	0.489964	-0.238279	5	5	0.864128	-0.201392	5	5
ADAMTS6	P1P2	0.625409	0.560636	5	5	0.05939	1.21106	5	5	0.321594	1.02919	5	5
ADAMTS7	P1P2	0.641868	0.0938969	5	5	0.954561	0.0549777	5	5	0.697617	0.284479	5	5
ADAMTS8	P1P2	0.0868592	-0.448432	5	5	0.0559121	-0.863997	5	5	0.00758126	-0.524149	5	5
ADAMTS9	P1P2	0.342329	-0.284124	5	5	0.578374	0.0106548	5	5	0.84985	-0.0178242	5	5
ADAMTSL1	P1P2	0.238389	0.377092	5	5	0.916802	-0.0714028	5	5	0.613488	0.148499	5	5
ADAMTSL2	P1P2	0.884829	0.0242186	5	5	0.199246	0.737591	5	5	0.243435	0.31786	5	5
ADAMTSL3	P1P2	0.0734882	-0.48917	5	5	0.870769	-0.618321	5	5	0.149146	-0.621859	5	5
ADAMTSL4	P1P2	0.755366	0.0290791	5	5	0.0783062	-0.382081	5	5	0.503634	-0.176501	5	5
ADAMTSL5	P1P2	0.902451	-0.0683747	5	5	0.744281	0.0477388	5	5	0.845965	-0.191798	5	5
ADAP1	P1P2	0.690457	1.80402	5	5	0.84742	1.60421	5	5	0.641039	1.72111	5	5
ADAP2	P1P2	0.589631	-0.339666	5	5	0.790629	0.168334	5	5	0.952537	0.00179158	5	5
ADAR	P1	0.371175	0.474346	5	5	0.965748	-0.7343	5	5	0.59905	0.000998209	5	5
ADAR	P2	0.317749	0.169679	5	5	0.0183501	-0.522583	5	5	0.471502	-0.0583307	5	5
ADARB1	P1P2	0.0407099	0.512298	5	5	0.634906	-0.197828	5	5	0.215581	0.439366	5	5
ADARB2	ENST00000381312.1	0.298939	0.027746	5	5	0.588579	-0.541613	5	5	0.873888	0.238239	5	5
ADAT1	P1P2	0.910954	0.690807	5	5	0.318091	0.791822	5	5	0.188984	0.483105	5	5
ADAT2	P1P2	0.433714	0.596509	5	5	0.513092	0.864883	5	5	0.367546	0.38496	5	5
ADAT3	P1	0.471267	-0.0690496	4	4	0.473877	0.603734	4	4	0.819732	0.0925422	4	4
ADAT3	P2	0.446423	0.402214	5	5	0.169402	1.06262	5	5	0.0600136	0.523151	5	5
ADC	P1P2	0.953996	-0.152193	4	4	0.145414	-0.962051	4	4	0.122497	-0.428269	4	4
ADCK1	P1P2	0.95886	-0.00734078	5	5	0.933529	0.00435791	5	5	0.966371	-0.043991	5	5
ADCK2	P1P2	0.887436	0.00985502	5	5	0.330248	-0.471118	5	5	0.336338	-0.0326305	5	5
ADCK3	P1P2	0.298939	0.806996	5	5	0.641395	-0.0107749	5	5	0.220835	0.42158	5	5
ADCK4	P1P2	0.772361	-0.261935	5	5	0.667622	-0.0145955	5	5	0.873888	-0.0199586	5	5
ADCK5	P1P2	0.00142067	1.68413	5	5	0.396846	1.04562	5	5	0.0168138	1.31582	5	5
ADCY1	P1P2	0.0452064	-0.548643	5	5	0.611548	-0.305349	5	5	0.202988	-0.587719	5	5
ADCY10	P1P2	0.0704867	-0.4618	5	5	0.576118	0.384639	5	5	0.442497	-0.272742	5	5
ADCY2	P1P2	0.37383	0.673189	5	5	0.60145	-0.0504042	5	5	0.541803	-0.0168668	5	5
ADCY3	P1P2	0.703391	0.154874	4	4	0.842249	-0.139402	4	4	0.838469	0.0418429	4	4
ADCY4	P1P2	0.784388	0.260356	5	5	0.480667	0.192077	5	5	0.235837	-0.0369251	5	5
ADCY5	P1P2	0.666887	0.102338	5	5	0.380489	0.552557	5	5	0.253602	0.306575	5	5
ADCY6	P1P2	0.987112	0.185537	4	4	0.354378	1.22065	5	5	0.901774	0.12023	4	4
ADCY7	P1P2	0.671696	0.0884512	5	5	0.72252	0.0116901	5	5	0.996042	0.074961	5	5
ADCY8	P1P2	0.344852	0.129707	5	5	0.857458	1.07034	5	5	0.576275	0.29658	5	5
ADCY9	P1P2	0.0716589	-0.828498	4	4	0.194923	1.21103	4	4	0.42255	-0.173394	4	4
ADCYAP1	P1P2	0.0369331	-0.597008	5	5	0.759951	-0.548793	5	5	0.124952	-0.635547	5	5
ADCYAP1R1	P1P2	0.910954	0.0279026	5	5	0.88966	-0.113265	5	5	0.78564	0.0378494	5	5
ADD1	P1P2	0.800928	0.246833	5	5	0.185585	0.521481	5	5	0.172042	0.212826	5	5
ADD2	P1P2	0.581684	-0.327542	5	5	0.96509	0.0188598	5	5	0.772323	-0.0677226	5	5
ADD3	P1P2	0.607402	0.538997	5	5	0.247465	-0.373355	5	5	0.797742	-0.0302875	5	5
ADGB	P1P2	0.656117	0.30209	5	5	0.731199	-0.0398806	5	5	0.567841	0.372198	5	5
ADH1A	P1P2	0.310606	0.512149	5	5	0.403785	-0.38451	5	5	0.945955	0.0925923	5	5
ADH1B	P1P2	0.648977	0.0859851	5	5	0.489964	0.128342	5	5	0.466934	0.107163	5	5
ADH1C	P1P2	0.115975	-0.69244	5	5	0.259304	0.820623	5	5	0.940691	-0.0526197	5	5
ADH4	P1P2	0.912917	0.0595091	5	5	0.715418	0.202139	5	5	0.800935	0.091397	5	5
ADH5	P1P2	0.790738	0.0857874	5	5	0.239621	-0.478998	5	5	0.724095	-0.129858	5	5
ADH6	P1P2	0.45734	-0.34562	5	5	0.976942	0.0181276	5	5	0.658292	-0.295888	5	5
ADH7	P1P2	0.314561	-0.466719	5	5	0.9832	0.111714	5	5	0.444464	-0.273967	5	5
ADHFE1	P1P2	0.228354	0.62822	5	5	0.369377	0.302294	5	5	0.153386	0.384915	5	5
ADI1	P1P2	0.314958	0.00690689	5	5	0.696702	0.545259	5	5	0.677542	0.0978356	5	5
ADIG	P1P2	0.642459	0.0120967	5	5	0.556554	0.0832387	5	5	0.663684	-0.104035	5	5
ADIPOQ	P1P2	0.448891	-0.263325	5	5	0.169402	2.49939	5	5	0.179426	1.00641	5	5
ADIPOR1	P1P2	0.0757732	1.16823	5	5	0.634023	0.0858466	5	5	0.145453	0.705819	5	5
ADIPOR2	P1P2	0.0854994	-0.627758	5	5	0.745531	0.229956	5	5	0.300668	-0.282418	5	5
ADIRF	P1P2	0.0741543	0.94181	5	5	0.938783	-0.0438486	5	5	0.300668	0.616072	5	5
ADK	P1	0.935533	0.590926	5	5	0.549922	2.15706	5	5	0.592746	1.52551	5	5
ADK	P2	0.547109	0.522714	5	5	0.629617	0.435022	5	5	0.288483	0.504592	5	5
ADM	P1P2	0.0977058	-0.979812	5	5	0.204352	0.414464	5	5	0.5282	-0.433831	5	5
ADM2	P1P2	0.310212	0.186988	5	5	0.85681	0.561578	5	5	0.415959	0.31163	5	5
ADM5	P1P2	0.199197	-0.566869	5	5	0.0661511	-0.57488	5	5	0.0350284	-0.477564	5	5
ADNP	P1P2	0.25316	0.719155	5	5	0.646724	0.187879	5	5	0.210418	0.474305	5	5
ADNP2	P1P2	0.331943	0.743141	5	5	0.111725	1.02124	5	5	0.211927	0.882192	5	5
ADO	P1P2	0.177853	0.409468	5	5	0.926965	0.199828	5	5	0.22523	0.352195	5	5
ADORA1	P1P2	0.24907	0.519438	5	5	0.226358	-0.539144	5	5	0.982192	0.000355146	5	5
ADORA2A	P1P2	0.825761	0.0411502	4	4	0.756683	0.558115	4	4	0.704311	-0.0266039	4	4
ADORA2B	P1P2	0.182412	0.753184	5	5	0.158891	0.940479	5	5	0.104109	0.77329	5	5
ADORA3	P1	0.465121	-0.485292	5	5	0.301763	-0.218975	5	5	0.166401	-0.402226	5	5
ADORA3	P2	0.163434	0.899748	5	5	0.631378	0.028694	5	5	0.194043	0.237546	5	5
ADPGK	P1P2	0.0364504	0.720659	5	5	0.0997171	0.81955	5	5	0.0206294	0.720489	5	5
ADPRH	P1P2	0.574913	-0.074799	5	5	0.170688	-0.380017	5	5	0.556688	-0.0970282	5	5
ADPRHL1	P1	0.901471	0.0453287	5	5	0.308775	-0.442803	5	5	0.425499	-0.0574414	5	5
ADPRHL1	P2	0.15488	-0.653723	5	5	0.769401	-0.0266356	5	5	0.366668	-0.0464657	5	5
ADPRHL2	P1P2	0.421218	0.0515525	5	5	0.975625	-0.0135925	5	5	0.702517	-0.0382055	5	5
ADPRM	P1P2	0.23301	0.521433	5	5	0.213021	0.549594	5	5	0.127823	0.471375	5	5
ADRA1A	P1P2	0.689241	-0.0481042	5	5	0.338517	-0.030675	5	5	0.325647	-0.0136847	5	5
ADRA1B	P1P2	0.0124046	-0.591803	5	5	0.699146	0.399919	5	5	0.141383	-0.310401	5	5
ADRA1D	P1P2	0.930612	-0.0574538	5	5	0.316094	-0.563282	5	5	0.446929	-0.130307	5	5
ADRA2A	P1P2	0.973992	0.191678	5	5	0.254797	0.500275	5	5	0.686032	0.191901	5	5
ADRA2B	P1P2	0.963464	-0.0309633	5	5	0.569374	0.0833718	5	5	0.925574	-0.0758086	5	5
ADRA2C	P1P2	0.176	-0.664938	5	5	0.740535	-0.271199	5	5	0.277366	-0.406107	5	5
ADRB1	P1P2	0.515179	0.464058	5	5	0.499357	0.582423	5	5	0.400962	0.428007	5	5
ADRB2	P1P2	0.642459	-0.177124	5	5	0.949957	0.974162	5	5	0.557798	0.135584	5	5
ADRB3	P1P2	0.0926338	-0.44315	5	5	0.810733	-0.493979	5	5	0.186215	-0.473411	5	5
ADRBK1	P1P2	0.0803742	0.947513	5	5	0.801781	-0.251098	5	5	0.322402	0.473567	5	5
ADRBK2	P1P2	0.650759	-0.0695645	5	5	0.843542	-0.0182907	5	5	0.728437	-0.122074	5	5
ADRM1	P1P2	0.305514	-0.928209	5	5	0.0956221	0.539326	5	5	0.89085	0.0685218	5	5
ADSL	P1P2	0.0749169	2.57699	4	4	0.0044945	2.61081	4	4	0.0105949	2.5939	4	4
ADSS	P1P2	0.270624	0.88911	4	4	0.81705	-0.068151	4	4	0.550047	0.223153	4	4
ADSSL1	P1P2	0.546011	0.110788	5	5	0.879229	-0.112692	5	5	0.394503	0.146186	5	5
ADTRP	P1P2	0.256259	-0.0621218	5	5	0.66402	0.199277	5	5	0.320385	-0.0309165	5	5
AEBP1	P1P2	0.320555	0.115366	5	5	0.790311	-0.569665	5	5	0.561693	-0.0664081	5	5
AEBP2	P1P2	0.867913	-0.217717	5	5	0.174587	0.511983	5	5	0.304935	-0.0543065	5	5
AEN	P1P2	0.247269	0.801278	4	4	0.112918	-0.582542	4	4	0.939939	-0.0764855	4	4
AES	P1P2	0.348433	-0.345548	3	3	0.525646	-0.138914	3	3	0.166723	-0.242231	3	3
AFAP1	P1P2	0.108514	0.494309	5	5	0.0810007	1.07915	5	5	0.0364096	0.704552	5	5
AFAP1L1	P1P2	0.711628	-0.173178	4	4	0.778549	0.462211	4	4	0.864562	0.0605298	4	4
AFAP1L2	P1P2	0.147131	0.505715	5	5	0.574991	0.45374	5	5	0.294914	0.638284	5	5
AFF1	P1P2	0.576603	0.341049	5	5	0.853894	-0.131644	5	5	0.959782	0.104702	5	5
AFF2	P1P2	0.176793	0.415619	5	5	0.874021	-0.592322	5	5	0.560022	0.0914728	5	5
AFF3	P1P2	0.41175	-0.173383	5	5	0.742407	0.279329	5	5	0.789456	0.0235476	5	5
AFF4	P1P2	0.612606	-0.839655	5	5	0.653859	0.0694625	5	5	0.393586	-0.530807	5	5
AFG3L2	P1P2	0.42504	0.646088	5	5	0.00887191	1.2211	5	5	0.0240703	0.933592	5	5
AFM	P1P2	0.6298	-0.00552572	5	5	0.552128	0.0081269	5	5	0.982192	0.0515353	5	5
AFMID	P1P2	0.946698	0.0292904	5	5	0.889459	-0.347356	4	4	0.88496	0.101475	4	4
AFP	P1	0.846531	-0.18308	5	5	0.691214	0.661388	5	5	0.716053	0.0191703	5	5
AFP	P2	0.629507	-0.431191	5	5	0.555446	0.350269	5	5	0.872585	-0.130995	5	5
AFTPH	P1P2	0.592481	0.249234	5	5	0.813295	0.133944	5	5	0.860879	0.210153	5	5
AGA	P1P2	0.391371	0.759101	5	5	0.992752	0.247092	5	5	0.649939	0.349283	5	5
AGAP1	P1P2	0.611366	-0.0216027	4	4	0.0625653	0.698391	4	4	0.197966	0.287114	4	4
AGAP10	ENST00000413193.2	0.785972	0.123163	6	6	0.826701	0.302485	6	6	0.69399	0.0459666	6	6
AGAP11	P1P2	0.447903	0.994218	5	5	0.247972	1.06417	5	5	0.15578	0.868811	5	5
AGAP2	P1P2	0.363281	-0.440596	5	5	0.113786	0.793073	5	5	0.428385	0.371033	5	5
AGAP3	P1P2	0.328255	0.122962	5	5	0.025389	1.24821	5	5	0.145911	0.539439	5	5
AGAP9	ENST00000453919.1	0.785972	0.123163	6	6	0.826701	0.302485	6	6	0.69399	0.0459666	6	6
AGBL1	ENST00000421325.2	0.16899	-0.535076	5	5	0.403552	-0.0345109	5	5	0.17889	-0.407375	5	5
AGBL1	ENST00000441037.2	0.947027	0.638771	5	5	0.414092	0.364794	5	5	0.596181	0.576121	5	5
AGBL2	P1P2	0.0640705	0.764569	5	5	0.877927	-0.156872	5	5	0.265124	0.540115	5	5
AGBL3	P1P2	0.163434	-0.738706	5	5	0.990776	-0.179031	5	5	0.346404	-0.22372	5	5
AGBL4	P1P2	0.10779	0.71054	5	5	0.999671	-0.226949	5	5	0.430316	0.509702	5	5
AGBL5	P1	0.15132	1.45344	5	5	0.212112	1.14403	5	5	0.112088	1.24386	5	5
AGBL5	P2	0.742228	-0.454473	5	5	0.287124	-0.19804	5	5	0.241105	-0.390888	5	5
AGER	P1P2	0.589631	0.109739	5	5	0.142256	-0.633377	5	5	0.433707	-0.360613	5	5
AGFG1	P1P2	0.384341	-0.542342	5	5	0.240612	0.701144	5	5	0.764744	0.0158085	5	5
AGFG2	P1P2	0.721117	0.696659	5	5	0.0554895	-0.500046	5	5	0.460881	-0.327789	5	5
AGGF1	P1P2	0.0710014	0.445714	5	5	0.00334118	1.36092	5	5	0.00180922	0.84395	5	5
AGK	P1P2	0.595337	-0.32079	5	5	0.0601743	0.8879	5	5	0.468961	0.514383	5	5
AGL	P1P2	0.831694	0.311466	5	5	0.623764	-0.0794977	5	5	0.947271	0.0505185	5	5
AGMAT	P1P2	0.593623	0.0189326	5	5	0.891618	0.112132	5	5	0.898696	-0.0419176	5	5
AGMO	P1P2	0.646603	-0.395671	5	5	0.152637	0.681747	5	5	0.324833	-0.0134453	5	5
AGO1	P1P2	0.95097	-0.15701	5	5	0.215152	0.700439	5	5	0.234858	-0.076817	5	5
AGO2	P1P2	0.587924	0.501649	5	5	0.12761	-0.604657	5	5	0.448908	-0.16812	5	5
AGO3	P1P2	0.96478	0.475343	5	5	0.991105	-0.0439374	5	5	0.956488	0.0375447	5	5
AGO4	P1P2	0.41532	-0.249507	4	4	0.470462	-0.0457479	4	4	0.31649	-0.0888665	4	4
AGPAT1	P1	0.00513607	0.741841	5	5	0.510966	0.538817	5	5	0.0175467	0.513124	5	5
AGPAT1	P2	0.234144	-0.354305	5	5	0.996047	-0.322387	5	5	0.419284	-0.147719	5	5
AGPAT2	P1P2	0.73911	-0.164684	5	5	0.864596	-0.0282535	5	5	0.6709	0.12645	5	5
AGPAT3	P1P2	0.875063	-0.0393084	5	5	0.450878	-0.005314	5	5	0.422624	0.0334724	5	5
AGPAT4	P1P2	0.992427	-0.151855	5	5	0.493084	0.846221	5	5	0.856334	0.59034	5	5
AGPAT5	P1P2	0.189552	1.05469	5	5	0.00359398	0.93104	5	5	0.00808074	0.992863	5	5
AGPAT6	P1P2	0.613186	-0.152002	5	5	0.217916	-0.619748	5	5	0.177292	-0.385875	5	5
AGPAT9	P1P2	0.681355	0.0199151	5	5	0.328814	-0.287131	5	5	0.420236	-0.271464	5	5
AGPS	P1P2	0.207405	0.722123	5	5	0.420494	-0.281515	5	5	0.465922	0.254258	5	5
AGR2	P1P2	0.572103	0.717564	5	5	0.853246	0.544325	5	5	0.77929	0.770691	5	5
AGR3	P1P2	0.140227	-0.5393	3	3	0.638069	-0.113613	3	3	0.165417	-0.326456	3	3
AGRN	P1P2	0.431778	-0.0315994	5	5	0.679076	-0.0392782	5	5	0.846612	0.0651606	5	5
AGRP	P1P2	0.461849	0.520331	5	5	0.32861	-0.260351	5	5	0.993404	-0.0321667	5	5
AGT	P1P2	0.677123	-0.363977	5	5	0.842249	0.105575	4	4	0.258781	0.298399	4	4
AGTPBP1	P1P2	0.578231	0.637886	3	3	0.558144	0.518415	3	3	0.70305	0.632803	3	3
AGTR1	P1P2	0.146901	0.397422	5	5	0.310939	-0.370573	5	5	0.809253	0.0693193	5	5
AGTR2	P1P2	0.0493462	0.975912	5	5	0.75085	0.032352	5	5	0.0749671	0.440312	5	5
AGTRAP	P1P2	0.597054	0.62401	5	5	0.0342307	0.61699	5	5	0.053264	0.495593	5	5
AGXT	P1P2	0.185957	-0.426236	5	5	0.414328	-0.634962	5	5	0.171523	-0.466666	5	5
AGXT2	P1P2	0.626579	0.1963	5	5	0.448402	-0.431391	5	5	0.640447	-0.117545	5	5
AHCTF1	P1P2	0.700827	0.683749	5	5	0.567694	0.423877	5	5	0.50258	0.357945	5	5
AHCY	P1P2	0.402874	2.25614	5	5	0.991435	3.91502	5	5	0.745894	2.95677	5	5
AHCYL1	P1	0.000236406	1.94374	5	5	0.00196208	1.72909	5	5	0.000176384	1.75599	5	5
AHCYL1	P2	0.25419	0.798865	5	5	0.727785	-0.405549	5	5	0.803492	0.348394	5	5
AHCYL2	P1P2	0.00455161	0.805496	5	5	0.640617	0.180563	4	4	0.0122154	0.535835	4	4
AHDC1	P1P2	0.913244	-0.0691936	5	5	0.280631	-0.455092	5	5	0.413122	-0.312507	5	5
AHI1	P1P2	0.0419423	0.544437	5	5	0.00896896	1.16633	5	5	0.00276634	0.779561	5	5
AHNAK	P1	0.519987	-0.148435	5	5	0.373354	0.719174	5	5	0.697617	0.0896368	5	5
AHNAK	P2	0.38864	0.267753	5	5	0.222265	-0.708806	5	5	0.895426	-0.147487	5	5
AHNAK2	P1	0.258686	-0.400362	5	5	0.247634	-0.0235985	5	5	0.0843286	-0.278625	5	5
AHNAK2	P2	0.0805171	0.571188	5	5	0.746781	-0.718462	5	5	0.563925	0.471172	5	5
AHR	P1P2	0.774889	0.141052	5	5	0.897497	1.04087	5	5	0.799019	0.450941	5	5
AHRR	P1P2	0.214024	-0.305023	5	5	0.13651	-0.658145	5	5	0.079536	-0.445861	5	5
AHSA1	P1P2	0.0380296	0.813145	5	5	0.833216	-0.0337089	5	5	0.193759	0.177508	5	5
AHSA2	P1P2	0.100409	0.648957	5	5	0.59314	0.00857013	5	5	0.51424	0.426001	5	5
AHSG	P1P2	0.351212	0.209642	5	5	0.556	0.163331	5	5	0.379532	0.186487	5	5
AHSP	P1P2	0.253847	0.330354	5	5	0.451126	-0.0169414	5	5	0.177292	0.211181	5	5
AICDA	P1P2	0.989134	0.0290704	5	5	0.315695	0.623904	5	5	0.632778	0.490811	5	5
AIDA	P1P2	0.673434	0.622391	6	6	0.283016	-0.771682	6	6	0.635378	-0.0279411	6	6
AIF1	P1P2	0.169758	0.476369	5	5	0.54827	0.291338	5	5	0.151255	0.248147	5	5
AIF1L	P1P2	0.609713	0.475923	5	5	0.626687	0.783734	5	5	0.944639	0.629828	5	5
AIFM1	P1P2	0.785656	0.105863	5	5	0.0164426	0.998064	5	5	0.0704864	0.65157	5	5
AIFM2	P1P2	0.111081	-0.558429	5	5	0.874672	0.198423	5	5	0.287358	-0.0354019	5	5
AIFM3	P1	0.671696	0.0577051	5	5	0.960154	0.0391214	5	5	0.819519	0.0741545	5	5
AIFM3	P2	0.0168945	-1.08998	5	5	0.970357	0.152065	5	5	0.275542	-0.426791	5	5
AIG1	P1P2	0.0876221	0.669904	5	5	0.559329	-0.204598	5	5	0.222398	0.42747	5	5
AIM1	P1P2	0.81852	-0.251171	5	5	0.118192	-0.598772	5	5	0.288859	-0.316142	5	5
AIM1L	P1	0.978929	-0.0115816	5	5	0.254109	-0.927151	5	5	0.404214	-0.469366	5	5
AIM1L	P2	0.434685	-1.025	5	5	0.357821	-0.542253	5	5	0.213444	-0.567082	5	5
AIM2	P1P2	0.0362294	-0.512975	5	5	0.79413	0.0541794	5	5	0.200361	-0.416102	5	5
AIMP1	P1P2	0.381865	-0.00294858	5	5	0.0476742	-0.65843	5	5	0.348101	-0.392527	5	5
AIMP2	P1P2	0.234144	0.636441	5	5	0.536231	-0.526715	5	5	0.761592	0.0125045	5	5
AIP	P1P2	0.658505	-0.869629	5	5	0.944698	-0.0460912	5	5	0.915729	-0.424721	5	5
AIPL1	P1P2	0.252133	0.5634	5	5	0.125151	0.829628	5	5	0.0384521	0.495869	5	5
AIRE	P1P2	0.189274	0.713812	5	5	0.0336743	0.978035	5	5	0.0273557	0.750058	5	5
AJAP1	P1P2	0.461347	0.262793	5	5	0.790311	-0.460424	5	5	0.591603	0.135357	5	5
AJUBA	P1P2	0.148054	-0.4835	5	5	0.216992	-0.58044	5	5	0.140713	-0.710151	5	5
AK1	P1P2	0.296727	0.417626	4	4	0.0461159	-0.608931	4	4	0.437679	-0.00729421	4	4
AK2	P1P2	0.710639	-0.583687	5	5	0.553786	-0.486367	5	5	0.18815	-0.205301	5	5
AK3	P1P2	0.651948	-0.109139	5	5	0.17989	0.909307	5	5	0.153624	0.420884	5	5
AK4	P1P2	0.735998	-0.0816079	5	5	0.319695	-0.759067	5	5	0.348101	-0.232891	5	5
AK5	P1P2	0.0453839	-0.943947	5	5	0.554339	-0.150895	5	5	0.0957618	-0.664294	5	5
AK7	P1P2	0.360673	-0.0878355	5	5	0.904035	0.124263	5	5	0.656498	-0.0233959	5	5
AK8	P1P2	0.171561	-0.624572	5	5	0.265279	-0.484863	5	5	0.0626482	-0.401891	5	5
AK9	P1P2	0.25316	0.516209	5	5	0.191132	-0.0311916	5	5	0.81695	0.104882	5	5
AKAP1	P1P2	0.833626	-0.160391	5	5	0.418353	-0.327522	5	5	0.476607	-0.42376	5	5
AKAP10	P1P2	0.505107	-0.095507	5	5	0.271709	-0.44213	5	5	0.913106	-0.187507	5	5
AKAP11	P1P2	0.256604	-0.0291197	5	5	0.699758	0.398676	5	5	0.501001	0.222406	5	5
AKAP12	P1	0.31895	-0.761429	5	5	0.96147	-0.165583	5	5	0.236164	-0.34904	5	5
AKAP12	P2	0.72019	0.152615	5	5	0.396846	-0.646168	5	5	0.622224	-0.00489403	5	5
AKAP13	P1P2	0.52859	0.66171	5	5	0.842249	-0.0176182	5	5	0.397263	0.304702	5	5
AKAP14	P1P2	0.800928	0.0594748	5	5	0.913526	-0.293666	5	5	0.834977	-0.119196	5	5
AKAP17A	P1P2	0.981222	0.143911	4	4	0.956179	0.197684	4	4	0.711187	0.310199	4	4
AKAP2	P1P2	0.946369	-0.233587	5	5	0.450134	0.0126467	5	5	0.336338	0.00688446	5	5
AKAP3	P1	0.235119	0.830663	5	5	0.254109	-0.67891	5	5	0.65113	-0.0417294	5	5
AKAP3	P2	0.69533	0.406704	5	5	0.336853	-0.450391	5	5	0.629839	0.0343859	5	5
AKAP4	P1P2	0.257297	0.00697446	5	5	0.822277	0.0186636	5	5	0.389018	0.000641724	5	5
AKAP5	P1P2	0.239706	-0.286559	5	5	0.0210624	0.612867	5	5	0.724095	0.162695	5	5
AKAP6	P1P2	0.905066	-0.10372	5	5	0.940754	0.0436408	5	5	0.834977	-0.061167	5	5
AKAP7	P1P2	0.172858	-0.400425	5	5	0.159625	-0.594593	5	5	0.0437719	-0.390732	5	5
AKAP8	P1P2	0.713099	0.153665	5	5	0.771927	-0.0188317	5	5	0.811816	0.110724	5	5
AKAP8L	P1P2	0.526971	0.449517	5	5	0.350742	-0.230961	5	5	0.913106	0.0130408	5	5
AKAP9	P1P2	0.0765933	0.50278	5	5	0.121732	0.512235	5	5	0.0257223	0.391763	5	5
AKIP1	P1P2	0.370293	-0.383645	5	5	0.588009	0.125056	5	5	0.473541	-0.380748	5	5
AKIRIN1	P1P2	0.541082	-0.141834	5	5	0.381836	0.0427457	5	5	0.984171	0.0583617	5	5
AKIRIN2	P1P2	0.401195	-0.140627	4	4	0.242894	-0.56136	4	4	0.134093	-0.347174	4	4
AKNA	P1	0.570981	0.0899994	5	5	0.553233	-0.0714869	5	5	0.430316	0.00925625	5	5
AKNA	P2	0.631853	0.637296	5	5	0.192256	0.871159	5	5	0.247805	0.616239	5	5
AKNAD1	ENST00000370001.3	0.956887	-0.406032	5	5	0.904035	0.368316	5	5	0.959782	0.0817166	5	5
AKR1A1	P1P2	0.574977	0.758505	4	4	0.305097	0.350811	4	4	0.327785	0.592902	4	4
AKR1B1	P1P2	0.783119	-0.0485234	5	5	0.93747	-0.377176	5	5	0.682389	-0.144738	5	5
AKR1B10	P1P2	0.133913	0.445515	5	5	0.136728	0.385654	5	5	0.0608056	0.415584	5	5
AKR1B15	P1P2	0.894613	0.0549748	5	5	0.554616	0.612629	5	5	0.483288	0.27473	5	5
AKR1C1	P1P2	0.805397	0.362229	5	5	0.839021	-0.0162756	5	5	0.957147	0.05305	5	5
AKR1C2	P1	0.658731	0.00250318	7	7	0.908369	-0.0227729	7	7	0.742232	-0.147321	7	7
AKR1C2	P2	0.216162	-0.444023	5	5	0.82292	0.373341	5	5	0.46744	0.118061	5	5
AKR1C3	P1P2	0.892002	0.0214903	5	5	0.440043	-0.684765	5	5	0.624563	-0.492215	5	5
AKR1C4	P1P2	0.021131	-0.391348	5	5	0.398228	0.466798	5	5	0.42406	-0.231002	5	5
AKR1D1	P1P2	0.289254	-0.0979049	5	5	0.267767	-0.307129	5	5	0.14049	-0.331508	5	5
AKR1E2	P1P2	0.55815	0.119123	5	5	0.871419	-0.860025	5	5	0.740268	-0.00820869	5	5
AKR7A2	P1P2	0.389549	0.822237	5	5	0.799867	-0.0157985	5	5	0.492102	0.198681	5	5
AKR7A3	P1P2	0.837815	-0.359009	5	5	0.877927	0.16121	5	5	0.920978	-0.0755488	5	5
AKT1	P1P2	0.860774	0.196536	5	5	0.66642	-0.0166894	5	5	0.881057	0.140611	5	5
AKT1S1	P1P2	0.492014	-0.0716928	5	5	0.811373	-0.087746	5	5	0.892157	-0.0474622	5	5
AKT2	P1P2	0.632734	0.027924	5	5	0.163085	0.500885	5	5	0.367986	0.564498	5	5
AKT3	P1P2	0.19992	0.396111	5	5	0.785228	-0.0846843	5	5	0.534164	0.254536	5	5
AKTIP	P1P2	0.31476	0.407477	5	5	0.698535	-0.289783	5	5	0.534164	0.163477	5	5
ALAD	P1P2	0.0319446	0.808965	5	5	0.786498	-0.265951	5	5	0.845318	0.832051	5	5
ALAS1	P1P2	0.69533	0.724054	5	5	0.33354	0.267822	5	5	0.73902	0.178752	5	5
ALAS2	P1P2	0.747849	-0.174474	5	5	0.0106688	-0.933763	5	5	0.0313446	-0.554118	5	5
ALB	P1	0.12243	-0.594396	5	5	0.215458	-0.399663	5	5	0.0688323	-0.452458	5	5
ALB	P2	0.525355	0.0556931	5	5	0.809452	0.261974	5	5	0.877797	0.0696108	5	5
ALCAM	P1P2	0.806035	0.0676871	5	5	0.564341	0.350847	5	5	0.772323	0.24257	5	5
ALDH16A1	P1P2	0.204446	0.780216	5	5	0.25497	0.344323	5	5	0.130746	0.552386	5	5
ALDH18A1	P1P2	0.000658219	2.11095	4	4	0.00196706	1.83641	4	4	0.00060278	1.85808	4	4
ALDH1A1	P1P2	0.791374	0.043951	5	5	0.489445	0.345361	5	5	0.806691	-0.0336671	5	5
ALDH1A2	P1P2	0.473993	0.529093	5	5	0.107512	0.741139	5	5	0.141607	0.579295	5	5
ALDH1A3	P1	0.823334	-0.595587	5	5	0.761838	0.681529	5	5	0.978895	0.117701	5	5
ALDH1A3	P2	0.495139	-0.209635	5	5	0.42936	0.826325	5	5	0.932801	0.380405	5	5
ALDH1B1	P1P2	0.82912	0.559592	5	5	0.806893	-0.320164	5	5	0.980874	0.121603	5	5
ALDH1L1	P1P2	0.357214	0.614295	5	5	0.497523	-0.536961	5	5	0.842083	0.0607629	5	5
ALDH1L2	P1P2	0.637147	-0.424745	5	5	0.88966	0.429059	5	5	0.690292	-0.0382546	5	5
ALDH2	P1P2	0.56986	0.198363	5	5	0.452367	-0.637406	5	5	0.917697	-0.502316	5	5
ALDH3A1	P1P2	0.226131	-0.331105	5	5	0.194235	0.0218459	5	5	0.744017	0.0178529	5	5
ALDH3A2	P1P2	0.840073	0.0135564	5	5	0.372025	0.517572	5	5	0.274815	0.183275	5	5
ALDH3B1	P1P2	0.822049	-0.135317	5	5	0.784593	0.091632	5	5	0.675728	-0.00561776	5	5
ALDH3B2	P1P2	0.677727	-0.345783	5	5	0.960812	-0.0231581	5	5	0.579665	-0.0439275	5	5
ALDH4A1	P1P2	0.383664	-0.0234326	5	5	0.698535	0.82932	5	5	0.886931	-0.0679609	5	5
ALDH5A1	P1P2	0.504774	0.118081	6	6	0.470531	0.296533	6	6	0.210017	0.331701	6	6
ALDH6A1	P1P2	0.785656	0.461305	5	5	0.569934	0.339803	5	5	0.207423	0.478669	5	5
ALDH7A1	P1P2	0.827833	0.0450649	5	5	0.595427	-0.086041	5	5	0.742767	0.0482825	5	5
ALDH8A1	P1P2	0.99111	0.614485	5	5	0.439066	0.0504474	5	5	0.614069	0.426249	5	5
ALDH9A1	P1P2	0.0196549	2.29541	5	5	0.0419578	-0.597853	5	5	0.367107	0.97331	5	5
ALDOA	P1P2	0.0497759	0.433221	4	4	0.0850888	1.14351	4	4	0.013345	0.708568	4	4
ALDOB	P1	0.713715	0.00584881	5	5	0.559885	-0.277529	5	5	0.518515	-0.142948	5	5
ALDOB	P2	0.33483	-0.633468	5	5	0.963115	-0.0630053	5	5	0.741517	-0.348237	5	5
ALDOC	P1P2	0.686811	-0.088892	5	5	0.652668	0.253183	5	5	0.943323	-0.0395158	5	5
ALG1	P1P2	0.333179	1.10893	5	5	0.17643	1.10188	5	5	0.223968	1.1054	5	5
ALG10	P1P2	0.556865	-0.68889	4	4	0.247772	-0.565103	4	4	0.487204	-0.626997	4	4
ALG10B	P1P2	0.766304	0.0475717	4	4	0.165546	-0.924182	4	4	0.574365	-0.292763	4	4
ALG11	P1P2	0.453353	0.302754	5	5	0.455852	0.404134	5	5	0.287733	0.268554	5	5
ALG12	P1P2	0.0808035	0.546513	5	5	0.61968	-0.278467	5	5	0.353221	0.288828	5	5
ALG13	P1P2	0.345274	-0.372463	5	5	0.963773	-0.486744	5	5	0.425499	-0.282703	5	5
ALG14	P1P2	0.409403	0.507466	5	5	0.0226552	0.609231	5	5	0.0331427	0.489361	5	5
ALG1L	ENST00000340333.3	0.941771	-0.0247556	5	5	0.784593	0.174357	5	5	0.717288	0.318882	5	5
ALG2	P1P2	0.766999	0.192555	5	5	0.190572	0.422428	5	5	0.560022	0.273859	5	5
ALG3	P1P2	0.544365	0.707047	5	5	0.755553	-0.0272037	5	5	0.588181	0.0888521	5	5
ALG5	P1P2	0.875714	0.967698	5	5	0.718194	0.395118	5	5	0.940034	0.785593	5	5
ALG6	P1P2	0.765951	-0.215542	4	4	0.67873	0.281578	4	4	0.723623	0.226735	4	4
ALG8	P1P2	0.1556	-0.21092	5	5	0.0982808	-0.503785	5	5	0.829172	-0.216072	5	5
ALG9	P1P2	0.476545	-0.0498612	5	5	0.75179	0.0062852	5	5	0.771691	-0.021788	5	5
ALK	P1P2	0.69594	0.375711	5	5	0.70834	0.0354577	5	5	0.922948	0.00392885	5	5
ALKBH1	P1P2	0.854942	0.45081	5	5	0.862972	0.048906	5	5	0.687856	0.303324	5	5
ALKBH2	P1P2	0.817558	-0.408562	5	5	0.0836222	-0.579934	5	5	0.246455	-0.655937	5	5
ALKBH3	P1P2	0.171045	0.440063	5	5	0.919751	0.117746	5	5	0.414539	0.343736	5	5
ALKBH4	P1P2	0.806035	-0.0258336	5	5	0.236664	-0.354662	5	5	0.330553	-0.245246	5	5
ALKBH5	P1P2	0.865316	-0.0573476	5	5	0.0231755	0.725569	5	5	0.0631161	0.284515	5	5
ALKBH6	P1P2	0.315754	-0.0467701	5	5	0.919096	-0.0319328	5	5	0.716671	-0.172272	5	5
ALKBH7	P1P2	0.545462	0.132718	5	5	0.796041	-0.0795399	5	5	0.834331	-0.0869248	5	5
ALKBH8	P1P2	0.0236486	1.28814	4	4	0.0800282	1.09506	4	4	0.0235394	1.1916	4	4
ALLC	P1P2	0.573226	0.214166	5	5	0.0600618	-0.707707	5	5	0.611168	-0.451782	5	5
ALMS1	P1P2	0.55815	1.01048	5	5	0.568253	0.0571723	5	5	0.63219	0.414613	5	5
ALOX12	P1P2	0.47808	-0.588123	5	5	0.5346	-0.0224277	5	5	0.506275	-0.131174	5	5
ALOX12B	P1P2	0.657311	1.03267	5	5	0.640804	0.0932151	5	5	0.160408	0.40321	5	5
ALOX15	P1P2	0.905066	-0.0553334	5	5	0.0975272	-0.441869	5	5	0.279934	-0.309841	5	5
ALOX15B	P1P2	0.101783	-1.47892	5	5	0.193337	1.07442	4	4	0.570591	0.090958	4	4
ALOX5	P1P2	0.393656	-0.088844	5	5	0.203177	0.532511	5	5	0.711736	-0.026912	5	5
ALOX5AP	P1P2	0.486828	-0.122584	5	5	0.793175	-0.158522	5	5	0.740893	0.0280991	5	5
ALOXE3	P1P2	0.08505	-1.35754	5	5	0.919423	0.0139225	5	5	0.251888	-0.756849	5	5
ALPI	P1P2	0.337734	0.375191	5	5	0.921062	0.0173911	5	5	0.52066	0.00302781	5	5
ALPK1	P1P2	0.701439	-0.168328	5	5	0.605768	1.16482	5	5	0.770426	0.20553	5	5
ALPK2	ENST00000361673.3	0.425519	-0.549224	5	5	0.351169	0.00115178	5	5	0.24511	-0.372471	5	5
ALPK3	P1P2	0.19011	0.785863	5	5	0.288997	1.13205	5	5	0.163135	0.893589	5	5
ALPL	P1	0.476034	-0.527693	5	5	0.0863121	-0.449032	5	5	0.106239	-0.387799	5	5
ALPL	P2	0.927988	-0.0698412	5	5	0.318491	0.502447	5	5	0.524423	0.325741	5	5
ALPP	P1P2	0.0302997	-0.620595	5	5	0.805614	-0.0941473	5	5	0.0850748	-0.357371	5	5
ALPPL2	P1P2	0.849117	-0.0316374	5	5	0.168507	-0.622784	5	5	0.460378	-0.385733	5	5
ALS2	P1P2	0.441021	-0.152736	5	5	0.345861	0.360768	5	5	0.982852	0.0651896	5	5
ALS2CL	P1P2	0.622489	0.019319	5	5	0.301184	0.644045	5	5	0.465416	0.226031	5	5
ALS2CR11	P1P2	0.905066	0.207175	5	5	0.92959	-0.0549314	5	5	0.851146	0.0661038	5	5
ALS2CR12	P1P2	0.0115639	-1.17378	5	5	0.56211	0.995045	5	5	0.292634	-0.145458	5	5
ALX1	P1P2	0.540263	0.142887	5	5	0.615027	-0.0749241	5	5	0.654707	-0.0804451	5	5
ALX3	P1P2	0.311789	-0.100181	5	5	0.765617	0.127863	5	5	0.480713	-0.400576	5	5
ALX4	P1P2	0.742852	-0.000457593	5	5	0.335194	0.197573	5	5	0.357524	0.173307	5	5
ALYREF	P1P2	0.543818	0.302461	5	5	0.967723	0.0677624	5	5	0.555024	0.233218	5	5
AMACR	P1P2	0.665088	-0.236919	5	5	0.256697	0.603817	5	5	0.754044	0.579607	5	5
AMBN	P1P2	0.646603	0.245072	5	5	0.0946401	0.791128	5	5	0.123133	0.442807	5	5
AMBP	P1P2	0.64305	-0.529122	5	5	0.855838	0.000332383	5	5	0.657096	0.0119532	5	5
AMBRA1	P1P2	0.248393	0.0205885	5	5	0.215764	0.659157	5	5	0.0728304	0.370598	5	5
AMD1	P1P2	0.50458	0.595881	5	5	0.14497	1.06988	5	5	0.180499	0.764987	5	5
AMDHD1	P1P2	0.0185973	0.547082	5	5	0.658035	-0.396415	5	5	0.23879	0.383128	5	5
AMDHD2	P1P2	0.566502	0.188542	5	5	0.291257	0.456624	5	5	0.533077	0.350602	5	5
AMELX	P1P2	0.905066	-0.362456	5	5	0.098113	-0.089439	5	5	0.282517	-0.264739	5	5
AMELY	P1P2	0.251109	0.885823	5	5	0.542781	-0.281978	5	5	0.375956	0.0441976	5	5
AMER1	P1P2	0.987159	0.0786794	5	5	0.331069	-0.539367	5	5	0.412179	0.00203627	5	5
AMER2	P1P2	0.44593	0.472239	5	5	0.222578	-0.948718	5	5	0.59389	-0.180286	5	5
AMER3	P1P2	0.688633	0.164171	5	5	0.0532127	0.665637	5	5	0.143181	0.579783	5	5
AMFR	P1P2	0.912263	0.715907	5	5	0.647239	-0.866242	4	4	0.159538	-0.467115	4	4
AMH	P1P2	0.68196	-0.0193743	5	5	0.89913	0.164318	5	5	0.579665	0.108348	5	5
AMHR2	P1P2	0.0403864	0.549005	5	5	0.775404	0.272766	5	5	0.126587	0.410647	5	5
AMICA1	P1P2	0.0535947	0.548001	5	5	0.321304	0.436327	5	5	0.0740261	0.481781	5	5
AMIGO1	P1P2	0.363717	0.0556375	5	5	0.604039	0.196077	5	5	0.278098	0.167492	5	5
AMIGO2	P1P2	0.685293	0.478661	5	5	0.389069	0.331729	5	5	0.767899	0.554819	5	5
AMIGO3	P1	0.7723	0.0313984	4	4	0.768298	-0.0931484	4	4	0.731258	-0.0533462	4	4
AMIGO3	P2	0.431354	0.138214	4	4	0.267967	0.416995	4	4	0.182944	0.258583	4	4
AMMECR1	P1P2	0.0257672	0.629975	5	5	0.928934	0.211902	5	5	0.179962	0.575127	5	5
AMMECR1L	P1P2	0.383664	-0.145592	5	5	0.339352	-0.744536	5	5	0.125359	-0.407521	5	5
AMN	P1	0.140347	-0.619594	5	5	0.261051	0.290175	5	5	0.618723	-0.0544762	5	5
AMN	P2	0.0709369	-0.524868	5	5	0.582899	-0.504859	5	5	0.140936	-0.456225	5	5
AMN1	P1P2	0.988476	-0.0810256	5	5	0.770033	-0.0826028	5	5	0.683602	0.0240769	5	5
AMOT	P1P2	0.237405	0.476765	5	5	0.805614	0.187535	5	5	0.543996	0.199374	5	5
AMOTL1	P1P2	0.0204037	-0.900674	5	5	0.707112	0.234571	5	5	0.125359	-0.333052	5	5
AMOTL2	P1P2	0.938488	-0.193496	5	5	0.42264	0.268167	5	5	0.730301	-0.030881	5	5
AMPD1	P1P2	0.674709	-1.2194	5	5	0.598865	0.829249	5	5	0.623393	-0.133344	5	5
AMPD2	P1	0.34401	-0.10951	5	5	0.0743347	0.470686	5	5	0.120542	0.420352	5	5
AMPD2	P2	0.576039	0.629766	5	5	0.19968	-0.755152	5	5	0.46744	-0.0391801	5	5
AMPD3	P1P2	0.230915	-0.529005	5	5	0.380937	0.698061	5	5	0.181848	0.292977	5	5
AMPH	P1P2	0.986501	0.0166667	5	5	0.476054	-0.258361	5	5	0.85893	-0.216713	5	5
AMT	P1P2	0.970043	-0.0914123	5	5	0.410796	0.391228	5	5	0.500475	-0.0549771	5	5
AMTN	P1P2	0.366338	0.408438	5	5	0.620845	0.994455	5	5	0.464406	0.701446	5	5
AMY1B	ENST00000330330.5,ENST00000370080.3	0.954914	0.0682357	5	5	0.307404	0.819627	5	5	0.300282	0.402704	5	5
AMY2A	P1P2	0.958202	-0.0408848	5	5	0.185585	-0.424394	5	5	0.366229	-0.318629	5	5
AMY2B	P1P2	0.985513	0.139526	5	5	0.972991	0.539014	5	5	0.891504	0.0124576	5	5
AMZ1	P1P2	0.622489	0.929978	5	5	0.285631	1.18716	5	5	0.297974	1.06542	5	5
AMZ2	P1P2	0.479617	0.574406	5	5	0.307404	0.496289	5	5	0.228089	0.421502	5	5
ANAPC1	P1P2	0.0523795	1.91929	5	5	0.00556787	2.16149	5	5	0.00990189	2.04039	5	5
ANAPC10	P1P2	0.0228013	6.31735	5	5	0.598865	5.14597	5	5	0.111902	5.73166	5	5
ANAPC11	P1P2	0.769836	0.110462	5	5	0.720665	0.269076	5	5	0.918353	0.189769	5	5
ANAPC13	P1P2	5.90251e-05	2.88446	6	6	5.59274e-05	2.31812	6	6	3.38218e-05	2.58871	6	6
ANAPC15	P1P2	0.511456	0.03892	5	5	0.335194	0.146443	5	5	0.274089	0.412535	5	5
ANAPC16	P1P2	0.456341	-0.498511	5	5	0.0792903	-1.22523	5	5	0.0363358	-0.661499	5	5
ANAPC2	P1P2	0.108514	2.34486	5	5	0.0564441	1.65078	5	5	0.0306364	1.92594	5	5
ANAPC4	P1P2	0.000123877	7.39565	5	5	0.000111589	7.0894	5	5	0.000110465	6.73753	5	5
ANAPC5	P1P2	0.000322535	1.8933	5	5	0.000269043	2.09886	5	5	0.000164561	1.99608	5	5
ANAPC7	P1P2	0.103696	0.512853	5	5	0.00928818	0.813342	5	5	0.00867243	0.633135	5	5
ANG	P1P2	0.585935	0.269761	5	5	0.118192	-0.451367	5	5	0.435165	-0.253299	5	5
ANGEL1	P1P2	0.252818	0.121973	5	5	0.464378	-0.464399	5	5	0.724715	-0.0127585	5	5
ANGEL2	P1P2	0.787244	0.0183799	5	5	0.940097	0.523067	5	5	0.992085	0.189849	5	5
ANGPT1	P1P2	0.11285	-0.460205	5	5	0.235032	-0.388235	5	5	0.0582356	-0.348418	5	5
ANGPT2	P1P2	0.203417	-0.541104	5	5	0.196228	-0.452464	5	5	0.129069	-0.496784	5	5
ANGPT4	P1P2	0.193481	-0.616401	5	5	0.868169	-0.0110667	5	5	0.357524	-0.413944	5	5
ANGPTL1	P1P2	0.176793	-0.336031	5	5	0.911888	-0.0278136	5	5	0.423102	-0.205829	5	5
ANGPTL2	P1P2	0.0976223	0.0218278	5	5	0.827421	0.0957932	5	5	0.216502	0.0163662	5	5
ANGPTL3	P1P2	0.63068	0.564498	5	5	0.273152	-0.204167	5	5	0.998681	-0.238971	5	5
ANGPTL4	P1P2	0.927988	0.0350844	5	5	0.0290058	0.494561	5	5	0.0949411	0.315276	5	5
ANGPTL5	P1P2	0.430329	-0.30965	5	5	0.0893824	-0.669463	5	5	0.0423238	-0.297475	5	5
ANGPTL6	P1P2	0.814994	-0.488263	5	5	0.394549	0.876777	5	5	0.601925	0.075951	5	5
ANGPTL7	P1P2	0.345274	0.427119	5	5	0.0445197	0.721262	5	5	0.0628818	0.574191	5	5
ANHX	P1P2	0.222355	0.61605	5	5	0.697924	0.17459	5	5	0.137401	0.315873	5	5
ANK1	P1P2	0.637736	-0.0211115	5	5	0.150516	0.709781	5	5	0.552257	0.296432	5	5
ANK2	ENST00000264366.6	0.135095	0.702207	5	5	0.859728	-0.00473838	5	5	0.21897	-0.0363727	5	5
ANK3	P1P2	0.241692	0.683734	5	5	0.115686	-0.0370673	5	5	0.68057	0.112257	5	5
ANKAR	P1P2	0.934549	0.0111069	5	5	0.630204	0.0422951	5	5	0.78564	0.0116189	5	5
ANKDD1A	P1P2	0.454846	0.724455	5	5	0.737419	-0.0366078	5	5	0.705585	0.329939	5	5
ANKDD1B	P1P2	0.457182	0.00476731	4	4	0.556345	-0.259888	4	4	0.368612	-0.211231	4	4
ANKEF1	P1P2	0.119462	0.422142	5	5	0.112285	-0.720474	5	5	0.655304	-0.168579	5	5
ANKFN1	P1P2	0.146327	0.460586	5	5	0.140914	0.856748	5	5	0.0390757	0.55462	5	5
ANKFY1	P1P2	0.0616199	-0.683155	5	5	0.494127	0.651928	5	5	0.873236	-0.0156133	5	5
ANKH	P1P2	0.54327	-0.799722	5	5	0.679681	0.545419	5	5	0.945955	-0.127152	5	5
ANKHD1	P1P2	0.846531	-0.0462894	5	5	0.92303	0.0488615	5	5	0.806051	0.116574	5	5
ANKHD1-EIF4EBP3	P1P2	0.846531	-0.0462894	5	5	0.92303	0.0488615	5	5	0.806051	0.116574	5	5
ANKIB1	P1P2	0.0894752	2.71789	5	5	0.119952	4.50411	5	5	0.0409981	3.611	5	5
ANKK1	P1P2	0.089009	-0.492103	5	5	0.228744	1.03091	5	5	0.968348	0.255088	5	5
ANKLE1	P1P2	0.005643	0.937935	5	5	0.736485	0.56984	5	5	0.0147739	0.557777	5	5
ANKLE2	P1P2	0.938488	-0.00406835	5	5	0.529721	-0.0191656	5	5	0.582497	0.0150048	5	5
ANKMY1	P1P2	0.127759	-0.735182	7	7	0.942168	0.773176	7	7	0.289454	0.0781043	7	7
ANKMY2	P1P2	0.450376	-0.772592	5	5	0.148417	0.749938	5	5	0.603077	0.28652	5	5
ANKRA2	P1P2	0.776786	0.621325	5	5	0.490483	-0.0300334	5	5	0.545643	0.119965	5	5
ANKRD1	P1P2	0.132739	1.19209	5	5	0.59314	0.336145	5	5	0.0777098	0.622282	5	5
ANKRD10	P1P2	0.319351	-0.364451	5	5	0.284886	-0.437069	5	5	0.108222	-0.225816	5	5
ANKRD11	P1P2	0.834915	0.00626381	5	5	0.610969	0.535189	5	5	0.451884	-0.0495299	5	5
ANKRD12	P1P2	0.493054	0.49886	5	5	0.751476	0.132409	5	5	0.470993	0.288589	5	5
ANKRD13A	P1P2	0.767314	0.741709	5	5	0.202884	0.759846	5	5	0.280302	0.619573	5	5
ANKRD13B	P1P2	0.819482	-0.0948205	5	5	0.486337	-0.457973	5	5	0.256363	-0.363821	5	5
ANKRD13C	P1P2	0.391371	-0.0262758	5	5	0.0354752	0.652377	5	5	0.0558625	0.470279	5	5
ANKRD13D	P1P2	0.508276	-0.208651	5	5	0.558218	0.148983	5	5	0.590461	0.202395	5	5
ANKRD16	P1P2	0.511456	-0.21893	5	5	0.289373	-0.467814	5	5	0.283629	-0.412907	5	5
ANKRD17	P1P2	0.0399853	1.25472	5	5	0.0409278	0.832216	5	5	0.0133208	1.02374	5	5
ANKRD18A	ENST00000564591.1,ENST00000566717.2	0.704501	0.382997	5	5	0.73524	0.0328071	5	5	0.565601	0.174235	5	5
ANKRD18B	P1P2	0.415049	-0.543222	5	5	0.501457	-0.273677	5	5	0.344713	-0.392953	5	5
ANKRD2	P1P2	0.641277	-0.182557	5	5	0.842249	0.0439918	5	5	0.952537	0.00782914	5	5
ANKRD22	P1P2	0.612606	0.790348	5	5	0.87272	-0.406745	5	5	0.564483	0.191801	5	5
ANKRD23	P1	0.728854	-0.280063	5	5	0.73182	0.0935265	5	5	0.907207	0.00125389	5	5
ANKRD23	P2	0.125862	-0.537577	5	5	0.940097	-0.120254	5	5	0.430799	-0.39194	5	5
ANKRD24	P1P2	0.018148	0.937164	5	5	0.94404	0.0257774	5	5	0.058676	0.576251	5	5
ANKRD26	P1P2	0.983867	0.0953413	5	5	0.0943145	-0.670087	5	5	0.234533	-0.329013	5	5
ANKRD27	P1P2	0.534003	-0.146058	5	5	0.932216	0.13092	5	5	0.661884	0.0469182	5	5
ANKRD28	P1P2	0.633028	-0.100621	5	5	0.987482	0.0358872	5	5	0.889543	0.082392	5	5
ANKRD29	P1P2	0.717412	0.325095	5	5	0.804975	-0.060202	5	5	0.778022	0.169776	5	5
ANKRD30A	P1P2	0.960175	0.297478	5	5	0.65953	-0.00418664	5	5	0.504162	-0.0182751	5	5
ANKRD30B	P1P2	0.89396	-0.0785995	5	5	0.148185	-0.371569	5	5	0.395882	-0.271686	5	5
ANKRD31	P1P2	0.97136	-0.211403	5	5	0.837085	0.0536788	5	5	0.820162	0.0431021	5	5
ANKRD32	P1P2	0.70941	-0.0611347	5	5	0.378697	-0.0192924	5	5	0.518515	-0.429548	5	5
ANKRD33	P1P2	0.134306	0.891316	3	3	0.106423	0.462694	2	2	0.133671	0.480008	2	2
ANKRD33B	P1P2	0.395489	-0.343087	5	5	0.0914248	-0.290571	5	5	0.0772933	-0.29933	5	5
ANKRD34A	P1	0.555934	-0.0388241	5	5	0.397306	0.336271	5	5	0.315179	0.226616	5	5
ANKRD34A	P2	0.329481	0.516672	5	5	0.686956	0.0130686	5	5	0.611168	0.0666235	5	5
ANKRD34B	P1	0.573226	-0.215981	5	5	0.854541	0.741588	5	5	0.900005	0.0443428	5	5
ANKRD34B	P2	0.473993	0.397804	5	5	0.778253	-0.791506	5	5	0.95122	-0.196851	5	5
ANKRD34C	P1P2	0.0837132	-0.141539	5	5	0.351595	-0.722962	5	5	0.139824	-0.823921	5	5
ANKRD35	P1P2	0.685597	-0.0784898	5	5	0.366302	-0.0668732	5	5	0.626906	-0.0726815	5	5
ANKRD36	P1P2	0.478592	0.184825	5	5	0.389524	0.480691	5	5	0.845318	0.147475	5	5
ANKRD36C	P1P2	0.700827	-0.163648	5	5	0.125151	0.64844	5	5	0.344713	-0.0173076	5	5
ANKRD37	P1P2	0.900491	-0.0542821	5	5	0.49857	0.0224089	5	5	0.622224	-0.0407434	5	5
ANKRD39	P1P2	0.469672	-0.424396	5	5	0.589148	-0.475493	5	5	0.375065	-0.127571	5	5
ANKRD40	P1P2	0.916191	-0.352943	5	5	0.748658	0.270823	5	5	0.791366	-0.0755738	5	5
ANKRD42	P1P2	0.99111	0.046471	5	5	0.153349	0.68384	5	5	0.470993	0.571675	5	5
ANKRD44	ENST00000328737.2	0.44988	-0.840669	5	5	0.517891	-0.0234922	5	5	0.538523	-0.0618542	5	5
ANKRD44	ENST00000450567.1	0.17195	-0.749781	5	5	0.455602	0.180884	5	5	0.140046	-0.374958	5	5
ANKRD45	P1P2	0.825904	0.20204	5	5	0.582899	-0.00511045	5	5	0.64578	0.01055	5	5
ANKRD46	P1P2	0.660895	0.0921554	5	5	0.0212705	1.4968	5	5	0.0278217	0.658026	5	5
ANKRD49	P1P2	0.0628662	1.28371	6	6	0.698201	0.608138	6	6	0.139316	1.13124	6	6
ANKRD50	P1P2	0.382314	0.542055	5	5	0.409153	-0.145289	5	5	0.198334	0.601283	5	5
ANKRD52	P1P2	0.91217	-0.0343651	4	4	0.0145442	-1.13302	5	5	0.106188	-0.579264	4	4
ANKRD53	P1P2	0.213113	0.375554	5	5	0.557109	-0.349694	5	5	0.961758	0.01293	5	5
ANKRD54	P1P2	0.440042	-0.52564	5	5	0.258259	0.474774	5	5	0.829817	0.0743635	5	5
ANKRD55	ENST00000341048.4	0.68196	-0.107908	5	5	0.280079	-0.315882	5	5	0.336338	-0.38526	5	5
ANKRD6	P1P2	0.494618	-0.34741	5	5	0.590857	0.0979491	5	5	0.939376	0.0845771	5	5
ANKRD60	ENST00000457363.1	0.531835	-0.109102	5	5	0.731199	-0.0662351	5	5	0.814382	-0.216317	5	5
ANKRD61	P1P2	0.132739	0.449046	5	5	0.986493	0.117106	5	5	0.355368	0.467316	5	5
ANKRD62	P1P2	0.639506	-0.242809	5	5	0.863622	0.0478691	5	5	0.884972	-0.217786	5	5
ANKRD63	P1P2	0.822049	-0.317401	5	5	0.768139	0.0722997	5	5	0.861528	-0.050874	5	5
ANKRD65	P1	0.428401	0.890099	5	5	0.444457	-0.0870513	5	5	0.833686	0.380774	5	5
ANKRD65	P2	0.684384	0.199458	5	5	0.335194	0.791995	5	5	0.214358	0.435457	5	5
ANKRD66	P1P2	0.309033	0.335839	5	5	0.17315	0.768958	5	5	0.115107	0.490088	5	5
ANKRD7	P1	0.972676	0.45401	5	5	0.76058	-0.0603233	5	5	0.821448	0.0100274	5	5
ANKRD7	P2	0.641868	0.237245	5	5	0.561832	-0.922036	5	5	0.279198	0.0339424	5	5
ANKRD9	P1P2	0.929628	-0.0786791	5	5	0.747094	0.208989	5	5	0.809894	0.00222407	5	5
ANKS1A	P1P2	0.710024	-0.0991751	5	5	0.118484	-0.468783	5	5	0.380429	-0.283483	5	5
ANKS1B	ENST00000329257.7,ENST00000547776.2	0.845885	-0.13235	5	5	0.121136	0.887139	5	5	0.36099	0.527083	5	5
ANKS3	P1P2	0.985184	0.135517	5	5	0.733685	-0.130393	5	5	0.909828	-0.0473917	5	5
ANKS4B	P1P2	0.467865	-0.156649	4	4	0.933529	-2.50188	5	5	0.972344	0.0229356	4	4
ANKS6	P1P2	0.721117	-0.261674	5	5	0.324538	-0.736883	5	5	0.221772	-0.422785	5	5
ANKUB1	ENST00000446160.1	0.880921	0.0536166	5	5	0.0534164	-0.533801	5	5	0.156021	-0.375436	5	5
ANKZF1	P1P2	0.74098	0.0100059	5	5	0.9493	0.205851	5	5	0.844024	0.0984601	5	5
ANLN	P1P2	0.307466	0.507078	5	5	0.88379	0.0196712	5	5	0.468454	0.216569	5	5
ANO1	P1P2	0.542176	-0.420396	5	5	0.0904775	0.830147	5	5	0.253946	0.307287	5	5
ANO10	P1P2	0.525894	-0.15503	5	5	0.140469	-0.410686	5	5	0.142505	-0.366838	5	5
ANO2	P1P2	0.796784	-0.0291468	5	5	0.0268314	0.783075	5	5	0.162636	0.609646	5	5
ANO3	P1P2	0.233953	-0.453994	4	4	0.0173826	-1.02495	4	4	0.0208445	-0.729096	4	4
ANO4	P1P2	0.471957	0.558937	5	5	0.740847	0.0943034	5	5	0.771691	0.0915387	5	5
ANO5	P1P2	0.973992	0.00685853	5	5	0.090399	1.32284	5	5	0.145225	0.626885	5	5
ANO6	P1P2	0.029428	-0.571865	5	5	0.853246	0.0113662	5	5	0.0917142	-0.348126	5	5
ANO7	P1P2	0.95886	-0.0286816	5	5	0.876624	0.298893	5	5	0.871934	-0.0432181	5	5
ANO8	P1P2	0.942756	-0.0306456	5	5	0.536776	-0.0200627	5	5	0.427903	0.110244	5	5
ANO9	P1P2	0.501422	0.384689	5	5	0.176166	0.462184	5	5	0.127204	0.304447	5	5
ANP32A	P1P2	0.596196	0.0496239	5	5	0.220704	-0.855821	5	5	0.286236	-0.242997	5	5
ANP32B	P1P2	0.00858002	0.85952	5	5	0.391347	0.469255	5	5	0.0125401	0.487928	5	5
ANP32D	P1P2	0.691979	-0.103975	5	5	0.811053	0.0981856	5	5	0.714202	0.0525033	5	5
ANP32E	P1P2	0.0155228	-0.640124	5	5	0.713877	0.474633	5	5	0.182119	-0.329337	5	5
ANPEP	P1	0.19179	0.507957	5	5	0.367398	0.498952	5	5	0.107137	0.379347	5	5
ANPEP	P2	0.720499	0.0176885	5	5	0.273152	0.299792	5	5	0.275906	0.172718	5	5
ANTXR1	P1P2	0.740357	-0.296388	5	5	0.333953	-0.408203	5	5	0.380878	-0.351185	5	5
ANTXR2	P1P2	0.219863	0.0569727	5	5	0.211809	-0.548358	5	5	0.165139	-0.472981	5	5
ANXA1	P1P2	0.997695	0.0227421	5	5	0.579504	-0.0646706	5	5	0.562251	-0.113324	5	5
ANXA10	P1P2	0.42528	0.266961	5	5	0.965748	0.0993755	5	5	0.596181	0.218578	5	5
ANXA11	P1P2	0.525355	0.4013	5	5	0.111169	0.568305	5	5	0.121932	0.373927	5	5
ANXA13	P1P2	0.880269	0.0160213	5	5	0.636673	0.194473	5	5	0.631602	0.112961	5	5
ANXA2	P1P2	0.7441	-0.061312	5	5	0.189038	-0.577141	5	5	0.274089	-0.397402	5	5
ANXA2R	P1P2	0.484762	-0.0231143	5	5	0.0473044	1.2496	5	5	0.0846264	0.759868	5	5
ANXA3	P1P2	0.255568	0.295818	5	5	0.508315	0.283417	5	5	0.203575	0.373552	5	5
ANXA4	P1P2	0.599347	0.0281461	5	5	0.556	-0.683539	5	5	0.84273	-0.0918217	5	5
ANXA5	P1P2	0.143257	-0.733582	5	5	0.28881	-0.588647	5	5	0.0967542	-0.5966	5	5
ANXA6	P1P2	0.514114	0.419412	5	5	0.303506	-0.640842	5	5	0.660087	-0.187476	5	5
ANXA7	P1P2	0.08505	1.3335	5	5	0.210904	1.53082	5	5	0.0386072	1.2918	5	5
ANXA8	P1P2	0.102383	1.08199	6	6	0.960029	0.343093	6	6	0.367086	0.860855	6	6
ANXA8L1	ENST00000359178.4	0.925365	-0.00637802	5	5	0.369817	-0.347164	5	5	0.519051	-0.148288	5	5
ANXA9	P1P2	0.621323	0.200156	5	5	0.947985	-0.0512026	5	5	0.65889	0.0447316	5	5
AOAH	P1P2	0.331943	0.0535231	5	5	0.0237572	0.878969	5	5	0.242435	0.498838	5	5
AOC1	P1	0.701745	-0.354509	5	5	0.998023	-0.0354534	5	5	0.399572	0.037321	5	5
AOC1	P2	0.558705	0.0146382	5	5	0.815859	0.161179	5	5	0.936745	-0.00659567	5	5
AOC2	P1P2	0.382314	0.0190497	5	5	0.613866	-0.0530012	5	5	0.408888	-0.0477806	5	5
AOC3	P1P2	0.621906	0.664624	5	5	0.00495126	-0.852782	5	5	0.130746	-0.381642	5	5
AOX1	P1	0.140347	2.27729	5	5	0.510435	0.307871	5	5	0.364915	1.81754	5	5
AOX1	P2	0.654925	0.319563	5	5	0.624932	-0.135815	5	5	0.835622	0.155653	5	5
AP1AR	P1P2	0.390004	0.431996	5	5	0.782689	0.061596	5	5	0.568962	0.546488	5	5
AP1B1	P1P2	0.115975	-0.548707	5	5	0.957851	0.118501	5	5	0.364478	-0.331425	5	5
AP1G1	P1P2	0.689241	0.0171509	5	5	0.37825	0.818378	5	5	0.26265	0.38803	5	5
AP1G2	P1P2	0.759761	0.0632594	5	5	0.698535	0.10946	5	5	0.760332	-0.00195138	5	5
AP1M1	P1P2	0.864343	-0.468189	5	5	0.180964	0.822007	5	5	0.228727	-0.135364	5	5
AP1M2	P1P2	0.700216	-0.35325	5	5	0.322514	-0.45244	5	5	0.377294	-0.368189	5	5
AP1S1	P1P2	0.917501	0.325001	5	5	0.505144	0.591367	5	5	0.942007	0.458184	5	5
AP1S2	P1P2	0.96478	-0.16647	5	5	0.414092	0.13461	5	5	0.807972	-0.191872	5	5
AP1S3	P1P2	0.796784	0.0345875	5	5	0.624348	0.473183	5	5	0.867379	0.102489	5	5
AP2A1	P1P2	0.691674	1.32316	5	5	0.113221	1.89362	5	5	0.301055	1.53649	5	5
AP2A2	P1P2	0.252475	0.814112	5	5	0.87988	-0.00960921	5	5	0.451387	0.0282494	5	5
AP2B1	P1P2	0.374717	0.336404	5	5	0.308579	0.513095	5	5	0.308063	0.706989	5	5
AP2M1	P1	0.687701	0.482266	4	4	0.012022	1.95721	4	4	0.326872	1.44246	4	4
AP2M1	P2	0.931924	-0.0142793	5	5	0.401001	-0.591694	5	5	0.49471	-0.339505	5	5
AP2S1	P1P2	0.0155404	4.55109	5	5	0.00684102	4.51218	5	5	0.0041125	4.53163	5	5
AP3B1	P1P2	0.00155173	1.00522	5	5	0.308187	0.793945	5	5	0.00384147	0.719159	5	5
AP3B2	P1P2	0.74098	-0.118689	5	5	0.824205	-0.0694167	5	5	0.610009	-0.0246066	5	5
AP3D1	P1P2	0.948341	0.105811	5	5	0.224147	0.878478	5	5	0.51211	0.412103	5	5
AP3M1	P1P2	0.0488711	0.747416	5	5	0.956535	-0.00611126	5	5	0.275542	0.497478	5	5
AP3M2	P1P2	0.643642	0.219216	5	5	0.09238	0.636481	5	5	0.0694646	0.389111	5	5
AP3S1	P1P2	0.369632	0.122187	5	5	0.442983	0.439058	5	5	0.339254	0.431211	5	5
AP3S2	P1P2	0.768074	-0.31293	6	6	0.700433	0.541335	6	6	0.733947	0.00938073	6	6
AP4B1	P1P2	0.369632	-0.244825	5	5	0.92959	0.280767	5	5	0.571769	0.0684123	5	5
AP4E1	P1P2	0.145869	0.470921	5	5	0.530803	0.378918	5	5	0.141607	0.252058	5	5
AP4M1	P1P2	0.332355	-0.271141	5	5	0.740535	0.0132963	5	5	0.449403	-0.203112	5	5
AP4S1	P1P2	0.930672	-0.0362107	6	6	0.17504	0.982093	6	6	0.359125	0.631347	6	6
AP5B1	P1P2	0.245361	-0.0535236	5	5	0.153111	-0.407504	5	5	0.0972535	-0.40567	5	5
AP5M1	P1P2	0.0803742	0.56677	5	5	0.680589	-0.146611	5	5	0.257404	0.222283	5	5
AP5S1	P1P2	0.413633	0.132203	5	5	0.879229	-0.122627	5	5	0.62632	0.00478837	5	5
AP5Z1	P1P2	0.277221	-0.517866	5	5	0.565178	0.102652	5	5	0.711736	-0.175791	5	5
APAF1	P1P2	0.495139	0.00841899	5	5	0.55351	-0.0278721	5	5	0.943981	0.0238491	5	5
APBA1	P1P2	0.39871	0.207085	5	5	0.435411	0.353294	5	5	0.392212	0.375639	5	5
APBA2	P1P2	0.986501	0.0884519	5	5	0.66462	0.444631	5	5	0.649344	0.257347	5	5
APBA3	P1P2	0.229312	1.04458	5	5	0.639622	-0.0898542	5	5	0.104816	0.399454	5	5
APBB1	P1P2	0.865316	0.275235	5	5	0.130105	1.30632	5	5	0.0675817	0.661099	5	5
APBB1IP	P1P2	0.165186	0.412948	5	5	0.0553843	1.28973	5	5	0.0258873	0.799056	5	5
APBB2	P1P2	0.800928	-0.131907	5	5	0.210002	0.402389	5	5	0.400962	0.157747	5	5
APBB3	P1P2	0.295496	0.480646	5	5	0.87272	0.142989	5	5	0.483288	0.412655	5	5
APC	P1	0.929956	0.0285646	5	5	0.582899	0.452295	5	5	0.623393	0.215095	5	5
APC	P2	0.374717	-0.720656	5	5	0.773823	-0.0557803	5	5	0.3872	-0.462754	5	5
APC2	P1	0.585084	-0.405833	5	5	0.442002	-0.0857927	5	5	0.409357	-0.281835	5	5
APC2	P2	0.930492	0.131604	4	4	0.287379	-0.252074	4	4	0.568081	-0.0402387	4	4
APCDD1	P1P2	0.0886993	0.427747	5	5	0.513624	0.395793	5	5	0.108041	0.316201	5	5
APCDD1L	P1P2	0.886133	-0.0708858	5	5	0.119363	-0.314189	5	5	0.331787	-0.112714	5	5
APCS	P1P2	0.553445	0.0290915	5	5	0.867194	-0.00944925	5	5	0.663684	-0.0150419	5	5
APEH	P1P2	0.0878521	0.687541	5	5	0.220704	-0.358589	5	5	0.480713	-0.0107967	5	5
APEX1	P1P2	0.602793	0.219761	5	5	0.301184	-0.419093	5	5	0.888237	-0.318945	5	5
APEX2	P1P2	0.625679	0.525864	4	4	0.227597	1.74634	4	4	0.300679	1.1361	4	4
APH1A	P1P2	0.44815	0.246006	5	5	0.443966	-0.0164772	5	5	0.812458	0.0691239	5	5
APH1B	P1P2	0.52859	-0.540454	5	5	0.846127	0.349933	5	5	0.815024	-0.139358	5	5
API5	P1P2	0.0319776	1.22677	5	5	0.247296	0.531838	5	5	0.0600136	0.879305	5	5
APIP	P1P2	0.426959	-0.319639	5	5	0.603463	-0.035615	5	5	0.360556	-0.182658	5	5
APITD1	P1P2	0.373387	0.25947	5	5	0.90796	0.0234956	5	5	0.486389	0.174987	5	5
APITD1-CORT	P1P2	0.373387	0.25947	5	5	0.90796	0.0234956	5	5	0.486389	0.174987	5	5
APLF	P1P2	0.461347	0.58024	5	5	0.0203591	0.727076	5	5	0.0785484	0.653658	5	5
APLN	P1P2	0.338775	0.124664	5	5	0.293908	-0.0599181	5	5	0.259843	-0.393495	5	5
APLNR	P1P2	0.489936	0.527742	5	5	0.923685	-0.0149446	5	5	0.682389	0.256399	5	5
APLP1	P1P2	0.593052	-1.25678	5	5	0.252736	-0.618028	5	5	0.224914	-0.845664	5	5
APLP2	P1P2	0.678935	0.148916	5	5	0.747407	0.196007	5	5	0.430799	0.298534	5	5
APMAP	P1P2	0.563712	0.399298	5	5	0.42264	-0.221462	5	5	0.777388	-0.0162085	5	5
APOA1	P1P2	0.554274	1.15511	5	5	0.326163	0.493049	5	5	0.322402	0.782866	5	5
APOA1BP	P1P2	0.0618499	-0.444032	5	5	0.454356	0.160158	5	5	0.720998	-0.0814253	5	5
APOA2	P1P2	0.762905	0.124157	5	5	0.359334	1.07331	5	5	0.286984	0.457891	5	5
APOA4	P1P2	0.627642	-0.0417228	4	4	0.0564532	-0.743206	4	4	0.0779746	-0.458289	4	4
APOA5	P1P2	0.772361	-0.174354	5	5	0.766247	-0.0273035	5	5	0.990106	-0.100829	5	5
APOB	P1P2	0.762276	0.0903994	5	5	0.191694	-0.948059	5	5	0.286236	-0.440616	5	5
APOBEC1	P1P2	0.306227	-0.849882	4	4	0.969428	0.371928	4	4	0.70981	0.0418247	4	4
APOBEC2	P1P2	0.718955	0.315663	5	5	0.549371	0.991243	5	5	0.648155	0.434149	5	5
APOBEC3A	P1P2	0.943085	-0.0497521	5	5	0.478101	-0.256397	5	5	0.593318	-0.106046	5	5
APOBEC3A_B	P1P2	0.943085	-0.0497521	5	5	0.478101	-0.256397	5	5	0.593318	-0.106046	5	5
APOBEC3B	P1P2	0.963464	-0.00558723	5	5	0.149114	0.636339	5	5	0.202109	-0.00349267	5	5
APOBEC3C	P1P2	0.436142	-0.159766	5	5	0.503562	-0.300268	5	5	0.314383	-0.185662	5	5
APOBEC3D	P1P2	0.436142	-0.159766	5	5	0.503562	-0.300268	5	5	0.314383	-0.185662	5	5
APOBEC3F	P1P2	0.682566	-0.117774	5	5	0.980235	0.0385046	5	5	0.759703	-0.179509	5	5
APOBEC3G	P1P2	0.758504	0.147775	5	5	0.606345	0.654838	5	5	0.448413	-0.0642354	5	5
APOBEC3H	P1P2	0.168224	0.0391862	5	5	0.956864	-0.00431346	5	5	0.585336	-0.15302	5	5
APOBEC4	P1P2	0.310212	-0.645696	5	5	0.0534674	-0.51257	5	5	0.0464294	-0.471161	5	5
APOBR	P1	0.0904136	-0.717317	5	5	0.185037	-0.600769	5	5	0.0238126	-0.506962	5	5
APOBR	P2	0.777418	-0.113551	5	5	0.185037	0.435309	5	5	0.445942	0.232058	5	5
APOC1	P1P2	0.285515	-0.339394	5	5	0.626687	-0.0876073	5	5	0.327685	-0.267373	5	5
APOC2	P1P2	0.413162	0.198928	5	5	0.34904	0.370916	5	5	0.208617	0.220228	5	5
APOC3	P1P2	0.351212	-0.400569	5	5	0.660427	0.047304	5	5	0.818234	-0.00236346	5	5
APOC4	P1P2	0.877015	-0.106502	5	5	0.17211	-0.400298	5	5	0.501527	-0.417432	5	5
APOD	P1P2	0.846531	0.111144	5	5	0.869469	0.500408	5	5	0.91901	0.513081	5	5
APOE	P1P2	0.327031	-0.00696945	5	5	0.904689	-0.10864	5	5	0.613488	0.0397878	5	5
APOF	P1P2	0.568739	0.258487	5	5	0.00685805	1.1095	5	5	0.0370799	0.859917	5	5
APOH	P1	0.330301	0.413044	5	5	0.113786	-0.389067	5	5	0.08418	0.0316932	5	5
APOH	P2	0.651353	0.0163737	5	5	0.152637	-0.400484	5	5	0.664284	-0.149226	5	5
APOL1	P1P2	0.442981	0.344508	5	5	0.798272	0.634401	5	5	0.716671	0.489455	5	5
APOL2	P1P2	0.00164209	-0.899469	5	5	0.256524	0.0103896	5	5	0.0621833	-0.385615	5	5
APOL3	P1P2	0.523742	-1.04365	5	5	0.613286	0.413169	5	5	0.752161	-0.139355	5	5
APOL4	P1P2	0.393656	0.254648	5	5	0.490483	0.0635305	5	5	0.744643	0.353504	5	5
APOL5	ENST00000249044.2	0.01868	-0.60694	5	5	0.741783	-0.0256421	5	5	0.134579	-0.519537	5	5
APOL6	P1P2	0.619806	-0.0202004	4	4	0.368139	0.246305	4	4	0.636957	0.175489	4	4
APOLD1	P1P2	0.609713	-0.369922	5	5	0.516556	0.550977	5	5	0.795828	0.0905274	5	5
APOM	P1P2	0.0602093	1.04812	7	7	0.34599	0.347679	7	7	0.111986	0.557946	7	7
APOO	P1P2	0.35292	0.657221	5	5	0.50488	0.358645	5	5	0.26976	0.43773	5	5
APOOL	P1P2	0.576884	0.356932	5	5	0.342702	-0.0491923	5	5	0.404214	0.15387	5	5
APOPT1	P1P2	0.793919	0.162621	5	5	0.474522	-0.0016834	5	5	0.903278	-0.0324561	5	5
APP	P1P2	0.60452	-0.50463	5	5	0.935499	0.163212	5	5	0.666687	0.000467439	5	5
APPBP2	P1P2	0.769476	-0.0842097	4	4	0.362757	-0.0207	4	4	0.54943	0.00810607	4	4
APPL1	P1P2	0.219863	0.683085	5	5	0.464883	-0.161447	5	5	0.676937	0.0736847	5	5
APPL2	P1P2	0.501948	0.00389906	5	5	0.373797	0.702235	5	5	0.880405	0.210408	5	5
APRT	P1P2	0.476545	0.124514	5	5	0.156463	0.602094	5	5	0.647561	0.232324	5	5
APTX	P1	0.366338	0.260985	5	5	0.13392	0.0985071	5	5	0.461887	0.113816	5	5
APTX	P2	0.0663566	0.883841	5	5	0.268838	-1.00131	5	5	0.692121	0.0815584	5	5
AQP1	ENST00000509504.1	0.094084	-0.653877	5	5	0.955219	0.19066	5	5	0.290365	-0.302282	5	5
AQP10	P1P2	0.444946	-0.501623	5	5	0.803378	-0.0934431	5	5	0.400035	-0.245213	5	5
AQP11	P1P2	0.694111	0.349467	5	5	0.229544	-0.0248864	5	5	0.963076	0.0189887	5	5
AQP12A	P1P2	0.500897	-0.568852	5	5	0.223833	0.450553	5	5	0.818877	0.0120572	5	5
AQP12B	P1P2	0.678935	0.362932	5	5	0.109694	0.986074	5	5	0.214053	0.518959	5	5
AQP2	P1P2	0.641868	0.190634	5	5	0.700982	-0.409305	5	5	0.923604	-0.0704057	5	5
AQP3	P1	0.00728236	-0.507215	5	5	0.351169	-0.483249	5	5	0.0281164	-0.486456	5	5
AQP3	P2	0.629507	-0.156084	5	5	0.978918	-0.0790138	5	5	0.632778	-0.0250177	5	5
AQP4	P1P2	0.335658	-0.289548	5	5	0.87337	0.294813	5	5	0.745268	-0.107683	5	5
AQP5	P1P2	0.918811	-0.0732515	5	5	0.262104	0.341752	5	5	0.515841	0.0901922	5	5
AQP6	P1P2	0.310212	-0.399538	5	5	0.586304	0.435249	5	5	0.934773	-0.0991293	5	5
AQP7	P1P2	0.36024	0.0669891	5	5	0.243938	0.578325	5	5	0.15434	0.408167	5	5
AQP8	P1P2	0.871812	-0.147478	5	5	0.777619	-0.152758	5	5	0.936088	-0.114341	5	5
AQP9	P1P2	0.270526	-0.576332	5	5	0.380937	-0.284039	5	5	0.184569	-0.398986	5	5
AQPEP	P1P2	0.594194	0.361385	5	5	0.130315	0.770816	5	5	0.213444	0.675739	5	5
AQR	P1P2	0.000128537	6.5875	5	5	0.000114261	6.56455	5	5	0.000113114	6.41996	5	5
AR	P1P2	0.498799	0.536372	5	5	0.0364614	1.14436	5	5	0.111344	0.840367	5	5
ARAF	P1P2	0.226447	-0.282416	5	5	0.757437	-0.241793	5	5	0.421668	-0.403153	5	5
ARAP1	P1	0.357214	-0.445288	5	5	0.209402	-0.818671	5	5	0.110234	-0.442727	5	5
ARAP1	P2	0.434199	-0.499462	5	5	0.23601	-0.161372	5	5	0.218351	-0.575592	5	5
ARAP2	P1P2	0.412682	0.996448	4	4	0.0448204	-0.866632	4	4	0.436043	0.0195047	4	4
ARAP3	P1P2	0.0969031	-0.33869	4	4	0.0570532	0.562034	4	4	0.617291	0.197812	4	4
ARC	P1P2	0.4809	0.216126	5	5	0.767509	-0.994753	5	5	0.862828	-0.0347733	5	5
ARCN1	P1P2	0.000111587	5.92403	5	5	0.000111589	6.73251	5	5	0.000111216	5.75014	5	5
AREG	P1P2	0.482186	-0.0764484	5	5	0.16889	0.649887	5	5	0.580231	0.400353	5	5
AREL1	P1P2	0.781218	-0.164542	5	5	0.905343	1.0882	5	5	0.908518	0.111796	5	5
ARF1	P1P2	0.419789	0.162127	5	5	0.026718	0.725045	5	5	0.294914	0.51504	5	5
ARF3	P1P2	0.697771	-0.359471	5	5	0.433712	0.541156	5	5	0.997362	-0.0159658	5	5
ARF4	P1P2	0.168224	0.911964	5	5	0.098449	-1.06893	5	5	0.636313	0.0743747	5	5
ARF5	P1	0.578294	-0.439388	5	5	0.320096	0.853883	5	5	0.657694	0.488057	5	5
ARF5	P2	0.967411	-0.076849	5	5	0.321707	-0.1951	5	5	0.408888	-0.0301402	5	5
ARF6	P1	0.164684	0.834823	5	5	0.116837	0.853747	5	5	0.0858262	0.79642	5	5
ARF6	P2	0.714947	0.148	5	5	0.662223	-0.611611	5	5	0.762222	-0.253605	5	5
ARFGAP1	P1P2	0.0488711	0.680662	5	5	0.36259	-0.679814	5	5	0.900659	-0.0609891	5	5
ARFGAP2	P1P2	0.939144	0.146519	5	5	0.759951	0.230091	5	5	0.970984	0.229836	5	5
ARFGAP3	P1P2	0.705727	-0.0824962	5	5	0.307404	0.585036	5	5	0.625734	0.25127	5	5
ARFGEF1	P1P2	0.252818	0.651825	5	5	0.673942	0.516682	5	5	0.781828	0.444267	5	5
ARFGEF2	P1P2	0.44249	-0.180397	5	5	0.753044	-0.0717334	5	5	0.378636	-0.0507414	5	5
ARFIP1	P1P2	0.913572	-0.0595658	5	5	0.0886067	0.642196	5	5	0.188984	0.348338	5	5
ARFIP2	P1P2	0.713715	-0.0959686	5	5	0.297722	-0.711703	5	5	0.28661	-0.104469	5	5
ARFRP1	P1P2	0.922743	0.366355	5	5	0.441512	0.629864	5	5	0.256363	0.45457	5	5
ARG1	P1P2	0.485794	0.10432	5	5	0.847744	0.067736	5	5	0.675124	-0.00216883	5	5
ARG2	P1P2	0.20607	0.0554098	5	5	0.354378	0.365304	5	5	0.58193	0.237647	5	5
ARGFX	P1P2	0.993744	0.531179	5	5	0.885094	0.0118973	5	5	0.917697	0.0400458	5	5
ARGLU1	P1P2	0.0104949	1.93734	4	4	0.301957	1.19697	5	5	0.0129362	1.54604	4	4
ARHGAP1	P1P2	0.709103	-0.113816	5	5	0.0886067	0.682443	5	5	0.173082	0.387454	5	5
ARHGAP10	P1P2	0.614345	0.22039	5	5	0.588009	0.373836	5	5	0.312795	0.270443	5	5
ARHGAP11A	P1P2	0.671095	-0.084589	5	5	0.290502	-0.342392	5	5	0.360122	-0.344605	5	5
ARHGAP11B	P1P2	0.609135	-0.0151503	5	5	0.557663	0.322336	5	5	0.934773	0.000582217	5	5
ARHGAP12	P1P2	0.52967	-0.00387561	5	5	0.613286	-0.0107696	5	5	0.442988	0.00717977	5	5
ARHGAP15	P1P2	0.301635	0.513566	5	5	0.262807	0.449589	5	5	0.183205	0.481578	5	5
ARHGAP17	P1P2	0.760389	0.0838824	5	5	0.00995718	0.929991	5	5	0.0957618	0.594541	5	5
ARHGAP18	P1P2	0.745974	-0.505324	5	5	0.0254432	-1.02651	5	5	0.0996108	-0.837954	5	5
ARHGAP19	P1P2	0.763534	0.143036	5	5	0.350742	0.0144163	5	5	0.571207	-0.0727358	5	5
ARHGAP20	P1P2	0.882549	0.094324	5	5	0.870119	-0.0338519	5	5	0.828528	0.231396	5	5
ARHGAP21	P1P2	0.349509	-0.601744	5	5	0.532971	-0.329374	5	5	0.349376	-0.465559	5	5
ARHGAP22	P1P2	0.691674	1.67805	5	5	0.0547564	1.75394	5	5	0.0638232	1.45492	5	5
ARHGAP23	P1P2	0.594641	0.143092	4	4	0.36422	-0.458935	4	4	0.898846	-0.108921	4	4
ARHGAP24	P1P2	0.573788	0.417304	5	5	0.259652	-0.482416	5	5	0.774222	-0.0849104	5	5
ARHGAP25	P1P2	0.0305528	-0.413619	5	5	0.123533	0.44379	5	5	0.793915	-0.0874132	5	5
ARHGAP26	P1P2	0.596482	0.0116846	5	5	0.799867	-0.0896436	5	5	0.806691	-0.0020998	5	5
ARHGAP27	P1	0.300092	-0.106601	5	5	0.275508	0.768799	5	5	0.882362	0.118188	5	5
ARHGAP27	P2	0.693501	0.29613	5	5	0.185722	0.558922	5	5	0.184842	0.327602	5	5
ARHGAP28	P1P2	0.544914	0.15148	5	5	0.41362	-0.41166	5	5	0.767268	-0.0234134	5	5
ARHGAP29	P1P2	0.0506485	0.890993	5	5	0.222108	0.786101	5	5	0.0786888	0.838547	5	5
ARHGAP30	P1P2	0.0524296	0.657223	5	5	0.797315	0.0540714	5	5	0.371073	0.490716	5	5
ARHGAP31	P1P2	0.633616	-0.118737	5	5	0.239291	0.96237	5	5	0.100806	0.421817	5	5
ARHGAP32	ENST00000310343.9	0.549309	-0.16073	5	5	0.430566	0.25201	5	5	0.517445	0.316375	5	5
ARHGAP33	P1P2	0.328255	0.442668	5	5	0.0087228	0.932796	5	5	0.0187193	0.687732	5	5
ARHGAP35	ENST00000404338.3	0.804438	0.00442381	5	5	0.425992	0.521266	5	5	0.692731	0.366951	5	5
ARHGAP36	P1P2	0.711869	-0.0491072	5	5	0.801781	-0.135855	5	5	0.968348	-0.264536	5	5
ARHGAP39	P1P2	0.778664	0.44718	4	4	0.333353	-0.382982	4	4	0.776193	0.100807	4	4
ARHGAP4	P1	0.625211	0.309111	6	6	0.969641	0.533716	6	6	0.637531	0.421414	6	6
ARHGAP4	P2	0.312819	-0.526364	4	4	0.105365	-0.7196	4	4	0.0219417	-0.379199	4	4
ARHGAP40	P1P2	0.187324	0.371069	4	4	0.899685	0.0666284	4	4	0.340743	0.16065	4	4
ARHGAP42	P1P2	0.711254	0.261532	5	5	0.382285	0.925479	5	5	0.256017	0.553357	5	5
ARHGAP44	P1P2	0.0205384	0.609406	5	5	0.231148	-0.487275	5	5	0.377741	0.247025	5	5
ARHGAP5	P1P2	0.517313	-0.0696141	5	5	0.428396	0.237995	5	5	0.946613	0.0233572	5	5
ARHGAP6	P1P2	0.323378	-0.465825	5	5	0.661025	-0.206562	5	5	0.233558	-0.259773	5	5
ARHGAP8	P1	0.734474	-0.202215	7	7	0.0833927	-0.615966	7	7	0.218808	-0.136289	7	7
ARHGAP8	P2	0.469418	0.530327	5	5	0.517357	0.216536	5	5	0.345136	0.346613	5	5
ARHGAP9	P1P2	0.223602	-0.850849	4	4	0.787062	0.031268	4	4	0.130059	-0.409791	4	4
ARHGDIA	P1P2	0.0251695	0.578311	4	4	0.210634	0.1453	4	4	0.0941682	0.677459	4	4
ARHGDIB	P1P2	0.185957	-0.394587	5	5	0.627273	-0.0655026	5	5	0.254635	-0.321721	5	5
ARHGDIG	P1P2	0.369457	0.497041	6	6	0.6563	-0.00878062	6	6	0.831812	0.15329	6	6
ARHGEF1	P1	0.735375	0.188252	5	5	0.133706	0.619127	5	5	0.138278	0.31996	5	5
ARHGEF1	P2	0.970043	-0.0569389	5	5	0.993411	-0.33506	5	5	0.964394	-0.203037	5	5
ARHGEF10	P1P2	0.113885	-0.507232	5	5	0.150985	0.537152	5	5	0.966371	0.0219097	5	5
ARHGEF10L	P1P2	0.0784514	0.70852	4	4	0.365197	0.0560383	4	4	0.272272	0.235705	4	4
ARHGEF11	P1P2	0.359374	0.37708	5	5	0.128957	0.557816	5	5	0.0808205	0.372398	5	5
ARHGEF12	P1P2	0.7441	0.222261	5	5	0.353092	-0.38489	5	5	0.585904	0.00678895	5	5
ARHGEF15	P1P2	0.240698	0.505651	5	5	0.905016	0.0586939	5	5	0.364478	0.00663521	5	5
ARHGEF16	P1P2	0.641868	1.44455	5	5	0.0531111	2.32527	5	5	0.184022	1.88491	5	5
ARHGEF17	P1P2	0.0990501	0.604348	5	5	0.658334	0.411064	5	5	0.172561	0.417574	5	5
ARHGEF18	P1P2	0.941771	0.265708	5	5	0.308579	-0.340299	5	5	0.587042	0.0671073	5	5
ARHGEF19	P1P2	0.7491	-0.0429636	5	5	0.898804	-0.0541079	5	5	0.913762	-0.0523659	5	5
ARHGEF2	P1P2	0.599347	0.056011	5	5	0.782689	0.324446	5	5	0.836914	0.222003	5	5
ARHGEF25	P1P2	0.932908	0.0924495	5	5	0.184763	-0.494636	5	5	0.312399	-0.0124977	5	5
ARHGEF26	P1P2	0.516246	-0.491684	5	5	0.522714	0.112843	5	5	0.691511	-0.237464	5	5
ARHGEF28	P1P2	0.492014	-0.117541	5	5	0.764987	0.162767	5	5	0.732789	-0.0160053	5	5
ARHGEF3	P1P2	0.532376	-0.0949479	5	5	0.353734	0.476451	5	5	0.363604	0.363267	5	5
ARHGEF33	ENST00000398800.4	0.409403	0.0655692	5	5	0.176694	-0.462602	5	5	0.115488	0.0126467	5	5
ARHGEF35	ENST00000378115.2	0.93738	-0.026974	8	8	0.499781	-0.0531981	8	8	0.713375	-0.040086	8	8
ARHGEF35	ENST00000543357.1	0.780367	-0.0670046	2	2	0.293432	0.262523	2	2	0.596707	0.0977593	2	2
ARHGEF37	P1	0.136937	-0.766408	5	5	0.517357	0.0137196	5	5	0.338002	-0.0253264	5	5
ARHGEF37	P2	0.895918	-0.2273	5	5	0.805295	0.382048	5	5	0.939376	0.0554346	5	5
ARHGEF38	P1P2	0.371617	0.357059	5	5	0.736796	0.734944	5	5	0.572331	0.546001	5	5
ARHGEF39	P1P2	0.631853	-0.0807222	5	5	0.961799	0.0165162	5	5	0.789456	-0.0535245	5	5
ARHGEF4	P1P2	0.678935	-0.478343	5	5	0.0755493	0.720289	5	5	0.442497	0.493249	5	5
ARHGEF40	P1P2	0.472211	-0.303349	5	5	0.295811	0.144715	5	5	0.639265	0.0584132	5	5
ARHGEF5	P1P2	0.520522	-0.771937	5	5	0.284886	-0.667267	5	5	0.220523	-0.503175	5	5
ARHGEF6	P1P2	0.471267	0.147371	4	4	0.387707	-0.528777	5	5	0.763472	0.0321348	4	4
ARHGEF7	ENST00000370623.3	0.601069	-0.0243399	5	5	0.578092	-0.00534864	5	5	0.914418	0.00960523	5	5
ARHGEF9	P1P2	0.604909	0.233987	4	4	0.371342	0.383848	4	4	0.189721	0.288226	4	4
ARID1A	P1P2	0.136285	-0.485201	5	5	0.25687	-0.36987	5	5	0.0801048	-0.377883	5	5
ARID1B	P1	0.97136	-0.137726	5	5	0.0225572	-0.579948	5	5	0.138718	-0.429216	5	5
ARID1B	P2	0.0889504	-0.310789	3	3	0.245398	0.729345	3	3	0.815931	0.106607	3	3
ARID2	P1P2	0.0028214	0.982067	5	5	0.00126088	1.24669	5	5	0.000467878	1.04817	5	5
ARID3A	P1P2	0.264649	0.551671	5	5	0.0263243	1.06715	5	5	0.0359685	0.763472	5	5
ARID3B	P1P2	0.302021	-0.573442	5	5	0.891945	-0.00162928	5	5	0.422624	-0.0297981	5	5
ARID3C	P1P2	0.105905	0.696856	5	5	0.0773321	-0.633773	5	5	0.941349	-0.0355456	5	5
ARID4A	P1P2	0.9786	0.760171	5	5	0.117998	-0.514835	5	5	0.40608	-0.00014082	5	5
ARID4B	P1P2	0.86986	0.0457998	4	4	0.27766	-0.575261	4	4	0.648881	-0.161665	4	4
ARID5A	P1P2	0.806674	0.0232993	5	5	0.879555	-0.430389	5	5	0.721617	0.0301748	5	5
ARID5B	ENST00000279873.7	0.59591	-0.0311846	5	5	0.265988	-0.403926	5	5	0.657096	-0.254853	5	5
ARIH1	P1P2	0.230915	1.18382	5	5	0.719429	0.6787	5	5	0.510515	1.16679	5	5
ARIH2	P1P2	0.187472	0.864739	5	5	0.0788673	0.683067	5	5	0.0101656	0.463787	5	5
ARIH2OS	P1P2	0.404795	0.125342	6	6	0.457653	-0.380647	6	6	0.621989	-0.0211702	6	6
ARL1	P1P2	0.00872688	2.22977	5	5	0.00476397	2.47772	5	5	0.00856773	2.30096	5	5
ARL10	P1P2	0.828476	0.478386	5	5	0.199536	-0.490008	5	5	0.421668	0.0143457	5	5
ARL11	P1P2	0.946369	0.0225881	5	5	0.361937	-0.0232603	5	5	0.585904	-0.359682	5	5
ARL13A	P1P2	0.966424	-0.0302385	5	5	0.874672	-0.232793	5	5	0.977577	-0.0725669	5	5
ARL13B	P1P2	0.89135	0.0463796	5	5	0.652072	0.21726	5	5	0.778656	0.0880031	5	5
ARL14	P1P2	0.67954	0.731758	5	5	0.986164	-0.077313	5	5	0.790093	0.134307	5	5
ARL14EP	P1P2	0.850411	0.0353121	5	5	0.0758213	-0.410345	5	5	0.469977	-0.187516	5	5
ARL14EPL	ENST00000601302.2	0.0581444	0.505407	5	5	0.915164	-0.187234	5	5	0.181848	0.230367	5	5
ARL15	P1P2	0.427439	-0.303737	5	5	0.984188	-0.0171934	5	5	0.534164	-0.187662	5	5
ARL16	P1P2	0.56204	-0.0492161	5	5	0.481181	0.362081	5	5	0.898042	0.014253	5	5
ARL17A	ENST00000329240.4,ENST00000336125.5,ENST00000445552.2	0.450625	-0.404438	6	6	0.117419	-0.704216	6	6	0.130267	-0.476099	6	6
ARL17B	ENST00000434041.2,ENST00000450673.3,ENST00000570618.1	0.450625	-0.404438	6	6	0.117419	-0.704216	6	6	0.130267	-0.476099	6	6
ARL2	P1P2	0.113951	0.812194	6	6	0.702109	0.54783	6	6	0.298336	0.680012	6	6
ARL2BP	P1P2	0.544914	-0.0148623	5	5	0.124543	-0.351267	5	5	0.197183	-0.411719	5	5
ARL3	P1P2	0.963558	0.100862	4	4	0.806307	-0.207309	4	4	0.783997	0.00193285	4	4
ARL4A	P1P2	0.289254	0.030007	5	5	0.430808	-0.118578	5	5	0.459876	-0.297932	5	5
ARL4C	P1P2	0.825904	-0.116721	5	5	0.604039	0.347578	5	5	0.833686	-0.0544578	5	5
ARL4D	P1P2	0.130415	-0.424932	5	5	0.0336053	-0.470602	5	5	0.0173512	-0.411418	5	5
ARL5A	P1P2	0.0347142	-0.561763	5	5	0.66462	-0.0797751	5	5	0.0831458	-0.446717	5	5
ARL5B	P1P2	0.924709	-0.0279292	5	5	0.546071	-0.153382	5	5	0.646373	-0.143208	5	5
ARL5C	P1P2	0.981892	0.0925284	5	5	0.355882	-0.487632	5	5	0.482773	-0.192452	5	5
ARL6	P1P2	0.271424	-0.287509	5	5	0.05939	-0.757337	5	5	0.0237614	-0.425728	5	5
ARL6IP1	P1	0.724827	-0.0472434	5	5	0.47964	-0.186208	5	5	0.953196	0.0337219	5	5
ARL6IP1	P2	0.611448	-0.20126	5	5	0.563225	-0.0910205	5	5	0.441025	-0.20819	5	5
ARL6IP4	P1P2	0.0794426	-0.417618	6	6	0.360033	0.66123	6	6	0.854242	-0.013675	6	6
ARL6IP5	P1P2	0.282547	-0.294176	5	5	0.636084	-0.187299	5	5	0.979555	-0.342195	5	5
ARL6IP6	P1P2	0.260081	-0.589525	5	5	0.763727	0.0124745	5	5	0.469469	-0.226329	5	5
ARL8A	P1P2	0.495139	-0.0510767	5	5	0.336853	0.555503	5	5	0.179694	0.252213	5	5
ARL8B	P1P2	0.929956	0.444191	5	5	0.633729	0.347938	5	5	0.678147	0.276553	5	5
ARL9	P1P2	0.0129047	-0.784963	5	5	0.923685	-0.607953	5	5	0.0996108	-0.752146	5	5
ARMC1	P1P2	0.232525	0.407405	5	5	0.748658	-0.0356233	5	5	0.551704	0.19718	5	5
ARMC10	P1P2	0.509335	-0.578432	5	5	0.114164	-0.652111	5	5	0.148448	-0.537035	5	5
ARMC12	P1P2	0.64305	-0.128012	5	5	0.398689	0.0236116	5	5	0.783098	0.213403	5	5
ARMC2	P1P2	0.985184	0.0653576	5	5	0.212112	-0.427268	5	5	0.419284	-0.24669	5	5
ARMC3	P1P2	0.123545	-0.58931	4	4	0.680891	0.555351	5	5	0.10861	-0.487762	4	4
ARMC4	P1P2	0.0798047	1.39043	5	5	0.0987859	0.628767	5	5	0.0465203	0.973474	5	5
ARMC5	P1P2	0.801566	-0.0113117	5	5	0.550197	0.27371	5	5	0.537431	0.259939	5	5
ARMC6	P1P2	0.067024	0.96195	6	6	0.136434	-0.0891481	6	6	0.0611835	0.768239	6	6
ARMC7	P1P2	0.0290611	1.25371	5	5	0.0385041	1.20128	5	5	0.00886378	1.16818	5	5
ARMC8	P1P2	0.869537	0.026706	5	5	0.807533	-0.06278	5	5	0.799019	-0.0426119	5	5
ARMC9	P1P2	0.826547	0.00572806	5	5	0.689996	0.160632	5	5	0.757186	0.0369337	5	5
ARMCX1	P1P2	0.614345	0.395419	5	5	0.437602	0.320917	5	5	0.463398	0.536594	5	5
ARMCX2	P1P2	0.39871	-0.72321	5	5	0.486854	0.42253	5	5	0.801574	-0.0674242	5	5
ARMCX3	P1P2	0.238882	-0.714172	5	5	0.848391	-0.0553548	5	5	0.422624	-0.392986	5	5
ARMCX4	P1P2	0.835559	-0.0618833	5	5	0.294668	0.0217887	5	5	0.873888	0.481455	5	5
ARMCX5	P1P2	0.621323	-0.178191	5	5	0.0290666	-0.57407	5	5	0.0464294	-0.382122	5	5
ARMCX5-GPRASP2	P1P2	0.621323	-0.178191	5	5	0.0290666	-0.57407	5	5	0.0464294	-0.382122	5	5
ARMCX6	P1P2	0.826226	-0.0699343	5	5	0.0482334	0.666222	5	5	0.233234	0.343001	5	5
ARMS2	P1P2	0.290948	0.0378909	5	5	0.630204	0.00471085	5	5	0.850498	0.384421	5	5
ARNT	P1P2	0.405199	-0.2428	5	5	0.317291	-0.577003	5	5	0.28661	-0.542621	5	5
ARNT2	P1P2	0.745349	0.0402026	5	5	0.769401	0.0229654	5	5	0.604807	0.120536	5	5
ARNTL	P1P2	0.958409	0.0204221	4	4	0.331281	0.477707	4	4	0.627091	0.425132	4	4
ARNTL2	P1P2	0.62424	0.0900923	5	5	0.639032	0.00774978	5	5	0.932801	0.0732255	5	5
ARPC1A	P1P2	0.535991	0.0444535	4	4	0.293065	0.442436	4	4	0.423621	0.12225	4	4
ARPC1B	P1P2	0.196324	1.90288	5	5	0.329838	1.41969	5	5	0.790093	1.59152	5	5
ARPC2	P1	0.804758	1.40526	5	5	0.373354	1.80514	5	5	0.79519	1.6052	5	5
ARPC2	P2	0.331532	-0.845838	5	5	0.503035	-0.0408897	5	5	0.130325	-0.00902585	5	5
ARPC3	P1	0.153588	-0.737955	3	3	0.0630875	-2.42384	4	4	0.0524848	-0.428967	3	3
ARPC3	P2	0.0897871	0.457198	5	5	0.414564	0.444474	5	5	0.112088	0.408141	5	5
ARPC4	P1P2	0.567059	0.0504598	7	7	0.739862	-0.163288	7	7	0.546289	-0.497309	7	7
ARPC4-TTLL3	P1	0.12831	-0.68713	6	6	0.786151	0.039921	6	6	0.162909	-0.413256	6	6
ARPC4-TTLL3	P2	0.101956	1.82032	5	5	0.747719	0.29602	5	5	0.439555	1.32347	5	5
ARPC5	P1P2	0.304735	-0.287183	5	5	0.369377	0.0611618	5	5	0.952537	0.00409067	5	5
ARPC5L	P1	0.296259	-0.461389	5	5	0.294668	1.13677	5	5	0.79838	0.557546	5	5
ARPC5L	P2	0.82912	-0.127815	5	5	0.315297	-0.399889	5	5	0.550048	-0.149048	5	5
ARPP19	P1P2	0.567061	0.0747265	5	5	0.915819	-0.00928248	5	5	0.767268	0.0260886	5	5
ARPP21	ENST00000187397.4	0.185682	0.454101	5	5	0.590287	0.134563	5	5	0.298358	0.456935	5	5
ARR3	P1P2	0.230915	-0.437297	5	5	0.322918	-0.322252	5	5	0.13916	-0.290272	5	5
ARRB1	P1P2	0.333591	0.467125	5	5	0.153825	0.407819	5	5	0.0812525	0.373182	5	5
ARRB2	P1P2	0.489639	0.224137	4	4	0.317677	0.743634	4	4	0.189721	0.372623	4	4
ARRDC1	P1P2	0.118485	0.296068	5	5	0.93944	0.124629	5	5	0.318777	0.227761	5	5
ARRDC2	P1	0.345274	0.0351082	5	5	0.713261	-0.0465655	5	5	0.668491	-0.00878637	5	5
ARRDC2	P2	0.820124	-0.159703	5	5	0.127197	-0.569245	5	5	0.270119	-0.357358	5	5
ARRDC3	P1P2	0.036156	-0.63499	5	5	0.0441707	-0.641444	5	5	0.0129253	-0.638217	5	5
ARRDC4	P1P2	0.00694791	1.2533	5	5	0.425512	0.0805253	5	5	0.24511	0.695163	5	5
ARRDC5	P1P2	0.0706151	-0.363784	5	5	0.148185	-0.497105	5	5	0.0260532	-0.373817	5	5
ARSA	P1P2	0.291703	0.217958	5	5	0.202006	-0.69723	5	5	0.611748	0.00314088	5	5
ARSB	P1P2	0.894613	-0.157126	5	5	0.942069	0.254953	5	5	0.737772	0.182055	5	5
ARSD	P1P2	0.69655	0.00812811	5	5	0.0824487	-1.88786	5	5	0.096257	-0.998674	5	5
ARSE	P1P2	0.826547	0.772245	5	5	0.860377	-0.00905958	5	5	0.553916	0.306122	5	5
ARSF	P1P2	0.132526	-0.350049	5	5	0.959167	0.168994	5	5	0.425499	-0.241534	5	5
ARSG	ENST00000448504.2	0.648977	0.0415523	5	5	0.448402	-0.0246262	5	5	0.400962	0.00846306	5	5
ARSH	ENST00000381130.2	0.277586	-0.51575	5	5	0.0171413	0.524867	5	5	0.330142	0.31835	5	5
ARSI	P1P2	0.311789	0.312327	5	5	0.195372	0.778805	5	5	0.11995	0.47713	5	5
ARSJ	P1P2	0.191509	-0.526631	5	5	0.986164	0.3417	5	5	0.424539	-0.112608	5	5
ARSK	P1P2	0.837171	0.0943944	5	5	0.851951	-0.231792	5	5	0.899351	-0.113945	5	5
ART1	P1P2	0.195183	-0.586127	5	5	0.0274626	-0.652026	5	5	0.00725186	-0.364098	5	5
ART3	P1	0.47808	-0.542418	5	5	0.801143	-0.123356	5	5	0.434678	-0.332887	5	5
ART3	P2	0.0929545	0.43676	5	5	0.655051	-0.130548	5	5	0.536341	0.325815	5	5
ART4	P1P2	0.123834	-0.627029	5	5	0.467409	0.0830247	5	5	0.416907	-0.00875389	5	5
ART5	P1P2	0.909645	0.0494466	5	5	0.5846	0.583158	5	5	0.599624	0.316302	5	5
ARTN	P1	0.17508	-0.141247	5	5	0.216992	1.02568	5	5	0.227133	0.233373	5	5
ARTN	P2	0.393427	0.327729	5	5	0.940426	0.031197	5	5	0.442497	0.0640105	5	5
ARV1	P1P2	0.405665	0.243403	5	5	0.15574	-0.381663	5	5	0.592746	0.120427	5	5
ARVCF	P1	0.41175	-0.777399	5	5	0.0216685	-0.523825	5	5	0.0193096	-0.50536	5	5
ARVCF	P2	0.560928	-0.0178975	5	5	0.644353	-0.0264323	5	5	0.417382	0.0323524	5	5
ARX	P1	0.00287518	-0.7349	5	5	0.468421	0.0127233	5	5	0.0128953	-0.55319	5	5
ARX	P2	0.875063	0.0550441	5	5	0.360634	-0.270459	5	5	0.499949	-0.0749988	5	5
AS3MT	P1P2	0.0542112	-0.617151	5	5	0.334573	0.280066	5	5	0.889543	-0.135136	5	5
ASAH1	P1P2	0.345274	0.487779	5	5	0.332303	-0.526327	5	5	0.77929	0.131367	5	5
ASAH2	ENST00000395526.4	0.504053	-0.205311	5	5	0.20347	0.31145	5	5	0.921635	0.0450543	5	5
ASAH2B	P1P2	0.237405	-0.594017	5	5	0.912543	0.0279803	5	5	0.432736	-0.0831606	5	5
ASAP1	P1P2	0.589062	0.0650405	5	5	0.921718	0.563024	5	5	0.515307	-0.0198438	5	5
ASAP2	P1P2	0.492534	0.482896	5	5	0.800505	-0.146355	5	5	0.74652	-0.0181153	5	5
ASAP3	P1P2	0.203271	0.215678	5	5	0.620845	-0.0668756	5	5	0.349802	0.459108	5	5
ASB1	P1P2	0.311394	-0.00300016	5	5	0.0743347	1.01123	5	5	0.0907635	0.686648	5	5
ASB10	P1P2	0.589631	-0.675881	5	5	0.0576293	-0.996931	5	5	0.0702298	-0.6506	5	5
ASB11	P1	0.275038	-0.276361	5	5	0.747094	0.637608	5	5	0.877797	-0.00277341	5	5
ASB11	P2	0.665088	-0.389287	5	5	0.190432	0.622256	5	5	0.435651	0.100956	5	5
ASB12	ENST00000362002.2	0.939144	-0.151636	5	5	0.267767	-0.0554537	5	5	0.388109	-0.118592	5	5
ASB12	ENST00000396130.2	0.444946	-0.0566485	5	5	0.975296	1.79523	5	5	0.852443	0.397352	5	5
ASB13	P1P2	0.709565	0.342813	4	4	0.609558	0.37629	4	4	0.675701	0.359551	4	4
ASB14	P1P2	0.991768	-0.224721	5	5	0.798591	-0.0142622	5	5	0.93083	-0.449025	5	5
ASB15	P1P2	0.541629	-0.390162	5	5	0.401927	1.06093	5	5	0.600774	-0.0814521	5	5
ASB16	P1P2	0.716179	0.521976	5	5	0.070337	0.631297	5	5	0.395882	0.784669	5	5
ASB17	P1P2	0.331943	0.522848	5	5	0.678774	0.184774	5	5	0.36099	0.424534	5	5
ASB18	P1P2	0.658063	-0.0112722	4	4	0.587429	-0.126391	4	4	0.42255	0.149627	4	4
ASB2	P1P2	0.493575	-0.0768658	5	5	0.870444	0.0525626	5	5	0.571207	-0.0940886	5	5
ASB3	P1P2	0.44593	0.936869	5	5	0.61968	1.11527	5	5	0.270119	1.04369	5	5
ASB4	P1P2	0.614925	0.266185	5	5	0.291634	0.0106909	5	5	0.704357	0.00274476	5	5
ASB5	P1P2	0.333591	-0.186758	5	5	0.407983	1.23567	5	5	0.978895	0.344747	5	5
ASB6	P1P2	0.322166	-0.439864	5	5	0.922374	0.127353	5	5	0.576839	0.0145058	5	5
ASB7	P1P2	0.935205	0.0478064	5	5	0.714801	0.153225	5	5	0.72968	0.0348712	5	5
ASB8	P1P2	0.460845	2.28838	5	5	0.679076	1.6185	5	5	0.519051	1.97579	5	5
ASB9	P1P2	0.838783	-0.168363	5	5	0.0651824	0.890761	5	5	0.174652	0.467185	5	5
ASCC1	P1P2	0.636993	-0.0442333	6	6	0.797184	-0.020952	6	6	0.792026	0.432714	6	6
ASCC2	P1P2	0.0656276	-0.608642	5	5	0.828708	0.0249085	5	5	0.215275	-0.301885	5	5
ASCC3	P1P2	0.138359	0.5632	5	5	0.0863121	1.4539	5	5	0.057798	0.992217	5	5
ASCL1	P1P2	0.0380705	0.529603	3	3	0.813639	0.168536	3	3	0.143496	0.37469	3	3
ASCL2	P1P2	0.498799	-0.319497	5	5	0.727475	-0.53594	5	5	0.611748	-0.427719	5	5
ASCL3	P1P2	0.140347	-0.798329	5	5	0.683315	-0.773826	5	5	0.341347	-0.673593	5	5
ASCL4	ENST00000342331.4	0.159236	-0.721028	5	5	0.149814	-0.713813	5	5	0.0616061	-0.601973	5	5
ASCL5	P1P2	0.0300484	-0.654234	5	5	0.690605	-0.03893	5	5	0.300668	-0.47678	5	5
ASF1A	P1P2	0.398249	-0.459779	5	5	0.746781	-0.209591	5	5	0.420713	-0.411951	5	5
ASF1B	P1P2	0.157652	-0.545396	5	5	0.936156	-0.250088	5	5	0.394963	-0.549272	5	5
ASGR1	P1P2	0.41128	0.950626	5	5	0.186134	0.091518	5	5	0.160655	0.299263	5	5
ASGR2	P1P2	0.298555	-1.00934	5	5	0.24327	0.49217	5	5	0.838851	-0.197199	5	5
ASH1L	P1P2	0.390004	-0.387723	5	5	0.0180059	-0.528756	5	5	0.0270106	-0.454873	5	5
ASH2L	P1P2	0.858829	-0.0108424	5	5	0.0769866	0.485033	5	5	0.323211	0.136849	5	5
ASIC1	P1P2	0.540867	0.1981	4	4	0.349282	0.463124	4	4	0.22817	0.263181	4	4
ASIC2	ENST00000359872.6	0.52751	-0.0253806	5	5	0.594283	0.211366	5	5	0.990106	-0.0251071	5	5
ASIC3	P1P2	0.0464876	0.514874	3	3	0.394658	-0.305602	3	3	0.355111	0.184595	3	3
ASIC4	P1P2	0.717412	-0.364222	5	5	0.23601	-0.59617	5	5	0.176762	-0.305282	5	5
ASIC5	P1P2	0.108333	-0.599344	5	5	0.578939	-0.225886	5	5	0.0991019	-0.365214	5	5
ASIP	P1P2	0.516779	-0.583105	5	5	0.344174	-0.636703	5	5	0.209216	-0.127003	5	5
ASL	P1P2	0.615506	0.262011	5	5	0.642578	-0.191763	5	5	0.980874	-0.0994459	5	5
ASMT	P1P2	0.193198	0.571528	5	5	0.305061	0.457676	5	5	0.106239	0.442386	5	5
ASMTL	P1P2	0.545462	-0.500924	5	5	0.0709155	0.925964	5	5	0.208916	0.352088	5	5
ASNA1	P1P2	0.0806602	0.875291	5	5	0.00429547	1.02569	5	5	0.00661481	0.950493	5	5
ASNS	P1P2	0.68196	-0.28532	5	5	0.900765	0.0551322	5	5	0.804771	0.0738638	5	5
ASNSD1	P1P2	0.793282	-0.737339	5	5	0.945026	0.154652	5	5	0.866078	-0.248539	5	5
ASPA	P1P2	0.662092	-0.26479	5	5	0.0551743	0.971678	5	5	0.101667	0.350555	5	5
ASPDH	P1P2	0.790738	-0.160228	5	5	0.72252	0.561064	5	5	0.815024	0.228113	5	5
ASPG	P1	0.346541	0.653527	5	5	0.720665	-0.720514	5	5	0.538523	-0.315515	5	5
ASPG	P2	0.421694	-0.00211902	5	5	0.699758	0.681012	5	5	0.671503	0.131975	5	5
ASPH	P1P2	0.668689	0.17164	5	5	0.136076	1.61707	5	5	0.251546	1.03771	5	5
ASPHD1	P1P2	0.402874	-0.598534	5	5	0.329428	-0.574298	5	5	0.273002	-0.465792	5	5
ASPHD2	P1P2	0.67954	-0.0145395	5	5	0.609233	0.946301	5	5	0.332199	0.465881	5	5
ASPM	P1P2	0.339178	0.467397	4	4	0.0244301	1.00833	5	5	0.0397293	0.39178	4	4
ASPN	P1P2	0.931924	0.00840096	5	5	0.971015	0.192144	5	5	0.877797	0.267689	5	5
ASPRV1	ENST00000320256.4	0.315356	-0.104001	5	5	0.713877	-0.358674	5	5	0.274089	-0.27789	5	5
ASPSCR1	P1P2	0.43809	0.382447	5	5	0.220083	-0.370761	5	5	0.920322	0.0773428	5	5
ASRGL1	P1P2	0.581684	-0.0232821	5	5	0.324132	-0.667291	5	5	0.290365	-0.070974	5	5
ASS1	P1P2	0.686204	-0.260315	5	5	0.342282	0.703307	5	5	0.657096	0.191612	5	5
ASTE1	P1P2	0.948998	-0.210036	5	5	0.849361	0.324389	5	5	0.91901	0.00235855	5	5
ASTL	ENST00000342380.2	0.927988	0.0670951	5	5	0.0214102	-0.465613	5	5	0.170489	-0.370548	5	5
ASTN1	P1P2	0.140339	0.517848	4	4	0.794175	-0.20319	4	4	0.406163	0.167244	4	4
ASTN2	P1P2	0.830728	0.0457281	5	5	0.770664	-0.574296	5	5	0.714819	-0.105038	5	5
ASUN	P1P2	0.0390362	0.930253	5	5	0.0633389	0.884031	5	5	0.0300045	0.907142	5	5
ASXL1	P1P2	0.470941	-0.619885	5	5	0.444457	-0.0537718	5	5	0.37998	-0.639343	5	5
ASXL2	P1P2	0.732889	0.463321	5	5	0.165842	0.456849	5	5	0.222085	0.365319	5	5
ASXL3	P1P2	0.43809	-0.0702599	5	5	0.510966	-0.362492	5	5	0.275542	-0.19982	5	5
ASZ1	P1P2	0.116079	-0.541575	4	4	0.953604	-0.0475168	4	4	0.424156	-0.161799	4	4
ATAD1	P1P2	0.415995	0.278694	5	5	0.824205	0.367895	5	5	0.546743	0.323295	5	5
ATAD2	P1P2	0.544365	0.730376	5	5	0.420256	-0.521838	5	5	0.91901	0.138102	5	5
ATAD2B	P1P2	0.300477	0.048323	5	5	0.183672	0.7709	5	5	0.176762	0.534894	5	5
ATAD3A	P1P2	0.434199	-0.190244	5	5	0.405181	0.226421	5	5	0.89608	0.116933	5	5
ATAD3B	P1	0.668088	-0.0628946	5	5	0.40332	-0.709562	5	5	0.420713	-0.485686	5	5
ATAD3C	P1P2	0.164935	0.222161	5	5	0.352878	0.126745	5	5	0.119754	0.456847	5	5
ATAD5	P1P2	0.34401	0.975797	5	5	0.265988	0.0461384	5	5	0.769162	0.158735	5	5
ATAT1	P1P2	0.476034	0.309478	5	5	0.956535	-0.2272	5	5	0.886931	-0.0495402	5	5
ATCAY	P1P2	0.722971	-0.265518	5	5	0.337269	0.375773	5	5	0.582497	0.128559	5	5
ATE1	P1P2	0.561212	0.0377656	4	4	0.374562	0.404261	4	4	0.635638	0.112111	4	4
ATF1	P1P2	0.124946	0.616624	5	5	0.130525	0.983205	5	5	0.0212718	0.587644	5	5
ATF2	P1P2	0.466169	-0.455142	4	4	0.0509561	0.627732	4	4	0.235022	0.250762	4	4
ATF3	P1P2	0.858829	-0.165176	5	5	0.125967	-0.775303	5	5	0.596181	-0.713195	5	5
ATF4	P1P2	0.144729	0.813022	5	5	0.347766	0.0447405	5	5	0.100806	0.518444	5	5
ATF5	P1P2	4.05515e-06	4.86156	8	8	5.74026e-05	3.97782	8	8	7.98031e-06	4.39783	8	8
ATF6	P1P2	0.134664	0.43397	5	5	0.553233	-0.0231443	5	5	0.451884	0.151845	5	5
ATF6B	P1P2	0.474248	0.286459	5	5	0.615608	0.496273	5	5	0.505746	0.494965	5	5
ATF7	P1P2	0.838783	0.361344	5	5	0.329838	0.565585	5	5	0.894772	0.446696	5	5
ATF7IP	P1	0.0803742	-0.282326	5	5	0.891618	0.113662	5	5	0.333437	-0.163926	5	5
ATF7IP	P2	0.0953884	-0.71509	5	5	0.423118	0.601207	5	5	0.513175	-0.0641609	5	5
ATF7IP2	P1P2	0.242356	-0.501003	5	5	0.949957	0.191368	5	5	0.58875	-0.0454428	5	5
ATG10	P1P2	0.108696	1.09267	5	5	0.400075	-0.634389	5	5	0.690292	0.220244	5	5
ATG12	P1P2	0.745349	0.360286	5	5	0.0639881	-0.803051	5	5	0.534708	-0.161702	5	5
ATG13	P1P2	0.423498	0.054181	7	7	0.0903293	-0.605576	7	7	0.0637415	0.0315817	7	7
ATG14	P1P2	0.802204	0.00676233	5	5	0.396156	0.487775	5	5	0.592174	0.030884	5	5
ATG16L1	P1P2	0.566502	-0.282498	5	5	0.0480463	-0.856127	5	5	0.0454396	-0.581937	5	5
ATG16L2	P1P2	0.493575	0.0315214	5	5	0.589148	-0.557784	5	5	0.830462	0.00819518	5	5
ATG2A	P1P2	0.0644271	0.586988	5	5	0.617933	0.421698	5	5	0.0674577	0.315299	5	5
ATG2B	P1P2	0.654925	-0.0934475	5	5	0.826134	0.715447	5	5	0.947271	0.379552	5	5
ATG3	P1P2	0.490974	0.781752	5	5	0.260351	-0.600423	5	5	0.888237	-0.0160048	5	5
ATG4A	P1P2	0.878967	0.252511	5	5	0.682103	-0.271985	5	5	0.983511	0.0653581	5	5
ATG4B	P1P2	0.609135	0.113284	5	5	0.941083	0.0430368	5	5	0.822734	0.348767	5	5
ATG4C	P1P2	0.27395	0.299608	5	5	0.125559	-0.0813552	5	5	0.0907635	0.165584	5	5
ATG4D	P1P2	0.12444	0.546394	5	5	0.983529	-0.0108366	5	5	0.310029	0.022584	5	5
ATG5	P1P2	0.624825	-0.199014	5	5	0.197518	-0.745207	5	5	0.198046	-0.472111	5	5
ATG7	P1P2	0.0572745	-0.369841	5	5	0.478101	0.493869	5	5	0.578534	-0.236369	5	5
ATG9A	P1P2	0.369852	0.512633	5	5	0.230827	0.522909	5	5	0.130115	0.415897	5	5
ATG9B	P1P2	0.799982	-0.16901	4	4	0.455825	-0.422375	4	4	0.623163	-0.255389	4	4
ATHL1	P1P2	0.757248	-0.060875	5	5	0.994729	0.0832276	5	5	0.924917	-0.0535871	5	5
ATIC	P1P2	0.056096	4.92272	5	5	0.163584	4.81419	5	5	0.161891	4.86846	5	5
ATL1	P1P2	0.230273	0.502381	5	5	0.247634	-0.484995	5	5	0.953196	0.0205748	5	5
ATL2	P1P2	0.956229	0.961693	5	5	0.405647	1.55944	5	5	0.959123	1.26056	5	5
ATL3	P1P2	0.296259	0.613858	5	5	0.520032	-0.142318	5	5	0.155299	0.236594	5	5
ATM	P1P2	0.0613906	0.43028	5	5	0.193102	0.0626046	5	5	0.0635868	0.489528	5	5
ATMIN	P1P2	0.149447	-0.299214	5	5	0.736173	-0.0879068	5	5	0.517445	-0.0825188	5	5
ATN1	P1P2	0.248731	0.274741	5	5	0.212717	-0.222321	5	5	0.711736	-0.0182163	5	5
ATOH1	P1P2	0.858181	-0.019115	5	5	0.697313	-0.0697429	5	5	0.605961	0.109523	5	5
ATOH7	P1P2	0.238718	-0.983481	5	5	0.483755	-0.0664187	5	5	0.122331	-0.539417	5	5
ATOH8	P1P2	0.851058	-0.312692	5	5	0.118972	0.833189	5	5	0.364041	0.226127	5	5
ATOX1	P1P2	0.130835	-0.378029	5	5	0.354592	0.414442	5	5	0.818877	-0.0292823	5	5
ATP10A	P1P2	0.109243	-0.819062	5	5	0.703431	0.851299	5	5	0.579099	-0.155092	5	5
ATP10B	P1P2	0.137702	0.450146	5	5	0.142706	0.406245	5	5	0.0442057	0.3836	5	5
ATP10D	P1P2	0.124238	0.727534	5	5	0.785228	0.0527137	5	5	0.302215	0.390124	5	5
ATP11A	P1P2	0.844593	0.40965	5	5	0.400306	0.297155	5	5	0.209516	0.529315	5	5
ATP11B	P1P2	0.39871	2.74412	5	5	0.96904	2.19699	5	5	0.725335	2.29618	5	5
ATP11C	ENST00000361648.2	0.873112	0.083216	5	5	0.703431	0.00812928	5	5	0.850498	-0.0126918	5	5
ATP12A	P1P2	0.501685	1.22885	5	5	0.04246	1.57577	5	5	0.211322	1.40231	5	5
ATP13A1	P1P2	0.0900999	0.833034	5	5	0.0308145	0.802781	5	5	0.0343899	0.721948	5	5
ATP13A2	P1P2	0.597054	-0.405526	5	5	0.132426	0.682199	5	5	0.429833	0.0632444	5	5
ATP13A3	P1P2	0.0586386	0.512226	5	5	0.300798	0.427447	5	5	0.0380667	0.304295	5	5
ATP13A4	P1P2	0.904739	-0.113583	5	5	0.753044	-0.0555823	5	5	0.846612	0.00339124	5	5
ATP13A5	P1P2	0.896571	-0.0226797	5	5	0.16787	-0.451183	5	5	0.364478	-0.412571	5	5
ATP1A1	P1P2	0.540536	0.0623659	5	5	0.89619	0.0288108	5	5	0.570645	0.0455884	5	5
ATP1A2	P1	0.0638337	-0.823917	5	5	0.754298	-0.14676	5	5	0.0729625	-0.432531	5	5
ATP1A2	P2	0.536176	0.168963	5	5	0.18586	-0.442016	5	5	0.499949	-0.160599	5	5
ATP1A3	P1P2	0.0656276	-0.949025	5	5	0.621429	-0.627366	5	5	0.123334	-0.667981	5	5
ATP1A4	P1	0.00520208	0.811572	5	5	0.545522	0.0291551	5	5	0.0322662	0.556866	5	5
ATP1A4	P2	0.486311	0.0590914	5	5	0.145883	-0.585723	5	5	0.757815	-0.12154	5	5
ATP1B1	P1P2	0.97136	0.1232	5	5	0.684528	0.142806	5	5	0.922948	0.221653	5	5
ATP1B2	P1P2	0.34191	0.408405	5	5	0.24444	0.69453	5	5	0.220835	0.551468	5	5
ATP1B3	P1P2	0.579423	0.295558	5	5	0.425033	-0.45458	5	5	0.771058	-0.0234095	5	5
ATP1B4	P1P2	0.633616	-0.11542	5	5	0.59314	-0.44926	5	5	0.45737	-0.216318	5	5
ATP2A1	P1P2	0.551513	0.49694	5	5	0.318091	-0.155548	5	5	0.910484	0.0150635	5	5
ATP2A2	P1P2	0.478592	0.443695	5	5	0.521641	0.215476	5	5	0.369748	0.304503	5	5
ATP2A3	P1P2	0.188996	0.700223	5	5	0.588579	0.166214	5	5	0.12741	0.445329	5	5
ATP2B1	P1P2	0.964122	0.0762843	5	5	0.526481	0.368614	5	5	0.641631	0.312637	5	5
ATP2B2	P1	0.730405	-0.0462134	5	5	0.742407	-0.0237254	5	5	0.96703	-0.0098504	5	5
ATP2B2	P2	0.218933	0.732246	5	5	0.469943	-0.0923994	5	5	0.425499	0.0244284	5	5
ATP2B3	P1P2	0.0230989	0.787794	5	5	0.407515	-0.367753	5	5	0.248483	0.400047	5	5
ATP2B4	P1P2	0.7441	-0.104838	5	5	0.283401	-0.60166	5	5	0.382228	-0.397518	5	5
ATP2C1	P1P2	0.750352	-0.0938305	5	5	0.381386	-0.289953	5	5	0.692731	-0.277925	5	5
ATP2C2	P1P2	0.118291	0.818337	5	5	0.814576	0.0626589	5	5	0.196037	0.484176	5	5
ATP4A	P1	0.35036	0.295528	5	5	0.072938	-0.691919	5	5	0.115107	-0.0290374	5	5
ATP4A	P2	0.250088	-0.0170097	5	5	0.0209017	-0.834251	5	5	0.479171	-0.253895	5	5
ATP4B	P1P2	0.197182	-0.412097	5	5	0.349677	0.757	5	5	0.926888	0.0976236	5	5
ATP5A1	P1	0.00507082	2.20862	5	5	0.022073	2.74726	5	5	0.00353022	2.47794	5	5
ATP5A1	P2	0.290948	-0.436027	5	5	0.0678748	-0.537981	5	5	0.0468853	-0.414626	5	5
ATP5B	P1P2	0.000271515	3.02907	5	5	0.019698	3.70574	5	5	0.00215043	3.36741	5	5
ATP5C1	P1P2	0.0113752	3.38992	5	5	0.177224	3.88726	5	5	0.0622993	3.63859	5	5
ATP5D	P1P2	0.204152	0.818011	5	5	0.00733229	0.973526	5	5	0.0124237	0.794357	5	5
ATP5E	P1P2	0.114262	1.33912	5	5	0.817783	1.80564	5	5	0.446929	1.57238	5	5
ATP5F1	P1P2	0.0144804	1.51874	5	5	0.003359	1.49959	5	5	0.000683796	1.49286	5	5
ATP5G1	P1P2	0.998354	-0.0334603	5	5	0.944698	0.0534456	5	5	0.994723	-0.0257643	5	5
ATP5G2	P1P2	0.242024	0.862991	5	5	0.712645	0.620766	5	5	0.879101	0.723568	5	5
ATP5G3	P1P2	0.851058	0.0920512	5	5	0.112285	0.954958	5	5	0.229047	0.699631	5	5
ATP5H	P1P2	0.0649526	2.07421	4	4	0.00162951	2.72639	4	4	0.00207018	2.4003	4	4
ATP5I	P1P2	0.0078399	3.20489	5	5	0.0160936	4.82686	5	5	0.00937002	4.01588	5	5
ATP5J	P1P2	0.164647	0.67504	4	4	0.711481	0.135037	4	4	0.501218	0.457839	4	4
ATP5J2	P1P2	0.105853	1.5382	7	7	0.274364	1.88328	7	7	0.0669014	1.71074	7	7
ATP5J2-PTCD1	P1	0.100113	1.90823	7	7	0.271617	2.11245	7	7	0.0660738	2.01034	7	7
ATP5J2-PTCD1	P2	0.000224467	3.42003	5	5	0.00545589	3.23741	5	5	0.000659427	3.31722	5	5
ATP5L	P1P2	0.15488	0.550409	5	5	0.0762994	0.685364	5	5	0.0373057	0.553577	5	5
ATP5L2	ENST00000505920.1	0.772993	-0.0417382	5	5	0.462364	0.175718	5	5	0.600199	0.154534	5	5
ATP5O	P1P2	0.000947884	1.46748	5	5	0.0461193	1.60271	5	5	0.00180922	1.5217	5	5
ATP5S	P1P2	0.620158	-1.29934	5	5	0.431108	0.248753	4	4	0.774068	0.0714941	4	4
ATP5SL	P1P2	0.650164	2.20711	5	5	0.221952	1.42033	5	5	0.443479	1.81372	5	5
ATP6AP1	P1P2	0.00194846	2.53905	5	5	0.000439062	3.43338	5	5	0.00056287	2.65141	5	5
ATP6AP1L	P1P2	0.125862	1.05044	5	5	0.0641067	0.61383	5	5	0.0237614	0.731453	5	5
ATP6AP2	P1P2	0.00428258	1.44423	5	5	0.00526481	1.57486	5	5	0.0013858	1.50955	5	5
ATP6V0A1	P1P2	0.464364	-0.215111	5	5	0.614447	0.590707	5	5	0.926231	-0.0092136	5	5
ATP6V0A2	P1P2	0.643642	0.014063	5	5	0.209702	0.706268	5	5	0.536886	0.259412	5	5
ATP6V0A4	P1	0.589062	-0.043271	5	5	0.214237	0.630258	5	5	0.669695	0.148233	5	5
ATP6V0A4	P2	0.0528415	0.94605	6	6	0.550331	-0.399579	6	6	0.211944	0.408416	6	6
ATP6V0B	P1P2	0.56986	-0.43515	5	5	0.972332	0.0276583	5	5	0.424539	-0.0275594	5	5
ATP6V0C	P1P2	0.00140453	1.92238	5	5	0.00121441	1.29426	5	5	0.000527748	1.60832	5	5
ATP6V0D1	P1P2	0.464868	0.0537887	5	5	0.77952	0.354919	5	5	0.710505	0.271558	5	5
ATP6V0D2	P1P2	0.401483	1.49079	5	5	0.729336	1.71461	5	5	0.647561	1.74345	5	5
ATP6V0E1	P1P2	0.646266	-0.0899525	3	3	0.277774	0.472695	3	3	0.85763	0.172727	3	3
ATP6V0E2	P1P2	0.196437	2.97296	4	4	0.429489	1.13623	4	4	0.122273	1.88977	4	4
ATP6V1A	P1P2	0.00012725	9.03546	5	5	0.00122146	8.02993	5	5	0.000156576	7.5891	5	5
ATP6V1B1	P1P2	0.144615	0.456774	5	5	0.412207	0.144621	5	5	0.142055	0.404106	5	5
ATP6V1B2	P1P2	0.000126824	4.27948	5	5	0.000125986	6.09329	5	5	0.000115824	4.89892	5	5
ATP6V1C1	P1P2	0.00158731	2.60453	5	5	0.000882649	3.10733	5	5	0.00030316	2.85593	5	5
ATP6V1C2	P1P2	0.655521	-0.229998	5	5	0.82035	-0.19354	5	5	0.541256	-0.318242	5	5
ATP6V1D	P1P2	0.806674	0.0914017	5	5	0.773191	0.193626	5	5	0.790093	0.370007	5	5
ATP6V1E1	P1P2	0.660895	0.123743	5	5	0.346284	0.018415	5	5	0.845965	0.0196836	5	5
ATP6V1E2	P1P2	0.241632	-0.0975678	6	6	0.733085	0.352738	6	6	0.355185	0.292467	6	6
ATP6V1F	P1P2	0.340654	0.757055	5	5	0.600013	-0.0704921	5	5	0.593318	0.152791	5	5
ATP6V1G1	P1P2	0.217699	1.43938	5	5	0.0656653	0.846454	5	5	0.0656197	1.13663	5	5
ATP6V1G2	P1P2	0.788514	-0.0185795	5	5	0.288247	0.617762	5	5	0.458372	0.308297	5	5
ATP6V1G3	P1P2	0.866228	-0.0234757	4	4	0.03189	1.03568	4	4	0.0249968	0.446293	4	4
ATP6V1H	P1P2	0.0781158	0.426066	5	5	0.0785864	0.527827	5	5	0.0258322	0.4636	5	5
ATP7A	P1P2	0.116743	-0.630328	5	5	0.8165	0.238224	5	5	0.371957	0.101448	5	5
ATP7B	P1P2	0.719881	-0.408007	5	5	0.11703	-0.642994	5	5	0.116447	-0.350827	5	5
ATP8A1	P1P2	0.908336	0.264852	5	5	0.83644	-0.071191	5	5	0.948587	0.109782	5	5
ATP8A2	P1P2	0.0854994	-0.77852	5	5	0.613866	0.130726	5	5	0.167671	-0.485182	5	5
ATP8B1	P1P2	0.110098	0.644405	4	4	0.725983	0.00173387	4	4	0.217642	0.46169	4	4
ATP8B2	P1	0.307075	-0.0659097	5	5	0.739288	0.149745	5	5	0.453377	-0.0580636	5	5
ATP8B2	P2	0.963464	2.69856	5	5	0.252052	3.08883	5	5	0.575147	2.69282	5	5
ATP8B3	P1P2	0.61087	0.0704729	5	5	0.54882	-0.108977	5	5	0.937403	0.0138252	5	5
ATP8B4	P1P2	0.0559369	0.786188	5	5	0.848714	-0.35242	5	5	0.316775	0.523368	5	5
ATP9A	P1P2	0.862072	-0.0429974	5	5	0.245277	0.43183	5	5	0.430799	0.263045	5	5
ATP9B	P1P2	0.903105	0.0159281	5	5	0.82035	-0.0032989	5	5	0.844024	0.0410153	5	5
ATPAF1	P1P2	0.10906	-0.596648	5	5	0.627566	0.295455	5	5	0.657096	0.00705186	5	5
ATPAF2	P1P2	0.00655338	1.23498	5	5	0.00349084	1.25739	5	5	0.000709001	1.13829	5	5
ATPIF1	P1P2	0.354205	-0.281365	5	5	0.815217	-0.238238	5	5	0.579099	-0.224916	5	5
ATR	P1P2	0.000660615	6.7593	5	5	0.000551704	8.00512	5	5	0.000392916	7.38221	5	5
ATRAID	P1P2	0.273588	-0.879341	5	5	0.606345	0.654003	5	5	0.335093	0.0772475	5	5
ATRIP	P1P2	0.953599	1.84935	5	5	0.422163	1.04724	5	5	0.799658	1.82789	5	5
ATRN	P1P2	0.0655067	0.567418	5	5	0.754298	0.260561	5	5	0.255671	0.606823	5	5
ATRNL1	P1P2	0.192916	-0.271384	5	5	0.349465	0.690754	5	5	0.983511	0.133041	5	5
ATRX	P1P2	0.0202697	0.865561	5	5	0.145198	0.616677	5	5	0.0198284	0.7113	5	5
ATXN1	P1P2	0.0991517	-0.344397	4	4	0.0699247	0.538434	4	4	0.616641	0.166745	4	4
ATXN10	P1P2	0.000128107	2.27084	5	5	0.000224553	3.01816	5	5	0.000120611	2.56334	5	5
ATXN1L	P1P2	0.314958	-0.647351	5	5	0.950615	0.059381	5	5	0.58875	-0.426099	5	5
ATXN2	P1P2	0.777418	0.0685487	5	5	0.634317	0.145268	5	5	0.742142	0.0195577	5	5
ATXN2L	P1P2	0.409403	0.0289093	5	5	0.992752	0.070967	5	5	0.454373	-0.0107029	5	5
ATXN3	P1P2	0.498799	0.509301	5	5	0.684528	-0.256973	5	5	0.569523	-0.224634	5	5
ATXN3L	P1P2	0.713692	0.411611	4	4	0.838639	0.0975683	4	4	0.766293	0.382055	4	4
ATXN7	ENST00000398590.3	0.100751	0.986446	5	5	0.146801	0.42443	5	5	0.0452616	0.624355	5	5
ATXN7	ENST00000538065.1	0.0870114	0.845353	5	5	0.544425	0.818313	5	5	0.227133	0.691747	5	5
ATXN7L1	P1P2	0.290948	-0.440285	5	5	0.578939	-0.0264107	5	5	0.735902	-0.120358	5	5
ATXN7L2	P1P2	0.23188	0.678066	5	5	0.765302	0.0870875	5	5	0.256017	0.365097	5	5
ATXN7L3	P1P2	0.772993	0.0697583	5	5	0.0787267	-0.488335	5	5	0.339254	-0.317402	5	5
ATXN7L3B	P1P2	0.63538	-0.211302	5	5	0.702819	0.224057	5	5	0.909828	0.00467938	5	5
AUH	P1P2	0.835881	0.283297	5	5	0.982211	-0.0397492	5	5	0.742767	0.19301	5	5
AUNIP	P1P2	0.274856	0.589288	5	5	0.0848092	0.602556	5	5	0.0679549	0.498736	5	5
AUP1	P1P2	0.718646	0.0559716	5	5	0.148185	-0.386482	5	5	0.242768	-0.321795	5	5
AURKA	P1P2	0.00160084	2.84604	5	5	0.000196465	2.19976	5	5	0.00025496	2.3088	5	5
AURKAIP1	P1P2	0.603944	0.136631	5	5	0.751163	0.137047	5	5	0.461887	0.160388	5	5
AURKB	P1P2	0.00296955	0.819203	5	5	0.00628437	1.04391	5	5	0.000787529	0.929943	5	5
AURKC	P1P2	0.215287	0.673958	4	4	0.127443	-0.75782	4	4	0.725009	-0.0419308	4	4
AUTS2	P1P2	0.0602547	0.54238	5	5	0.0911082	-0.376169	5	5	0.795828	0.0446939	5	5
AVEN	P1P2	0.901798	0.148099	5	5	0.486337	0.469764	5	5	0.683602	0.0555028	5	5
AVIL	P1P2	0.635675	0.0421611	5	5	0.0655443	-0.523881	5	5	0.0964225	-0.319587	5	5
AVL9	P1P2	0.324188	0.380877	5	5	0.587156	0.035419	5	5	0.436138	0.417686	5	5
AVP	P1P2	0.117418	0.711568	5	5	0.222891	0.318602	5	5	0.080677	0.515085	5	5
AVPI1	P1P2	0.154402	-0.444162	5	5	0.536231	0.801181	5	5	0.774855	0.0200976	5	5
AVPR1A	P1P2	0.60798	0.0689504	5	5	0.728715	0.281421	5	5	0.442497	0.0355061	5	5
AVPR1B	P1P2	0.847824	0.0532624	5	5	0.477589	-0.469256	5	5	0.657096	-0.020056	5	5
AVPR2	P1P2	0.271784	0.44811	5	5	0.652072	0.23215	5	5	0.213444	0.233774	5	5
AWAT1	P1P2	0.630093	0.157794	5	5	0.295049	0.17195	5	5	0.489501	0.23052	5	5
AWAT2	P1P2	0.00954103	-0.68492	5	5	0.764357	-0.0190508	5	5	0.0980902	-0.386262	5	5
AXDND1	P1P2	0.10779	0.419436	5	5	0.111912	0.665111	5	5	0.0363358	0.468355	5	5
AXIN1	P1P2	0.508983	-0.140775	4	4	0.252565	-0.0642321	5	5	0.252595	0.283502	4	4
AXIN2	P1	0.224552	0.0174798	5	5	0.784593	0.268046	5	5	0.293013	0.283878	5	5
AXIN2	P2	0.127503	-0.538004	5	5	0.211658	0.445847	5	5	0.846612	-0.034904	5	5
AXL	P1P2	0.500897	0.0119138	5	5	0.810092	0.0760644	5	5	0.713585	0.209108	5	5
AZGP1	P1P2	0.677727	-0.286579	5	5	0.230506	-0.0420422	5	5	0.383129	-0.552467	5	5
AZI1	P1P2	0.538899	-0.323417	5	5	0.620263	0.338544	5	5	0.519051	0.324452	5	5
AZI2	P1P2	0.385332	-0.775878	6	6	0.319644	0.340679	6	6	0.992476	-0.42554	6	6
AZIN1	P1P2	0.221106	-0.586967	5	5	0.25687	0.399392	5	5	0.901314	-0.278943	5	5
AZU1	P1	0.393656	0.0693016	5	5	0.977601	-0.0171693	5	5	0.716671	-0.0807335	5	5
AZU1	P2	0.420503	0.375569	5	5	0.193244	-0.0188773	5	5	0.531449	0.0486823	5	5
B2M	P1	0.218624	0.00695303	5	5	0.228266	0.0654602	5	5	0.117412	0.375257	5	5
B2M	P2	0.823334	0.171632	5	5	0.0954579	0.659707	5	5	0.155299	0.470588	5	5
B3GALNT1	P1P2	0.250428	0.613264	5	5	0.86557	-0.038223	5	5	0.230973	0.264093	5	5
B3GALNT2	P1P2	0.0847515	0.717553	5	5	0.0571959	-0.792105	5	5	0.496279	0.114934	5	5
B3GALT1	P1P2	0.658505	0.106596	5	5	0.908615	-0.300723	5	5	0.764113	-0.0261127	5	5
B3GALT2	P1P2	0.731647	0.0764272	5	5	0.175902	-0.654563	5	5	0.336338	-0.480867	5	5
B3GALT4	P1P2	0.736538	0.265706	4	4	0.5376	0.681743	4	4	0.471126	0.38623	4	4
B3GALT5	ENST00000343118.4,ENST00000398714.2	0.776786	-0.0866873	5	5	0.957193	-0.0944061	5	5	0.748399	-0.0387102	5	5
B3GALT5	ENST00000380618.1	0.713417	-0.076807	3	3	0.0154636	-0.733486	3	3	0.0495654	-0.43787	3	3
B3GALT5	ENST00000380620.4	0.370734	-0.355106	5	5	0.162836	-0.50686	5	5	0.155059	-0.430983	5	5
B3GALT6	P1P2	0.926021	0.325196	5	5	0.462364	-0.00814548	5	5	0.501001	0.0495407	5	5
B3GALTL	P1P2	0.349934	-0.0128956	5	5	0.985505	-0.100694	5	5	0.537431	-0.0910191	5	5
B3GAT1	P1P2	0.641868	0.0734085	5	5	0.157795	-0.583092	5	5	0.665485	-0.00638558	5	5
B3GAT2	P1P2	0.986376	0.0135617	4	4	0.767946	-0.0153246	4	4	0.832693	-0.000881444	4	4
B3GAT3	P1P2	0.492534	0.351808	5	5	0.997364	0.0597269	5	5	0.762852	0.260307	5	5
B3GNT1	P1P2	0.0283999	0.612608	4	4	0.140128	-0.70908	4	4	0.759245	0.0194507	4	4
B3GNT2	P1P2	0.206811	-0.682531	5	5	0.504089	-0.0403269	5	5	0.144087	-0.345568	5	5
B3GNT3	P1P2	0.960833	0.0700833	5	5	0.192538	-0.367341	5	5	0.545094	-0.372027	5	5
B3GNT4	P1P2	0.113508	0.731362	5	5	0.323727	0.357719	5	5	0.0824134	0.470885	5	5
B3GNT5	P1P2	0.41789	1.18387	5	5	0.817462	0.92188	5	5	0.852443	1.01717	5	5
B3GNT6	P1P2	0.252133	0.318519	5	5	0.661624	0.0716487	5	5	0.374175	0.372749	5	5
B3GNT7	P1P2	0.730405	-0.623268	5	5	0.115495	0.0403938	5	5	0.226815	-0.219304	5	5
B3GNT8	P1P2	0.90572	0.88807	5	5	0.0109762	2.64377	5	5	0.163135	1.53151	5	5
B3GNT9	P1P2	0.601644	-0.351125	5	5	0.0596133	-1.05823	5	5	0.228727	-0.775101	5	5
B3GNTL1	P1	0.157047	-0.481253	5	5	0.831928	0.615399	5	5	0.466934	-0.225903	5	5
B3GNTL1	P2	0.53672	-0.230566	5	5	0.201423	-0.452049	5	5	0.122331	-0.287182	5	5
B4GALNT1	P1P2	0.638326	-0.24571	5	5	0.670027	-0.135345	5	5	0.267257	-0.322493	5	5
B4GALNT2	P1P2	0.375384	0.631672	5	5	0.84742	0.225283	5	5	0.584199	0.527125	5	5
B4GALNT3	P1P2	0.752231	0.0779655	5	5	0.652072	0.0412211	5	5	0.461384	0.139044	5	5
B4GALNT4	P1P2	0.538354	0.347651	5	5	0.126889	-0.712506	5	5	0.495756	-0.445993	5	5
B4GALT1	P1P2	0.61783	0.523687	5	5	0.343963	-0.0669532	5	5	0.96703	-0.0778369	5	5
B4GALT2	P1P2	0.731026	0.151973	5	5	0.0128716	-0.704454	5	5	0.152199	-0.47887	5	5
B4GALT3	P1P2	0.241029	0.432427	5	5	0.115686	0.692317	5	5	0.057689	0.441831	5	5
B4GALT4	P1P2	0.745974	0.272303	5	5	0.82292	0.00641172	5	5	0.990106	0.0832219	5	5
B4GALT5	P1P2	0.0483998	1.0229	5	5	0.540867	0.00610362	5	5	0.0682046	0.578435	5	5
B4GALT6	P1P2	0.830407	0.0548906	5	5	0.535687	-0.242491	5	5	0.791366	0.0130285	5	5
B4GALT7	P1P2	0.52859	-0.403213	5	5	0.871419	0.208691	5	5	0.724715	0.00832222	5	5
B9D1	P1P2	0.62074	-0.0284486	5	5	0.885746	0.0177506	5	5	0.642815	0.021144	5	5
B9D2	P1P2	0.305818	0.558343	6	6	0.96153	0.0517553	6	6	0.482199	0.0148137	6	6
BAALC	P1P2	0.302214	0.596524	5	5	0.555446	-0.05341	5	5	0.697006	0.07365	5	5
BAAT	P1	0.95886	-0.0993468	5	5	0.361068	0.160439	5	5	0.454373	0.137722	5	5
BAAT	P2	0.948998	0.369576	5	5	0.773823	-0.242589	5	5	0.941349	0.0589216	5	5
BABAM1	P1P2	0.128953	-0.341336	5	5	0.995388	0.0357503	5	5	0.317575	-0.227667	5	5
BACE1	P1P2	0.727924	0.0643936	5	5	0.925325	0.0784259	5	5	0.590461	0.18664	5	5
BACE2	P1P2	0.0893196	-0.853854	5	5	0.771296	0.231746	5	5	0.271558	-0.28832	5	5
BACH1	P1P2	0.0495374	-0.437966	5	5	0.353306	-0.103706	5	5	0.0573631	-0.344295	5	5
BACH2	P1P2	0.168479	0.751268	5	5	0.558773	0.242754	5	5	0.106061	0.331172	5	5
BAD	P1P2	0.021131	0.576678	5	5	0.425033	0.613193	5	5	0.0328032	0.475719	5	5
BAG1	P1P2	0.812432	-0.0566963	5	5	0.758694	0.0933599	5	5	0.876494	-0.397765	5	5
BAG2	P1P2	0.526702	-0.163086	5	5	0.192256	-0.059853	5	5	0.263355	-0.449923	5	5
BAG3	P1P2	0.480644	-0.306157	5	5	0.244942	0.0577039	5	5	0.595608	-0.0305216	5	5
BAG4	P1P2	0.928644	0.00874928	5	5	0.898804	0.0349519	5	5	0.712352	0.113069	5	5
BAG5	P1P2	0.393656	0.349513	5	5	0.76877	-2.35004e-05	5	5	0.458873	0.0515201	5	5
BAG6	P1P2	0.635969	0.539045	5	5	0.0149485	1.30391	5	5	0.132226	1.16239	5	5
BAGE	P1P2	0.291659	-0.197646	7	7	0.859916	0.0737832	7	7	0.607288	-0.0127884	7	7
BAGE3	P1P2	0.291659	-0.197646	7	7	0.859916	0.0737832	7	7	0.607288	-0.0127884	7	7
BAGE4	P1P2	0.291659	-0.197646	7	7	0.859916	0.0737832	7	7	0.607288	-0.0127884	7	7
BAGE5	P1P2	0.291659	-0.197646	7	7	0.859916	0.0737832	7	7	0.607288	-0.0127884	7	7
BAHCC1	P1P2	0.0914598	-0.444432	4	4	0.47845	-0.184939	4	4	0.0876335	-0.365032	4	4
BAHD1	P1P2	0.499323	-0.382215	5	5	0.117416	-0.780942	5	5	0.0465203	-0.388328	5	5
BAI1	P1P2	0.45385	0.230352	5	5	0.98287	0.539	5	5	0.704357	0.384676	5	5
BAI2	P1P2	0.947355	0.0137278	5	5	0.761209	0.552836	5	5	0.720379	0.14304	5	5
BAI3	P1P2	0.203271	-1.61292	5	5	0.784593	0.141761	5	5	0.377741	-0.898545	5	5
BAIAP2	P1P2	0.101094	-0.507978	5	5	0.83515	-0.156837	5	5	0.23194	-0.180804	5	5
BAIAP2L1	P1P2	0.55815	-0.269003	5	5	0.475033	-0.435333	5	5	0.928201	-0.185285	5	5
BAIAP2L2	P1	0.965029	0.0106491	4	4	0.740933	-0.0318624	4	4	0.848597	-0.0106067	4	4
BAIAP2L2	P2	0.0264325	1.70658	5	5	0.288622	1.66493	5	5	0.0437719	1.68576	5	5
BAIAP3	P1P2	0.0905707	-0.960583	5	5	0.951272	-0.29807	5	5	0.0547064	-0.453189	5	5
BAK1	P1P2	0.772993	-0.0669359	5	5	0.196228	0.531466	5	5	0.409827	0.094075	5	5
BAMBI	P1P2	0.557596	0.109613	5	5	0.400075	0.278142	5	5	0.49054	0.531304	5	5
BANF1	P1P2	0.568739	0.622175	5	5	0.41551	0.292186	5	5	0.664884	0.370811	5	5
BANF2	P1P2	0.0460101	-0.761436	5	5	0.478101	-0.316142	5	5	0.0414911	-0.462648	5	5
BANK1	P1P2	0.547658	0.452447	5	5	0.253079	0.49181	5	5	0.216809	0.0761434	5	5
BANP	P1P2	0.311493	3.5199	4	4	0.531524	1.47119	4	4	0.486046	2.47843	4	4
BAP1	P1P2	0.58225	0.882795	5	5	0.527021	-0.119106	5	5	0.899351	0.511799	5	5
BARD1	P1P2	0.392741	0.189867	5	5	0.0589457	0.780059	5	5	0.330142	0.236738	5	5
BARHL1	P1P2	0.465121	-0.273678	5	5	0.746156	-0.375025	5	5	0.792003	-0.594947	5	5
BARHL2	P1P2	0.0699751	0.955261	5	5	0.306622	0.324088	5	5	0.0555452	0.599864	5	5
BARX1	P1P2	0.629607	-0.0507469	4	4	0.469327	0.154617	4	4	0.750113	0.0311862	4	4
BARX2	P1P2	0.825904	0.0902595	5	5	0.776037	1.438	5	5	0.915073	0.449614	5	5
BASP1	P1P2	0.344642	-0.391593	5	5	0.137164	-0.401194	5	5	0.0944513	-0.329222	5	5
BATF	P1P2	0.0499215	0.428275	5	5	0.344806	0.76151	5	5	0.0557565	0.469914	5	5
BATF2	P1P2	0.421218	-0.323808	5	5	0.0987859	-0.741352	5	5	0.0525548	-0.423285	5	5
BATF3	P1P2	0.442735	0.37181	5	5	0.862323	-0.0725949	5	5	0.538523	0.247534	5	5
BAX	P1P2	0.131853	0.285666	4	4	0.330592	0.239321	4	4	0.117432	0.408445	4	4
BAZ1A	P1P2	0.406131	0.467733	5	5	0.594855	1.2991	5	5	0.481227	0.68134	5	5
BAZ1B	P1P2	0.90778	0.0473596	4	4	0.459741	0.211387	4	4	0.623163	0.150455	4	4
BAZ2A	P1	0.101956	-0.676835	5	5	0.376019	-0.468994	5	5	0.0610334	-0.427171	5	5
BAZ2A	P2	0.401195	-0.201138	4	4	0.0643423	-0.634279	4	4	0.0657361	-0.406973	4	4
BAZ2B	P1P2	0.463861	-0.2524	5	5	0.758065	-0.0666514	5	5	0.905242	0.00125554	5	5
BBC3	P1P2	0.340863	0.543284	5	5	0.566854	-0.0998571	5	5	0.70313	0.0603877	5	5
BBIP1	P1P2	0.507748	0.619389	5	5	0.679681	-0.164875	5	5	0.745268	-0.0170585	5	5
BBOX1	P1	0.469926	-0.557963	5	5	0.402391	1.05788	5	5	0.598475	-0.00413693	5	5
BBOX1	P2	0.962148	-0.228137	5	5	0.119167	0.433917	5	5	0.321594	-0.0483713	5	5
BBS1	P1P2	0.402874	0.0256349	5	5	0.809452	0.290728	5	5	0.485354	0.473361	5	5
BBS10	P1P2	0.382089	-0.312507	5	5	0.580634	-0.013855	5	5	0.0920328	0.0371434	5	5
BBS12	P1P2	0.899007	-0.0612119	4	4	0.337989	0.649512	4	4	0.525041	0.197493	4	4
BBS2	P1P2	0.0955524	0.700835	5	5	0.37825	-0.0506801	5	5	0.445449	0.325078	5	5
BBS4	P1P2	0.841364	0.316104	5	5	0.756181	0.0470578	5	5	0.88171	0.181581	5	5
BBS5	P1P2	0.619575	-0.0681345	5	5	0.203177	-0.636482	5	5	0.291498	-0.404999	5	5
BBS7	P1P2	0.45385	-0.01667	5	5	0.0713033	-0.740372	5	5	0.0535704	-0.444925	5	5
BBS9	P1P2	0.0182696	0.68499	5	5	0.250006	-0.514309	5	5	0.321594	0.306925	5	5
BBX	P1P2	0.389549	-0.0343762	5	5	0.279711	-0.0865076	5	5	0.196896	-0.0352625	5	5
BCAM	P1P2	0.184588	-0.401929	5	5	0.333127	-0.640823	5	5	0.0891966	-0.360054	5	5
BCAN	P1P2	0.616667	-0.144736	5	5	0.294288	0.65084	5	5	0.766636	0.10804	5	5
BCAP29	P1P2	0.573226	0.7169	5	5	0.311137	-0.144673	5	5	0.99934	-0.119587	5	5
BCAP31	P1P2	0.210095	0.0300305	5	5	0.45835	-0.0699401	5	5	0.722236	0.0370883	5	5
BCAR1	P1	0.732268	0.45496	5	5	0.310151	0.575328	5	5	0.335922	0.44929	5	5
BCAR1	P2	0.0647853	0.568361	5	5	0.222108	0.00369549	5	5	0.0430853	0.444408	5	5
BCAR3	P1	0.378727	-0.960012	5	5	0.504616	0.365469	5	5	0.354508	-0.297272	5	5
BCAR3	P2	0.59592	-0.0205733	4	4	0.237716	-0.78316	4	4	0.28457	-0.203543	4	4
BCAS1	ENST00000395961.3	0.601644	0.228429	5	5	0.049035	0.514105	5	5	0.108222	0.518222	5	5
BCAS2	P1P2	0.000212402	4.66802	5	5	0.000354844	5.99699	5	5	0.000170095	5.33251	5	5
BCAS3	P1P2	0.792328	-0.0844682	5	5	0.17198	-0.53085	5	5	0.18594	-0.480461	5	5
BCAS4	P1P2	0.311394	0.507857	5	5	0.875973	0.00876176	5	5	0.427903	0.259451	5	5
BCAT1	P1P2	0.199197	0.0407709	5	5	0.581766	0.0591253	5	5	0.202695	0.366498	5	5
BCAT2	P1P2	0.802204	-0.0530092	5	5	0.955219	-0.0516053	5	5	0.903278	-0.0245923	5	5
BCCIP	P1P2	0.774257	2.99233	5	5	0.225409	2.76911	5	5	0.945297	2.88072	5	5
BCDIN3D	P1P2	0.353348	-0.178486	5	5	0.689388	0.0176013	5	5	0.257751	-0.022593	5	5
BCHE	P1P2	0.452359	0.0509415	5	5	0.942726	0.0616518	5	5	0.948587	0.236219	5	5
BCKDHA	P1	0.00574383	-0.758366	5	5	0.189734	-0.46432	5	5	0.00496874	-0.495218	5	5
BCKDHA	P2	0.066169	-0.642618	4	4	0.899685	0.00690491	4	4	0.205807	-0.389589	4	4
BCKDHB	P1P2	0.341072	0.937274	5	5	0.784593	-0.0433854	5	5	0.407483	0.437962	5	5
BCKDK	P1P2	0.884829	-0.0376576	5	5	0.573303	0.279647	5	5	0.603077	0.267648	5	5
BCL10	P1P2	0.193481	-0.62336	5	5	0.335608	0.389158	5	5	0.644593	0.0111968	5	5
BCL11A	P1P2	0.523204	-0.584121	5	5	0.537865	0.52471	5	5	0.953854	0.0266916	5	5
BCL11B	P1P2	0.285329	-0.56823	5	5	0.00808902	-0.900466	5	5	0.0135382	-0.62303	5	5
BCL2	P1P2	0.184315	-0.403526	5	5	0.79413	-0.574622	5	5	0.435651	-0.481194	5	5
BCL2A1	P1P2	0.101094	-0.408061	5	5	0.382735	0.200339	5	5	0.861528	-0.0148707	5	5
BCL2L1	P1	0.184407	-0.508748	4	4	0.536991	0.127415	4	4	0.197966	-0.000433107	4	4
BCL2L1	P2	0.245026	1.29262	5	5	0.265811	1.27099	5	5	0.132014	1.15246	5	5
BCL2L10	P1P2	0.404829	0.0262637	4	4	0.00270765	-1.06118	4	4	0.00606252	-0.644094	4	4
BCL2L11	P1	0.275877	-0.276742	4	4	0.414015	-0.20799	4	4	0.189098	-0.165484	4	4
BCL2L11	P2	0.64868	0.514608	5	5	0.405181	1.13641	5	5	0.179426	0.641819	5	5
BCL2L12	P1P2	0.518382	-0.206347	5	5	0.122031	-0.806731	5	5	0.0925125	-0.435918	5	5
BCL2L13	P1P2	0.361107	0.814212	5	5	0.126376	-0.481877	5	5	0.901314	-0.149332	5	5
BCL2L14	P1	0.946369	-0.0338127	5	5	0.367179	0.381366	5	5	0.646967	0.240576	5	5
BCL2L14	P2	0.918156	0.0352681	5	5	0.902726	-0.0184159	5	5	0.919666	-0.00325892	5	5
BCL2L15	P1P2	0.130205	0.636613	5	5	0.982211	-0.203199	5	5	0.704971	0.579844	5	5
BCL2L2	P1P2	0.498276	0.226567	5	5	0.669425	0.111278	5	5	0.499424	0.151213	5	5
BCL2L2-PABPN1	P1P2	0.498276	0.226567	5	5	0.669425	0.111278	5	5	0.499424	0.151213	5	5
BCL3	P1P2	0.958409	0.213316	4	4	0.347858	0.0690979	4	4	0.425229	0.0911838	4	4
BCL6	P1P2	0.545462	0.013293	5	5	0.855838	-0.134271	5	5	0.514774	0.0328317	5	5
BCL6B	P1P2	0.689849	-0.0412347	5	5	0.294288	-0.788987	5	5	0.409827	-0.415111	5	5
BCL7A	P1P2	0.674106	-0.0743329	5	5	0.425992	0.0244153	5	5	0.438577	-0.294793	5	5
BCL7B	P1P2	0.988805	0.656778	5	5	0.885746	-0.020797	5	5	0.762852	0.200929	5	5
BCL7C	P1P2	0.310212	0.0878028	5	5	0.691214	-0.0680666	5	5	0.413594	-0.404703	5	5
BCL9	P1P2	0.511948	-0.387399	4	4	0.296897	-0.202956	4	4	0.245008	-0.279675	4	4
BCL9L	P1P2	0.00904914	1.20791	5	5	0.994729	-0.00324677	5	5	0.0604651	0.673572	5	5
BCLAF1	P1P2	0.00159181	0.858415	5	5	0.133706	-0.0801924	5	5	0.00661481	0.686765	5	5
BCMO1	P1P2	0.766999	0.0565981	5	5	0.504616	-0.0198886	5	5	0.370189	0.227778	5	5
BCO2	P1P2	0.920777	0.0392438	5	5	0.144174	0.52775	5	5	0.346404	0.0946485	5	5
BCOR	P1P2	0.382764	-0.275328	5	5	0.056658	0.790052	5	5	0.226497	0.337403	5	5
BCORL1	P1P2	0.835559	-0.125949	5	5	0.299257	1.03064	5	5	0.448413	0.135812	5	5
BCR	P1P2	0.00011581	5.0875	5	5	0.000566807	5.17051	4	4	0.000551524	5.129	4	4
BCS1L	P1P2	0.000538728	2.05863	5	5	0.000176874	1.40213	5	5	0.000139342	1.61751	5	5
BDH1	P1	0.833626	0.0626693	5	5	0.786498	-0.120548	5	5	0.727816	0.0161525	5	5
BDH1	P2	0.798377	-0.203715	5	5	0.125151	-0.317447	5	5	0.255671	-0.422606	5	5
BDH2	P1P2	0.786291	-0.592209	5	5	0.373575	-0.311698	5	5	0.543447	-0.451953	5	5
BDKRB1	P1P2	0.790102	-0.13494	5	5	0.0334677	-0.725705	5	5	0.0539812	-0.440531	5	5
BDKRB2	P1P2	0.235119	1.00849	5	5	0.756181	0.55384	5	5	0.360122	0.781165	5	5
BDNF	P1P2	0.150382	0.0599854	5	5	0.265633	0.719633	5	5	0.84985	0.267359	5	5
BDP1	P1P2	0.00149547	2.2022	5	5	0.000241137	2.32206	5	5	0.00023365	2.26213	5	5
BEAN1	P1P2	0.575476	-0.608049	5	5	0.976942	0.205363	5	5	0.767268	-0.0121658	5	5
BECN1	P1P2	0.901144	-0.170687	5	5	0.759951	-0.406819	5	5	0.900005	-0.307258	5	5
BEGAIN	P1	0.405665	-0.030767	5	5	0.692432	0.435428	5	5	0.627492	0.278937	5	5
BEGAIN	P2	0.0167056	-0.709745	5	5	0.259652	-0.486458	5	5	0.0239669	-0.532361	5	5
BEND2	P1P2	0.662391	-0.0382115	5	5	0.514156	-0.0873065	5	5	0.428385	-0.232241	5	5
BEND3	P1P2	0.960175	0.0034743	5	5	0.232761	-0.584586	5	5	0.216194	0.0647256	5	5
BEND4	P1P2	0.762276	0.114307	5	5	0.93944	-0.218945	5	5	0.869981	-0.052319	5	5
BEND5	P1P2	0.748475	-0.118792	5	5	0.160608	-0.704219	5	5	0.126792	-0.350277	5	5
BEND6	P1P2	0.89396	0.00940383	5	5	0.83515	0.0339618	5	5	0.766636	0.018319	5	5
BEND7	P1P2	0.140903	0.673465	5	5	0.356312	0.206351	5	5	0.101495	0.426245	5	5
BEST1	P1	0.52778	0.000527705	5	5	0.597718	-0.0353042	5	5	0.521733	-0.39901	5	5
BEST1	P2	0.767314	0.319147	5	5	0.179354	-0.302985	5	5	0.49002	-0.208425	5	5
BEST2	P1P2	0.710639	0.499767	5	5	0.109145	0.746091	5	5	0.371073	0.491278	5	5
BEST3	P1P2	0.93258	0.0715322	5	5	0.543877	0.361332	5	5	0.933458	0.46729	5	5
BEST4	P1P2	0.434685	-0.00220701	5	5	0.965748	0.41656	5	5	0.910484	0.0300093	5	5
BET1	P1P2	0.665088	0.970498	5	5	0.71696	0.479467	5	5	0.585904	0.724983	5	5
BET1L	P1P2	0.149447	-0.647071	5	5	0.991435	0.176519	5	5	0.34009	-0.295135	5	5
BEX1	P1P2	0.148286	-0.607617	5	5	0.913198	-0.234156	5	5	0.45637	-0.270788	5	5
BEX2	P1P2	0.0808035	-0.770619	5	5	0.330248	0.235942	5	5	0.401425	-0.337344	5	5
BEX4	P1P2	0.353777	-0.0518042	5	5	0.341443	-0.55447	5	5	0.795828	-0.190295	5	5
BEX5	P1P2	0.544365	-0.270968	5	5	0.584033	0.17184	5	5	0.822734	0.028983	5	5
BFAR	P1P2	0.882223	0.0448591	5	5	0.129061	-0.453123	5	5	0.351082	-0.353634	5	5
BFSP1	P1	0.535089	-0.469143	5	5	0.107692	0.577918	5	5	0.437601	0.349611	5	5
BFSP1	P2	0.698993	0.54585	5	5	0.0149144	0.766327	5	5	0.0715204	0.403038	5	5
BFSP2	P1P2	0.378057	-0.157577	5	5	0.589717	-0.208692	5	5	0.323616	-0.298941	5	5
BGLAP	P1P2	0.0581208	6.27394	6	6	0.0336576	4.95373	6	6	0.0145847	5.61383	6	6
BGN	P1P2	0.881144	0.124313	6	6	0.246106	0.296307	6	6	0.268227	0.400438	6	6
BHLHA15	P1P2	0.867913	0.101161	5	5	0.106433	-0.801185	5	5	0.276635	-0.183019	5	5
BHLHA9	P1P2	0.319351	0.171277	5	5	0.670027	-0.107354	5	5	0.359255	0.084667	5	5
BHLHB9	P1P2	0.518382	-0.214432	5	5	0.800824	0.118687	5	5	0.84273	0.0495923	5	5
BHLHE22	P1P2	0.0310645	-1.10501	5	5	0.39226	-0.566063	5	5	0.0395489	-0.683998	5	5
BHLHE23	P1P2	0.674106	-0.176053	5	5	0.832572	-0.12987	5	5	0.720998	-0.202076	5	5
BHLHE40	P1P2	0.628921	-0.0703173	5	5	0.00299023	-0.75291	5	5	0.0158905	-0.343829	5	5
BHLHE41	P1P2	0.769836	-0.310164	5	5	0.259304	0.543488	5	5	0.744017	0.0314266	5	5
BHMT	P1P2	0.0162416	0.664889	5	5	0.146571	0.658389	5	5	0.0144726	0.582808	5	5
BHMT2	P1P2	0.910954	-0.0465325	5	5	0.942069	-0.00847628	5	5	0.954513	0.0700578	5	5
BICC1	P1P2	0.231558	-0.391079	5	5	0.61677	0.26916	5	5	0.630426	-0.1192	5	5
BICD1	P1P2	0.330301	-0.0704588	5	5	0.102379	-0.521482	5	5	0.0610334	-0.411335	5	5
BICD2	P1P2	0.668689	0.0199409	5	5	0.538956	-0.830683	5	5	0.381778	-0.041144	5	5
BID	P1P2	0.391371	0.382695	5	5	0.763727	-0.20241	5	5	0.59905	-0.0396906	5	5
BIK	P1P2	0.792646	0.0963912	5	5	0.564341	0.923861	5	5	0.717288	0.725679	5	5
BIN1	P1P2	0.292459	-0.574933	5	5	0.129478	0.575374	5	5	0.701291	-0.0192405	5	5
BIN2	P1P2	0.462854	-0.283711	5	5	0.657438	-0.31907	5	5	0.766005	-0.434744	5	5
BIN3	P1P2	0.603369	0.433193	5	5	0.225725	0.210064	5	5	0.114726	0.339619	5	5
BIRC2	P1P2	0.799652	0.0950735	5	5	0.0864636	-0.864479	5	5	0.0822676	-0.331912	5	5
BIRC3	P1P2	0.730405	0.244275	5	5	0.389069	1.21884	5	5	0.565042	0.751162	5	5
BIRC5	P1P2	0.000178582	5.97281	5	5	0.000123056	7.10327	5	5	0.000118594	6.53804	5	5
BIRC6	P1P2	0.0990501	0.77681	5	5	0.0196546	0.806485	5	5	0.016776	0.705613	5	5
BIRC7	P1P2	0.522667	0.16236	5	5	0.135643	-0.705798	5	5	0.45687	-0.0423655	5	5
BIRC8	P1P2	0.395948	0.0600512	5	5	0.201132	0.662011	5	5	0.418808	-0.035291	5	5
BIVM	P1	0.487862	0.278654	5	5	0.891618	0.0271521	5	5	0.364041	0.116751	5	5
BIVM	P2	0.868563	0.0356584	5	5	0.104479	1.12255	5	5	0.103057	0.089947	5	5
BIVM-ERCC5	ENST00000602836.1	0.701439	0.116301	5	5	0.320499	0.692263	5	5	0.20653	0.269076	5	5
BLCAP	P1P2	0.148518	0.531442	5	5	0.266343	0.352426	5	5	0.0898207	0.371614	5	5
BLID	ENST00000560104.1	0.726685	-0.185548	5	5	0.919096	-0.0157201	5	5	0.800296	-0.0273838	5	5
BLK	P1P2	0.153925	0.0409845	5	5	0.159871	-0.596588	5	5	0.829172	-0.07071	5	5
BLM	P1P2	0.150616	0.950599	5	5	0.0204486	1.57873	5	5	0.0290168	1.26467	5	5
BLMH	P1P2	0.346118	0.627099	5	5	0.0449593	0.654767	5	5	0.036115	0.498995	5	5
BLNK	P1P2	0.538354	0.172432	5	5	0.0212009	-0.928938	5	5	0.0243827	-0.430561	5	5
BLOC1S1	P1P2	0.775521	0.0616898	5	5	0.766878	-0.148974	5	5	0.650535	0.0597848	5	5
BLOC1S2	P1P2	0.799015	-0.119614	5	5	0.947656	0.868608	5	5	0.901968	0.0241425	5	5
BLOC1S3	P1	0.121038	0.476266	5	5	0.246285	-0.438686	5	5	0.857632	0.0625654	5	5
BLOC1S3	P2	0.207108	-0.454143	5	5	0.30157	-0.0300137	5	5	0.853091	-0.058611	5	5
BLOC1S4	P1P2	0.993744	-0.201053	5	5	0.677867	-0.131788	5	5	0.871934	-0.166421	5	5
BLOC1S5	P1P2	0.0288187	0.955149	5	5	0.102379	0.7629	5	5	0.00621333	0.748845	5	5
BLOC1S6	P1P2	0.576603	-0.294691	5	5	0.531345	-0.108425	5	5	0.35365	-0.0255798	5	5
BLVRA	P1	0.0715191	-0.704409	5	5	0.969698	0.0300047	5	5	0.142955	-0.307103	5	5
BLVRA	P2	0.477568	-0.634213	5	5	0.326977	-0.448027	5	5	0.292255	-0.462963	5	5
BLVRB	P1P2	0.572103	-0.157636	5	5	0.689996	0.0622527	5	5	0.697617	0.0459033	5	5
BLZF1	P1P2	0.305904	-0.563509	5	5	0.986164	0.0807188	5	5	0.350228	0.0369197	5	5
BMF	P1P2	0.658505	0.369502	5	5	0.0868432	0.824992	5	5	0.175705	0.597247	5	5
BMI1	P1P2	0.12303	0.69715	5	5	0.257911	-0.370121	5	5	0.596181	0.00898164	5	5
BMP1	P1P2	0.594766	-0.0672307	5	5	0.866869	0.0495639	5	5	0.678147	-0.129221	5	5
BMP10	P1P2	0.901144	-0.631433	5	5	0.866869	0.192494	5	5	0.925574	0.00503742	5	5
BMP15	ENST00000252677.3	0.787561	-0.0319693	5	5	0.95193	-0.287793	5	5	0.603653	0.0130273	5	5
BMP2	P1	0.740045	0.0337525	5	5	0.621429	1.70629	5	5	0.924261	0.870021	5	5
BMP2	P2	0.852999	-0.075571	5	5	0.452118	-0.21788	5	5	0.450395	-0.201462	5	5
BMP2K	P1P2	0.461849	4.16017	5	5	0.551025	3.36088	5	5	0.466428	3.60332	5	5
BMP3	P1P2	0.672901	-0.00640275	5	5	0.0776094	0.444419	5	5	0.301055	0.249939	5	5
BMP4	P1	0.82719	-0.104985	5	5	0.600588	0.0667904	5	5	0.790093	-0.106626	5	5
BMP4	P2	0.653138	0.0451104	5	5	0.255487	0.191407	5	5	0.283629	0.136669	5	5
BMP5	P1P2	0.571542	0.476743	5	5	0.774456	0.108458	5	5	0.503107	0.0820396	5	5
BMP6	P1P2	0.317749	0.528112	5	5	0.346495	0.502949	5	5	0.188984	0.413733	5	5
BMP7	P1P2	0.123633	0.63441	5	5	0.115495	0.161473	5	5	0.0562878	0.655558	5	5
BMP8A	P1P2	0.62424	-0.34365	5	5	0.444949	0.639322	5	5	0.758444	-0.0643562	5	5
BMP8B	P1P2	0.56986	0.432418	5	5	0.305451	-0.656319	5	5	0.711736	-0.0311924	5	5
BMPER	P1P2	0.729785	0.730495	5	5	0.0102953	-0.662585	5	5	0.23033	-0.411349	5	5
BMPR1A	P1P2	0.441021	0.283393	5	5	0.716651	0.0102455	5	5	0.771058	0.209403	5	5
BMPR1B	P1P2	0.206811	-0.341127	5	5	0.79222	0.025201	5	5	0.51424	-0.179058	5	5
BMPR2	P1P2	0.352066	0.336855	5	5	0.754298	0.0926683	5	5	0.354508	0.209897	5	5
BMS1	P1P2	0.000124294	5.36913	5	5	0.000162324	3.52174	5	5	0.000118194	4.37248	5	5
BMX	P1P2	0.167461	-0.747551	5	5	0.143043	-1.00072	5	5	0.128861	-0.874138	5	5
BNC1	P1P2	0.606198	0.447358	4	4	0.871973	-0.129156	4	4	0.942146	0.0886144	4	4
BNC2	P1P2	0.671095	1.12831	5	5	0.306231	-0.339729	5	5	0.895426	0.177317	5	5
BNIP1	P1P2	0.125862	4.63242	5	5	0.0966123	3.45092	5	5	0.116063	4.04167	5	5
BNIP2	P1P2	0.271424	0.55933	5	5	0.0979453	-0.580567	5	5	0.750279	-0.0508656	5	5
BNIP3	P1P2	0.217699	-0.721118	5	5	0.673641	0.543382	5	5	0.712969	-0.177835	5	5
BNIP3L	P1P2	0.267487	-0.465184	5	5	0.0358378	-0.575971	5	5	0.0141441	-0.364712	5	5
BNIPL	P1P2	0.624825	-0.00495922	5	5	0.829996	-0.0390777	5	5	0.885625	0.0115617	5	5
BOC	P1P2	0.533461	-0.0197848	5	5	0.940754	0.748938	5	5	0.991425	0.0250568	5	5
BOD1	P1P2	0.137702	-0.712838	5	5	0.622012	0.106392	5	5	0.181308	-0.07048	5	5
BOD1L1	P1	0.0103482	1.9438	5	5	0.148882	2.27628	5	5	0.0474373	2.11004	5	5
BOD1L1	P2	0.747849	0.0536239	5	5	0.952588	2.03846	5	5	0.86933	0.987342	5	5
BOD1L2	P1P2	0.307857	-0.306098	5	5	0.714493	0.130079	5	5	0.709274	-0.183801	5	5
BOK	P1P2	0.0547293	0.789186	5	5	0.17211	-0.56348	5	5	0.553363	0.382359	5	5
BOLA1	P1	0.599921	0.319427	5	5	0.647911	-0.0481373	5	5	0.765374	0.0376912	5	5
BOLA1	P2	0.68499	0.728102	5	5	0.152874	-0.680168	5	5	0.173866	-0.0303284	5	5
BOLA2	ENST00000330978.3	0.670885	0.325842	7	7	0.154733	0.678732	7	7	0.139141	0.502287	7	7
BOLA2B	ENST00000305321.4	0.670885	0.325842	7	7	0.154733	0.678732	7	7	0.139141	0.502287	7	7
BOLA3	P1P2	0.2229	0.0967223	4	4	0.0687915	0.93657	4	4	0.0445925	0.618553	4	4
BOLL	P1P2	0.292837	0.317447	5	5	0.890313	-0.0369289	5	5	0.533077	-0.0104577	5	5
BOP1	P1	0.274856	6.51805	5	5	0.245277	6.50039	5	5	0.339672	6.50922	5	5
BOP1	P2	0.114168	-0.478303	5	5	0.677565	0.392909	5	5	0.706199	0.0456157	5	5
BORA	P1P2	0.000113488	6.16797	5	5	0.000566807	3.03132	4	4	0.000547754	4.11169	4	4
BPGM	P1P2	0.781534	-0.0144396	5	5	0.101514	-0.470563	5	5	0.306496	-0.267456	5	5
BPHL	P1P2	0.754738	-0.824076	5	5	0.831284	-0.125247	5	5	0.341347	-0.0285932	5	5
BPI	P1P2	0.752858	0.416054	5	5	0.778253	-0.226601	5	5	0.834331	0.209412	5	5
BPIFA1	P1	0.35036	-0.00455199	5	5	0.976283	-0.00392668	5	5	0.636313	-0.14791	5	5
BPIFA1	P2	0.0763192	0.884462	5	5	0.808812	-0.0289658	5	5	0.292255	0.567132	5	5
BPIFA2	P1P2	0.939144	0.582585	5	5	0.49517	0.410256	5	5	0.772323	0.49642	5	5
BPIFA3	P1P2	0.198332	-0.495765	5	5	0.161101	-0.866372	5	5	0.125972	-0.655364	5	5
BPIFB1	P1P2	0.293595	-0.0145097	5	5	0.377357	1.00252	5	5	0.989447	0.259915	5	5
BPIFB2	P1P2	0.634862	-0.264283	4	4	0.969428	0.318461	4	4	0.787551	0.0822717	4	4
BPIFB3	ENST00000375494.3	0.535089	0.365261	5	5	0.902399	0.0404232	5	5	0.588181	0.281764	5	5
BPIFB4	P1P2	0.166953	-0.52543	5	5	0.510966	0.326419	5	5	0.725335	-0.167692	5	5
BPIFB6	P1P2	0.195753	0.968884	5	5	0.731199	0.262995	5	5	0.227451	0.535719	5	5
BPIFC	P1P2	0.811791	0.114711	5	5	0.423836	0.570538	5	5	0.383129	0.342625	5	5
BPNT1	P1P2	0.664488	0.389783	5	5	0.0698897	0.676859	5	5	0.0601262	0.519684	5	5
BPTF	P1P2	0.160216	1.93714	5	5	0.438089	2.75546	5	5	0.183477	2.18346	5	5
BPY2	ENST00000331070.3,ENST00000382585.1	0.749726	0.0312471	5	5	0.103075	-0.44206	5	5	0.14614	-0.261513	5	5
BPY2B	ENST00000382392.1	0.749726	0.0312471	5	5	0.103075	-0.44206	5	5	0.14614	-0.261513	5	5
BPY2C	ENST00000382287.1	0.749726	0.0312471	5	5	0.103075	-0.44206	5	5	0.14614	-0.261513	5	5
BRAF	P1P2	0.734754	-0.0452622	5	5	0.237975	0.466982	5	5	0.51798	0.291452	5	5
BRAP	P1P2	0.628921	0.193275	5	5	0.244775	0.748858	5	5	0.726575	0.293732	5	5
BRAT1	P1P2	0.939801	-0.0850065	5	5	0.087683	0.493749	5	5	0.377741	0.387699	5	5
BRCA1	P1P2	0.667488	0.616998	5	5	0.363897	-0.377441	5	5	0.86868	0.0260047	5	5
BRCA2	P1P2	0.0360095	3.30283	5	5	0.000793037	3.19363	5	5	0.00413405	3.17501	5	5
BRCC3	P1P2	0.143144	0.0826819	5	5	0.842572	0.0220066	5	5	0.207125	0.0574655	5	5
BRD1	P1P2	0.0152952	-1.53397	5	5	0.694871	0.0112349	5	5	0.0296308	-0.905824	5	5
BRD2	P1	0.00165139	1.6898	5	5	0.0639881	1.15649	5	5	0.00668117	1.42314	5	5
BRD2	P2	0.303182	0.0414791	5	5	0.18449	-0.776475	5	5	0.0379134	-0.346195	5	5
BRD3	P1P2	0.900164	-0.020035	5	5	0.651477	-1.09126	5	5	0.82724	-0.687449	5	5
BRD4	ENST00000263377.2,ENST00000371835.4	0.394114	0.210516	5	5	0.866219	0.277111	5	5	0.37998	0.280229	5	5
BRD7	P1P2	0.0730908	1.14169	5	5	0.368497	-0.45897	5	5	0.217425	0.396893	5	5
BRD8	P1P2	0.0187008	1.55531	5	5	0.022121	1.27976	5	5	0.0105354	1.41754	5	5
BRD9	P1P2	0.109792	-0.767749	5	5	0.940097	0.736281	5	5	0.315179	0.028271	5	5
BRDT	P1P2	0.702663	0.438306	5	5	0.018147	-0.464911	5	5	0.193193	0.0304389	5	5
BRE	P1P2	0.716839	-0.0199943	6	6	0.539069	0.323405	6	6	0.923967	0.333264	6	6
BRF1	P1P2	0.700216	0.00676108	5	5	0.146112	0.825393	5	5	0.261244	0.553299	5	5
BRF2	P1P2	0.645418	0.870515	5	5	0.752417	0.449619	5	5	0.313192	0.146155	5	5
BRI3	P1P2	0.428883	-0.663166	5	5	0.0780269	0.927667	5	5	0.573457	0.27253	5	5
BRI3BP	P1P2	0.700216	-0.857247	5	5	0.752417	0.742901	5	5	0.995383	-0.0796736	5	5
BRICD5	P1P2	0.55815	0.180569	5	5	0.737419	0.393738	5	5	0.472011	0.207874	5	5
BRINP1	P1P2	0.135311	-1.36776	5	5	0.425187	0.271213	4	4	0.741015	-0.143603	4	4
BRINP2	P1P2	0.644826	-0.0377366	5	5	0.313906	0.755442	5	5	0.918353	0.585451	5	5
BRINP3	P1	0.176132	-0.0689557	5	5	0.514689	0.437801	5	5	0.646373	0.0277744	5	5
BRINP3	P2	0.379175	0.536397	5	5	0.984188	0.0662381	5	5	0.537977	0.0958565	5	5
BRIP1	P1P2	0.365901	0.0430465	5	5	0.685742	-0.00720335	5	5	0.480713	0.090734	5	5
BRIX1	P1P2	0.0465416	2.873	6	6	0.00960029	1.72238	6	6	0.0133246	2.29769	6	6
BRK1	P1P2	0.845221	0.13514	4	4	0.406664	-0.300002	4	4	0.759949	-0.00151478	4	4
BRMS1	P1P2	0.987817	0.117547	5	5	0.707726	-0.0114166	5	5	0.79264	0.038913	5	5
BRMS1L	P1P2	0.545462	0.177556	5	5	0.383186	0.53544	5	5	0.632778	0.392956	5	5
BROX	P1P2	0.63068	0.701948	5	5	0.41551	-0.581996	5	5	0.618141	0.209002	5	5
BRPF1	P1P2	0.691066	-0.288604	5	5	0.723758	-0.0744667	5	5	0.660686	-0.122882	5	5
BRPF3	P1P2	0.453353	-0.00591017	5	5	0.172759	-0.617082	5	5	0.444956	-0.0379391	5	5
BRS3	P1P2	0.969385	0.446884	5	5	0.104303	0.976015	5	5	0.0818313	0.615985	5	5
BRSK1	P1P2	0.977942	0.107298	5	5	0.272791	-0.61846	5	5	0.487425	-0.297352	5	5
BRSK2	P1P2	0.162936	0.891684	5	5	0.250346	0.413656	5	5	0.179426	0.456775	5	5
BRWD1	P1P2	0.546011	0.395127	5	5	0.777936	0.100741	5	5	0.654707	0.389671	5	5
BRWD3	P1P2	0.0452064	1.61479	5	5	0.277879	1.3102	5	5	0.0871924	1.30789	5	5
BSCL2	P1	0.810511	-0.00923784	5	5	0.707726	-0.0775711	5	5	0.724715	0.422595	5	5
BSCL2	P2	0.454348	0.53642	5	5	0.598005	0.0181613	5	5	0.380429	0.324372	5	5
BSDC1	P1P2	0.69594	0.102772	5	5	0.801143	0.0381571	5	5	0.997362	0.0390577	5	5
BSG	P1P2	0.143031	1.36936	5	5	0.0233764	2.1007	5	5	0.0554397	1.73503	5	5
BSN	P1P2	0.623066	-0.369357	4	4	0.382563	0.443381	4	4	0.653543	0.109137	4	4
BSND	P1P2	0.572665	-0.0486689	5	5	0.862972	-0.0380234	5	5	0.618141	0.0302859	5	5
BSPH1	P1P2	0.629507	-0.0203967	5	5	0.102379	-0.465953	5	5	0.182119	-0.397148	5	5
BSPRY	P1P2	0.917501	0.351916	5	5	0.843865	0.329005	5	5	0.98483	0.228022	5	5
BST1	P1P2	0.995061	-0.135154	5	5	0.0547044	-0.522108	5	5	0.107317	-0.330493	5	5
BST2	P1P2	0.942428	0.114129	5	5	0.253079	-0.353487	5	5	0.496279	-0.0979174	5	5
BSX	P1P2	0.757876	-0.0758162	5	5	0.86492	-0.219424	5	5	0.864128	-0.14762	5	5
BTAF1	P1P2	0.000823539	1.46627	5	5	0.000461423	0.992287	5	5	0.000196589	1.14276	5	5
BTBD1	P1P2	0.489158	-0.529311	5	5	0.115399	-0.725245	5	5	0.196896	-0.627278	5	5
BTBD10	P1	0.903105	0.0250389	5	5	0.0763679	0.563405	5	5	0.15578	0.337309	5	5
BTBD10	P2	0.395489	-0.53917	5	5	0.100484	-0.649305	5	5	0.0549151	-0.356276	5	5
BTBD11	P1	0.357646	0.28019	5	5	0.573303	0.0160695	5	5	0.820805	0.0331837	5	5
BTBD11	P2	0.271704	-0.226409	3	3	0.103581	-0.565408	3	3	0.062267	-0.370395	3	3
BTBD16	ENST00000260723.4,ENST00000368994.2	0.421694	0.378366	5	5	0.527021	0.0708341	5	5	0.278098	0.271272	5	5
BTBD17	P1P2	0.0288911	0.663126	3	3	0.492797	0.423759	3	3	0.0907595	0.543443	3	3
BTBD18	ENST00000422652.1	0.945055	-0.0550894	5	5	0.182721	0.686566	5	5	0.340928	0.389294	5	5
BTBD18	ENST00000436147.3	0.765247	0.0107833	4	4	0.900416	0.0417413	4	4	0.796813	0.0539091	4	4
BTBD19	P1P2	0.0152779	1.06568	5	5	0.137164	0.579213	5	5	0.0115261	0.751488	5	5
BTBD2	P1P2	0.59077	-0.153583	5	5	0.197374	-0.46085	5	5	0.198912	-0.301361	5	5
BTBD3	P1P2	0.181062	-0.30975	5	5	0.439066	-0.589983	5	5	0.172042	-0.41939	5	5
BTBD6	P1P2	0.860774	0.0900575	5	5	0.0848092	-0.676321	5	5	0.290742	-0.409963	5	5
BTBD7	P1P2	0.0450294	-0.470265	5	5	0.216377	-0.638284	5	5	0.0312796	-0.474656	5	5
BTBD8	P1P2	0.795829	-0.499605	5	5	0.619389	0.0386819	5	5	0.84985	-0.232149	5	5
BTBD9	P1P2	0.945712	-0.266855	5	5	0.582332	0.41696	5	5	0.659488	-0.149343	5	5
BTC	P1P2	0.503526	-0.317286	5	5	0.770033	0.656738	5	5	0.978236	0.293771	5	5
BTD	P1P2	0.0952246	0.976247	5	5	0.721283	0.0404196	5	5	0.158447	0.141497	5	5
BTF3	P1P2	0.376719	1.11322	5	5	0.00330139	3.00487	5	5	0.00648387	1.85839	5	5
BTF3L4	P1P2	0.727304	0.347355	5	5	0.150516	0.442494	5	5	0.129069	0.403785	5	5
BTG1	P1P2	0.426479	-0.406701	5	5	0.998023	0.14565	5	5	0.589891	0.0251954	5	5
BTG2	P1P2	0.371617	-0.642707	5	5	0.885094	-0.213921	5	5	0.595035	-0.154753	5	5
BTG3	P1P2	0.00524205	-1.0061	5	5	0.344384	-0.635092	5	5	0.0109948	-0.636912	5	5
BTG4	P1P2	0.219553	-0.40432	5	5	0.0884522	-0.463926	5	5	0.0357497	-0.343381	5	5
BTK	P1P2	0.527241	0.00402516	5	5	0.033882	-0.909693	5	5	0.153862	-0.452834	5	5
BTLA	P1P2	0.117129	-0.619882	5	5	0.425752	0.361838	5	5	0.964394	0.0589631	5	5
BTN1A1	ENST00000244513.6	0.640134	0.333114	4	4	0.00431558	0.991767	4	4	0.00926798	0.766921	4	4
BTN2A1	P1P2	0.52913	0.423209	5	5	0.67696	-0.382466	5	5	0.684817	0.114309	5	5
BTN2A2	P1P2	0.071649	1.07394	5	5	0.487889	0.0294957	5	5	0.51424	0.442382	5	5
BTN3A1	P1P2	0.0783952	0.919841	5	5	0.46161	0.603635	5	5	0.0415737	0.701408	5	5
BTN3A2	P1P2	0.845885	-0.10098	5	5	0.247803	0.568814	5	5	0.432736	0.272171	5	5
BTN3A3	P1P2	0.159971	0.926075	5	5	0.750223	-0.0554589	5	5	0.278098	0.518917	5	5
BTNL2	P1P2	0.56762	0.625347	5	5	0.643169	-0.0527396	5	5	0.610009	0.251453	5	5
BTNL3	P1P2	0.311789	0.462661	5	5	0.0489875	0.669026	5	5	0.0381435	0.446586	5	5
BTNL8	P1P2	0.313767	-0.390803	5	5	0.17643	0.401241	5	5	0.708658	0.176505	5	5
BTNL9	P1	0.877666	-0.212059	5	5	0.953246	-0.00363825	5	5	0.873236	-0.0112056	5	5
BTNL9	P2	0.703888	0.0787091	5	5	0.479127	0.259956	5	5	0.608273	0.474325	5	5
BTRC	P1P2	0.633028	1.65895	5	5	0.14958	2.24144	5	5	0.354508	2.14028	5	5
BUB1	P1P2	0.0118106	0.980699	5	5	0.0291275	1.24773	5	5	0.00192953	0.92475	5	5
BUB1B	P1P2	0.00314151	2.03724	5	5	0.0053938	3.2043	5	5	0.00177899	2.56826	5	5
BUB3	P1P2	0.572103	1.30788	5	5	0.17485	1.20056	5	5	0.147753	1.06368	5	5
BUD13	P1P2	0.000493527	3.53264	5	5	0.000550017	4.67192	5	5	0.000287135	4.10228	5	5
BUD31	P1P2	0.689241	-0.039124	5	5	0.479896	0.0126646	5	5	0.425019	0.0339171	5	5
BVES	P1P2	0.377388	0.571617	5	5	0.818425	-0.132718	5	5	0.341347	-0.0181011	5	5
BYSL	P1P2	0.000444234	2.45119	5	5	0.0303693	3.05998	5	5	0.0103121	2.75558	5	5
BZRAP1	P1P2	0.370293	-0.198204	5	5	0.658633	-0.28326	5	5	0.384031	-0.254577	5	5
BZW1	P1P2	0.945712	-0.238495	5	5	0.366302	-0.498164	5	5	0.351936	-0.224786	5	5
BZW2	P1P2	0.308641	-0.441127	5	5	0.560719	0.658877	5	5	0.86868	-0.0146083	5	5
C10orf10	P1P2	0.968069	0.0801743	5	5	0.17302	0.538628	5	5	0.250863	0.321826	5	5
C10orf105	P1P2	0.746599	0.327265	5	5	0.442002	-0.333721	5	5	0.838851	0.0992639	5	5
C10orf107	P1P2	0.743476	-0.0635393	5	5	0.0526054	0.984859	5	5	0.111344	0.430814	5	5
C10orf11	ENST00000372499.1	0.475523	0.317938	5	5	0.901419	0.045836	5	5	0.717288	0.0921161	5	5
C10orf111	P1P2	0.68196	-0.434342	5	5	0.400769	1.24411	5	5	0.50258	0.0225356	5	5
C10orf112	ENST00000454679.2	0.685597	0.0512103	5	5	0.964103	0.107022	5	5	0.649344	0.130274	5	5
C10orf113	ENST00000529198.1,ENST00000534331.1	0.763534	0.249227	5	5	0.478614	-0.432036	5	5	0.519587	0.0469843	5	5
C10orf118	P1	0.71507	-0.000975239	4	4	0.613769	-0.206182	4	4	0.865289	0.0123608	4	4
C10orf118	P2	0.772677	0.00681365	5	5	0.358901	0.689017	5	5	0.481742	0.266047	5	5
C10orf12	ENST00000286067.2	0.854294	0.0843951	5	5	0.258259	1.10533	5	5	0.374175	0.496915	5	5
C10orf120	P1P2	0.567061	0.0717359	5	5	0.109328	-0.340967	5	5	0.156021	-0.283904	5	5
C10orf126	ENST00000375520.1	0.169758	0.946673	5	5	0.262104	0.589205	5	5	0.0996108	0.733274	5	5
C10orf128	P1P2	0.15085	0.470012	5	5	0.602888	-0.0123706	5	5	0.156021	0.276311	5	5
C10orf129	P1P2	0.232203	-0.454046	5	5	0.245613	-0.138862	5	5	0.15554	-0.486953	5	5
C10orf131	P1P2	0.56818	0.339065	5	5	0.667622	0.0371893	5	5	0.545643	0.471551	5	5
C10orf137	P1P2	0.592481	-0.104739	5	5	0.660427	0.655555	5	5	0.711736	-0.102819	5	5
C10orf2	P1P2	0.966095	0.723979	5	5	0.0587246	0.773578	5	5	0.0951048	0.798751	5	5
C10orf25	P1P2	0.227082	0.693128	5	5	0.444457	0.0231207	5	5	0.833041	0.183054	5	5
C10orf32	P1P2	0.941771	0.536392	5	5	0.0998021	1.30179	5	5	0.108222	1.03246	5	5
C10orf35	P1P2	0.112569	0.802895	5	5	0.317291	-0.026495	5	5	0.131379	0.634194	5	5
C10orf53	P1P2	0.513316	-0.0244625	5	5	0.178553	0.577256	5	5	0.682389	0.386607	5	5
C10orf54	P1P2	0.0853494	-0.645605	5	5	0.333127	-0.358042	5	5	0.0503771	-0.396041	5	5
C10orf55	P1P2	0.748475	0.0809072	5	5	0.933529	-0.533137	5	5	0.853091	-0.0341791	5	5
C10orf62	P1P2	0.652543	0.91377	5	5	0.294288	-0.346582	5	5	0.888237	0.409227	5	5
C10orf67	P1P2	0.343589	-0.722091	5	5	0.941411	0.0568319	5	5	0.246455	0.0551301	5	5
C10orf71	P1P2	0.636263	0.388943	5	5	0.694566	-0.0481056	5	5	0.836914	-0.00280717	5	5
C10orf76	P1P2	0.453353	0.357458	5	5	0.877927	-0.12958	5	5	0.693951	-0.0627398	5	5
C10orf82	P1P2	0.30357	0.366334	5	5	0.326977	-0.313303	5	5	0.966371	0.0323755	5	5
C10orf88	P1P2	0.0393504	1.06758	5	5	0.481181	-0.0250089	5	5	0.0150464	0.590094	5	5
C10orf90	ENST00000284694.7	0.371175	-0.479592	5	5	0.806573	-0.301349	5	5	0.386747	-0.202034	5	5
C10orf91	P1P2	0.525894	0.55349	5	5	0.420256	0.620398	5	5	0.383129	0.431071	5	5
C10orf95	P1P2	0.167469	-0.685983	4	4	0.381306	-0.353	4	4	0.110662	-0.440619	4	4
C10orf99	P1P2	0.716796	-0.228125	5	5	0.644946	-0.0469916	5	5	0.589891	-0.164168	5	5
C11orf1	P1P2	0.395206	0.00272135	7	7	0.368574	-0.139903	7	7	0.250103	-0.068591	7	7
C11orf16	P1P2	0.0187631	-0.56132	5	5	0.435654	0.303512	5	5	0.236818	-0.185393	5	5
C11orf21	P1P2	0.270347	0.272796	5	5	0.260351	-0.507663	5	5	0.917697	0.364373	5	5
C11orf24	P1P2	0.300863	-0.576238	5	5	0.29945	0.506242	5	5	0.964394	-0.288652	5	5
C11orf30	P1P2	0.0142827	1.22344	5	5	0.0711738	0.56809	5	5	0.00288862	0.696611	5	5
C11orf31	P1P2	0.245697	-0.460976	5	5	0.945355	0.0364095	5	5	0.391298	-0.0377843	5	5
C11orf34	P1P2	0.0483998	-0.707598	5	5	0.288247	0.376278	5	5	0.650535	-0.056067	5	5
C11orf35	P1P2	0.0852745	0.640517	5	5	0.332715	0.939187	5	5	0.0818313	0.678173	5	5
C11orf40	ENST00000307616.1	0.322974	1.49254	5	5	0.710492	-0.0825254	5	5	0.651725	0.770479	5	5
C11orf42	P1P2	0.216469	0.55745	5	5	0.15075	-0.633168	5	5	0.708043	0.0599585	5	5
C11orf44	ENST00000317019.2	0.408935	1.0602	5	5	0.906324	-0.0533393	5	5	0.29112	0.0191298	5	5
C11orf45	P1	0.704501	0.214921	5	5	0.829352	0.087506	5	5	0.684209	-0.00634473	5	5
C11orf45	P2	0.594766	0.908505	5	5	0.759951	0.934284	5	5	0.919666	0.619957	5	5
C11orf48	P1	0.890697	0.46888	5	5	0.0715628	0.593526	5	5	0.407951	0.708982	5	5
C11orf48	P2	0.826792	0.371057	6	6	0.980459	-0.0677225	6	6	0.889295	0.00517536	6	6
C11orf49	P1P2	0.148286	-0.570535	5	5	0.933529	-0.102597	5	5	0.344713	-0.215977	5	5
C11orf52	P1	0.775958	-0.366572	8	8	0.645594	-0.0956795	8	8	0.961718	0.010604	8	8
C11orf52	P2	0.126681	-0.992093	5	5	0.0949665	0.648338	5	5	0.781194	-0.0442594	5	5
C11orf53	P1P2	0.615506	0.0470308	5	5	0.874021	0.272371	5	5	0.712969	0.0837868	5	5
C11orf54	P1P2	0.722662	0.105401	5	5	0.596572	0.0930737	5	5	0.438577	0.2854	5	5
C11orf57	P1P2	0.935862	0.0693896	5	5	0.898804	0.425737	5	5	0.934773	0.262287	5	5
C11orf58	P1P2	0.836204	0.025125	5	5	0.336438	-0.480519	5	5	0.51424	-0.0185895	5	5
C11orf63	P1P2	0.301452	-0.0311093	4	4	0.243266	0.694384	4	4	0.680438	0.17451	4	4
C11orf65	P1P2	0.0730908	0.504647	5	5	0.305256	-0.521971	5	5	0.632778	0.0533632	5	5
C11orf68	P1P2	0.0886993	-0.656891	5	5	0.944698	0.182757	5	5	0.237803	-0.276889	5	5
C11orf70	P1P2	0.506162	0.0726034	5	5	0.361068	0.354743	5	5	0.968348	0.183396	5	5
C11orf71	P1P2	0.397328	-0.751768	5	5	0.399613	-0.408995	5	5	0.265124	-0.414602	5	5
C11orf73	P1P2	0.324593	0.88974	5	5	0.0118072	0.612459	5	5	0.020004	0.701986	5	5
C11orf74	P1P2	0.0333903	0.549135	5	5	0.598865	0.111405	5	5	0.0711312	0.41381	5	5
C11orf80	P1P2	0.609713	0.161386	5	5	0.390891	0.193906	5	5	0.521196	0.270805	5	5
C11orf82	P1P2	0.364589	1.42381	5	5	0.00675648	1.18601	5	5	0.00311453	1.06619	5	5
C11orf83	P1P2	0.438821	-0.496667	5	5	0.695481	0.106971	5	5	0.639265	0.0421173	5	5
C11orf84	P1P2	0.024219	-0.884104	5	5	0.695786	-0.450443	5	5	0.0723041	-0.550293	5	5
C11orf85	P1P2	0.338566	0.50111	5	5	0.933529	0.119228	5	5	0.965053	0.476364	5	5
C11orf86	P1P2	0.187886	0.551349	5	5	0.396846	-0.945366	5	5	0.947929	-0.449339	5	5
C11orf87	P1P2	0.131046	-0.433118	5	5	0.246285	-0.70264	5	5	0.10184	-0.478486	5	5
C11orf88	P1P2	0.267131	-0.473154	5	5	0.602888	-0.0589703	5	5	0.638674	0.0552871	5	5
C11orf91	P1P2	0.0767307	0.594783	5	5	0.503562	0.231457	5	5	0.0520531	0.427791	5	5
C11orf94	P1P2	0.386374	-0.710151	5	5	0.622012	-0.385773	5	5	0.531449	-0.173809	5	5
C11orf95	P1P2	0.198332	-0.369873	5	5	0.296574	-0.00887629	5	5	0.136963	-0.348285	5	5
C11orf96	P1P2	0.195468	0.607576	5	5	0.431291	0.0413374	5	5	0.195466	0.44118	5	5
C12orf10	P1P2	0.727304	0.00412618	5	5	0.428637	0.0400524	5	5	0.91901	0.453854	5	5
C12orf23	P1P2	0.210696	-0.625437	5	5	0.365645	0.268291	5	5	0.651725	-0.0940644	5	5
C12orf29	P1P2	0.112196	-0.710225	5	5	0.826134	-0.00842293	5	5	0.124141	-0.356131	5	5
C12orf39	P1	0.860774	-0.392769	5	5	0.201423	-0.438917	5	5	0.25498	-0.395441	5	5
C12orf39	P2	0.494618	-0.491431	5	5	0.24831	0.583863	5	5	0.724715	-0.0184565	5	5
C12orf4	P1P2	0.274312	0.029771	5	5	0.19997	0.176772	5	5	0.970325	0.0766557	5	5
C12orf40	P1P2	0.425166	-0.0210148	4	4	0.226177	-0.813547	4	4	0.298096	-0.634038	4	4
C12orf42	ENST00000378113.2,ENST00000548883.1	0.256951	0.181807	5	5	0.27569	0.694756	5	5	0.215581	0.683764	5	5
C12orf43	P1P2	0.865316	0.418544	5	5	0.391347	-0.315002	5	5	0.737772	-0.268782	5	5
C12orf44	P1P2	0.358725	-0.574348	5	5	0.571617	-0.185957	5	5	0.256363	-0.366669	5	5
C12orf45	P1P2	0.000111587	6.66891	5	5	0.000110836	7.53625	5	5	0.00011084	7.10258	5	5
C12orf49	P1P2	0.490974	0.318466	5	5	0.0388929	-0.560324	5	5	0.243101	-0.215327	5	5
C12orf5	P1P2	0.859478	-0.0448409	5	5	0.780787	0.0212836	5	5	0.852443	-0.126502	5	5
C12orf50	P1P2	0.192352	-0.569037	5	5	0.167361	0.3554	5	5	0.917697	0.241248	5	5
C12orf52	P1P2	0.908336	0.265984	5	5	0.271349	-0.674008	5	5	0.464406	-0.0423059	5	5
C12orf54	P1P2	0.15536	-0.82392	5	5	0.886398	-1.15862	5	5	0.232586	-0.772786	5	5
C12orf55	P1P2	0.571542	-0.55317	5	5	0.133599	-0.356377	5	5	0.141383	-0.342344	5	5
C12orf56	P1P2	0.97465	-0.0486313	5	5	0.66642	0.234011	5	5	0.796466	0.0659266	5	5
C12orf57	P1P2	0.212053	0.0269282	5	5	0.328201	0.590646	5	5	0.864128	0.466721	5	5
C12orf60	P1P2	0.0619651	1.8489	5	5	0.00718879	1.37052	5	5	0.023864	1.60971	5	5
C12orf61	P1P2	0.740369	0.0314953	4	4	0.617016	-0.200963	4	4	0.887881	-0.0102266	4	4
C12orf65	P1P2	0.0147585	1.14339	6	6	0.00166751	1.72566	6	6	0.000855173	1.3718	6	6
C12orf66	P1P2	0.0132377	-0.854614	5	5	0.00774024	-0.725968	5	5	0.00145903	-0.69147	5	5
C12orf68	P1P2	0.307075	0.665117	5	5	0.879555	0.0388417	5	5	0.42935	0.0982941	5	5
C12orf71	ENST00000429849.2	0.732268	0.926192	5	5	0.728095	0.39715	5	5	0.862178	0.661671	5	5
C12orf73	P1	0.849764	0.0980979	5	5	0.0638696	-0.642428	5	5	0.222085	-0.374414	5	5
C12orf73	P2	0.478592	0.135678	5	5	0.329428	-0.0133783	5	5	0.428385	-0.401018	5	5
C12orf74	P1P2	0.0757732	0.618695	5	5	0.319896	-0.665048	5	5	0.754672	0.0341598	5	5
C12orf75	P1P2	0.541082	-0.6103	5	5	0.227629	0.593289	5	5	0.633956	0.142269	5	5
C12orf76	P1P2	0.565385	0.305291	5	5	0.702819	0.0462514	5	5	0.807972	-0.0280224	5	5
C12orf77	P1P2	0.826547	0.0892368	5	5	0.886398	-0.1068	5	5	0.821448	0.104009	5	5
C12orf79	P1P2	0.910954	-0.284816	5	5	0.182857	1.17891	5	5	0.237146	0.530593	5	5
C12orf80	P1P2	0.562456	-0.0177471	4	4	0.400685	-0.519093	4	4	0.298096	-0.329485	4	4
C13orf35	ENST00000356049.1	0.0617348	0.580677	5	5	0.473503	-0.0437142	5	5	0.38584	0.279739	5	5
C13orf45	P1P2	0.196038	-0.88028	5	5	0.0513096	-0.589547	5	5	0.0282946	-0.629929	5	5
C14orf1	P1P2	0.418839	-0.100734	5	5	0.188899	-0.463431	5	5	0.221772	-0.443199	5	5
C14orf105	P1P2	0.947027	0.0860681	5	5	0.338101	0.512319	5	5	0.277732	0.176702	5	5
C14orf119	P1P2	0.348659	1.42336	5	5	0.583182	-0.392178	5	5	0.855685	0.586944	5	5
C14orf132	P1P2	0.113132	0.851251	5	5	0.0585041	-0.617984	5	5	0.722236	-0.091749	5	5
C14orf142	P1P2	0.0437205	0.45444	5	5	0.957851	0.00174653	5	5	0.143633	0.254184	5	5
C14orf159	P1P2	0.579706	-0.883644	5	5	0.0935046	-1.15958	5	5	0.0362621	-0.13935	5	5
C14orf164	P1P2	0.244859	-0.679255	5	5	0.45685	0.321151	5	5	0.728437	-0.16642	5	5
C14orf166	P1P2	0.00843539	2.65486	5	5	0.00599138	2.83228	5	5	0.0089284	2.67613	5	5
C14orf166B	P1P2	0.115593	-0.793137	5	5	0.452367	0.13643	5	5	0.153148	-0.480884	5	5
C14orf169	P1P2	0.194614	0.981801	5	5	0.534057	0.475698	5	5	0.114916	0.581173	5	5
C14orf177	ENST00000325812.2	0.677727	0.403332	5	5	0.870119	-0.216025	5	5	0.967689	0.067948	5	5
C14orf178	P1P2	0.0930823	4.52418	6	6	0.00890898	3.055	6	6	0.023222	3.78959	6	6
C14orf180	P1	0.97136	0.969833	5	5	0.643169	1.01421	5	5	0.555578	0.466436	5	5
C14orf180	P2	0.630386	0.777649	5	5	0.111354	-0.56048	5	5	0.59905	0.0394181	5	5
C14orf182	P1P2	0.885481	-0.126235	5	5	0.071433	0.583	5	5	0.24377	0.338531	5	5
C14orf183	ENST00000305273.1	0.0977894	-0.810599	5	5	0.930247	0.0557885	5	5	0.109499	-0.355515	5	5
C14orf2	P1P2	0.0568436	0.850842	5	5	0.361068	0.853872	5	5	0.0248046	0.546949	5	5
C14orf28	P1P2	0.187886	-0.475397	5	5	0.204352	-0.503931	5	5	0.0596769	-0.344199	5	5
C14orf37	ENST00000267485.7	0.788196	0.193954	5	5	0.663421	0.143293	5	5	0.855037	0.212603	5	5
C14orf39	P1P2	0.346221	0.524955	4	4	0.921826	-0.0379043	3	3	0.182305	0.212703	3	3
C14orf79	P1P2	0.395489	0.554723	5	5	0.491783	0.347069	5	5	0.231295	0.320351	5	5
C14orf80	P1P2	0.74098	0.109044	5	5	0.387934	-0.635111	5	5	0.338836	0.0281638	5	5
C14orf93	P1	0.352493	0.369429	5	5	0.493084	0.0551717	5	5	0.978895	0.371788	5	5
C14orf93	P2	0.69533	-0.100567	5	5	0.459853	-0.000257842	5	5	0.673916	0.365498	5	5
C15orf26	ENST00000286732.4	0.476034	-0.259126	5	5	0.234707	0.306133	5	5	0.669695	0.0352869	5	5
C15orf27	P1P2	0.684384	0.326928	5	5	0.299065	-0.375578	5	5	0.865428	-0.0243252	5	5
C15orf32	P1P2	0.945055	0.0784959	5	5	0.855838	-0.0333811	5	5	0.940691	0.243628	5	5
C15orf38	P1P2	0.496152	0.0995031	6	6	0.530391	-0.467004	6	6	0.341996	0.0252727	6	6
C15orf38-AP3S2	P1	0.713099	-0.31293	5	5	0.481181	0.541335	5	5	0.58932	0.00938073	5	5
C15orf38-AP3S2	P2	0.672901	0.0995031	5	5	0.943383	-0.033075	5	5	0.677542	0.0965059	5	5
C15orf39	P1P2	0.794555	0.508249	5	5	0.790629	0.11624	5	5	0.924261	0.158068	5	5
C15orf40	P1P2	0.246033	0.109723	5	5	0.56211	0.109653	5	5	0.858281	0.193616	5	5
C15orf41	P1P2	0.0603675	0.764456	5	5	0.0731362	0.396738	5	5	0.0838835	1.19917	5	5
C15orf43	P1P2	0.0739539	0.885167	5	5	0.32211	-1.14316	5	5	0.799019	-0.0214167	5	5
C15orf48	P1P2	0.934549	0.139612	5	5	0.699146	-0.578102	5	5	0.646967	-0.0364975	5	5
C15orf52	P1	0.670493	-0.351169	5	5	0.711414	-0.125508	5	5	0.555578	-0.2248	5	5
C15orf52	P2	0.426959	0.329803	5	5	0.864271	0.355353	5	5	0.665485	0.192576	5	5
C15orf53	P1P2	0.56818	0.00927509	5	5	0.689388	0.221148	5	5	0.523884	-0.068323	5	5
C15orf54	P1P2	0.625994	-0.0692768	5	5	0.543329	0.136366	5	5	0.796466	0.156172	5	5
C15orf56	P1P2	0.390572	-0.588664	7	7	0.178437	-0.799347	7	7	0.083437	-0.53904	7	7
C15orf57	P1P2	0.587924	0.579532	5	5	0.772559	0.0925934	5	5	0.688465	0.321257	5	5
C15orf59	P1P2	0.0175114	0.700966	5	5	0.611837	0.165729	5	5	0.0414086	0.457754	5	5
C15orf60	P1P2	0.128019	0.521686	5	5	0.724377	0.441374	5	5	0.164888	0.359698	5	5
C15orf61	P1P2	0.202393	-0.0434133	5	5	0.107692	-0.576426	5	5	0.824664	-0.130941	5	5
C15orf62	P1P2	0.217545	0.549538	5	5	0.532971	0.0352306	5	5	0.93083	0.204416	5	5
C15orf65	P1P2	0.999671	-0.183348	5	5	0.326977	0.630985	5	5	0.327685	0.206528	5	5
C16orf11	P1P2	0.579988	-0.204219	5	5	0.358469	-0.449052	5	5	0.970984	-0.322613	5	5
C16orf13	P1P2	0.377388	-0.00864498	5	5	0.486854	-0.457826	5	5	0.423102	-0.145687	5	5
C16orf3	ENST00000408886.2	0.509335	-0.0907767	5	5	0.739288	0.475105	5	5	0.957806	-0.0585668	5	5
C16orf45	P1P2	0.259209	-0.661975	5	5	0.154302	-0.66819	5	5	0.103933	-0.553248	5	5
C16orf46	P1P2	0.993085	-0.0289656	5	5	0.612127	0.0544725	5	5	0.783098	-0.041937	5	5
C16orf47	ENST00000358463.2	0.626333	0.0841099	4	4	0.855998	0.029197	4	4	0.762767	0.0188004	4	4
C16orf52	P1P2	0.755993	-0.0536801	5	5	0.715726	-0.277435	5	5	0.853091	-0.165558	5	5
C16orf54	P1P2	0.597054	0.0504572	5	5	0.372025	-0.379565	5	5	0.811175	-0.13304	5	5
C16orf58	P1P2	0.671472	0.0229339	4	4	0.509942	0.0557806	4	4	0.708434	0.130553	4	4
C16orf59	P1P2	0.0252239	1.88705	5	5	0.214237	2.65738	5	5	0.1178	2.27222	5	5
C16orf62	P1P2	0.253503	0.733904	5	5	0.705884	0.183212	5	5	0.382228	0.172224	5	5
C16orf70	P1P2	0.346964	-0.0861	5	5	0.593712	-0.0373635	5	5	0.303379	-0.203009	5	5
C16orf71	P1P2	0.743476	0.0368886	5	5	0.362808	0.609174	5	5	0.45687	0.252064	5	5
C16orf72	P1	0.493575	0.340647	5	5	0.895863	-0.238132	5	5	0.693951	0.196945	5	5
C16orf72	P2	0.722971	-0.0186006	5	5	0.0450476	0.598496	5	5	0.394963	0.485804	5	5
C16orf74	P1P2	0.100751	-0.0518876	5	5	0.806573	0.467113	5	5	0.445449	-0.139327	5	5
C16orf78	P1P2	0.381415	-0.367743	5	5	0.471721	0.0840327	5	5	0.649939	-0.0430768	5	5
C16orf80	P1P2	0.763534	0.26537	5	5	0.0587246	-0.848938	5	5	0.358389	-0.44318	5	5
C16orf82	P1P2	0.152737	1.24422	5	5	0.459853	1.41996	5	5	0.21897	1.24405	5	5
C16orf86	P1P2	0.966753	0.130697	5	5	0.943383	-0.151379	5	5	0.97428	-0.0420721	5	5
C16orf87	P1P2	0.042866	0.925913	5	5	0.20055	0.19082	5	5	0.0194812	0.654788	5	5
C16orf89	P1P2	0.480644	0.69883	5	5	0.219772	0.520957	5	5	0.135875	0.445208	5	5
C16orf90	P1P2	0.531835	-0.383185	5	5	0.766878	0.121874	5	5	0.516376	0.00566048	5	5
C16orf91	P1P2	0.718029	-0.0510884	5	5	0.585168	0.0222042	5	5	0.95122	0.0486008	5	5
C16orf92	P1P2	0.614345	0.260694	5	5	0.442002	0.0458006	5	5	0.362296	0.284948	5	5
C16orf93	P1P2	0.469418	0.699236	5	5	0.0857084	1.29706	5	5	0.466934	0.701947	5	5
C16orf95	P1P2	0.351639	0.618936	5	5	0.968382	0.0798831	5	5	0.314383	0.247429	5	5
C16orf96	P1P2	0.966095	0.467125	5	5	0.0224596	0.755487	5	5	0.0729625	0.44241	5	5
C16orf97	ENST00000562818.1	0.0876221	0.522683	5	5	0.683315	-0.0463421	5	5	0.255671	0.196223	5	5
C16orf97	ENST00000566314.1	0.0138946	-0.639848	5	5	0.279161	0.676405	5	5	0.431767	-0.0631823	5	5
C16orf97	ENST00000566628.1	0.724208	0.0724145	5	5	0.850009	0.473624	5	5	0.605384	0.219258	5	5
[truncated: 39,057 more rows]

## Sheet: Sec61B_growth_EMC_genetabl
		GFP destabilization phenotype -> positive values mean that knockdown of that gene destabilizes GFP relative to RFP
		Rep1	Rep1	Rep1	Rep1	Rep2	Rep2	Rep2	Rep2	ave_Rep1_Rep2	ave_Rep1_Rep2	ave_Rep1_Rep2	ave_Rep1_Rep2
		Mann-Whitney p-value	average phenotype of strongest 2	sgRNA count_MW	sgRNA count_avg	Mann-Whitney p-value	average phenotype of strongest 2	sgRNA count_MW	sgRNA count_avg	Mann-Whitney p-value	average phenotype of strongest 2	sgRNA count_MW	sgRNA count_avg
gene	transcripts
A1BG	P1	0.584199	0.0550335	5	5	0.788281	0.68554	5	5	0.855227	0.0517131	5	5
A1BG	P2	0.712352	0.15706	5	5	0.888118	0.0173173	5	5	0.866304	0.31411	5	5
A1CF	P1P2	0.861528	0.584005	5	5	0.724432	0.612075	5	5	0.345281	0.481789	5	5
A2M	P1P2	0.225547	0.531652	5	5	0.953805	-0.0576969	5	5	0.378452	0.308333	5	5
A2ML1	P1P2	0.774855	0.158184	5	5	0.510063	0.21712	5	5	0.963618	0.386715	5	5
A3GALT2	ENST00000442999.3	0.967689	-0.108238	5	5	0.214785	-0.609861	5	5	0.632866	-0.290297	5	5
A4GALT	P1P2	0.883341	0.137869	5	5	0.107574	0.667286	5	5	0.298733	0.48542	5	5
A4GNT	P1P2	0.247129	0.324567	5	5	0.592923	-0.250698	5	5	0.718279	0.210384	5	5
AAAS	P1P2	0.0450841	-0.830908	5	5	0.8174	0.569929	5	5	0.159561	-0.325454	5	5
AACS	P1P2	0.0154634	-0.815162	5	5	0.7059	0.431225	5	5	0.099206	-0.465021	5	5
AADAC	P1P2	0.90426	-0.0865462	5	5	0.850989	-0.115461	5	5	0.733836	-0.00120943	5	5
AADACL2	P1P2	0.42646	-0.486347	5	5	0.236318	1.18113	5	5	0.23206	0.450158	5	5
AADACL3	P1P2	0.752161	0.211842	5	5	0.68389	-0.0424049	5	5	0.991398	-0.00656416	5	5
AADACL4	P1P2	0.840144	-0.0223679	5	5	0.622437	-0.0392121	5	5	0.702837	0.0218426	5	5
AADAT	P1P2	0.673313	0.0626037	5	5	0.620684	0.464374	5	5	0.845476	0.0128043	5	5
AAED1	P1P2	0.735435	0.214084	4	4	0.755476	0.0235529	4	4	0.87289	0.00116434	4	4
AAGAB	P1P2	0.294914	0.690484	5	5	0.756306	-0.311145	5	5	0.488627	0.337655	5	5
AAK1	P1P2	0.774221	-0.166818	5	5	0.269607	-0.438032	5	5	0.416363	-0.252015	5	5
AAMDC	P1P2	0.435651	0.160497	5	5	0.590064	0.0200065	5	5	0.45693	-0.00600826	5	5
AAMP	P1P2	0.077849	0.499215	5	5	0.438577	0.417338	5	5	0.0858787	0.433064	5	5
AANAT	P1P2	0.399572	-0.00683277	5	5	0.643646	0.0110719	5	5	0.919409	0.0800793	5	5
AAR2	P1P2	0.261244	0.375776	5	5	0.679035	0.0977033	5	5	0.407385	0.390392	5	5
AARD	P1P2	0.684817	0.0908048	5	5	0.936678	-0.0615923	5	5	0.714562	0.0146063	5	5
AARS	P1P2	0.000132073	5.25929	5	5	0.000119008	4.41272	5	5	0.000113517	4.82943	5	5
AARS2	P1P2	0.0423238	0.810718	5	5	0.006112	1.19127	5	5	0.00290006	0.947912	5	5
AARSD1	P1	0.362296	0.518441	5	5	0.830606	-0.0318872	5	5	0.625212	0.0512256	5	5
AARSD1	P2	0.455348	-0.000948463	6	6	0.401631	-0.273499	6	6	0.862694	0.0295974	6	6
AASDH	P1P2	0.479685	-0.553658	5	5	0.66545	0.291937	5	5	0.680208	-0.0149071	5	5
AASDHPPT	P1P2	0.785004	0.256547	5	5	0.656155	-0.231494	5	5	0.946442	0.0772739	5	5
AASS	P1P2	0.958464	0.912116	5	5	0.678429	0.00445257	5	5	0.82411	0.0886353	5	5
AATF	P1P2	0.339672	0.559698	5	5	0.211439	2.19005	5	5	0.0897313	1.55766	5	5
AATK	ENST00000326724.4	0.26976	-0.533788	5	5	0.0980674	-0.799661	5	5	0.0235691	-0.420292	5	5
ABAT	P1	0.31958	0.287269	5	5	0.252409	0.789457	5	5	0.16129	0.499393	5	5
ABAT	P2	0.448165	-0.0669832	5	5	0.346737	-0.0807043	5	5	0.252768	-0.371429	5	5
ABCA1	P1P2	0.351082	-0.018538	5	5	0.702828	0.554991	5	5	0.565475	0.355283	5	5
ABCA10	P1P2	0.908366	0.016403	4	4	0.202031	0.560433	4	4	0.509321	0.22893	4	4
ABCA12	P1P2	0.442006	0.712074	5	5	0.443485	0.559522	5	5	0.292225	0.490623	5	5
ABCA13	P1P2	0.454124	-0.110311	5	5	0.402781	0.170667	5	5	0.531219	0.488364	5	5
ABCA2	P1P2	0.548945	0.839744	5	5	0.102341	0.719925	5	5	0.135056	0.680806	5	5
ABCA3	P1P2	0.410297	-0.233511	5	5	0.901209	0.0658952	5	5	0.853275	-0.223632	5	5
ABCA4	P1P2	0.95122	0.29963	5	5	0.319868	1.11957	5	5	0.402706	0.920778	5	5
ABCA5	P1P2	0.838851	-0.0520229	5	5	0.264259	1.04036	5	5	0.680816	0.259165	5	5
ABCA6	P1P2	0.56672	-0.460014	5	5	0.782872	0.13672	5	5	0.818305	-0.267487	5	5
ABCA7	P1	0.934116	-0.118254	5	5	0.519141	-0.713786	5	5	0.406916	-0.0205235	5	5
ABCA7	P2	0.344291	0.243756	5	5	0.318662	0.556926	5	5	0.981474	0.135372	5	5
ABCA8	P1P2	0.773589	-0.0151152	5	5	0.181923	0.46967	5	5	0.412569	0.217493	5	5
ABCA9	P1P2	0.398648	-0.444288	5	5	0.490077	0.341993	5	5	0.931267	0.0519888	5	5
ABCB1	ENST00000265724.3	0.95122	0.301137	5	5	0.130967	0.610988	5	5	0.426903	0.598247	5	5
ABCB10	P1P2	0.327685	0.191887	5	5	0.198144	0.0326342	5	5	0.610604	0.45354	5	5
ABCB11	P1P2	0.388109	0.193001	5	5	0.560718	-0.177298	5	5	0.675959	-0.0146302	5	5
ABCB4	P1P2	0.902623	0.620854	5	5	0.315459	0.334781	5	5	0.492279	0.493534	5	5
ABCB5	P1P2	0.429833	0.346745	5	5	0.709593	0.405466	5	5	0.353395	0.582103	5	5
ABCB6	P1P2	0.628372	-0.0856483	5	5	0.540824	-0.228202	5	5	0.346979	-0.245304	5	5
ABCB7	P1P2	0.00011084	6.4044	5	5	0.000110468	7.0643	5	5	0.000110475	5.66978	5	5
ABCB8	P1P2	0.170489	0.832874	5	5	0.241266	-0.419963	5	5	0.624624	0.312382	5	5
ABCB9	P2	0.162455	0.757361	6	6	0.984634	-0.030072	6	6	0.330573	0.487749	6	6
ABCB9	P1	0.88423	-0.339627	4	4	0.752664	0.080473	4	4	0.552482	-0.0606846	4	4
ABCC1	P1P2	0.88171	-0.0846219	5	5	0.056774	0.709149	5	5	0.162535	0.32595	5	5
ABCC10	P1P2	0.23978	-0.504244	5	5	0.978873	-0.00260496	5	5	0.309266	-0.256763	5	5
ABCC11	P2	0.854388	0.00431295	5	5	0.619516	-0.174612	5	5	0.58015	-0.123656	5	5
ABCC11	P1	0.532534	0.145716	5	5	0.780331	0.634193	5	5	0.671115	0.590506	5	5
ABCC12	ENST00000311303.3	0.511046	-0.0702626	5	5	0.758509	0.10213	5	5	0.648294	0.0310782	5	5
ABCC2	P1P2	0.0222196	1.15935	5	5	0.786052	0.0518019	5	5	0.149009	0.245976	5	5
ABCC3	P1P2	0.437113	0.958503	5	5	0.0575855	1.65343	5	5	0.190359	1.51304	5	5
ABCC4	P1P2	0.10184	-0.925472	5	5	0.72847	-0.0232177	5	5	0.315223	-0.258503	5	5
ABCC5	P1P2	0.963076	-0.0547983	5	5	0.814187	0.189112	5	5	0.552644	0.213972	5	5
ABCC6	ENST00000205557.7	0.781828	0.426907	5	5	0.461157	-0.402067	5	5	0.531219	0.163671	5	5
ABCC8	P1P2	0.389143	0.168228	4	4	0.344934	0.313049	4	4	0.902929	0.125787	4	4
ABCC9	P1P2	0.123939	0.578329	5	5	0.547416	0.120917	5	5	0.585841	0.193005	5	5
ABCD1	P1P2	0.98483	-0.313649	5	5	0.581527	-0.0375681	5	5	0.809295	-0.117385	5	5
ABCD2	P1P2	0.107498	-0.469304	5	5	0.863984	0.0208811	5	5	0.244268	-0.338735	5	5
ABCD3	P1P2	0.00475607	-0.684428	5	5	0.763237	-0.122397	5	5	0.0200922	-0.466115	5	5
ABCD4	P1P2	0.317575	-0.090568	5	5	0.137638	0.654842	5	5	0.660265	0.162256	5	5
ABCE1	P1P2	0.000113498	6.68267	5	5	0.000115833	5.98524	5	5	0.000112367	6.33396	5	5
ABCF1	P2	0.342187	0.453411	5	5	0.903175	0.0438003	5	5	0.413042	0.220803	5	5
ABCF1	P1	0.973621	0.285118	5	5	0.488517	0.623643	5	5	0.908883	0.497466	5	5
ABCF2	P1P2	0.0471038	-0.669453	4	4	0.88009	0.549388	4	4	0.153605	-0.278176	4	4
ABCF3	P1P2	0.709889	-0.0493258	5	5	0.526138	0.298237	5	5	0.98412	0.339644	5	5
ABCG1	P1P2	0.447014	-0.130878	4	4	0.568295	0.0572792	4	4	0.5744	0.0608062	4	4
ABCG2	P1P2	0.0456156	0.618013	3	3	0.0821173	0.572387	4	4	0.0146759	0.5952	3	3
ABCG4	P1P2	0.149379	-1.70023	5	5	0.907765	0.128785	5	5	0.472121	-0.7455	5	5
ABCG5	P1P2	0.691511	-0.247358	5	5	0.162685	-0.681162	5	5	0.559879	-0.264721	5	5
ABCG8	P1P2	0.700678	-0.154377	5	5	0.665751	-0.0513058	5	5	0.831219	0.0188208	5	5
ABHD1	P1P2	0.769162	-0.101752	5	5	0.250698	0.488851	5	5	0.659665	0.344159	5	5
ABHD10	P1P2	0.709889	0.0110068	5	5	0.098404	0.0265956	5	5	0.159315	-0.0187087	5	5
ABHD11	P1P2	0.49002	0.39129	5	5	0.117796	-0.539954	5	5	0.537766	-0.264857	5	5
ABHD12	P1P2	0.312399	0.507218	5	5	0.401851	0.0102283	5	5	0.239266	0.0803444	5	5
ABHD12B	P1P2	0.342607	-0.59578	5	5	0.391936	0.498578	5	5	0.837045	-0.079704	5	5
ABHD13	P1P2	0.479171	0.261977	5	5	0.0105529	0.722294	5	5	0.361628	0.61264	5	5
ABHD14A	P1P2	0.00511089	-0.803688	5	5	0.375446	1.11033	5	5	0.750762	-0.634885	5	5
ABHD14B	P1	0.998681	0.00965241	5	5	0.272128	0.315786	5	5	0.481368	0.210041	5	5
ABHD14B	P2	0.945825	0.030066	4	4	0.530344	0.553986	4	4	0.541986	0.0422901	4	4
ABHD15	P1P2	0.159425	0.731638	5	5	0.671776	0.307373	5	5	0.776057	0.435535	5	5
ABHD16A	P1P2	0.994064	-0.23815	5	5	0.17856	-0.00422664	5	5	0.414463	-0.147518	5	5
ABHD16B	P1P2	0.0936395	-0.37602	5	5	0.710209	-0.198071	5	5	0.132262	-0.23269	5	5
ABHD17A	P1P2	0.23912	0.635066	5	5	0.368795	-0.505205	5	5	0.76401	0.0032309	5	5
ABHD17B	P1P2	0.726049	-0.226835	4	4	0.746348	0.189716	4	4	0.887523	-0.0185595	4	4
ABHD17C	P1P2	0.765374	-0.176331	5	5	0.142529	1.10064	5	5	0.266793	0.566937	5	5
ABHD2	P1P2	0.595321	0.317059	5	5	0.413095	-0.605218	5	5	0.612349	0.0187476	5	5
ABHD3	P1P2	0.330142	0.551906	5	5	0.865611	-0.170025	5	5	0.500153	0.166644	5	5
ABHD4	P1P2	0.755929	-0.827892	5	5	0.0445032	-0.625768	5	5	0.0613483	-0.500976	5	5
ABHD5	P1P2	0.64578	-0.274483	5	5	0.140735	0.730973	5	5	0.965602	0.172181	5	5
ABHD6	P1P2	0.132971	-0.619753	5	5	0.184647	-0.00941609	5	5	0.0837803	-0.518361	5	5
ABHD8	P1P2	0.653514	-0.0758344	5	5	0.12516	0.885409	5	5	0.943801	0.282751	5	5
ABI1	P1P2	0.434678	0.607194	5	5	0.0372537	-0.437538	5	5	0.610023	-0.358512	5	5
ABI2	P1P2	0.597328	0.431135	5	5	0.716999	0.203508	5	5	0.395288	0.299202	5	5
ABI3	P1P2	0.782463	-0.0706179	5	5	0.557378	-0.0425273	5	5	0.937202	0.095332	5	5
ABI3BP	P1P2	0.797104	0.00599779	5	5	0.124753	-0.641508	5	5	0.165044	-0.364105	5	5
ABL1	ENST00000372348.2	0.0763284	0.60979	5	5	0.0474781	0.920029	5	5	0.00634618	0.583949	5	5
ABL2	P2	0.163135	-0.719415	5	5	0.474601	-0.176118	5	5	0.0671992	-0.410542	5	5
ABL2	P1	0.964394	-0.706289	5	5	0.836742	0.113393	5	5	0.953706	-0.339071	5	5
ABLIM1	ENST00000277895.5	0.842083	-0.162976	5	5	0.455389	-0.18452	5	5	0.795827	-0.318926	5	5
ABLIM2	P1P2	0.303573	-0.390018	5	5	0.00421365	-0.74431	5	5	0.00959734	-0.486049	5	5
ABLIM3	P1P2	0.0669634	-1.6677	5	5	0.276488	-0.739845	5	5	0.0325149	-1.07143	5	5
ABO	P1	0.362296	-0.360245	5	5	0.982834	-0.164352	5	5	0.372198	-0.253474	5	5
ABO	P2	0.442006	-0.0782898	5	5	0.786371	-0.0173267	5	5	0.456428	0.0977925	5	5
ABR	P1P2	0.778656	-0.0287144	5	5	0.947215	-0.024281	5	5	0.816372	0.0126457	5	5
ABRA	P1P2	0.821448	-0.343605	5	5	0.409327	0.070651	5	5	0.449935	-0.15524	5	5
ABRACL	P1P2	0.279566	0.336161	5	5	0.519141	-0.0532204	5	5	0.846775	0.0935976	5	5
ABT1	P1P2	0.42406	-0.247565	5	5	0.0229079	0.88631	5	5	0.227555	0.372029	5	5
ABTB1	P1P2	0.923276	-0.231715	5	5	0.243601	-0.722307	5	5	0.308872	-0.172011	5	5
ABTB2	P1P2	0.478401	-0.548037	5	5	0.460402	-0.484499	5	5	0.348257	-0.424631	5	5
ACAA1	P1P2	0.645186	0.0520707	5	5	0.741876	-0.552844	5	5	0.819594	-0.215846	5	5
ACAA2	P1P2	0.258447	0.147133	5	5	0.760714	0.0525055	5	5	0.99603	0.246092	5	5
ACACA	P1P2	0.434192	0.131199	5	5	0.241266	0.827226	5	5	0.438577	0.447177	5	5
ACACB	P2	0.348101	-0.632346	5	5	0.694252	0.0972007	5	5	0.564914	0.0724901	5	5
ACACB	P1	0.263708	0.895232	5	5	0.50028	-0.571738	5	5	0.610604	0.0184764	5	5
ACAD10	P1P2	0.0944513	-0.365466	5	5	0.790192	-0.854353	5	5	0.0981902	-0.498825	5	5
ACAD11	P1P2	0.905242	-0.105296	5	5	0.573329	-0.299816	5	5	0.604804	-0.320124	5	5
ACAD8	P1P2	0.261244	0.416446	5	5	0.437111	0.271384	5	5	0.183982	0.234442	5	5
ACAD9	P1P2	0.920322	0.0118628	5	5	0.0763575	1.05112	5	5	0.377555	0.778744	5	5
ACADL	P1P2	0.0704864	-0.54837	5	5	0.302086	0.524113	5	5	0.553199	-0.0485921	5	5
ACADM	P1P2	0.707428	0.0487739	5	5	0.50186	0.0102788	5	5	0.597301	0.312427	5	5
ACADS	P1P2	0.517445	0.604219	5	5	0.702828	-0.53683	5	5	0.770344	-0.0753153	5	5
ACADSB	P1P2	0.130325	-0.48983	5	5	0.143659	0.457509	5	5	0.850024	0.00735203	5	5
ACADVL	P1P2	0.541256	-0.217383	5	5	0.582662	-0.00697202	5	5	0.393446	-0.112178	5	5
ACAN	P1P2	0.651725	0.00416342	5	5	0.635277	0.293485	4	4	0.837957	0.331918	4	4
ACAP1	P1P2	0.809253	1.11451	5	5	0.772087	-0.1894	5	5	0.908225	0.599693	5	5
ACAP2	P1P2	0.0263317	-0.80521	5	5	0.387602	-0.689231	5	5	0.100745	-0.740125	5	5
ACAP3	P1P2	0.698828	-0.0781884	4	4	0.172077	0.44765	4	4	0.502795	0.241328	4	4
ACAT1	P1P2	0.675728	-0.00618973	5	5	0.702214	-0.687956	5	5	0.532307	-0.440407	5	5
ACAT2	P1P2	0.808968	0.550647	4	4	0.265354	-0.793654	4	4	0.327149	-0.319126	4	4
ACBD3	P1P2	0.216963	-0.683504	5	5	0.517801	-0.0508646	5	5	0.361192	-0.663224	5	5
ACBD4	P2	0.415959	-0.636904	5	5	0.99967	-0.127622	5	5	0.390694	-0.0225438	5	5
ACBD4	P1	0.953854	-0.250524	5	5	0.544115	-0.612352	5	5	0.398523	-0.385763	5	5
ACBD5	P1P2	0.563925	0.886409	5	5	0.901864	0.105925	5	5	0.535579	0.549179	5	5
ACBD6	P1P2	0.452879	-0.36886	5	5	0.0901046	1.22789	5	5	0.198919	0.498183	5	5
ACBD7	P1P2	0.606267	-0.0801758	4	4	0.783508	0.363258	5	5	0.242746	-0.405716	4	4
ACCS	P1P2	0.957806	0.0351449	5	5	0.329626	-0.578762	5	5	0.47468	-0.14046	5	5
ACCSL	ENST00000378832.1	0.386096	-0.382012	4	4	0.736558	-0.169674	4	4	0.350084	-0.275843	4	4
ACD	P1P2	0.427379	0.838363	4	4	0.136093	0.987156	4	4	0.383558	1.28476	4	4
ACE	P1	0.205344	-0.383469	5	5	0.151525	-0.611084	5	5	0.049354	-0.41292	5	5
ACE	P2	0.220057	0.552072	5	5	0.535906	0.705663	5	5	0.214416	0.545089	5	5
ACE2	P1P2	0.689683	-0.340186	5	5	0.984154	0.44506	5	5	0.995368	0.0524368	5	5
ACER1	P1P2	0.763798	-0.764884	5	5	0.582094	0.589503	5	5	0.880024	-0.00778738	5	5
ACER2	P1P2	0.68057	-0.0941776	5	5	0.798489	-0.015163	5	5	0.687517	-0.116315	5	5
ACER3	P1P2	0.293393	-0.579076	5	5	0.0260048	-0.726707	5	5	0.0405968	-0.587087	5	5
ACHE	P2	0.4398	-0.267583	5	5	0.282374	0.569389	5	5	0.95701	0.000352256	5	5
ACHE	P1	0.769794	-0.41375	5	5	0.935362	-0.0159577	5	5	0.99603	-0.273288	5	5
ACIN1	P2	0.813099	1.01525	5	5	0.336861	0.524344	5	5	0.549874	0.458987	5	5
ACIN1	P1	0.666069	-0.758957	7	7	0.559891	0.129566	7	7	0.802515	-0.245821	7	7
ACKR2	P1P2	0.568708	-0.0689901	4	4	0.526409	-0.403536	4	4	0.99075	-0.0712295	4	4
ACKR3	P1	0.401657	0.496917	5	5	0.618349	0.121332	5	5	0.312434	0.389222	5	5
ACKR3	P2	0.821889	-0.000272059	4	4	0.925894	-0.11494	4	4	0.800472	-0.112233	4	4
ACKR4	P1P2	0.343028	0.0182762	5	5	0.691198	-0.0262582	5	5	0.491757	0.0823085	5	5
ACLY	P1P2	0.217425	0.712519	5	5	0.499491	0.14219	5	5	0.178032	0.52595	5	5
ACMSD	P1P2	0.492102	-0.118698	5	5	0.708361	-0.029886	5	5	0.426903	-0.307231	5	5
ACN9	P1P2	0.690292	0.0422082	5	5	0.866587	0.146518	5	5	0.581286	0.123014	5	5
ACO1	P1P2	0.272279	-0.0595893	5	5	0.210684	-0.331671	5	5	0.106553	-0.688201	5	5
ACO2	P1P2	0.169974	-0.59906	5	5	0.933387	-0.409879	5	5	0.208956	-0.213465	5	5
ACOT1	P1P2	0.913762	-0.0139681	5	5	0.0497452	-0.500968	5	5	0.191766	-0.304495	5	5
ACOT11	P1	0.706814	-0.606855	5	5	0.0278899	-0.681784	5	5	0.0298538	-0.371315	5	5
ACOT11	P2	0.952866	0.4266	5	5	0.300152	-0.112822	5	5	0.386132	0.171207	5	5
ACOT12	P1P2	0.930381	0.0808622	4	4	0.378799	0.0753414	5	5	0.278476	0.288454	4	4
ACOT13	P1P2	0.911795	0.0544961	5	5	0.634183	0.0426524	5	5	0.735711	-0.0339086	5	5
ACOT2	P1P2	0.641335	0.0154846	5	5	0.387602	0.257439	5	5	0.929949	0.0480782	5	5
ACOT4	P1P2	0.373287	0.154414	5	5	0.0920049	0.469834	5	5	0.135707	0.491365	5	5
ACOT6	P1P2	0.3724	0.030597	5	5	0.725674	-0.21589	5	5	0.739464	0.024162	5	5
ACOT7	P1P2	0.172822	-0.778336	5	5	0.22919	-0.00944952	5	5	0.586412	-0.0266657	5	5
ACOT8	P1P2	0.321998	0.44133	5	5	0.450656	-0.74538	5	5	0.929949	0.0237714	5	5
ACOT9	P1P2	0.23551	0.556897	5	5	0.126695	0.963992	5	5	0.132475	0.682181	5	5
ACOX1	P1P2	0.036115	-0.728835	5	5	0.111706	0.722632	5	5	0.665079	0.00724676	5	5
ACOX2	P1	0.0729624	1.20508	5	5	0.0942624	0.618715	5	5	0.0185902	0.771482	5	5
ACOX2	P2	0.805411	0.000565264	5	5	0.517533	0.542451	5	5	0.494897	0.265554	5	5
ACOX3	P2	0.744643	-0.209271	5	5	0.203975	0.847521	5	5	0.659064	0.245041	5	5
ACOX3	P1	0.955171	-0.215949	5	5	0.798809	0.0621976	5	5	0.978166	-0.0412432	5	5
ACOXL	P1P2	0.921307	0.0429322	5	5	0.375446	-0.150936	5	5	0.644125	-0.43868	5	5
ACP1	P1P2	0.612328	1.04148	5	5	0.095737	0.58394	5	5	0.0845249	0.715135	5	5
ACP2	P1P2	0.867704	-0.216041	5	5	0.0473856	-0.88282	5	5	0.0937219	-0.574802	5	5
ACP5	P2	0.3872	0.35718	5	5	0.275029	-0.57786	5	5	0.340218	-0.0495122	5	5
ACP5	P1	0.363167	-0.595184	5	5	0.360912	-0.166655	5	5	0.64889	-0.0120033	5	5
ACP6	P1P2	0.19949	-0.487702	5	5	0.832865	-0.0822022	5	5	0.247983	-0.299008	5	5
ACPL2	P1P2	0.278831	0.841278	5	5	0.46494	-0.521524	5	5	0.99206	0.356143	5	5
ACPP	P1P2	0.307279	0.69411	5	5	0.806489	0.0672524	5	5	0.395288	0.295741	5	5
ACPT	ENST00000270593.1	0.121534	1.20525	5	5	0.0300797	1.22355	5	5	0.0438752	1.2144	5	5
ACR	P1P2	0.844671	0.0962582	5	5	0.112828	0.864525	5	5	0.213499	0.44218	5	5
ACRBP	P1P2	0.432252	-0.359309	5	5	0.932729	-0.105246	5	5	0.421135	-0.0164198	5	5
ACRC	P1P2	0.579665	-0.403757	5	5	0.518604	0.0744024	5	5	0.417791	-0.190615	5	5
ACRV1	P1P2	0.576839	0.312689	5	5	0.325537	0.646121	5	5	0.363377	0.434819	5	5
ACSBG1	P1P2	0.757135	-0.0990965	4	4	0.745647	0.0289359	4	4	0.95082	0.0538559	4	4
ACSBG2	P1P2	0.508923	-0.0666642	5	5	0.28985	-0.788696	5	5	0.165297	-0.590722	5	5
ACSF2	P1P2	0.414045	-0.346086	4	4	0.931043	-0.0244764	4	4	0.489878	-0.248577	4	4
ACSF3	P1P2	0.599912	-0.188455	5	5	0.0766326	0.657366	5	5	0.303774	0.307285	5	5
ACSL1	P1P2	0.163384	-0.447547	5	5	0.532096	0.334885	5	5	0.551535	-0.226211	5	5
ACSL3	P1P2	0.656498	0.122036	5	5	0.365279	0.32746	5	5	0.403173	0.320708	5	5
ACSL4	P1P2	0.559466	0.519832	5	5	0.152709	0.421937	5	5	0.265011	0.464119	5	5
ACSL5	P1	0.0923524	0.714914	5	5	0.375	0.905975	5	5	0.0456415	0.577167	5	5
ACSL5	P2	0.797104	0.000337749	5	5	0.391249	-0.232904	5	5	0.963618	-0.538069	5	5
ACSL6	P2	0.427903	-0.443804	5	5	0.425966	-0.492753	5	5	0.213194	-0.340641	5	5
ACSL6	P1	0.669394	1.33835	5	5	0.909733	0.330435	5	5	0.84288	0.60083	5	5
ACSM1	P1P2	0.562251	0.0372561	5	5	0.795295	0.425094	5	5	0.526335	0.201402	5	5
ACSM2A	P1P2	0.513707	0.833474	5	5	0.113299	0.589647	5	5	0.114515	0.536947	5	5
ACSM2B	P1P2	0.420168	1.00482	6	6	0.58659	0.589647	6	6	0.213808	0.560551	6	6
ACSM3	P1P2	0.923604	0.0426755	5	5	0.836742	-0.0836368	5	5	0.963618	0.26091	5	5
ACSM4	ENST00000399422.4	0.355368	0.210827	5	5	0.968974	0.143325	5	5	0.546007	0.177076	5	5
ACSM5	P1P2	0.774221	0.0390617	5	5	0.923523	-0.00274698	5	5	0.817661	0.0254191	5	5
ACSS1	P1P2	0.00662307	-0.938769	5	5	0.682068	-0.40571	5	5	0.0178567	-0.733425	5	5
ACSS2	P1P2	0.0840316	-0.475112	5	5	0.710826	-0.126039	5	5	0.331474	-0.370902	5	5
ACSS3	P1P2	0.13916	-0.730214	5	5	0.623022	-0.214227	5	5	0.109462	-0.486667	5	5
ACTA1	P2	0.0140146	0.623903	5	5	0.531553	-0.0453278	5	5	0.225962	0.441956	5	5
ACTA1	P1	0.818877	-0.173364	5	5	0.431275	0.559245	5	5	0.980812	0.177384	5	5
ACTA2	P2	0.00246191	1.08123	6	6	0.61842	0.0506816	6	6	0.0035731	0.563584	6	6
ACTA2	P1	0.778656	0.0500377	5	5	0.75379	-0.154118	5	5	0.860436	0.058525	5	5
ACTB	P1P2	0.673614	0.0459532	5	5	0.100443	-0.521718	5	5	0.232384	-0.405763	5	5
ACTBL2	P1P2	0.0516546	1.1435	5	5	0.823836	-0.034495	5	5	0.293366	0.668271	5	5
ACTC1	P1P2	0.934116	-0.00264774	5	5	0.866913	1.0292	5	5	0.678993	0.0454985	5	5
ACTG1	P1P2	0.534708	-0.417991	5	5	0.335406	-0.411598	5	5	0.196897	-0.153706	5	5
ACTG2	P1	0.279566	0.370074	5	5	0.132877	-0.53692	5	5	0.607121	0.00972951	5	5
ACTG2	P2	0.118383	-0.639014	5	5	0.225685	-0.0884511	5	5	0.97552	-0.279632	5	5
ACTL10	P1P2	0.288483	-0.429241	5	5	0.94458	-0.0653918	5	5	0.318833	-0.251543	5	5
ACTL6A	P1P2	0.000456407	2.84825	5	5	0.00017416	1.97768	5	5	0.000122298	2.3786	5	5
ACTL6B	P1P2	0.172952	0.167829	5	5	0.065574	0.648557	5	5	0.0421671	0.603154	5	5
ACTL7A	P1P2	0.0925926	-0.888637	5	5	0.973263	0.0557991	5	5	0.170927	-0.505349	5	5
ACTL7B	P1P2	0.0788999	0.414511	5	5	0.335614	0.456654	5	5	0.0610042	0.364804	5	5
ACTL8	P1P2	0.339254	0.192588	5	5	0.170033	0.649235	5	5	0.104057	0.459223	5	5
ACTL9	P1P2	0.367986	-0.453741	5	5	0.735631	0.161067	5	5	0.726977	-0.258583	5	5
ACTN1	P1P2	0.981203	-0.040544	5	5	0.770821	0.0294099	5	5	0.943141	0.00706158	5	5
ACTN2	P1P2	0.282517	-1.01346	5	5	0.072262	-0.730034	5	5	0.144849	-0.808106	5	5
ACTN3	P1P2	0.99934	-0.0464092	5	5	0.825769	-0.276784	5	5	0.770978	0.0230546	5	5
ACTN4	P1P2	0.851794	-0.00723093	5	5	0.207832	-0.410652	5	5	0.283945	-0.211793	5	5
ACTR10	P1P2	0.00947203	2.26835	5	5	0.253611	2.31832	5	5	0.0812883	2.04287	5	5
ACTR1A	P1P2	0.490106	-0.0224757	4	4	0.852064	-0.0101799	4	4	0.496902	-0.131368	4	4
ACTR1B	P1P2	0.464406	-0.107099	5	5	0.660346	0.146133	5	5	0.872179	0.0639443	5	5
ACTR2	P1P2	0.957147	0.209853	5	5	0.307154	0.351589	5	5	0.590413	0.280721	5	5
ACTR3	P1P2	0.171264	0.685961	5	5	0.854883	0.169264	5	5	0.663272	0.644897	5	5
ACTR3B	P1P2	0.566161	0.116855	5	5	0.00841481	1.18161	5	5	0.122134	0.754049	5	5
ACTR3C	P1P2	0.432451	0.371315	6	6	0.666011	0.29415	6	6	0.941776	0.248587	6	6
ACTR5	P1P2	0.869656	-0.674699	5	5	0.688759	-0.147913	5	5	0.677172	-0.129916	5	5
ACTR6	P1P2	0.00151196	3.49082	5	5	0.00456748	3.05148	5	5	0.00147868	3.27115	5	5
ACTR8	P1P2	0.000323084	1.97402	5	5	0.00106722	2.90527	5	5	0.00021239	2.25615	5	5
ACTRT1	P1P2	0.115488	-0.512278	5	5	0.854883	-0.218711	5	5	0.141451	-0.358262	5	5
ACTRT2	P1P2	0.729058	-0.836285	5	5	0.779378	-0.213803	5	5	0.503322	-0.521319	5	5
ACTRT3	P1P2	0.264415	1.11342	5	5	0.484371	0.195195	5	5	0.31164	0.867035	5	5
ACVR1	P1P2	0.513175	-0.110814	5	5	0.875711	-0.733401	5	5	0.786243	-0.619632	5	5
ACVR1B	P1P2	0.741517	-0.0900124	5	5	0.964026	0.0835618	5	5	0.740717	0.0634437	5	5
ACVR1C	P1P2	0.451387	0.555995	5	5	0.130125	0.590045	5	5	0.0933975	0.404487	5	5
ACVR2A	P1P2	0.443971	0.125593	5	5	0.0784401	0.794092	5	5	0.325725	0.418787	5	5
ACVR2B	P1P2	0.379084	-0.280389	5	5	0.854883	0.02667	5	5	0.439068	-0.205013	5	5
ACVRL1	P1P2	0.101667	-0.782465	5	5	0.00230439	0.734246	5	5	0.340639	0.314408	5	5
ACY1	P1P2	0.370631	0.346338	5	5	0.99934	-0.0274261	5	5	0.543253	0.159456	5	5
ACY3	P2	0.49471	-0.313989	5	5	0.59751	-0.341287	5	5	0.339799	-0.146104	5	5
ACY3	P1	0.709122	0.0405777	4	4	0.182174	-0.585926	4	4	0.482909	-0.0149762	4	4
ACYP1	P1	0.216502	1.2911	5	5	0.493466	0.212493	5	5	0.049067	0.644407	5	5
ACYP1	P2	0.427903	0.203106	5	5	0.406982	0.144428	5	5	0.732588	0.218356	5	5
ACYP2	P1P2	0.967359	-0.00117188	5	5	0.44595	-0.357135	5	5	0.523092	-0.187591	5	5
ADA	P1P2	0.919338	0.0416013	5	5	0.92681	0.469842	5	5	0.68325	0.127328	5	5
ADAD1	P1P2	0.544544	-0.183352	5	5	0.835449	0.16267	5	5	0.555421	-0.102482	5	5
ADAD2	P1P2	0.633367	0.387315	5	5	0.251724	-0.0579507	5	5	0.671719	-0.226522	5	5
ADAL	P1P2	0.442988	0.589214	5	5	0.145252	-0.580152	5	5	0.532852	-0.0301877	5	5
ADAM10	P1P2	0.0300672	1.75435	5	5	0.158247	1.34539	5	5	0.0482145	1.54987	5	5
ADAM11	P1P2	0.852443	-0.0684403	5	5	0.226002	-0.567489	5	5	0.577881	-0.197571	5	5
ADAM12	P1P2	0.256017	-0.49654	5	5	0.281818	-0.65408	5	5	0.128677	-0.457203	5	5
ADAM15	P1P2	0.149613	-0.566455	5	5	0.16381	-0.624583	5	5	0.0621574	-0.51163	5	5
ADAM17	P1P2	0.254635	0.0103936	5	5	0.935033	0.39829	5	5	0.659665	0.0441565	5	5
ADAM18	P1P2	0.947297	0.0245487	4	4	0.0104284	0.96116	4	4	0.0377094	0.498636	4	4
ADAM19	P1P2	0.976258	-0.02581	5	5	0.566306	-0.278388	5	5	0.628151	-0.000588323	5	5
ADAM2	P1P2	0.917697	-0.0984527	5	5	0.755677	0.0348276	5	5	0.740717	7.1e-05	5	5
ADAM20	P1P2	0.795828	0.139841	5	5	0.864634	-0.0338091	5	5	0.982797	0.00379194	5	5
ADAM21	P1P2	0.105615	-0.888905	5	5	0.567988	-0.220124	5	5	0.0849743	-0.487788	5	5
ADAM22	P1P2	0.389018	-0.187017	5	5	0.665751	-0.0185366	5	5	0.577881	-0.0619022	5	5
ADAM23	P1P2	0.311608	0.537862	5	5	0.467979	0.567489	5	5	0.148776	0.363432	5	5
ADAM28	P1P2	0.384031	0.559734	5	5	0.970293	1.64399	5	5	0.752021	1.27684	5	5
ADAM29	P1P2	0.858023	-0.0259475	4	4	0.778798	0.177713	4	4	0.92058	0.0758828	4	4
ADAM30	P1P2	0.934116	0.0213449	5	5	0.851638	0.181521	5	5	0.799028	0.101433	5	5
ADAM32	P1P2	0.38358	-0.5316	5	5	0.0701866	-0.716279	5	5	0.0846745	-0.583349	5	5
ADAM33	P1P2	0.340928	-0.481945	5	5	0.024023	-0.55082	5	5	0.0317158	-0.42499	5	5
ADAM7	P1P2	0.478658	0.701647	5	5	0.756306	0.0634655	5	5	0.356414	0.288158	5	5
ADAM8	P1P2	0.42935	-0.956599	5	5	0.12721	0.590452	5	5	0.982135	-0.0263415	5	5
ADAM9	P1P2	0.0376085	-0.644395	5	5	0.584366	-0.448125	5	5	0.0852749	-0.506818	5	5
ADAMDEC1	P1P2	0.0100931	-0.664604	5	5	0.13535	-0.657016	5	5	0.0098547	-0.634934	5	5
ADAMTS1	P2	0.495756	0.258717	5	5	0.307939	0.68314	5	5	0.157358	0.439226	5	5
ADAMTS1	P1	0.807331	-0.0456193	5	5	0.316258	0.567492	5	5	0.519321	0.322021	5	5
ADAMTS10	P1P2	0.211322	-0.61158	5	5	0.0148877	0.800882	5	5	0.291465	0.228559	5	5
ADAMTS12	P1P2	0.968348	0.225241	5	5	0.441027	-0.100441	5	5	0.699763	0.110761	5	5
ADAMTS13	P1P2	0.846936	-0.288336	5	5	0.833511	0.129104	5	5	0.796467	0.00472225	5	5
ADAMTS14	P1P2	0.182119	0.430112	5	5	0.597797	-0.062195	5	5	0.559879	0.173537	5	5
ADAMTS15	P1P2	0.61785	-0.0644734	5	5	0.23763	0.547974	5	5	0.533942	0.183409	5	5
ADAMTS16	P2	0.849203	-0.0286707	5	5	0.281818	0.616202	5	5	0.452426	0.0154514	5	5
ADAMTS16	P1	0.149893	-0.402092	4	4	0.293095	0.610747	4	4	0.931632	0.111248	4	4
ADAMTS17	P1P2	0.647561	0.113895	5	5	0.899244	0.0144376	5	5	0.950404	-0.145211	5	5
ADAMTS18	P1P2	0.644593	-0.13403	5	5	0.815794	0.181237	5	5	0.655466	0.0545492	5	5
ADAMTS19	P1P2	0.323689	-0.225258	4	4	0.265751	0.399285	4	4	0.863401	0.00819507	4	4
ADAMTS2	P1P2	0.072042	0.628185	5	5	0.577562	-0.0143346	5	5	0.214416	0.21362	5	5
ADAMTS20	P1P2	0.297782	-0.411183	5	5	0.485924	0.076601	5	5	0.838989	-0.00577236	5	5
ADAMTS3	P1P2	0.735279	0.0145585	5	5	0.785416	0.184375	5	5	0.750762	0.0994665	5	5
ADAMTS4	P1P2	0.282147	-0.0341219	5	5	0.317058	-0.464453	5	5	0.260417	-0.129803	5	5
ADAMTS5	P1P2	0.901314	-0.0201729	5	5	0.419263	0.583368	5	5	0.607121	0.418501	5	5
ADAMTS6	P1P2	0.0393117	-0.66449	5	5	0.522903	-0.0429237	5	5	0.136579	-0.237561	5	5
ADAMTS7	P1P2	0.743392	0.0490358	5	5	0.704671	-0.0110543	5	5	0.823465	0.0769109	5	5
ADAMTS8	P1P2	0.298358	-0.582327	5	5	0.318662	0.639038	5	5	0.947762	-0.0185854	5	5
ADAMTS9	P1P2	0.283258	0.923944	5	5	0.106583	-0.637721	5	5	0.922701	-0.0210642	5	5
ADAMTSL1	P1P2	0.398186	-1.24784	5	5	0.512725	0.372539	5	5	0.37131	-0.473624	5	5
ADAMTSL2	P1P2	0.428867	0.257247	5	5	0.633299	0.174393	5	5	0.945121	0.545155	5	5
ADAMTSL3	P1P2	0.0593417	0.95831	5	5	0.90383	-0.579847	5	5	0.493849	0.499445	5	5
ADAMTSL4	P1P2	0.911139	0.204437	5	5	0.659747	1.15609	5	5	0.864347	0.378167	5	5
ADAMTSL5	P1P2	0.21087	-0.323044	5	5	0.0384	0.705571	5	5	0.438577	0.277737	5	5
ADAP1	P1P2	0.448413	1.80625	5	5	0.440046	1.00231	5	5	0.612349	1.46161	5	5
ADAP2	P1P2	0.427662	0.287943	5	5	0.965675	-0.485928	5	5	0.508626	0.171167	5	5
ADAR	P2	0.0504744	0.819036	5	5	0.878973	-0.0420147	5	5	0.106014	0.394807	5	5
ADAR	P1	0.243435	0.12167	5	5	0.39354	0.588025	5	5	0.624038	0.169291	5	5
ADARB1	P1P2	0.218815	0.389675	5	5	0.530468	-0.167112	5	5	0.279128	0.106543	5	5
ADARB2	ENST00000381312.1	0.221772	0.382584	5	5	0.84645	0.137652	5	5	0.344011	0.345984	5	5
ADAT1	P1P2	0.610588	-0.276472	5	5	0.392622	0.583102	5	5	0.910855	0.11371	5	5
ADAT2	P1P2	0.00752544	0.990823	5	5	0.476136	0.596866	5	5	0.0313878	0.736256	5	5
ADAT3	P2	0.255671	0.661351	5	5	0.54714	1.11356	5	5	0.418745	0.887453	5	5
ADAT3	P1	0.776901	0.187948	4	4	0.135458	-2.50647	5	5	0.786172	-0.228539	4	4
ADC	P1P2	0.819014	-0.109073	4	4	0.959772	0.108543	4	4	0.919844	-0.0175881	4	4
ADCK1	P1P2	0.932801	0.348982	5	5	0.528301	0.538805	5	5	0.739464	0.443894	5	5
ADCK2	P1P2	0.862828	-0.0452404	5	5	0.730647	0.0269826	5	5	0.852625	-0.0566083	5	5
ADCK3	P1P2	0.063116	-0.665406	5	5	0.990096	-0.192736	5	5	0.247983	-0.488935	5	5
ADCK4	P1P2	0.292634	0.431953	5	5	0.525598	-0.252505	5	5	0.72014	-0.0772819	5	5
ADCK5	P1P2	0.949904	0.0537834	5	5	0.0416043	1.00543	5	5	0.190921	0.385614	5	5
ADCY1	P1P2	0.304545	0.373955	5	5	0.257243	-0.345068	5	5	0.696081	0.114998	5	5
ADCY10	P1P2	0.949246	0.19592	5	5	0.404645	0.96186	5	5	0.300278	0.426558	5	5
ADCY2	P1P2	0.796466	-0.334659	5	5	0.375	0.199177	5	5	0.767808	-0.0212891	5	5
ADCY3	P1P2	0.252978	0.453534	4	4	0.0571264	1.05763	4	4	0.0713148	0.725843	4	4
ADCY4	P1P2	0.157716	-0.585544	5	5	0.02489	0.848276	5	5	0.424494	0.417295	5	5
ADCY5	P1P2	0.980874	0.00588467	5	5	0.0696754	0.867737	5	5	0.0562458	0.35073	5	5
ADCY6	P1P2	0.799669	0.0334257	4	4	0.276225	-0.129433	4	4	0.309608	-0.197866	4	4
ADCY7	P1P2	0.170877	0.428108	5	5	0.559046	-0.208138	5	5	0.581286	-0.0869188	5	5
ADCY8	P1P2	0.23033	1.35464	5	5	0.141182	0.567471	5	5	0.16129	0.94846	5	5
ADCY9	P1P2	0.0789154	0.805099	4	4	0.0885003	1.24134	4	4	0.0186462	0.961288	4	4
ADCYAP1	P1P2	0.531991	-0.0684516	5	5	0.406514	0.0157436	5	5	0.595001	0.217373	5	5
ADCYAP1R1	P1P2	0.713585	0.540734	5	5	0.077532	0.740007	5	5	0.0371497	0.328404	5	5
ADD1	P1P2	0.653514	0.0373969	5	5	0.95842	0.284111	5	5	0.960975	0.248408	5	5
ADD2	P1P2	0.949246	0.0833726	5	5	0.633888	0.0888115	5	5	0.795187	0.0363535	5	5
ADD3	P1P2	0.901314	-0.0529364	5	5	0.513791	-0.899376	5	5	0.611186	-0.669024	5	5
ADGB	P1P2	0.899351	0.0848961	5	5	0.670268	-0.0436107	5	5	0.837693	-0.0112472	5	5
ADH1A	P1P2	0.55198	0.0370558	5	5	0.230475	-0.359181	5	5	0.795187	-0.268731	5	5
ADH1B	P1P2	0.636018	0.631349	5	5	0.914326	-0.267883	5	5	0.902969	0.0592779	5	5
ADH1C	P1P2	0.242435	0.172609	5	5	0.265145	0.500847	5	5	0.970891	0.07486	5	5
ADH4	P1P2	0.00983102	-0.874264	5	5	0.827058	-0.162682	5	5	0.128886	-0.645528	5	5
ADH5	P1P2	0.966371	0.0446211	5	5	0.956442	-0.159908	5	5	0.81058	-0.0132973	5	5
ADH6	P1P2	0.594462	0.362105	5	5	0.367034	-0.024961	5	5	0.852625	-0.0804584	5	5
ADH7	P1P2	0.629839	-0.130901	5	5	0.349714	0.471138	5	5	0.660866	0.467803	5	5
ADHFE1	P1P2	0.712969	0.117446	5	5	0.0879277	0.637538	5	5	0.246628	0.217	5	5
ADI1	P1P2	0.768531	-0.121873	5	5	0.552109	-0.373589	5	5	0.452925	-0.158872	5	5
ADIG	P1P2	0.403516	0.662219	5	5	0.562391	0.0186006	5	5	0.614096	0.0146693	5	5
ADIPOQ	P1P2	0.929515	0.882412	5	5	0.554601	0.612475	5	5	0.257269	0.629883	5	5
ADIPOR1	P1P2	0.655901	0.0716039	5	5	0.436867	0.861729	5	5	0.539957	0.213139	5	5
ADIPOR2	P1P2	0.538523	0.00442263	5	5	0.213869	0.894737	5	5	0.636413	0.159738	5	5
ADIRF	P1P2	0.72007	-0.0408441	5	5	0.381269	-0.223145	5	5	0.181802	0.017912	5	5
ADK	P1	0.802853	0.602771	5	5	0.197711	1.3633	5	5	0.221229	0.705275	5	5
ADK	P2	0.84726	0.169105	5	5	0.411209	0.370359	5	5	0.607121	0.0708885	5	5
ADM	P1P2	0.166655	0.741985	5	5	0.659148	0.0696975	5	5	0.123947	-0.0116123	5	5
ADM2	P1P2	0.993074	-0.0882231	5	5	0.961058	0.883077	5	5	0.403173	0.208971	5	5
ADM5	P1P2	0.877797	0.00119021	5	5	0.993397	0.0256842	5	5	0.885915	-0.0625232	5	5
ADNP	P1P2	0.569523	-0.233019	5	5	0.445456	0.0900871	5	5	0.926654	-0.00124892	5	5
ADNP2	P1P2	0.891177	0.455951	5	5	0.281264	0.654469	5	5	0.309661	0.307984	5	5
ADO	P1P2	0.64875	1.10615	5	5	0.955783	0.0178442	5	5	0.79135	0.414167	5	5
ADORA1	P1P2	0.17809	-0.999678	5	5	0.731269	-0.229539	5	5	0.427869	-0.637696	5	5
ADORA2A	P1P2	0.642908	-0.250143	4	4	0.729591	0.154735	4	4	0.89192	-0.0800717	4	4
ADORA2B	P1P2	0.892157	1.07038	5	5	0.549622	1.25847	5	5	0.979489	1.16443	5	5
ADORA3	P2	0.0376085	-0.654345	5	5	0.0144508	0.66476	5	5	0.802874	-0.0206149	5	5
ADORA3	P1	0.88987	0.267237	5	5	0.64246	-0.113353	5	5	0.805441	0.0634429	5	5
ADPGK	P1P2	0.980874	0.0363156	5	5	0.459397	0.195603	5	5	0.706532	0.115959	5	5
ADPRH	P1P2	0.132651	-0.810233	5	5	0.771454	-0.258856	5	5	0.0801366	-0.36178	5	5
ADPRHL1	P2	0.0876516	-1.31742	5	5	0.50028	-0.117602	5	5	0.124353	-0.809239	5	5
ADPRHL1	P1	0.729058	0.0534752	5	5	0.607311	0.624425	5	5	0.424976	0.0956884	5	5
ADPRHL2	P1P2	0.480198	-0.278154	5	5	0.354855	0.396362	5	5	0.874793	0.0974494	5	5
ADPRM	P1P2	0.347252	0.342068	5	5	0.851638	-0.0142978	5	5	0.417315	0.220804	5	5
ADRA1A	P1P2	0.535252	-0.330245	5	5	0.415461	0.661277	5	5	0.75265	0.141646	5	5
ADRA1B	P1P2	0.708658	-0.169706	5	5	0.715145	0.401227	5	5	0.932586	0.113046	5	5
ADRA1D	P1P2	0.597901	0.515283	5	5	0.440537	0.0810703	5	5	0.427869	0.310607	5	5
ADRA2A	P1P2	0.861528	0.0485071	5	5	0.332508	0.513021	5	5	0.333128	0.199884	5	5
ADRA2B	P1P2	0.0277631	0.556372	5	5	0.183554	0.0891552	5	5	0.403173	0.249411	5	5
ADRA2C	P1P2	0.814382	0.0552921	5	5	0.758194	0.0106386	5	5	0.971552	-0.000566384	5	5
ADRB1	P1P2	0.384031	-0.274461	5	5	0.962377	-0.127911	5	5	0.455426	-0.304801	5	5
ADRB2	P1P2	0.755615	-0.0919821	5	5	0.296691	-0.702759	5	5	0.848724	-0.379801	5	5
ADRB3	P1P2	0.242102	0.408165	5	5	0.876363	-0.313926	5	5	0.546007	-0.0228328	5	5
ADRBK1	P1P2	0.436382	-0.208302	5	5	0.715763	0.362057	5	5	0.783693	-0.0367722	5	5
ADRBK2	P1P2	0.343028	0.355599	5	5	0.865285	-0.0015907	5	5	0.880678	0.174173	5	5
ADRM1	P1P2	0.846289	0.587546	5	5	0.0135011	0.818377	5	5	0.118765	0.900807	5	5
ADSL	P1P2	0.0956312	2.68564	4	4	0.0286801	2.31966	4	4	0.0467054	2.50265	4	4
ADSS	P1P2	0.382055	-0.178577	4	4	0.524598	0.0180957	4	4	0.35296	-0.0802407	4	4
ADSSL1	P1P2	0.587611	0.335171	5	5	0.52398	0.40276	5	5	0.457431	0.338508	5	5
ADTRP	P1P2	0.104816	0.464316	5	5	0.383524	0.593833	5	5	0.0797081	0.396415	5	5
AEBP1	P1P2	0.151608	-0.405039	5	5	0.100786	-0.500998	5	5	0.0478396	-0.385676	5	5
AEBP2	P1P2	0.295677	0.64231	5	5	0.276853	0.568027	5	5	0.0757983	0.373775	5	5
AEN	P1P2	0.213871	-0.356815	4	4	0.388636	0.0321528	4	4	0.182758	-0.318163	4	4
AES	P1P2	0.172529	0.30072	3	3	0.451085	-0.141479	3	3	0.902803	0.0796204	3	3
AFAP1	P1P2	0.610588	0.791388	5	5	0.941945	0.194363	5	5	0.500153	0.51828	5	5
AFAP1L1	P1P2	0.942881	-0.0491027	4	4	0.439925	0.173194	4	4	0.691057	0.0170004	4	4
AFAP1L2	P1P2	0.777705	0.217124	5	5	0.679035	-0.650126	5	5	0.707765	0.0742691	5	5
AFF1	P1P2	0.0357497	0.989973	5	5	0.387375	0.585027	5	5	0.0653612	0.786167	5	5
AFF2	P1P2	0.625734	-0.217556	5	5	0.242932	-0.338283	5	5	0.623451	-0.187288	5	5
AFF3	P1P2	0.592174	0.036318	5	5	0.640683	0.657474	5	5	0.979489	0.125292	5	5
AFF4	P1P2	0.797104	0.44783	5	5	0.603844	0.0688644	5	5	0.730716	0.275307	5	5
AFG3L2	P1P2	0.179694	0.920427	5	5	0.062136	0.728	5	5	0.053419	0.747257	5	5
AFM	P1P2	0.971643	0.03074	5	5	0.696698	0.153864	5	5	0.945121	0.185676	5	5
AFMID	P1P2	0.256709	0.652739	5	5	0.450407	-0.53411	5	5	0.621692	-0.258896	5	5
AFP	P2	0.683299	0.139092	5	5	0.298226	0.67943	5	5	0.349964	0.0869732	5	5
AFP	P1	0.778656	-0.117933	5	5	0.610787	-0.136276	5	5	0.69363	0.0263544	5	5
AFTPH	P1P2	0.694562	0.117047	5	5	0.270866	0.231991	5	5	0.682033	0.174519	5	5
AGA	P1P2	0.770426	-0.523471	5	5	0.0997596	-0.848118	5	5	0.141901	-0.496869	5	5
AGAP1	P1P2	0.29255	0.420459	4	4	0.339784	-0.727744	5	5	0.524919	0.15279	4	4
AGAP10	ENST00000413193.2	0.160647	0.514198	6	6	0.326741	0.462426	6	6	0.127707	0.404851	6	6
AGAP11	P1P2	0.263003	0.502256	5	5	0.753162	0.194016	5	5	0.388865	0.427416	5	5
AGAP2	P1P2	0.486907	0.0273292	5	5	0.332921	1.28029	5	5	0.195176	0.750729	5	5
AGAP3	P1P2	0.337585	-0.252486	5	5	0.0197843	1.1205	5	5	0.1174	0.261591	5	5
AGAP9	ENST00000453919.1	0.160647	0.514198	6	6	0.326741	0.462426	6	6	0.127707	0.404851	6	6
AGBL1	ENST00000441037.2	0.941349	0.135334	5	5	0.18547	-0.817991	5	5	0.395749	-0.514059	5	5
AGBL1	ENST00000421325.2	0.940034	-0.0729587	5	5	0.472558	-0.0778365	5	5	0.495421	-0.223794	5	5
AGBL2	P1P2	0.607694	0.0886304	5	5	0.656753	-0.280199	5	5	0.358147	-0.180521	5	5
AGBL3	P1P2	0.579665	0.134712	5	5	0.732514	0.565418	5	5	0.352535	0.291805	5	5
AGBL4	P1P2	0.332405	0.343775	5	5	0.816758	-0.0265127	5	5	0.581286	-0.0290397	5	5
AGBL5	P1	0.708043	0.54029	5	5	0.0147183	0.943614	5	5	0.0689528	0.73564	5	5
AGBL5	P2	0.539069	-0.117374	5	5	0.634183	0.611637	5	5	0.815728	-0.132898	5	5
AGER	P1P2	0.530365	0.381595	5	5	0.712059	0.500336	5	5	0.637597	0.440966	5	5
AGFG1	P1P2	0.0600136	-0.606102	5	5	0.191027	-0.659048	5	5	0.0535215	-0.62746	5	5
AGFG2	P1P2	0.949873	0.104854	4	4	0.0372537	-0.804821	5	5	0.286366	-0.270128	4	4
AGGF1	P1P2	0.0566086	1.08138	5	5	0.149412	1.34341	5	5	0.0795657	1.15448	5	5
AGK	P1P2	0.106777	-0.947368	5	5	0.202799	-0.429313	5	5	0.0662137	-0.682597	5	5
AGL	P1P2	0.0320668	-0.87476	5	5	0.470011	0.408794	5	5	0.174848	-0.388594	5	5
AGMAT	P1P2	0.994723	0.51236	5	5	0.412623	0.0890902	5	5	0.824756	-0.391067	5	5
AGMO	P1P2	0.123133	-0.619721	5	5	0.966994	-0.540953	5	5	0.136797	-0.212665	5	5
AGO1	P1P2	0.969336	0.465823	5	5	0.0727227	0.577429	5	5	0.273276	0.582402	5	5
AGO2	P1P2	0.224283	0.795776	5	5	0.607311	0.113263	5	5	0.250026	0.473783	5	5
AGO3	P1P2	0.949904	0.0413686	5	5	0.220031	0.554631	5	5	0.371754	0.329064	5	5
AGO4	P1P2	0.481428	-0.0323682	4	4	0.246385	-0.528619	4	4	0.205348	-0.362322	4	4
AGPAT1	P1	0.00776999	1.08845	5	5	0.164688	0.93567	5	5	0.00564904	0.912364	5	5
AGPAT1	P2	0.589891	0.160602	5	5	0.957761	-0.0294745	5	5	0.87937	0.65584	5	5
AGPAT2	P1P2	0.338002	0.245005	5	5	0.240271	0.0909382	5	5	0.0693334	0.326938	5	5
AGPAT3	P1P2	0.243101	0.0861776	5	5	0.290227	-0.18069	5	5	0.889846	0.00206128	5	5
AGPAT4	P1P2	0.720689	-0.164032	5	5	0.400922	0.278039	5	5	0.676565	0.136505	5	5
AGPAT5	P1P2	0.167926	0.274924	5	5	0.140289	0.541615	5	5	0.0645178	0.347923	5	5
AGPAT6	P1P2	0.551704	0.0526497	5	5	0.41641	-0.640852	5	5	0.822174	-0.0584008	5	5
AGPAT9	P1P2	0.653514	0.314605	5	5	0.123841	0.354194	5	5	0.248663	0.317117	5	5
AGPS	P1P2	0.0639417	-0.712361	5	5	0.238124	-0.671848	5	5	0.0318478	-0.610957	5	5
AGR2	P1P2	0.580514	0.0818901	5	5	0.0331598	-0.570536	5	5	0.409265	-0.116622	5	5
AGR3	P1P2	0.0654652	-1.02744	4	4	0.433939	0.242276	3	3	0.53439	-0.0505674	3	3
AGRN	P1P2	0.396342	-0.22538	5	5	0.399069	-0.880609	5	5	0.228836	-0.488795	5	5
AGRP	P1P2	0.88791	0.219298	5	5	0.533455	-0.061014	5	5	0.64591	-0.0161243	5	5
AGT	P1P2	0.568081	0.296609	4	4	0.0222219	0.756619	5	5	0.0601735	0.436289	4	4
AGTPBP1	P1P2	0.067217	1.13981	3	3	0.969303	-0.0423042	3	3	0.272664	0.548752	3	3
AGTR1	P1P2	0.116255	-0.685499	5	5	0.0578581	-0.726899	5	5	0.0327851	-0.628804	5	5
AGTR2	P1P2	0.961429	-0.14735	5	5	0.453891	0.330047	5	5	0.303384	-0.0958431	5	5
AGTRAP	P1P2	0.406547	-0.49692	5	5	0.765763	-0.214625	5	5	0.557648	-0.51994	5	5
AGXT	P1P2	0.125767	-0.556657	5	5	0.443977	0.559276	5	5	0.564354	-0.18742	5	5
AGXT2	P1P2	0.00844358	1.86253	5	5	0.855533	0.207055	5	5	0.0129667	0.887038	5	5
AHCTF1	P1P2	0.595035	0.0924023	5	5	0.433216	-0.254401	5	5	0.868262	-0.0809995	5	5
AHCY	P1P2	0.537431	2.46008	5	5	0.183827	2.96156	5	5	0.209257	2.52409	5	5
AHCYL1	P1	0.000547559	1.60871	5	5	0.00123444	1.41961	5	5	0.000253181	1.51416	5	5
AHCYL1	P2	0.236818	0.147466	5	5	0.756935	0.199481	5	5	0.441032	0.228937	5	5
AHCYL2	P1P2	0.395281	-0.676884	4	4	0.998019	0.174949	5	5	0.801189	0.0144965	4	4
AHDC1	P1P2	0.878449	-0.12804	5	5	0.612819	-0.0851144	5	5	0.683859	-0.0744045	5	5
AHI1	P1P2	0.354938	1.01714	5	5	0.293257	0.572575	5	5	0.053419	0.51603	5	5
AHNAK	P1	0.485872	-0.0451395	5	5	0.0021626	1.08512	5	5	0.00320405	0.522841	5	5
AHNAK	P2	0.808612	-0.0126942	5	5	0.601825	-0.178036	5	5	0.892468	-0.355782	5	5
AHNAK2	P2	0.503107	-0.324759	5	5	0.546865	-0.370489	5	5	0.314424	-0.215992	5	5
AHNAK2	P1	0.699453	0.0701868	5	5	0.683283	-0.0749639	5	5	0.743224	0.0928775	5	5
AHR	P1P2	0.878449	0.417169	5	5	0.936349	0.0547803	5	5	0.793907	0.0515315	5	5
AHRR	P1P2	0.288108	-0.787859	5	5	0.0638952	0.826713	5	5	0.925336	0.145524	5	5
AHSA1	P1P2	0.744017	0.339089	5	5	0.280894	0.13246	5	5	0.328591	0.363922	5	5
AHSA2	P1P2	0.0191393	-0.794559	5	5	0.827058	-0.050998	5	5	0.117012	-0.4451	5	5
AHSG	P1P2	0.706199	-0.00587762	5	5	0.78478	-1.10569	5	5	0.483436	-0.612241	5	5
AHSP	P1P2	0.654707	-0.0912568	5	5	0.946556	-0.119299	5	5	0.947762	-0.172695	5	5
AICDA	P1P2	0.0547064	-0.509749	5	5	0.789236	-0.0156137	5	5	0.124557	-0.354374	5	5
AIDA	P1P2	0.913434	0.553999	5	5	0.387789	-0.459583	6	6	0.811223	-0.021514	5	5
AIF1	P1P2	0.134148	0.401146	5	5	0.573047	-0.2118	5	5	0.590413	0.00589355	5	5
AIF1L	P1P2	0.660087	0.18234	5	5	0.769555	1.03749	5	5	0.425939	0.628099	5	5
AIFM1	P1P2	0.717906	0.0147571	5	5	0.00748008	0.851976	5	5	0.145766	0.557501	5	5
AIFM2	P1P2	0.23291	0.78896	5	5	0.145939	0.514553	5	5	0.0389977	0.49474	5	5
AIFM3	P2	0.285117	-0.442591	5	5	0.670569	0.43792	5	5	0.253802	0.269323	5	5
AIFM3	P1	0.670298	0.113041	5	5	0.775888	-0.15437	5	5	0.980812	-0.0176918	5	5
AIG1	P1P2	0.810534	-0.00877971	5	5	0.554601	0.78828	5	5	0.323688	0.568375	5	5
AIM1	P1P2	0.849203	0.0189519	5	5	0.0704433	-0.602909	5	5	0.111127	-0.327863	5	5
AIM1L	P1	0.683602	0.151381	5	5	0.252752	-0.428233	5	5	0.282457	-0.229825	5	5
AIM1L	P2	0.740268	-0.494835	5	5	0.705285	-0.146607	5	5	0.746362	-0.232559	5	5
AIM2	P1P2	0.911139	0.0603386	5	5	0.933058	-0.0496587	5	5	0.978828	-0.0125289	5	5
AIMP1	P1P2	0.338002	0.582591	5	5	0.172363	-0.766301	5	5	0.668094	-0.0422717	5	5
AIMP2	P1P2	0.304935	0.00407824	5	5	0.242598	0.773655	5	5	0.680816	0.0766118	5	5
AIP	P1P2	0.320385	0.0811953	5	5	0.288344	-0.241416	5	5	0.207458	-0.0149938	5	5
AIPL1	P1P2	0.926231	-0.352802	5	5	0.276123	-0.27841	5	5	0.429805	-0.311202	5	5
AIRE	P1P2	0.67452	0.144424	5	5	0.21786	0.602343	5	5	0.80095	0.301341	5	5
AJAP1	P1P2	0.639561	0.0360066	5	5	0.727227	-0.49936	5	5	0.891813	0.00564059	5	5
AJUBA	P1P2	0.482	-0.0284989	5	5	0.264791	0.610638	5	5	0.200372	0.0491674	5	5
AK1	P1P2	0.0301973	-0.597627	4	4	0.914873	0.128881	4	4	0.117775	-0.347664	4	4
AK2	P1P2	0.184842	0.528708	5	5	0.637429	0.141288	5	5	0.182617	0.436682	5	5
AK3	P1P2	0.146945	-0.0764362	5	5	0.955783	0.407276	5	5	0.573355	-0.0100884	5	5
AK4	P1P2	0.734656	-0.381082	5	5	0.343354	0.813855	5	5	0.483436	0.339398	5	5
AK5	P1P2	0.265833	-0.451965	5	5	0.650782	-0.0154834	5	5	0.247305	-0.261459	5	5
AK7	P1P2	0.951879	0.12461	5	5	0.461408	-0.0259674	5	5	0.64591	-0.257367	5	5
AK8	P1P2	0.892157	-0.00680451	5	5	0.26639	0.578644	5	5	0.604226	0.190235	5	5
AK9	P1P2	0.21897	0.638076	5	5	0.763868	0.0926839	5	5	0.302217	0.237603	5	5
AKAP1	P1P2	0.161148	-0.662311	5	5	0.180303	0.344156	5	5	0.755801	-0.0503742	5	5
AKAP10	P1P2	0.0944513	-0.510228	5	5	0.874406	0.00621149	5	5	0.349537	-0.330864	5	5
AKAP11	P1P2	0.627785	0.680189	5	5	0.158735	1.22283	5	5	0.358581	0.945208	5	5
AKAP12	P2	0.705892	0.0391398	5	5	0.25104	-0.293819	5	5	0.553754	-0.153368	5	5
AKAP12	P1	0.276088	-0.666529	5	5	0.0591818	0.69771	5	5	0.612349	0.216321	5	5
AKAP13	P1P2	0.489501	0.163878	5	5	0.899244	0.147029	5	5	0.63523	0.116977	5	5
AKAP14	P1P2	0.355368	-0.653976	5	5	0.277768	0.391514	5	5	0.807367	0.022205	5	5
AKAP17A	P1P2	0.258002	0.221772	4	4	0.0300213	0.726272	4	4	0.025071	0.452686	4	4
AKAP2	P1P2	0.90295	0.0363122	5	5	0.102168	-0.873308	5	5	0.556534	-0.675195	5	5
AKAP3	P2	0.0259978	1.1661	5	5	0.472558	0.0609233	5	5	0.0854255	0.510058	5	5
AKAP3	P1	0.248144	1.10796	5	5	0.750649	-0.218289	5	5	0.461458	0.558424	5	5
AKAP4	P1P2	0.043945	-1.01348	5	5	0.540824	-0.0278473	5	5	0.056675	-0.625174	5	5
AKAP5	P1P2	0.595035	-0.103283	5	5	0.352278	-0.604792	5	5	0.78433	-0.558767	5	5
AKAP6	P1P2	0.0695917	-0.640821	5	5	0.190186	0.302086	5	5	0.600759	-0.110111	5	5
AKAP7	P1P2	0.418808	-0.258722	5	5	0.582094	-0.212104	5	5	0.347405	-0.357389	5	5
AKAP8	P1P2	0.767899	0.156102	5	5	0.898261	-0.0474979	5	5	0.68996	-0.0536319	5	5
AKAP8L	P1P2	0.132439	0.501856	5	5	0.172103	0.388029	5	5	0.0547649	0.369264	5	5
AKAP9	P1P2	0.492623	0.519309	5	5	0.627711	0.681115	5	5	0.19834	0.354701	5	5
AKIP1	P1P2	0.85601	-0.0183741	5	5	0.194561	0.725323	5	5	0.283573	0.282071	5	5
AKIRIN1	P1P2	0.0672102	-0.828063	5	5	0.777157	0.0723002	5	5	0.296809	-0.248431	5	5
AKIRIN2	P1P2	0.0662806	-0.446273	4	4	0.834684	0.0495341	4	4	0.417856	-0.395139	4	4
AKNA	P1	0.0137905	-0.737601	5	5	0.989436	0.0757684	5	5	0.0465468	-0.335761	5	5
AKNA	P2	0.59905	0.0911105	5	5	0.886811	0.13554	5	5	0.758955	0.113325	5	5
AKNAD1	ENST00000370001.3	0.340275	0.0252786	4	4	0.116346	1.77162	5	5	0.298697	0.378478	4	4
AKR1A1	P1P2	0.513057	0.554599	4	4	0.014461	0.775807	4	4	0.0490039	0.665203	4	4
AKR1B1	P1P2	0.241105	0.532241	5	5	0.206937	0.740505	5	5	0.178032	0.636373	5	5
AKR1B10	P1P2	0.713894	-0.0380787	5	5	0.731891	0.376462	5	5	0.691182	0.169192	5	5
AKR1B15	P1P2	0.242102	0.407373	5	5	0.0978995	-0.571513	5	5	0.677779	0.00676254	5	5
AKR1C1	P1P2	0.427903	0.132942	5	5	0.436379	0.30918	5	5	0.312831	0.385293	5	5
AKR1C2	P2	0.143633	0.574872	5	5	0.0648501	-0.469253	5	5	0.925995	0.135604	5	5
AKR1C2	P1	0.27324	0.00212605	7	7	0.203156	0.47431	7	7	0.933562	0.332603	7	7
AKR1C3	P1P2	0.782463	-0.0253115	5	5	0.471793	0.0965553	5	5	0.594427	-0.0623419	5	5
AKR1C4	P1P2	0.6709	0.405129	5	5	0.37992	-0.828799	5	5	0.495946	-0.0517078	5	5
AKR1D1	P1P2	0.971314	-0.0287778	5	5	0.6166	0.484608	5	5	0.770344	0.269158	5	5
AKR1E2	P1P2	0.662484	-0.287592	5	5	0.677823	0.230645	5	5	0.784968	-0.0284732	5	5
AKR7A2	P1P2	0.306106	-0.489717	5	5	0.549346	-0.293655	5	5	0.274003	-0.339897	5	5
AKR7A3	P1P2	0.0849251	1.3694	5	5	0.706515	0.00639464	5	5	0.189518	0.209497	5	5
AKT1	P1P2	0.505746	0.338216	5	5	0.61369	-0.557508	5	5	0.95701	-0.0425088	5	5
AKT1S1	P1P2	0.0573089	-0.869354	5	5	0.0647301	-0.458505	5	5	0.00660624	-0.554673	5	5
AKT2	P1P2	0.506804	-0.170155	5	5	0.224104	0.623034	5	5	0.851974	0.0558228	5	5
AKT3	P1P2	0.802213	-0.111258	5	5	0.742502	-0.0488656	5	5	0.659064	-0.0473981	5	5
AKTIP	P1P2	0.104462	0.386069	5	5	0.119162	0.714296	5	5	0.0260744	0.485645	5	5
ALAD	P1P2	0.425019	-0.0667801	5	5	0.956442	0.0930544	5	5	0.664476	0.0578685	5	5
ALAS1	P1P2	0.0946959	0.576157	5	5	0.0204044	0.54655	5	5	0.00905652	0.506058	5	5
ALAS2	P1P2	0.493666	0.682598	5	5	0.515393	-0.21218	5	5	0.804799	-0.00482364	5	5
ALB	P2	0.58193	-0.205627	5	5	0.143319	-0.548232	5	5	0.157845	-0.426547	5	5
ALB	P1	0.851794	0.00189362	5	5	0.779061	-0.195994	5	5	0.853926	0.00183452	5	5
ALCAM	P1P2	0.0297549	-0.710682	5	5	0.473579	-0.345175	5	5	0.114324	-0.726943	5	5
ALDH16A1	P1P2	0.629252	-0.108351	5	5	0.344198	-0.464781	5	5	0.236956	-0.293877	5	5
ALDH18A1	P1P2	0.0120882	1.48822	4	4	0.0226111	0.880885	4	4	0.00196525	0.98018	4	4
ALDH1A1	P1P2	0.295677	0.878742	5	5	0.524519	0.347337	5	5	0.227236	0.497793	5	5
ALDH1A2	P1P2	0.657694	-0.284639	5	5	0.485665	-0.5948	5	5	0.376659	-0.337061	5	5
ALDH1A3	P1	0.848555	0.0965827	5	5	0.19728	0.870717	5	5	0.271464	0.65965	5	5
ALDH1A3	P2	0.14228	-0.443844	5	5	0.906781	-0.213189	5	5	0.430775	-0.47522	5	5
ALDH1B1	P1P2	0.663984	-0.087862	5	5	0.500017	0.281845	5	5	0.933905	0.4327	5	5
ALDH1L1	P1P2	0.79838	-0.0145751	5	5	0.288156	0.443072	5	5	0.389322	0.308242	5	5
ALDH1L2	P1P2	0.367766	0.00545178	5	5	0.499229	-0.81644	5	5	0.62874	-0.736587	5	5
ALDH2	P1P2	0.170489	0.490454	5	5	0.118478	0.268037	5	5	0.0556071	0.61644	5	5
ALDH3A1	P1P2	0.144541	-0.457085	5	5	0.010781	0.790529	5	5	0.281344	0.303635	5	5
ALDH3A2	P1P2	0.413594	-0.624477	5	5	0.082378	0.683211	5	5	0.637005	0.115727	5	5
ALDH3B1	P1P2	0.406547	0.875767	5	5	0.700987	0.200987	5	5	0.279128	0.442933	5	5
ALDH3B2	P1P2	0.669394	0.0403671	5	5	0.0297048	0.637268	5	5	0.0559257	0.383422	5	5
ALDH4A1	P1P2	0.749652	-0.161258	5	5	0.700987	-0.258939	5	5	0.47468	-0.142765	5	5
ALDH5A1	P1P2	0.269207	1.82181	6	6	0.209531	-0.178549	6	6	0.81244	0.916362	6	6
ALDH6A1	P1P2	0.086735	-0.384439	5	5	0.53264	-0.00370675	5	5	0.119355	-0.345431	5	5
ALDH7A1	P1P2	0.00264881	-0.875172	5	5	0.0543445	0.842942	5	5	0.331887	-0.237377	5	5
ALDH8A1	P1P2	0.740268	-0.00999978	5	5	0.0671653	-0.0792581	5	5	0.134191	-0.41176	5	5
ALDH9A1	P1P2	0.666086	-0.156975	5	5	0.326812	-0.045978	4	4	0.726945	-0.165055	4	4
ALDOA	P1P2	0.863108	0.000455986	4	4	0.135971	-0.533412	4	4	0.417323	-0.41964	4	4
ALDOB	P1	0.212533	0.842699	5	5	0.0794985	0.548292	5	5	0.0376808	0.554977	5	5
ALDOB	P2	0.137839	0.573425	5	5	0.950509	0.575682	5	5	0.450433	0.701493	5	5
ALDOC	P1P2	0.542351	-0.453459	5	5	0.381269	0.268973	5	5	0.980812	0.0350838	5	5
ALG1	P1P2	0.309242	0.462075	5	5	0.445456	0.651301	5	5	0.394366	0.779015	5	5
ALG10	P1P2	0.426572	0.282555	4	4	0.940611	0.0103066	4	4	0.664584	0.421221	4	4
ALG10B	P1P2	0.403036	-0.332373	4	4	0.0584694	-0.670889	4	4	0.0442043	-0.473985	4	4
ALG11	P1P2	0.232263	-0.487551	5	5	0.959079	0.028509	5	5	0.322064	-0.147588	5	5
ALG12	P1P2	0.719761	0.16324	5	5	0.651974	-0.070439	5	5	0.601336	-0.00434575	5	5
ALG13	P1P2	0.0565015	-0.645223	5	5	0.150818	0.898721	5	5	0.937202	-0.38686	5	5
ALG14	P1P2	0.99934	0.877493	5	5	0.632709	-0.291367	5	5	0.881987	0.0126057	5	5
ALG1L	ENST00000340333.3	0.618432	-0.317306	5	5	0.630649	-0.0422888	5	5	0.337287	-0.0693227	5	5
ALG2	P1P2	0.484837	0.930148	5	5	0.631238	0.539473	5	5	0.39945	0.189653	5	5
ALG3	P1P2	0.907863	-0.203514	5	5	0.718236	0.737597	5	5	0.860436	0.114757	5	5
ALG5	P1P2	0.0250715	0.885218	5	5	0.512192	1.05766	5	5	0.100402	0.971441	5	5
ALG6	P1P2	0.546351	0.367769	4	4	0.905335	0.225439	4	4	0.616814	0.216736	4	4
ALG8	P1P2	0.740893	0.282666	5	5	0.212651	-0.345551	5	5	0.520397	-0.0606167	5	5
ALG9	P1P2	0.326869	0.652477	5	5	0.200171	-0.871592	5	5	0.675959	-0.0652428	5	5
ALK	P1P2	0.443971	0.274414	5	5	0.539729	-0.0295905	5	5	0.572226	-0.0283343	5	5
ALKBH1	P1P2	0.0321996	-0.795694	5	5	0.826736	0.0517096	5	5	0.0625068	-0.316032	5	5
ALKBH2	P1P2	0.517445	-0.163032	5	5	0.818687	0.580433	5	5	0.689349	0.218703	5	5
ALKBH3	P1P2	0.102274	0.415232	5	5	0.948532	0.0877843	5	5	0.257269	0.325492	5	5
ALKBH4	P1P2	0.597901	-0.147786	5	5	0.893351	0.2671	5	5	0.800309	0.0816125	5	5
ALKBH5	P1P2	0.382678	-0.512582	5	5	0.0445032	-0.750633	5	5	0.0719153	-0.620722	5	5
ALKBH6	P1P2	0.19618	0.0235356	5	5	0.420217	-0.598509	5	5	0.225962	-0.302142	5	5
ALKBH7	P1P2	0.351936	0.426451	5	5	0.101908	0.497058	5	5	0.106913	0.630747	5	5
ALKBH8	P1P2	0.0914734	1.10091	4	4	0.00222613	1.51946	4	4	0.00549671	1.31018	4	4
ALLC	P1P2	0.481742	0.132276	5	5	0.717618	0.124584	5	5	0.356414	0.0574163	5	5
ALMS1	P1P2	0.0946143	1.07867	5	5	0.720093	0.0216067	5	5	0.263946	0.591951	5	5
ALOX12	P1P2	0.58932	0.666987	5	5	0.341671	0.232237	5	5	0.953706	0.482206	5	5
ALOX12B	P1P2	0.0979224	0.744083	5	5	0.907765	-0.0472669	5	5	0.177499	0.400475	5	5
ALOX15	P1P2	0.686032	-0.550676	5	5	0.0335028	-0.343692	5	5	0.107818	-0.446222	5	5
ALOX15B	P1P2	0.911297	0.277218	4	4	0.0707596	0.349822	4	4	0.305213	0.38487	4	4
ALOX5	P1P2	0.73902	0.0205745	5	5	0.264259	-0.353387	5	5	0.67293	-0.109319	5	5
ALOX5AP	P1P2	0.544544	-0.46281	5	5	0.99934	-0.0151629	5	5	0.620521	-0.0323029	5	5
ALOXE3	P1P2	0.915073	-1.31103	5	5	0.482305	0.817807	5	5	0.773516	-0.282753	5	5
ALPI	P1P2	0.980874	0.0477864	5	5	0.521289	-0.180078	5	5	0.564914	0.0254066	5	5
ALPK1	P1P2	0.120938	-0.922345	5	5	0.927139	0.906239	5	5	0.516636	-0.804404	5	5
ALPK2	ENST00000361673.3	0.0875749	0.63559	5	5	0.88485	-0.0193352	5	5	0.228515	0.441542	5	5
ALPK3	P1P2	0.0329386	-1.12627	5	5	0.67238	0.0766916	5	5	0.125577	-0.524787	5	5
ALPL	P1	0.727196	-0.316456	5	5	0.356579	-0.0779772	5	5	0.265723	0.0311309	5	5
ALPL	P2	0.783098	-0.704814	5	5	0.530468	-0.264873	5	5	0.546007	-0.43566	5	5
ALPP	P1P2	0.982522	-0.277008	5	5	0.236973	-0.383602	5	5	0.383863	-0.169559	5	5
ALPPL2	P1P2	0.547843	0.176692	5	5	0.144113	-0.796166	5	5	0.515565	-0.0847741	5	5
ALS2	P1P2	0.363604	0.791197	5	5	0.847098	0.683799	5	5	0.643531	0.66338	5	5
ALS2CL	P1P2	0.847907	0.131188	5	5	0.680854	-0.0696177	5	5	0.722623	-0.0231033	5	5
ALS2CR11	P1P2	0.425019	0.135738	5	5	0.490597	0.48498	5	5	0.916776	-0.0283587	5	5
ALS2CR12	P1P2	0.0832642	-0.545175	4	4	0.404178	-0.29655	5	5	0.0982866	-0.351538	4	4
ALX1	P1P2	0.0143075	0.693043	5	5	0.413095	0.736557	5	5	0.057979	0.71076	5	5
ALX3	P1P2	0.26797	0.385895	5	5	0.907765	-0.0732315	5	5	0.495421	0.26545	5	5
ALX4	P1P2	0.262298	0.395765	5	5	0.6239	0.0698134	5	5	0.222798	-0.00307035	5	5
ALYREF	P1P2	0.401889	-0.234517	5	5	0.0148707	-0.500858	5	5	0.0255776	-0.357515	5	5
AMACR	P1P2	0.635134	-0.0863105	5	5	0.373221	-0.426638	5	5	0.38341	-0.342117	5	5
AMBN	P1P2	0.190659	0.926919	4	4	0.645207	-0.051731	4	4	0.293126	0.152993	4	4
AMBP	P1P2	0.572894	-0.0243964	5	5	0.716381	-0.043934	5	5	0.825402	-0.00835441	5	5
AMBRA1	P1P2	0.0954328	0.869577	5	5	0.056774	1.06396	5	5	0.0471895	0.966767	5	5
AMD1	P1P2	0.676937	0.0288398	5	5	0.443977	-0.413162	5	5	0.483436	-0.0814695	5	5
AMDHD1	P1P2	0.284372	0.519908	5	5	0.293257	0.00927647	5	5	0.852625	0.0427041	5	5
AMDHD2	P1P2	0.986809	0.376754	5	5	0.31826	0.390193	5	5	0.80095	0.383474	5	5
AMELX	P1P2	0.372844	-0.5464	5	5	0.295926	0.604961	5	5	0.934564	0.0328591	5	5
AMELY	P1P2	0.370631	0.608615	5	5	0.912357	0.6486	5	5	0.540506	0.502477	5	5
AMER1	P1P2	0.929187	-0.759958	5	5	0.609627	-0.0310962	5	5	0.854576	-0.620517	5	5
AMER2	P1P2	0.903933	-0.0040551	5	5	0.189626	-0.577771	5	5	0.201248	-0.0184787	5	5
AMER3	P1P2	0.729058	0.701655	5	5	0.201628	0.478236	5	5	0.257269	0.461429	5	5
AMFR	P1P2	0.888611	0.179466	4	4	0.672984	-1.45859	5	5	0.693109	-0.0683454	4	4
AMH	P1P2	0.441515	-0.10744	5	5	0.955123	-0.722319	5	5	0.605383	-0.198657	5	5
AMHR2	P1P2	0.244439	-0.473451	5	5	0.930098	0.385868	5	5	0.443002	-0.318942	5	5
AMICA1	P1P2	0.14637	0.380501	5	5	0.638611	-0.00246645	5	5	0.623451	0.334183	5	5
AMIGO1	P1P2	0.312795	0.0821161	5	5	0.102864	-0.850299	5	5	0.411151	-0.325498	5	5
AMIGO2	P1P2	0.350441	1.17329	5	5	0.586642	-0.128635	5	5	0.608281	0.246827	5	5
AMIGO3	P2	0.692677	-0.218466	4	4	0.173535	-0.416359	4	4	0.129766	-0.223868	4	4
AMIGO3	P1	0.475118	0.22941	4	4	0.747049	0.27961	4	4	0.448882	0.203078	4	4
AMMECR1	P1P2	0.851794	0.133353	5	5	0.670569	-0.0233912	5	5	0.901655	0.192331	5	5
AMMECR1L	P1P2	0.612328	0.256598	5	5	0.751277	0.228962	5	5	0.770978	0.118267	5	5
AMN	P1	0.277915	-0.538459	5	5	0.452396	-0.417725	5	5	0.127016	-0.316017	5	5
AMN	P2	0.378636	0.429515	5	5	0.139401	-0.436924	5	5	0.758955	-0.00287239	5	5
AMN1	P1P2	0.901314	0.140872	5	5	0.805848	0.164923	5	5	0.888536	0.0595338	5	5
AMOT	P1P2	0.704357	-0.0662566	5	5	0.20873	0.392392	5	5	0.402706	0.0741457	5	5
AMOTL1	P1P2	0.184705	-0.652788	5	5	0.349927	-0.681934	5	5	0.173272	-0.575148	5	5
AMOTL2	P1P2	0.188984	-0.128792	5	5	0.800088	-0.146115	5	5	0.521474	-0.0420342	5	5
AMPD1	P1P2	0.262474	-0.297467	5	5	0.0155648	0.786167	5	5	0.188123	0.272645	5	5
AMPD2	P2	0.0925125	-0.658943	5	5	0.871147	0.0384711	5	5	0.319639	-0.132168	5	5
AMPD2	P1	0.424299	0.117785	5	5	0.882891	-0.0331729	5	5	0.700992	0.0255139	5	5
AMPD3	P1P2	0.375733	0.502369	5	5	0.264968	0.591741	5	5	0.301052	0.723101	5	5
AMPH	P1P2	0.862178	-0.112039	5	5	0.0826706	-0.53857	5	5	0.315223	-0.353534	5	5
AMT	P1P2	0.216502	-0.487325	5	5	0.155339	-0.303617	5	5	0.0673232	-0.364565	5	5
AMTN	P1P2	0.571207	0.419692	5	5	0.474345	-0.606822	5	5	0.922042	-0.136308	5	5
AMY1B	ENST00000330330.5,ENST00000370080.3	0.600774	-0.218718	5	5	0.932729	0.273353	5	5	0.67051	0.0252714	5	5
AMY2A	P1P2	0.159916	-0.89944	5	5	0.4376	0.767215	5	5	0.569971	-0.0325145	5	5
AMY2B	P1P2	0.908518	-0.0340648	5	5	0.311289	-0.093387	5	5	0.35082	-0.257906	5	5
AMZ1	P1P2	0.226815	1.32207	5	5	0.0743875	0.960406	5	5	0.0265795	0.967426	5	5
AMZ2	P1P2	0.832396	-0.253265	5	5	0.846774	0.237108	5	5	0.793268	0.0408603	5	5
ANAPC1	P1P2	0.036115	1.65555	5	5	0.0112505	1.32118	5	5	0.0125792	1.48836	5	5
ANAPC10	P1P2	0.0372303	7.96638	5	5	0.350995	5.57811	5	5	0.0965158	6.77224	5	5
ANAPC11	P1P2	0.91901	-0.112386	5	5	0.287406	0.710562	5	5	0.615846	0.15532	5	5
ANAPC13	P1P2	0.00027121	2.41075	6	6	8.08e-05	2.31619	6	6	3.83e-05	2.13628	6	6
ANAPC15	P1P2	0.584767	0.561073	5	5	0.35185	0.0938908	5	5	0.427869	0.140266	5	5
ANAPC16	P1P2	0.441515	-0.430279	5	5	0.238783	-0.638528	5	5	0.225962	-0.530218	5	5
ANAPC2	P1P2	0.70221	1.15392	5	5	0.135892	3.96321	5	5	0.299505	2.73943	5	5
ANAPC4	P1P2	0.000111216	7.67764	5	5	0.000112357	6.83387	5	5	0.000110475	6.7603	5	5
ANAPC5	P1P2	0.0496042	1.32367	5	5	0.000683002	1.97923	5	5	0.00207477	1.63444	5	5
ANAPC7	P1P2	0.568401	-0.119936	5	5	0.212348	0.611086	5	5	0.496471	0.134957	5	5
ANG	P1P2	0.182661	-0.639007	5	5	0.99934	-0.0182638	5	5	0.404106	-0.178654	5	5
ANGEL1	P1P2	0.855037	0.0111136	5	5	0.619516	0.561656	5	5	0.452925	0.249035	5	5
ANGEL2	P1P2	0.553086	0.137728	5	5	0.140735	0.620836	5	5	0.189798	0.509298	5	5
ANGPT1	P1P2	0.620765	0.268439	5	5	0.58096	-0.266937	5	5	0.866957	-0.14825	5	5
ANGPT2	P1P2	0.480713	-0.244639	5	5	0.847098	0.0459288	5	5	0.548215	-0.178994	5	5
ANGPT4	P1P2	0.551704	-0.168668	5	5	0.214174	0.498416	5	5	0.57392	0.127461	5	5
ANGPTL1	P1P2	0.242768	0.556104	5	5	0.0380914	-0.610061	5	5	0.582992	-0.273251	5	5
ANGPTL2	P1P2	0.663384	1.0967	5	5	0.0540341	0.787759	5	5	0.119749	0.798523	5	5
ANGPTL3	P1P2	0.312795	0.0934134	5	5	0.973593	0.116583	5	5	0.486028	-0.0337299	5	5
ANGPTL4	P1P2	0.376179	0.215657	5	5	0.512192	0.157072	5	5	0.378003	0.158654	5	5
ANGPTL5	P1P2	0.452381	0.763426	5	5	0.740938	-0.209918	5	5	0.835102	0.111432	5	5
ANGPTL6	P1P2	0.0146058	-0.543913	5	5	0.930098	-0.477284	5	5	0.0698436	-0.628213	5	5
ANGPTL7	P1P2	0.655901	0.0525999	5	5	0.522903	0.669132	5	5	0.388865	0.396545	5	5
ANHX	P1P2	0.084403	0.851493	5	5	0.413568	-0.00469029	5	5	0.027968	0.423401	5	5
ANK1	P1P2	0.830461	0.141062	5	5	0.327169	0.648903	5	5	0.696694	0.141744	5	5
ANK2	ENST00000264366.6	0.927545	0.0116373	5	5	0.365279	0.735975	5	5	0.374424	0.332838	5	5
ANK3	P1P2	0.684817	-0.115899	5	5	0.395147	0.0116531	5	5	0.709617	0.0344602	5	5
ANKAR	P1P2	0.9667	0.622691	5	5	0.650186	0.405376	5	5	0.650084	0.127207	5	5
ANKDD1A	P1P2	0.344291	-0.352417	5	5	0.359609	0.923309	5	5	0.748247	0.113763	5	5
ANKDD1B	P1P2	0.460384	0.406673	4	4	0.240031	-0.380546	4	4	0.78974	0.0429857	4	4
ANKEF1	P1P2	0.726575	-0.159133	5	5	0.295544	-0.342443	5	5	0.239597	-0.195494	5	5
ANKFN1	P1P2	0.454872	0.737659	5	5	0.334369	0.0727429	5	5	0.293747	0.592515	5	5
ANKFY1	P1P2	0.956488	-0.0556017	5	5	0.374555	-0.525097	5	5	0.225009	0.0685257	5	5
ANKH	P1P2	0.19978	0.679761	5	5	0.728159	0.384402	5	5	0.386586	0.676628	5	5
ANKHD1	P1P2	0.806051	0.126875	5	5	0.69303	0.561486	5	5	0.607121	0.295136	5	5
ANKHD1-EIF4EBP3	P1P2	0.806051	0.126875	5	5	0.69303	0.561486	5	5	0.607121	0.295136	5	5
ANKIB1	P1P2	0.983511	1.97434	5	5	0.257243	2.17994	5	5	0.89706	2.07714	5	5
ANKK1	P1P2	0.700678	-0.181918	5	5	0.518873	0.060141	5	5	0.913486	0.0126575	5	5
ANKLE1	P1P2	0.136092	0.775347	5	5	0.629473	0.454524	5	5	0.265367	0.752309	5	5
ANKLE2	P1P2	0.672709	-0.619583	5	5	0.244438	0.519004	5	5	0.822174	0.0250796	5	5
ANKMY1	P1P2	0.356657	0.794083	7	7	0.77709	-0.807306	7	7	0.56472	0.398561	7	7
ANKMY2	P1P2	0.100978	0.808345	5	5	0.813866	-0.0102676	5	5	0.165803	0.356572	5	5
ANKRA2	P1P2	0.209516	0.210365	5	5	0.572766	-0.908937	5	5	0.40551	-0.214121	5	5
ANKRD1	P1P2	0.892157	0.146161	5	5	0.0966472	0.554011	5	5	0.314026	0.468643	5	5
ANKRD10	P1P2	0.37462	-0.422513	5	5	0.275393	-1.11842	5	5	0.0573239	-0.558005	5	5
ANKRD11	P1P2	0.0436856	0.66822	5	5	0.0501317	0.850212	5	5	0.0138052	0.706136	5	5
ANKRD12	P1P2	0.303962	-0.363635	5	5	0.992737	-0.0100869	5	5	0.593853	-0.407138	5	5
ANKRD13A	P1P2	0.64667	-0.0752509	5	5	0.865285	0.368012	5	5	0.435642	0.305485	5	5
ANKRD13B	P1P2	0.955171	-0.144937	5	5	0.173799	-0.784223	5	5	0.140555	-0.405344	5	5
ANKRD13C	P1P2	0.800296	0.674171	5	5	0.204565	0.793835	5	5	0.228195	0.290029	5	5
ANKRD13D	P1P2	0.909828	-0.0247789	5	5	0.273576	-0.0215273	5	5	0.381152	-0.0231531	5	5
ANKRD16	P1P2	0.315577	-0.0186484	5	5	0.055601	-0.538274	5	5	0.0567827	-0.441076	5	5
ANKRD17	P1P2	0.55447	0.411082	5	5	0.164437	0.863196	5	5	0.348257	0.924122	5	5
ANKRD18A	ENST00000564591.1,ENST00000566717.2	0.331787	-0.098043	5	5	0.746885	0.0340524	5	5	0.651278	-0.11986	5	5
ANKRD18B	P1P2	0.0320005	-1.30372	5	5	0.973593	0.0246091	5	5	0.0988665	-0.694887	5	5
ANKRD2	P1P2	0.253602	0.662044	5	5	0.0550745	0.443178	5	5	0.0358131	0.401105	5	5
ANKRD22	P1P2	0.0047316	1.47405	5	5	0.57926	1.11481	5	5	0.00592815	0.801213	5	5
ANKRD23	P2	0.978895	0.204902	5	5	0.589208	0.260135	5	5	0.756431	0.382427	5	5
ANKRD23	P1	0.167162	0.320679	5	5	0.314264	-0.47137	5	5	0.961635	-0.027546	5	5
ANKRD24	P1P2	0.242435	0.22397	5	5	0.0970632	0.510567	5	5	0.0460923	0.355113	5	5
ANKRD26	P1P2	0.0462029	0.0311019	5	5	0.965675	0.0175814	5	5	0.141451	-0.462016	5	5
ANKRD27	P1P2	0.988128	-0.0734728	5	5	0.643646	0.0497168	5	5	0.808009	-0.0728999	5	5
ANKRD28	P1P2	0.0279393	0.761282	5	5	0.877015	0.0309466	5	5	0.144849	0.474562	5	5
ANKRD29	P1P2	0.0530606	0.43806	5	5	0.836742	0.0364601	5	5	0.214723	0.438382	5	5
ANKRD30A	P1P2	0.501001	0.0976492	5	5	0.392164	-0.0803972	5	5	0.318833	0.00862599	5	5
ANKRD30B	P1P2	0.756558	0.177679	5	5	0.47409	0.969908	5	5	0.231089	-0.051914	5	5
ANKRD31	P1P2	0.0957618	-0.868266	5	5	0.922208	0.046857	5	5	0.516636	-0.684103	5	5
ANKRD32	P1P2	0.831751	0.186679	5	5	0.886157	-0.358205	5	5	0.98412	-0.174273	5	5
ANKRD33	P1P2	0.460244	0.649701	2	2	0.893223	0.136326	2	2	0.798529	0.393014	2	2
ANKRD33B	P1P2	0.774221	0.561886	5	5	0.923523	0.0228032	5	5	0.994706	0.440193	5	5
ANKRD34A	P1	0.583632	0.366431	5	5	0.354424	-0.33283	5	5	0.868915	0.185332	5	5
ANKRD34A	P2	0.996702	0.191158	5	5	0.775254	-0.202296	5	5	0.914802	0.0110654	5	5
ANKRD34B	P1	0.283444	0.435159	5	5	0.580393	0.564255	5	5	0.31843	0.357748	5	5
ANKRD34B	P2	0.929187	-0.221728	5	5	0.956772	0.239849	5	5	0.908225	0.066442	5	5
ANKRD34C	P1P2	0.139713	-0.576011	5	5	0.0448552	1.02629	5	5	0.590986	0.380057	5	5
ANKRD35	P1P2	0.752789	-0.0151362	5	5	0.721952	0.346367	5	5	0.953046	0.0815738	5	5
ANKRD36	P1P2	0.0223164	0.915254	5	5	0.452396	0.135499	5	5	0.0600945	0.677583	5	5
ANKRD36C	P1P2	0.0169277	-0.858778	5	5	0.184237	-0.0796306	5	5	0.0176575	-0.619917	5	5
ANKRD37	P1P2	0.546742	0.16838	5	5	0.195846	-0.814102	5	5	0.420178	-0.201974	5	5
ANKRD39	P1P2	0.551704	0.0365309	5	5	0.416885	0.423505	5	5	0.375317	0.262621	5	5
ANKRD40	P1P2	0.338419	0.984357	5	5	0.42165	-0.253028	5	5	0.557091	0.396857	5	5
ANKRD42	P1P2	0.579099	0.188796	5	5	0.412623	0.0465053	5	5	0.279496	0.23137	5	5
ANKRD44	ENST00000328737.2	0.899023	0.0551687	5	5	0.970293	0.296341	5	5	0.649487	0.0134811	5	5
ANKRD44	ENST00000450567.1	0.971643	-0.507129	5	5	0.375892	0.845074	5	5	0.811223	0.34135	5	5
ANKRD45	P1P2	0.725955	0.597471	5	5	0.613109	-0.15727	5	5	0.707149	-0.186589	5	5
ANKRD46	P1P2	0.693951	-0.350391	5	5	0.723502	0.192811	5	5	0.57505	-0.186072	5	5
ANKRD49	P1P2	0.127795	0.138263	6	6	0.353887	-0.209067	6	6	0.0875178	-0.0354021	6	6
ANKRD50	P1P2	0.632345	0.158067	4	4	0.723192	0.140817	5	5	0.404657	-0.342294	4	4
ANKRD52	P1P2	0.150315	-0.704119	5	5	0.82738	-0.0411762	5	5	0.272188	-0.490742	5	5
ANKRD53	P1P2	0.318175	-0.87058	5	5	0.294018	-0.396575	5	5	0.0649986	-0.399621	5	5
ANKRD54	P1P2	0.891177	0.122394	5	5	0.229832	0.38683	5	5	0.364253	0.256112	5	5
ANKRD55	ENST00000341048.4	0.820451	0.084168	4	4	0.490224	-0.366648	4	4	0.736015	-0.106349	4	4
ANKRD6	P1P2	0.217425	-1.06766	5	5	0.231119	0.945368	5	5	0.881987	-0.149319	5	5
ANKRD60	ENST00000457363.1	0.230973	-0.930045	5	5	0.225368	1.27341	5	5	0.632276	0.311252	5	5
ANKRD61	P1P2	0.357956	-0.376599	5	5	0.501596	-0.023834	5	5	0.276557	-0.0519371	5	5
ANKRD62	P1P2	0.302215	-0.575929	5	5	0.241433	0.357893	5	5	0.920067	0.0199885	5	5
ANKRD63	P1P2	0.474051	-0.202091	5	5	0.916953	-0.104169	5	5	0.397135	-0.0157367	5	5
ANKRD65	P1	0.318376	0.117137	5	5	0.33707	1.32655	5	5	0.352965	0.0687362	5	5
ANKRD65	P2	0.150784	-0.491239	5	5	0.814187	0.0398051	5	5	0.480336	-0.408413	5	5
ANKRD66	P1P2	0.826596	-0.381156	5	5	0.0515045	0.516503	5	5	0.421135	0.0451319	5	5
ANKRD7	P2	0.443234	-0.301018	5	5	0.603267	-0.452139	5	5	0.339379	-0.045001	5	5
ANKRD7	P1	0.715436	0.45386	5	5	0.988775	0.260298	5	5	0.982797	0.258483	5	5
ANKRD9	P1P2	0.255498	-0.00315292	5	5	0.250357	0.8892	5	5	0.129724	0.646192	5	5
ANKS1A	P1P2	0.345136	-0.552291	5	5	0.196132	-1.00359	5	5	0.132689	-0.659536	5	5
ANKS1B	ENST00000329257.7,ENST00000547776.2	0.693341	-0.0522884	5	5	0.798809	-0.023159	5	5	0.92336	0.416394	5	5
ANKS3	P1P2	0.472521	0.551799	5	5	0.6134	0.0584665	5	5	0.562674	0.40012	5	5
ANKS4B	P1P2	0.872565	-0.168208	4	4	0.33417	-0.469241	4	4	0.315385	-0.308984	4	4
ANKS6	P1P2	0.929515	0.294827	5	5	0.0243876	0.94761	5	5	0.0858787	0.501362	5	5
ANKUB1	ENST00000446160.1	0.936088	0.0623024	5	5	0.459899	0.698159	5	5	0.567159	0.438496	5	5
ANKZF1	P1P2	0.640447	0.138576	5	5	0.198866	0.382952	5	5	0.498047	0.619611	5	5
ANLN	P1P2	0.0543946	0.797609	5	5	0.0184079	0.725942	5	5	0.0107917	0.718922	5	5
ANO1	P1P2	0.434192	0.570323	5	5	0.175771	0.0823813	5	5	0.906911	-0.01676	5	5
ANO10	P1P2	0.669695	-0.278952	5	5	0.435161	-0.286751	5	5	0.320446	-0.293473	5	5
ANO2	P1P2	0.190519	0.418807	5	5	0.383975	0.421254	5	5	0.166056	0.408555	5	5
ANO3	P1P2	0.788263	0.472314	4	4	0.0971281	-0.680725	4	4	0.878738	-0.104206	4	4
ANO4	P1P2	0.712352	-0.169927	5	5	0.0283046	-0.55644	5	5	0.0898883	-0.418263	5	5
ANO5	P1P2	0.35623	1.00605	5	5	0.179229	0.740676	5	5	0.163535	0.824207	5	5
ANO6	P1P2	0.786275	0.103669	5	5	0.90252	-0.0671726	5	5	0.893124	0.0492151	5	5
ANO7	P1P2	0.681782	-0.423547	5	5	0.0949155	-0.472439	5	5	0.187012	-0.447993	5	5
ANO8	P1P2	0.114251	-0.00623393	5	5	0.535906	-0.220965	5	5	0.501736	-0.130166	5	5
ANO9	P1P2	0.822734	0.0519142	5	5	0.732203	-0.117274	5	5	0.621106	-0.056548	5	5
ANP32A	P1P2	0.895426	0.24046	5	5	0.417835	0.653249	5	5	0.837045	0.678403	5	5
ANP32B	P1P2	0.443725	0.171566	5	5	0.146284	0.544799	5	5	0.129095	0.383354	5	5
ANP32D	P1P2	0.976917	0.0796189	5	5	0.522364	0.487273	5	5	0.662069	0.296322	5	5
ANP32E	P1P2	0.930172	0.476742	5	5	0.994057	-0.0511567	5	5	0.866957	0.0200894	5	5
ANPEP	P2	0.134579	-0.321312	5	5	0.0989106	-0.534377	5	5	0.033469	-0.382692	5	5
ANPEP	P1	0.457621	0.151026	5	5	0.314264	0.292171	5	5	0.872179	0.247915	5	5
ANTXR1	P1P2	0.543721	0.0210927	5	5	0.0605305	1.0156	5	5	0.144165	0.0879832	5	5
ANTXR2	P1P2	0.265124	-0.0956106	5	5	0.115291	0.378761	5	5	0.809937	0.0650306	5	5
ANXA1	P1P2	0.00788524	0.926171	5	5	0.623022	0.759591	5	5	0.0180174	0.624441	5	5
ANXA10	P1P2	0.209816	0.630274	5	5	0.848395	0.00102387	5	5	0.268942	0.289509	5	5
ANXA11	P1P2	0.427422	0.0828163	5	5	0.118967	0.621516	5	5	0.139886	0.458575	5	5
ANXA13	P1P2	0.257751	0.787643	5	5	0.898916	0.443798	5	5	0.225009	0.394085	5	5
ANXA2	P1P2	0.35365	-0.799144	5	5	0.988775	0.00409693	5	5	0.42932	-0.124158	5	5
ANXA2R	P1P2	0.40608	0.486798	5	5	0.246963	-0.414943	5	5	0.951064	-0.0548745	5	5
ANXA3	P1P2	0.233883	0.0625945	5	5	0.843212	-0.132702	5	5	0.786243	0.533696	5	5
ANXA4	P1P2	0.903278	2.0613	5	5	0.641275	0.836391	5	5	0.526335	1.24364	5	5
ANXA5	P1P2	0.615231	-0.0854277	5	5	0.975903	-0.0430951	5	5	0.860436	0.0363819	5	5
ANXA6	P1P2	0.42119	-0.47845	5	5	0.975573	0.0212559	5	5	0.537766	-0.254953	5	5
ANXA7	P1P2	0.485354	0.850821	5	5	0.128661	1.35337	5	5	0.221542	1.15109	5	5
ANXA8	P1P2	0.442021	0.214104	6	6	0.68589	0.305951	6	6	0.517306	0.263368	6	6
ANXA8L1	ENST00000359178.4	0.887257	-0.0232411	5	5	0.57926	0.267104	5	5	0.69363	0.0872995	5	5
ANXA9	P1P2	0.576839	-0.761306	5	5	0.942604	0.239895	5	5	0.792629	-0.179711	5	5
AOAH	P1P2	0.55281	-0.265495	5	5	0.354209	0.420836	5	5	0.414938	-0.00245883	5	5
AOC1	P2	0.0935587	0.596276	5	5	0.120442	0.853828	5	5	0.0626237	0.725052	5	5
AOC1	P1	0.557243	0.117014	5	5	0.546314	0.278743	5	5	0.508094	0.327078	5	5
AOC2	P1P2	0.287733	0.578477	5	5	0.0592932	-0.745099	5	5	0.437108	-0.2183	5	5
AOC3	P1P2	0.0494125	-1.94395	5	5	0.381719	0.375383	5	5	0.455927	-1.03695	5	5
AOX1	P1	0.0125694	2.19162	5	5	0.312873	3.26574	5	5	0.00990215	2.48418	5	5
AOX1	P2	0.182119	-0.441108	5	5	0.900554	-0.081642	5	5	0.227875	-0.260031	5	5
AP1AR	P1P2	0.800935	-0.114899	5	5	0.455889	-0.0059522	5	5	0.431745	0.00180225	5	5
AP1B1	P1P2	0.782463	0.736138	5	5	0.694557	0.00542104	5	5	0.534487	0.137796	5	5
AP1G1	P1P2	0.0194596	-0.728609	5	5	0.154379	-0.825371	5	5	0.0100698	-0.649915	5	5
AP1G2	P1P2	0.60943	-0.313306	5	5	0.464434	-0.018919	5	5	0.956349	0.0319361	5	5
AP1M1	P1P2	0.0554397	-0.48552	5	5	0.328191	-0.205821	5	5	0.036254	-0.460628	5	5
AP1M2	P1P2	0.640447	-0.21904	5	5	0.775888	0.255188	5	5	0.786881	0.0318036	5	5
AP1S1	P1P2	0.223182	0.71598	5	5	0.44595	-0.276006	5	5	0.611767	0.244802	5	5
AP1S2	P1P2	0.407951	0.625184	5	5	0.543565	-0.0125984	5	5	0.337705	0.147334	5	5
AP1S3	P1P2	0.365791	0.127687	5	5	0.168109	-0.504468	5	5	0.128052	-0.330306	5	5
AP2A1	P1P2	0.412179	0.913405	5	5	0.76829	1.15587	5	5	0.499626	1.07962	5	5
AP2A2	P1P2	0.523884	0.333239	5	5	0.088236	0.579878	5	5	0.368212	0.821755	5	5
AP2B1	P1P2	0.507598	-0.0725674	5	5	0.635362	0.0301269	5	5	0.137674	0.201336	5	5
AP2M1	P1	0.161882	1.44857	4	4	0.139035	1.06931	4	4	0.170871	1.25894	4	4
AP2M1	P2	0.814382	-0.222853	5	5	0.505821	-0.035923	5	5	0.470589	-0.0711492	5	5
AP2S1	P1P2	0.634545	2.23934	5	5	0.182737	2.98787	5	5	0.820239	3.2861	5	5
AP3B1	P1P2	0.0982582	0.772625	5	5	0.0103784	1.00612	5	5	0.0098784	0.841424	5	5
AP3B2	P1P2	0.166781	-0.424689	5	5	0.111148	-1.00278	5	5	0.0869437	-0.663399	5	5
AP3D1	P1P2	0.236491	0.0313919	5	5	0.0457455	0.868457	5	5	0.066459	0.694136	5	5
AP3M1	P1P2	0.0383747	1.3296	5	5	0.367254	0.656593	5	5	0.0421671	0.940623	5	5
AP3M2	P1P2	0.904587	0.604095	5	5	0.0123015	0.638303	5	5	0.127637	0.748267	5	5
AP3S1	P1P2	0.909828	0.83671	5	5	0.770821	-0.40678	5	5	0.618181	0.174437	5	5
AP3S2	P1P2	0.540382	0.206779	6	6	0.557823	-0.360104	6	6	0.471424	0.0842973	6	6
AP4B1	P1P2	0.594176	0.335157	5	5	0.109946	0.955371	5	5	0.105299	0.728994	5	5
AP4E1	P1P2	0.447423	0.0167123	5	5	0.09723	0.535289	5	5	0.129724	0.403132	5	5
AP4M1	P1P2	0.415959	0.165422	5	5	0.17816	-0.453959	5	5	0.763378	-0.0752587	5	5
AP4S1	P1P2	0.648886	0.013792	6	6	0.283682	-0.706535	6	6	0.596506	-0.0127294	6	6
AP5B1	P1P2	0.185665	-0.687827	5	5	0.00567989	-0.898208	5	5	0.00358411	-0.5778	5	5
AP5M1	P1P2	0.364915	0.0435835	5	5	0.878973	-0.0468932	5	5	0.618181	0.0349524	5	5
AP5S1	P1P2	0.658292	-0.289583	5	5	0.675704	-0.223989	5	5	0.336036	-0.350837	5	5
AP5Z1	P1P2	0.967689	0.135538	5	5	0.996038	0.322313	5	5	0.852625	0.228926	5	5
APAF1	P1P2	0.0965882	0.44153	5	5	0.234684	-0.495135	5	5	0.76401	0.0425909	5	5
APBA1	P1P2	0.714202	0.486606	5	5	0.437111	0.705889	5	5	0.285439	0.409728	5	5
APBA2	P1P2	0.544544	0.106539	5	5	0.404178	0.784791	5	5	0.620521	0.387081	5	5
APBA3	P1P2	0.0484635	-0.644323	5	5	0.0233585	0.720111	5	5	0.883296	0.0751811	5	5
APBB1	P1P2	0.987468	0.250023	5	5	0.287406	0.483756	5	5	0.554865	0.616632	5	5
APBB1IP	P1P2	0.452381	0.100979	5	5	0.604421	0.0227837	5	5	0.679601	-0.0670447	5	5
APBB2	P1P2	1	0.0708829	5	5	0.630355	0.0897105	5	5	0.790712	0.106396	5	5
APBB3	P1P2	0.669394	-0.00190686	5	5	0.696086	0.0748485	5	5	0.953046	0.0437259	5	5
APC	P1	0.904587	-0.105449	5	5	0.602402	0.197975	5	5	0.546007	-0.043468	5	5
APC	P2	0.46239	0.351982	5	5	0.704671	0.119153	5	5	0.655466	0.171434	5	5
APC2	P2	0.31649	-0.318105	4	4	0.259834	0.0523472	4	4	0.693109	-0.104903	4	4
APC2	P1	0.712352	-0.12728	5	5	0.798809	0.010345	5	5	0.782419	-0.00959972	5	5
APCDD1	P1P2	0.298934	-0.332578	5	5	0.172363	0.532059	5	5	0.743224	0.0799516	5	5
APCDD1L	P1P2	0.665485	0.00633458	5	5	0.405112	0.227888	5	5	0.447452	0.00758426	5	5
APCS	P1P2	0.681782	-0.407297	5	5	0.311486	-0.458278	5	5	0.289195	-0.295757	5	5
APEH	P1P2	0.324427	-0.479703	5	5	0.398606	0.409858	5	5	0.913486	-0.0237107	5	5
APEX1	P1P2	0.278098	0.287743	5	5	0.965675	0.101414	5	5	0.527418	0.0847464	5	5
APEX2	P1P2	0.934791	-0.175611	4	4	0.268544	-0.643052	4	4	0.590303	-0.362673	4	4
APH1A	P1P2	0.790729	-0.0688215	5	5	0.802646	-0.0806585	5	5	0.840286	-0.0552156	5	5
APH1B	P1P2	0.616394	-0.038436	5	5	0.715763	0.0663367	5	5	0.604804	-0.308193	5	5
API5	P1P2	0.269401	0.962741	5	5	0.261789	0.893911	5	5	0.277657	0.928326	5	5
APIP	P1P2	0.133827	-0.540559	5	5	0.916296	0.00548222	5	5	0.267866	-0.368072	5	5
APITD1	P1P2	0.98483	0.0201043	5	5	0.810015	-0.00957626	5	5	0.888536	-0.00652396	5	5
APITD1-CORT	P1P2	0.98483	0.0201043	5	5	0.810015	-0.00957626	5	5	0.888536	-0.00652396	5	5
APLF	P1P2	0.88642	0.117485	4	4	0.533999	0.832666	5	5	0.888256	0.000226342	4	4
APLN	P1P2	0.0656197	0.853668	5	5	0.280525	-0.428898	5	5	0.305337	0.248577	5	5
APLNR	P1P2	0.649939	-0.15963	5	5	0.409327	-0.00906482	5	5	0.557648	0.290969	5	5
APLP1	P1P2	0.599624	0.0749018	5	5	0.680551	0.0665086	5	5	0.530675	0.465475	5	5
APLP2	P1P2	0.303573	0.331778	5	5	0.903175	0.218556	5	5	0.322064	0.194278	5	5
APMAP	P1P2	0.126176	-0.288795	5	5	0.964356	0.052404	5	5	0.274367	-0.18067	5	5
APOA1	P1P2	0.238131	-0.182693	5	5	0.240934	-0.838323	5	5	0.101782	-0.639777	5	5
APOA1BP	P1P2	0.253259	0.0318539	5	5	0.560718	-0.278498	5	5	0.262178	-0.0746178	5	5
APOA2	P1P2	0.0964225	0.811959	5	5	0.248995	0.203895	5	5	0.789434	0.318815	5	5
APOA4	P1P2	0.185541	-0.381483	4	4	0.408805	-0.632607	4	4	0.0980981	-0.361521	4	4
APOA5	P1P2	0.564483	-0.116275	5	5	0.0863988	-0.775862	5	5	0.0966822	-0.576333	5	5
APOB	P1P2	0.412886	0.0464373	5	5	0.533455	0.0642716	5	5	0.397597	0.349672	5	5
APOBEC1	P1P2	0.0208445	-0.916717	4	4	0.197166	0.413068	4	4	0.240138	-0.421423	4	4
APOBEC2	P1P2	0.244104	0.355594	5	5	0.00833311	-1.07865	5	5	0.165044	-0.546336	5	5
APOBEC3A	P1P2	0.59389	-0.684417	5	5	0.498441	0.0742327	5	5	0.413515	-0.434304	5	5
APOBEC3A_B	P1P2	0.59389	-0.684417	5	5	0.498441	0.0742327	5	5	0.413515	-0.434304	5	5
APOBEC3B	P1P2	0.511046	-0.586464	5	5	0.12721	-0.395799	5	5	0.145766	-0.442986	5	5
APOBEC3C	P1P2	0.0828522	-0.444548	5	5	0.243935	0.53897	5	5	0.728223	-0.0419822	5	5
APOBEC3D	P1P2	0.0828522	-0.444548	5	5	0.243935	0.53897	5	5	0.728223	-0.0419822	5	5
APOBEC3F	P1P2	0.328298	-0.2786	5	5	0.102341	0.551218	5	5	0.611186	0.186084	5	5
APOBEC3G	P1P2	0.17889	-0.271253	5	5	0.476392	-0.542051	5	5	0.124557	-0.334312	5	5
APOBEC3H	P1P2	0.175705	0.499318	5	5	0.600385	0.0116556	5	5	0.482918	0.205837	5	5
APOBEC4	P1P2	0.143746	0.964263	5	5	0.395838	0.582079	5	5	0.186735	0.773171	5	5
APOBR	P1	0.162636	0.125351	5	5	0.0499381	0.9697	5	5	0.00825574	0.585182	5	5
APOBR	P2	0.591032	-0.0189335	5	5	0.634772	0.0118198	5	5	0.947102	-0.00355689	5	5
APOC1	P1P2	0.481227	0.00501792	5	5	0.0968966	0.766819	5	5	0.377555	0.408646	5	5
APOC2	P1P2	0.445449	0.481031	5	5	0.271046	-0.720921	5	5	0.649487	-0.122257	5	5
APOC3	P1P2	0.511046	1.30336	5	5	0.484371	0.183311	5	5	0.326543	0.702957	5	5
APOC4	P1P2	0.384935	0.340418	5	5	0.581527	0.0286454	5	5	0.595001	0.261173	5	5
APOD	P1P2	0.778656	0.147035	5	5	0.530197	-0.317483	5	5	0.836397	0.00178258	5	5
APOE	P1P2	0.19949	-0.623291	5	5	0.231764	0.365327	5	5	0.779872	0.116788	5	5
APOF	P1P2	0.109682	0.822454	5	5	0.180977	1.00226	5	5	0.107094	0.912354	5	5
APOH	P1	0.939376	0.218635	5	5	0.635362	0.347753	5	5	0.826694	0.198149	5	5
APOH	P2	0.248144	-0.515037	5	5	0.269249	0.535023	5	5	0.971552	-0.0466111	5	5
APOL1	P1P2	0.112837	0.883964	5	5	0.538635	0.274723	5	5	0.217494	0.677854	5	5
APOL2	P1P2	0.942007	-0.0237069	5	5	0.297266	-0.394974	5	5	0.562114	-0.165515	5	5
APOL3	P1P2	0.256363	0.239754	5	5	0.133948	-0.400712	5	5	0.910855	0.00892263	5	5
APOL4	P1P2	0.644593	0.247866	5	5	0.67389	0.12638	5	5	0.36032	0.100419	5	5
APOL5	ENST00000249044.2	0.451139	0.618412	5	5	0.376785	0.218526	5	5	0.489669	0.624778	5	5
APOL6	P1P2	0.206803	0.537094	4	4	0.742847	-0.0480728	4	4	0.543216	0.330255	4	4
APOLD1	P1P2	0.811816	0.217481	5	5	0.414987	-0.36617	5	5	0.591559	-0.218067	5	5
APOM	P1P2	0.640384	-0.390048	7	7	0.613517	0.0306717	7	7	0.960889	0.016756	7	7
APOO	P1P2	0.703437	-0.229306	5	5	0.161072	-0.223092	5	5	0.140332	-0.0364845	5	5
APOOL	P1P2	0.307671	-0.681947	5	5	0.210232	0.556782	5	5	0.818305	-0.0591798	5	5
APOPT1	P1P2	0.976917	0.0891157	5	5	0.579826	0.609952	5	5	0.776692	0.1656	5	5
APP	P1P2	0.212533	0.381088	5	5	0.942933	-0.078778	5	5	0.381603	0.232073	5	5
APPBP2	P1P2	0.401997	-0.0852723	4	4	0.175444	0.773693	4	4	0.566211	0.0618341	4	4
APPL1	P1P2	0.251888	0.310741	5	5	0.503178	-0.0216437	5	5	0.81058	0.247215	5	5
APPL2	P1P2	0.551152	-0.111473	5	5	0.659148	0.0398587	5	5	0.562114	0.235255	5	5
APRT	P1P2	0.203575	0.232364	5	5	0.916953	-0.184203	5	5	0.617597	-0.114408	5	5
APTX	P2	0.324427	-0.58661	5	5	0.597223	0.0401496	5	5	0.507032	-0.213667	5	5
APTX	P1	0.533077	-0.485646	5	5	0.739376	-0.139567	5	5	0.783056	-0.0910448	5	5
AQP1	ENST00000509504.1	0.907207	-0.116806	5	5	0.801367	0.748974	5	5	0.38025	0.35392	5	5
AQP10	P1P2	0.254291	0.930087	5	5	0.892043	-0.0388899	5	5	0.553199	0.560519	5	5
AQP11	P1P2	0.603077	-0.478975	5	5	0.93602	-0.0678189	5	5	0.449935	-0.0406776	5	5
AQP12A	P1P2	0.154819	-0.478215	5	5	0.274666	-0.391312	5	5	0.114896	-0.434763	5	5
AQP12B	P1P2	0.408419	0.0296464	5	5	0.679035	0.147307	5	5	0.233358	-0.0519463	5	5
AQP2	P1P2	0.633956	0.0944261	5	5	0.7059	-0.104552	5	5	0.702837	0.12414	5	5
AQP3	P2	0.166655	1.28233	5	5	0.0456558	0.478998	5	5	0.0202704	0.733982	5	5
AQP3	P1	0.109316	0.877867	5	5	0.78478	-0.000538978	5	5	0.27255	0.436478	5	5
AQP4	P1P2	0.559466	0.64415	5	5	0.2473	0.320379	5	5	0.316824	0.441465	5	5
AQP5	P1P2	0.365791	-0.553384	5	5	0.355716	0.37462	5	5	0.853926	0.0215151	5	5
AQP6	P1P2	0.864127	-0.0455081	5	5	0.766394	0.137962	5	5	0.708382	0.0789821	5	5
AQP7	P1P2	0.454373	-0.377658	5	5	0.150583	-0.538818	5	5	0.0821609	-0.315014	5	5
AQP8	P1P2	0.428385	0.484415	5	5	0.505292	-0.500342	5	5	0.920725	0.0727699	5	5
AQP9	P1P2	0.273364	-0.563108	5	5	0.260384	-0.136049	5	5	0.135924	-0.494305	5	5
AQPEP	P1P2	0.0424499	0.591551	5	5	0.430307	0.15184	5	5	0.119551	0.617759	5	5
AQR	P1P2	0.000115043	5.77178	5	5	0.000143638	6.69021	5	5	0.000113903	5.91763	5	5
AR	P1P2	0.157231	0.610454	5	5	0.252752	-1.26578	5	5	0.331474	-0.327663	5	5
ARAF	P1P2	0.586473	0.0613977	5	5	0.747512	-0.0253364	5	5	0.688127	0.380408	5	5
ARAP1	P2	0.645186	-0.0178565	5	5	0.549622	0.0596171	5	5	0.470589	0.169658	5	5
ARAP1	P1	0.744643	0.022598	5	5	0.64009	-0.364404	5	5	0.949083	-0.0442106	5	5
ARAP2	P1P2	0.755729	-0.184045	4	4	0.565788	-0.1437	4	4	0.605111	-0.163872	4	4
ARAP3	P1P2	0.848234	-0.118118	4	4	0.804468	-0.133767	4	4	0.936795	-0.125942	4	4
ARC	P1P2	0.926888	-0.0414059	5	5	0.802006	-0.0837209	5	5	0.601336	0.106557	5	5
ARCN1	P1P2	0.0011388	7.3509	4	4	0.000542156	7.26803	4	4	0.000545924	6.86322	4	4
AREG	P1P2	0.481227	0.296497	5	5	0.646615	0.0302095	5	5	0.576748	0.0295008	5	5
AREL1	P1P2	0.216809	-0.0529145	5	5	0.90252	-0.563246	5	5	0.786881	0.0989148	5	5
ARF1	P1P2	0.82724	-0.043204	5	5	0.992077	0.0138099	5	5	0.917434	-0.00676632	5	5
ARF3	P1P2	0.333024	-0.479798	5	5	0.760084	-0.128801	5	5	0.249685	-0.306982	5	5
ARF4	P1P2	0.0392723	-0.820027	5	5	0.0171353	-0.470206	5	5	0.00459933	-0.609694	5	5
ARF5	P2	0.86868	0.100372	5	5	0.081072	0.60582	5	5	0.162285	0.364633	5	5
ARF5	P1	0.10115	-0.782924	5	5	0.126182	0.579775	5	5	0.662069	-0.209116	5	5
ARF6	P1	0.214053	0.434369	5	5	0.0341279	0.936934	5	5	0.0314532	0.666616	5	5
ARF6	P2	0.575992	0.545867	5	5	0.527219	0.464696	5	5	0.215029	0.643439	5	5
ARFGAP1	P1P2	0.322806	0.779105	5	5	0.786052	-0.630942	5	5	0.414938	-0.0771547	5	5
ARFGAP2	P1P2	0.329322	-0.559575	5	5	0.785416	0.0214542	5	5	0.537766	-0.350079	5	5
ARFGAP3	P1P2	0.351295	0.34708	5	5	0.727227	0.780579	5	5	0.27546	0.454685	5	5
ARFGEF1	P1P2	0.285863	0.426817	5	5	0.331477	0.622822	5	5	0.210765	0.490731	5	5
ARFGEF2	P1P2	0.364478	-0.211676	5	5	0.331683	-0.3992	5	5	0.752021	-0.287115	5	5
ARFIP1	P1P2	0.857632	0.818726	5	5	0.418787	0.0518435	5	5	0.637005	0.602562	5	5
ARFIP2	P1P2	0.342397	0.426946	5	5	0.58323	0.0639935	5	5	0.332714	0.317926	5	5
ARFRP1	P1P2	0.905242	-0.034287	5	5	0.189347	-0.0258638	5	5	0.265723	0.0608684	5	5
ARG1	P1P2	0.208318	-0.590363	5	5	0.101648	-0.474588	5	5	0.043529	-0.423496	5	5
ARG2	P1P2	0.411708	0.320756	5	5	0.251724	0.529385	5	5	0.991398	0.273178	5	5
ARGFX	P1P2	0.713254	-0.258941	4	4	0.134881	0.720893	4	4	0.99297	0.179277	4	4
ARGLU1	P1P2	0.0344474	2.49219	4	4	0.00366582	2.22232	4	4	0.00236746	2.25293	4	4
ARHGAP1	P1P2	0.096257	0.793885	5	5	0.202506	0.00672939	5	5	0.562674	0.0810608	5	5
ARHGAP10	P1P2	0.403283	0.0986385	5	5	0.257939	-0.0492326	5	5	0.255531	-0.361232	5	5
ARHGAP11A	P1P2	0.883015	0.423607	5	5	0.930756	-0.057166	5	5	0.798387	0.131957	5	5
ARHGAP11B	P1P2	0.394503	0.353369	5	5	0.142079	-0.743732	5	5	0.417315	-0.0170635	5	5
ARHGAP12	P1P2	0.168436	0.992854	5	5	0.152353	0.594902	5	5	0.109646	0.705223	5	5
ARHGAP15	P1P2	0.649939	0.204195	5	5	0.799768	-0.0801398	5	5	0.993383	0.0620275	5	5
ARHGAP17	P1P2	0.335922	0.411012	5	5	0.0656953	1.08041	5	5	0.0175783	0.603345	5	5
ARHGAP18	P1P2	0.324427	-0.0996772	5	5	0.950509	0.789261	5	5	0.688738	-0.0140691	5	5
ARHGAP19	P1P2	0.300282	-0.195968	5	5	0.704056	1.02748	5	5	0.978828	0.4527	5	5
ARHGAP20	P1P2	0.25498	-0.436888	5	5	0.628886	-0.0479797	5	5	0.692406	-0.116962	5	5
ARHGAP21	P1P2	0.367107	-0.327057	5	5	0.420933	0.0420957	5	5	0.880024	0.0051304	5	5
ARHGAP22	P1P2	0.0255583	1.80657	5	5	0.311289	0.380347	5	5	0.0932356	1.30364	5	5
ARHGAP23	P1P2	0.690632	0.299143	4	4	0.115857	-0.718412	4	4	0.401527	-0.100992	4	4
ARHGAP24	P1P2	0.646967	-0.109612	5	5	0.851314	-0.121669	5	5	0.488627	-0.00326123	5	5
ARHGAP25	P1P2	0.686032	-0.139483	5	5	0.132132	0.676048	5	5	0.159561	0.302181	5	5
ARHGAP26	P1P2	0.58875	-0.117835	5	5	0.323099	-0.172343	5	5	0.5161	-0.521195	5	5
ARHGAP27	P1	0.0417394	-0.778341	5	5	0.301699	-0.352086	5	5	0.03165	-0.507342	5	5
ARHGAP27	P2	0.054291	0.861463	5	5	0.682675	0.130762	5	5	0.226917	0.848777	5	5
ARHGAP28	P1P2	0.709273	-0.078079	5	5	0.507409	0.359502	5	5	0.943801	0.312609	5	5
ARHGAP29	P1P2	0.121733	-0.617028	5	5	0.0825242	-0.986026	5	5	0.0752528	-0.730823	5	5
ARHGAP30	P1P2	0.530365	0.55862	5	5	0.50635	0.91437	5	5	0.154937	0.428647	5	5
ARHGAP31	P1P2	0.259144	-0.45859	5	5	0.724432	0.439729	5	5	0.525253	-0.0282183	5	5
ARHGAP32	ENST00000310343.9	0.174521	0.446463	5	5	0.187956	-0.0264744	5	5	0.793907	0.17094	5	5
ARHGAP33	P1P2	0.903278	-0.0718669	5	5	0.0449436	0.537075	5	5	0.301052	0.457564	5	5
ARHGAP35	ENST00000404338.3	0.651428	-0.74884	5	5	0.375669	0.347868	5	5	0.947762	0.0109243	5	5
ARHGAP36	P1P2	0.168692	0.900826	5	5	0.594641	-0.0610055	5	5	0.306904	0.615697	5	5
ARHGAP39	P1P2	0.512462	0.246099	4	4	0.826745	0.80491	4	4	0.599297	0.525505	4	4
ARHGAP4	P2	0.300463	-0.469533	4	4	0.682831	0.0396273	4	4	0.105668	-0.373165	4	4
ARHGAP4	P1	0.182619	-0.432177	6	6	0.887388	0.379785	6	6	0.763524	-0.00396067	6	6
ARHGAP40	P1P2	0.559962	0.195379	4	4	0.284056	0.74265	4	4	0.354887	0.517878	4	4
ARHGAP42	P1P2	0.0125987	0.744997	5	5	0.934045	0.0797885	5	5	0.0842265	0.514419	5	5
ARHGAP44	P1P2	0.93543	0.0495619	5	5	0.297458	0.486955	5	5	0.408325	0.204265	5	5
ARHGAP5	P1P2	0.177824	0.602887	5	5	0.282559	-0.0223613	5	5	0.141676	0.232546	5	5
ARHGAP6	P1P2	0.833686	0.15449	5	5	0.19959	0.544092	5	5	0.285813	0.31337	5	5
ARHGAP8	P1	0.819379	-0.0603791	7	7	0.304799	0.649556	7	7	0.315439	0.278501	7	7
ARHGAP8	P2	0.379084	-0.1433	5	5	0.293828	0.284083	5	5	0.847425	0.0587689	5	5
ARHGAP9	P1P2	0.0771548	1.09585	5	5	0.380038	0.277874	4	4	0.193017	0.438392	4	4
ARHGDIA	P1P2	0.394254	0.186577	4	4	0.557676	0.116982	4	4	0.327149	0.401951	4	4
ARHGDIB	P1P2	0.58932	-0.0485726	5	5	0.877668	-0.175358	5	5	0.535579	0.027529	5	5
ARHGDIG	P1P2	0.579997	0.593251	6	6	0.0256545	-0.641008	6	6	0.267999	-0.0653898	6	6
ARHGEF1	P2	0.814703	-0.0955143	5	5	0.605576	0.146242	5	5	0.67293	-0.104686	5	5
ARHGEF1	P1	0.179962	0.729715	5	5	0.652571	-0.0298015	5	5	0.813153	0.606742	5	5
ARHGEF10	P1P2	0.465416	-0.192326	5	5	0.359392	-0.466729	5	5	0.795187	-0.099335	5	5
ARHGEF10L	P1P2	0.686548	0.0851089	4	4	0.406185	0.198425	4	4	0.43785	0.185397	4	4
ARHGEF11	P1P2	0.589891	-0.245205	5	5	0.41974	0.698716	5	5	0.646506	-0.090957	5	5
ARHGEF12	P1P2	0.911795	0.220086	5	5	0.207534	0.342007	5	5	0.451927	0.377858	5	5
ARHGEF15	P1P2	0.349802	-0.559147	5	5	0.767658	0.092237	5	5	0.781782	-0.426145	5	5
ARHGEF16	P1P2	0.769162	0.908715	5	5	0.723192	0.597091	5	5	0.76971	0.752903	5	5
ARHGEF17	P1P2	0.496279	0.00667696	5	5	0.646615	-0.213228	5	5	0.50597	0.0635818	5	5
ARHGEF18	P1P2	0.716053	-0.0889755	5	5	0.414514	0.403663	5	5	0.858482	0.0129816	5	5
ARHGEF19	P1P2	0.467947	0.444308	5	5	0.216626	-0.486905	5	5	0.730092	-0.0558991	5	5
ARHGEF2	P1P2	0.148681	-0.590938	5	5	0.618349	-0.106833	5	5	0.344011	-0.029257	5	5
ARHGEF25	P1P2	0.0840316	-0.589794	5	5	0.284603	1.1304	5	5	0.696081	-0.0207104	5	5
ARHGEF26	P1P2	0.900659	0.0128851	5	5	0.754419	0.180661	5	5	0.659665	-0.175646	5	5
ARHGEF28	P1P2	0.558354	0.115362	5	5	0.873102	0.297741	5	5	0.697308	-0.0700374	5	5
ARHGEF3	P1P2	0.0728964	0.442882	5	5	0.438577	-0.414411	5	5	0.45693	0.19515	5	5
ARHGEF33	ENST00000398800.4	0.484837	-0.561003	5	5	0.842564	-0.371689	5	5	0.349964	-0.203126	5	5
ARHGEF35	ENST00000543357.1	0.232348	-0.286106	2	2	0.0530097	0.600233	2	2	0.357254	0.157063	2	2
ARHGEF35	ENST00000378115.2	0.433449	0.200531	8	8	0.369943	0.172012	8	8	0.369269	0.0956358	8	8
ARHGEF37	P1	0.536886	-0.0597544	5	5	0.932729	-0.00660083	5	5	0.563233	-0.0214625	5	5
ARHGEF37	P2	0.77929	-0.65216	5	5	0.862683	0.108736	5	5	0.748875	0.0418087	5	5
ARHGEF38	P1P2	0.0869634	-0.585108	5	5	0.970953	0.022361	5	5	0.192898	-0.343296	5	5
ARHGEF39	P1P2	0.643407	-0.0232988	5	5	0.88485	-0.0095812	5	5	0.938522	-0.0348733	5	5
ARHGEF4	P1P2	0.515307	-0.107219	5	5	0.68389	0.188674	5	5	0.536125	0.0107828	5	5
ARHGEF40	P1P2	0.438333	0.0238886	5	5	0.172103	0.686171	5	5	0.947762	0.537975	5	5
ARHGEF5	P1P2	0.711736	0.456028	5	5	0.833511	0.164783	5	5	0.916118	0.333411	5	5
ARHGEF6	P1P2	0.983404	-0.0345587	4	4	0.310202	0.0369082	4	4	0.529767	-0.0810606	4	4
ARHGEF7	ENST00000370623.3	0.424539	0.456976	5	5	0.220966	0.611993	5	5	0.0950285	0.334495	5	5
ARHGEF9	P1P2	0.130059	-0.430945	4	4	0.00726644	-0.855748	4	4	0.00656869	-0.631635	4	4
ARID1A	P1P2	0.104816	-0.834353	5	5	0.321077	-0.628639	5	5	0.0384508	-0.531151	5	5
ARID1B	P2	0.290453	-0.516143	3	3	0.0677251	-0.611879	3	3	0.0220035	-0.382187	3	3
ARID1B	P1	0.212836	-0.460365	5	5	0.266034	-0.502409	5	5	0.0953574	-0.418617	5	5
ARID2	P1P2	0.722856	0.451925	5	5	0.0241787	0.872832	5	5	0.0380641	0.670733	5	5
ARID3A	P1P2	0.160901	0.779184	5	5	0.151525	-0.497171	5	5	0.765909	0.0206125	5	5
ARID3B	P1P2	0.338419	0.690017	5	5	0.0663045	0.81743	5	5	0.0536242	0.543578	5	5
ARID3C	P1P2	0.914418	-0.00541108	5	5	0.650782	-0.103172	5	5	0.783056	-0.0047235	5	5
ARID4A	P1P2	0.894772	-0.0323938	5	5	0.209931	-0.366523	5	5	0.304945	-0.179068	5	5
ARID4B	P1P2	0.637617	-0.00562982	4	4	0.0474348	-0.565012	4	4	0.164303	-0.455552	4	4
ARID5A	P1P2	0.792003	0.356973	5	5	0.521289	-0.0907812	5	5	0.87022	-0.0347573	5	5
ARID5B	ENST00000279873.7	0.281039	-1.31276	5	5	0.563509	0.609693	5	5	0.227555	-0.420901	5	5
ARIH1	P1P2	0.147985	0.950878	5	5	0.0691673	1.25249	5	5	0.0572153	1.00545	5	5
ARIH2	P1P2	0.85958	-0.19263	5	5	0.920894	0.100575	5	5	0.914802	-0.140993	5	5
ARIH2OS	P1P2	0.218084	-0.621445	6	6	0.988551	0.0691271	6	6	0.348949	-0.0520801	6	6
ARL1	P1P2	0.025341	1.29607	5	5	0.00239482	1.27625	5	5	0.00106895	1.02986	5	5
ARL10	P1P2	0.511046	-0.0915782	5	5	0.811619	-0.0604761	5	5	0.638189	0.0124128	5	5
ARL11	P1P2	0.270119	0.60688	5	5	0.462668	0.0267033	5	5	0.316824	0.507563	5	5
ARL13A	P1P2	0.937403	0.105318	5	5	0.845802	-0.016134	5	5	0.933245	0.0409411	5	5
ARL13B	P1P2	0.914418	0.0230951	5	5	0.636543	0.0664232	5	5	0.777328	0.0213663	5	5
ARL14	P1P2	0.797423	0.0735768	5	5	0.967654	-0.160961	5	5	0.840286	-0.0931406	5	5
ARL14EP	P1P2	0.000363213	-1.12814	5	5	0.015618	-1.22035	5	5	0.000900746	-1.04487	5	5
ARL14EPL	ENST00000601302.2	0.787547	-0.0382947	5	5	0.942604	-0.0437469	5	5	0.838989	-0.114059	5	5
ARL15	P1P2	0.322402	1.17562	5	5	0.0487898	0.50821	5	5	0.0521009	0.740463	5	5
ARL16	P1P2	0.812458	-0.31183	5	5	0.336653	0.513034	5	5	0.515029	-0.129943	5	5
ARL17A	ENST00000329240.4,ENST00000336125.5,ENST00000445552.2	0.0595327	-0.458382	6	6	0.489529	-0.331229	6	6	0.0749873	-0.394805	6	6
ARL17B	ENST00000434041.2,ENST00000450673.3,ENST00000570618.1	0.0595327	-0.458382	6	6	0.489529	-0.331229	6	6	0.0749873	-0.394805	6	6
ARL2	P1P2	0.244377	0.833817	6	6	0.16065	1.03149	6	6	0.0949117	0.792032	6	6
ARL2BP	P1P2	0.993404	-0.0149497	5	5	0.565746	-0.281335	5	5	0.66267	-0.230578	5	5
ARL3	P1P2	0.523836	-0.275272	4	4	0.803752	-0.0145899	4	4	0.867049	-0.144931	4	4
ARL4A	P1P2	0.286423	-0.219816	5	5	0.531011	0.401796	5	5	0.523092	-0.0748371	5	5
ARL4C	P1P2	0.430316	0.271139	5	5	0.964686	0.041282	5	5	0.644125	0.194967	5	5
ARL4D	P1P2	0.568121	0.345862	5	5	0.467218	0.00902705	5	5	0.438577	0.279381	5	5
ARL5A	P1P2	0.609719	0.0283135	5	5	0.250357	0.200359	5	5	0.730092	0.517785	5	5
ARL5B	P1P2	0.350228	-0.250244	5	5	0.882891	-0.00434919	5	5	0.469061	-0.0208725	5	5
ARL5C	P1P2	0.768215	-0.0894479	5	5	0.477674	-0.160726	5	5	0.759586	-0.0850001	5	5
ARL6	P1P2	0.596181	0.308432	5	5	0.0471088	0.654056	5	5	0.103705	0.530568	5	5
ARL6IP1	P2	0.795828	-0.0463532	5	5	0.219409	-0.430836	5	5	0.483954	-0.0464063	5	5
ARL6IP1	P1	0.547843	0.036107	5	5	0.529655	0.00543284	5	5	0.835749	-0.0764316	5	5
ARL6IP4	P1P2	0.131807	-0.603824	6	6	0.3166	0.00283481	6	6	0.117977	-0.450944	6	6
ARL6IP5	P1P2	0.793277	0.0281328	5	5	0.811298	-0.0529624	5	5	0.937862	0.00048886	5	5
ARL6IP6	P1P2	0.484837	0.639719	5	5	0.261437	0.692806	5	5	0.178567	0.50378	5	5
ARL8A	P1P2	0.384031	1.11895	5	5	0.509001	0.620007	5	5	0.571098	1.13802	5	5
ARL8B	P1P2	0.894445	0.165528	5	5	0.50688	0.684655	5	5	0.328181	0.255484	5	5
ARL9	P1P2	0.0610334	-0.781994	5	5	0.373443	-0.450721	5	5	0.0198713	-0.392416	5	5
ARMC1	P1P2	0.967689	0.0226362	5	5	0.907437	0.112515	5	5	0.983458	0.12942	5	5
ARMC10	P1P2	0.390385	0.479542	5	5	0.834157	0.0110855	5	5	0.490191	0.263491	5	5
ARMC12	P1P2	0.708043	-0.0074686	5	5	0.194989	-0.556598	5	5	0.205373	-0.0402307	5	5
ARMC2	P1P2	0.413122	-0.711648	5	5	0.803927	0.0798329	5	5	0.349964	-0.293277	5	5
ARMC3	P1P2	0.383567	-0.435612	4	4	0.91928	0.0525427	4	4	0.605758	-0.213701	4	4
ARMC4	P1P2	0.957806	0.00728676	5	5	0.696086	0.378503	5	5	0.732588	0.192895	5	5
ARMC5	P1P2	0.129278	0.640075	5	5	0.531011	0.0564272	5	5	0.732588	0.289478	5	5
ARMC6	P1P2	0.0671495	-0.689471	6	6	0.432402	-0.15586	6	6	0.0469876	-0.516539	6	6
ARMC7	P1P2	0.0741599	1.58804	5	5	0.0376325	1.41327	5	5	0.0254683	1.44538	5	5
ARMC8	P1P2	0.394045	0.137204	5	5	0.387602	0.519466	5	5	0.340639	0.495228	5	5
ARMC9	P1P2	0.58562	0.197004	5	5	0.20119	0.351922	5	5	0.276557	0.35135	5	5
ARMCX1	P1P2	0.715436	-0.181172	5	5	0.188233	0.763252	5	5	0.472632	0.0954251	5	5
ARMCX2	P1P2	0.414539	-0.881308	5	5	0.980853	-0.747898	5	5	0.268583	-0.54199	5	5
ARMCX3	P1P2	0.924917	0.427532	5	5	0.665751	-0.0379578	5	5	0.891813	0.37025	5	5
ARMCX4	P1P2	0.98549	-0.165805	5	5	0.132664	0.61448	5	5	0.369538	0.364706	5	5
ARMCX5	P1P2	0.919666	-0.020974	5	5	0.932729	0.00697624	5	5	0.968246	-0.0536326	5	5
ARMCX5-GPRASP2	P1P2	0.919666	-0.020974	5	5	0.932729	0.00697624	5	5	0.968246	-0.0536326	5	5
ARMCX6	P1P2	0.952537	0.0513059	5	5	0.679035	0.742046	5	5	0.940501	0.472666	5	5
ARMS2	P1P2	0.782463	0.265572	5	5	0.401851	-0.58031	5	5	0.50438	-0.129583	5	5
ARNT	P1P2	0.413122	0.00690093	5	5	0.0336408	0.573369	5	5	0.548767	0.45274	5	5
ARNT2	P1P2	0.338002	0.87287	5	5	0.481532	-0.544106	5	5	0.623451	0.0340187	5	5
ARNTL	P1P2	0.24689	0.461637	4	4	0.31956	0.741547	4	4	0.154408	0.532162	4	4
ARNTL2	P1P2	0.0926728	-0.573404	5	5	0.241932	0.55234	5	5	0.58015	0.046066	5	5
ARPC1A	P1P2	0.0441186	-2.94124	5	5	0.019828	-1.61958	5	5	0.00320405	-2.11871	5	5
ARPC1B	P1P2	0.961758	0.768257	5	5	0.127623	1.75328	5	5	0.435642	1.21176	5	5
ARPC2	P1	0.156746	0.921105	5	5	0.570515	0.604326	5	5	0.101956	0.644156	5	5
ARPC2	P2	0.544819	0.937366	5	5	0.497391	-0.381908	5	5	0.766542	0.4707	5	5
ARPC3	P1	0.229228	-0.451232	3	3	0.944606	-4.54e-06	3	3	0.40521	-0.290539	3	3
ARPC3	P2	0.540708	0.343731	5	5	0.704056	-0.0392894	5	5	0.713325	0.00161947	5	5
ARPC4	P1P2	0.797199	0.201133	7	7	0.555664	-0.0720913	7	7	0.866481	0.0136504	7	7
ARPC4-TTLL3	P1	0.396647	-0.629162	6	6	0.741079	-0.0720913	6	6	0.250116	-0.326308	6	6
ARPC4-TTLL3	P2	0.128653	1.30109	5	5	0.670569	1.12092	5	5	0.323688	1.39217	5	5
ARPC5	P1P2	0.873888	0.328283	5	5	0.0770466	0.927927	5	5	0.283573	0.710154	5	5
ARPC5L	P2	0.613488	0.00962474	5	5	0.946556	-0.0697036	5	5	0.67051	-0.0300394	5	5
ARPC5L	P1	0.268685	-0.0483326	5	5	0.407919	-0.152054	5	5	0.937862	0.0149145	5	5
ARPP19	P1P2	0.118189	0.539412	5	5	0.174061	-0.218668	5	5	0.965602	-0.0134994	5	5
ARPP21	ENST00000187397.4	0.650534	0.0566368	5	5	0.108209	0.699454	5	5	0.198919	0.630771	5	5
ARR3	P1P2	0.0710018	-1.07494	5	5	0.731269	0.0215698	5	5	0.384316	-0.706488	5	5
ARRB1	P1P2	0.108041	-0.708766	5	5	0.540276	-0.183688	5	5	0.0711326	-0.415728	5	5
ARRB2	P1P2	0.958342	0.188652	4	4	0.0243696	0.816464	4	4	0.199437	0.61671	4	4
ARRDC1	P1P2	0.501527	0.491833	5	5	0.85034	0.332485	5	5	0.902969	0.265304	5	5
ARRDC2	P2	0.0498929	-0.763061	5	5	0.912357	0.102937	5	5	0.259015	-0.557254	5	5
ARRDC2	P1	0.482773	-0.669052	5	5	0.992077	0.600981	5	5	0.639374	-0.0632214	5	5
ARRDC3	P1P2	0.0155692	-0.822965	5	5	0.0888554	-0.717476	5	5	0.00539561	-0.635695	5	5
ARRDC4	P1P2	0.420236	0.523568	5	5	0.0808223	0.729897	4	4	0.259598	-0.0361827	4	4
ARRDC5	P1P2	0.920322	0.154631	5	5	0.342512	-0.457111	5	5	0.76401	-0.15124	5	5
ARSA	P1P2	0.466428	-0.404393	5	5	0.0485062	-0.402722	5	5	0.0580888	-0.323355	5	5
ARSB	P1P2	0.249501	0.758364	5	5	0.85326	0.170389	5	5	0.151359	0.345689	5	5
ARSD	P1P2	0.228408	-0.20111	5	5	0.187678	0.259043	5	5	0.969569	0.0589579	5	5
ARSE	P1P2	0.62632	0.455668	5	5	0.475368	-0.422681	5	5	0.82411	-0.00494437	5	5
ARSF	P1P2	0.697923	0.181496	5	5	0.567147	-0.228231	5	5	0.618181	-0.0233676	5	5
ARSG	ENST00000448504.2	0.221772	0.362185	5	5	0.451401	0.362415	5	5	0.149009	0.246214	5	5
ARSH	ENST00000381130.2	0.0371926	0.690756	5	5	0.0268191	0.783996	5	5	0.0030692	0.574834	5	5
ARSI	P1P2	0.979555	-0.348919	5	5	0.8174	0.379971	5	5	0.827986	0.0470208	5	5
ARSJ	P1P2	0.840467	-0.048126	5	5	0.148596	0.428701	5	5	0.502265	0.385568	5	5
ARSK	P1P2	0.394963	0.312029	5	5	0.557934	-0.0627162	5	5	0.883296	-0.0492657	5	5
ART1	P1P2	0.459876	0.38094	5	5	0.317258	0.0880449	5	5	0.309266	0.574622	5	5
ART3	P2	0.0952687	0.549434	5	5	0.577562	-0.763619	5	5	0.643531	0.0136397	5	5
ART3	P1	0.678753	0.340148	5	5	0.353136	-0.772395	5	5	0.902969	-0.155216	5	5
ART4	P1P2	0.318376	-0.40106	5	5	0.0500348	0.581523	5	5	0.481368	0.0990463	5	5
ART5	P1P2	0.474051	0.562027	5	5	0.745006	-0.0530879	5	5	0.933905	0.16983	5	5
ARTN	P2	0.499424	-0.0302176	5	5	0.541919	-0.497076	5	5	0.241591	0.0808164	5	5
ARTN	P1	0.462894	0.233721	5	5	0.77684	0.603074	5	5	0.953046	0.510706	5	5
ARV1	P1P2	0.161396	-0.395285	5	5	0.119949	-0.440439	5	5	0.0560322	-0.417862	5	5
ARVCF	P1	0.173866	-0.788364	5	5	0.162188	-0.617271	5	5	0.0209972	-0.411135	5	5
ARVCF	P2	0.302991	-0.650238	5	5	0.759454	0.185609	5	5	0.389322	-0.0370251	5	5
ARX	P2	0.77929	-0.0205632	5	5	0.616309	0.275939	5	5	0.342744	0.219017	5	5
ARX	P1	0.059008	0.809394	5	5	0.336237	-0.111539	5	5	0.853275	0.293979	5	5
AS3MT	P1P2	0.783416	0.125962	5	5	0.375	0.793196	5	5	0.618181	0.603886	5	5
ASAH1	P1P2	0.261595	-0.466324	5	5	0.345466	0.581576	5	5	0.936543	0.0161114	5	5
ASAH2	ENST00000395526.4	0.0156579	-0.768142	5	5	0.0817955	-0.603502	5	5	0.00888239	-0.671101	5	5
ASAH2B	P1P2	0.14706	-0.680322	5	5	0.729402	0.0876361	5	5	0.20478	-0.0624886	5	5
ASAP1	P1P2	0.136745	0.492528	5	5	0.520214	-0.0348436	5	5	0.783693	0.109181	5	5
ASAP2	P1P2	0.851146	0.0673882	5	5	0.645427	0.600774	5	5	0.875447	0.0632686	5	5
ASAP3	P1P2	0.843377	0.0938345	5	5	0.980853	-0.620681	5	5	0.743224	0.0531127	5	5
ASB1	P1P2	0.174652	-0.908177	5	5	0.235337	0.361959	5	5	0.343166	0.251233	5	5
ASB10	P1P2	0.168692	-0.67248	5	5	0.280894	-0.673661	5	5	0.053419	-0.491149	5	5
ASB11	P2	0.795509	0.097807	5	5	0.238618	-0.435724	5	5	0.288441	0.0166508	5	5
ASB11	P1	0.347252	0.0558051	5	5	0.631238	0.735906	5	5	0.892468	0.408273	5	5
ASB12	ENST00000362002.2	0.684209	0.422646	5	5	0.92944	0.0747054	5	5	0.732588	0.277222	5	5
ASB12	ENST00000396130.2	0.274815	-0.0790297	5	5	0.148945	-0.000612939	5	5	0.824756	0.00787265	5	5
ASB13	P1P2	0.366891	0.829566	4	4	0.393749	-0.414087	4	4	0.848843	0.0621147	4	4
ASB14	P1P2	0.396803	-0.485596	5	5	0.987455	0.0407962	5	5	0.545455	-0.0478838	5	5
ASB15	P1P2	0.0679549	0.453533	5	5	0.931414	0.0634292	5	5	0.440049	0.448955	5	5
ASB16	P1P2	0.243101	0.0988683	5	5	0.688759	0.290611	5	5	0.414938	0.137518	5	5
ASB17	P1P2	0.463398	0.0502601	5	5	0.630649	0.0888128	5	5	0.906911	0.212312	5	5
ASB18	P1P2	0.959815	-0.0187642	4	4	0.286559	0.542593	4	4	0.327149	0.296294	4	4
ASB2	P1P2	0.549772	0.0783796	5	5	0.443485	0.481313	5	5	0.795187	0.0377775	5	5
ASB3	P1P2	0.844671	1.17774	5	5	0.805848	0.689239	5	5	0.860436	1.09961	5	5
ASB4	P1P2	0.965712	-0.0354739	5	5	0.102864	-0.523937	5	5	0.23206	-0.320108	5	5
ASB5	P1P2	0.367546	-0.448672	5	5	0.654959	-0.0565922	5	5	0.273276	-0.226458	5	5
ASB6	P1P2	0.0609194	-0.58676	5	5	0.64009	0.473771	5	5	0.279128	-0.284949	5	5
ASB7	P1P2	0.772323	-0.443214	5	5	0.659747	0.711663	5	5	0.938522	-0.0279549	5	5
ASB8	P1P2	0.390385	1.16312	5	5	0.0887002	1.90701	5	5	0.141003	1.6848	5	5
ASB9	P1P2	0.364915	-0.802777	5	5	0.957761	0.11903	5	5	0.67051	-0.204409	5	5
ASCC1	P1P2	0.323361	-0.363652	6	6	0.249107	0.363019	6	6	0.742261	-0.0447108	6	6
ASCC2	P1P2	0.0769475	-0.849304	5	5	0.32229	-0.0379524	5	5	0.073769	-0.256974	5	5
ASCC3	P1P2	0.866078	-0.423911	5	5	0.0516037	0.733459	5	5	0.276557	-0.0391701	5	5
ASCL1	P1P2	0.866862	0.215551	3	3	0.249187	-0.284894	3	3	0.646601	0.0158441	3	3
ASCL2	P1P2	0.174128	-0.16336	5	5	0.68815	0.171161	5	5	0.863695	-0.152484	5	5
ASCL3	P1P2	0.911795	-0.101728	5	5	0.0036853	1.19739	5	5	0.0268067	0.574185	5	5
ASCL4	ENST00000342331.4	0.416433	-1.07543	5	5	0.396759	0.272736	5	5	0.544353	-0.401346	5	5
ASCL5	P1P2	0.905242	0.190733	5	5	0.0540341	-0.400586	5	5	0.277657	-0.387752	5	5
ASF1A	P1P2	0.572613	0.146411	5	5	0.452396	-0.208235	5	5	0.624038	0.0849161	5	5
ASF1B	P1P2	0.174128	-0.639668	5	5	0.0159587	-0.897519	5	5	0.0142258	-0.621404	5	5
ASGR1	P1P2	0.164135	-0.873203	5	5	0.868541	0.110326	5	5	0.323688	-0.491326	5	5
ASGR2	P1P2	0.595608	0.0430234	5	5	0.95842	-0.0498562	5	5	0.688127	0.194569	5	5
ASH1L	P1P2	0.783733	0.132624	5	5	0.102168	-0.303943	5	5	0.440541	-0.496127	5	5
ASH2L	P1P2	0.487166	-0.312723	5	5	0.559325	0.66238	5	5	0.953046	-0.116064	5	5
ASIC1	P1P2	0.325051	0.439861	4	4	0.0661958	0.500364	4	4	0.0697286	0.443102	4	4
ASIC2	ENST00000359872.6	0.518783	0.643699	5	5	0.0729208	0.516556	5	5	0.200081	0.534719	5	5
ASIC3	P1P2	0.292126	-0.526287	4	4	0.628036	0.404729	4	4	0.52371	-0.000337212	4	4
ASIC4	P1P2	0.358821	-0.532353	5	5	0.256548	0.604606	5	5	0.931926	0.0632066	5	5
ASIC5	P1P2	0.493666	-0.463195	5	5	0.876363	0.329331	5	5	0.605383	0.0551065	5	5
ASIP	P1P2	0.447918	0.0723846	5	5	0.128453	0.577032	5	5	0.809295	0.257377	5	5
ASL	P1P2	0.0693378	0.822141	5	5	0.838035	-0.131858	5	5	0.195176	0.481677	5	5
ASMT	P1P2	0.531991	0.509707	5	5	0.52398	-0.132057	5	5	0.490712	0.0470653	5	5
ASMTL	P1P2	0.202988	-0.659651	5	5	0.310696	1.08395	5	5	0.995368	0.541756	5	5
ASNA1	P1P2	0.00438936	1.13423	5	5	0.108027	0.647846	5	5	0.00129545	0.78103	5	5
ASNS	P1P2	0.523884	0.27741	5	5	0.312873	0.0345346	5	5	0.309266	0.0153126	5	5
ASNSD1	P1P2	0.244774	-0.46866	5	5	0.477161	0.86399	5	5	0.935223	0.146495	5	5
ASPA	P1P2	0.434678	0.0463548	5	5	0.226955	0.480242	5	5	0.697308	0.222132	5	5
ASPDH	P1P2	0.958464	0.236871	5	5	0.666052	0.587214	5	5	0.906911	0.243038	5	5
ASPG	P1	0.536341	0.138274	5	5	0.287968	0.442046	5	5	0.255531	0.392308	5	5
ASPG	P2	0.988458	0.048389	5	5	0.459397	0.506802	5	5	0.834454	0.478663	5	5
ASPH	P1P2	0.36099	1.00956	5	5	0.437111	0.0392887	5	5	0.369096	0.953351	5	5
ASPHD1	P1P2	0.942336	0.0121922	5	5	0.798809	0.00262232	5	5	0.880024	0.0735194	5	5
ASPHD2	P1P2	0.197902	0.945608	5	5	0.293257	1.50676	5	5	0.290707	1.14984	5	5
ASPM	P1P2	0.509787	0.645533	4	4	0.0549257	0.603626	4	4	0.1213	0.592769	4	4
ASPN	P1P2	0.928858	0.0662033	5	5	0.712676	-0.140556	5	5	0.708382	-0.0271214	5	5
ASPRV1	ENST00000320256.4	0.343238	-0.584714	5	5	0.993067	0.0768249	5	5	0.533397	-0.029262	5	5
ASPSCR1	P1P2	0.059008	-1.45888	5	5	0.417835	-0.420292	5	5	0.053419	-0.956586	5	5
ASRGL1	P1P2	0.808612	-0.0184527	5	5	0.566866	-0.857243	5	5	0.987428	-0.630066	5	5
ASS1	P1P2	0.215275	0.448125	5	5	0.270866	0.581396	5	5	0.162036	0.514761	5	5
ASTE1	P1P2	0.899351	0.151147	5	5	0.702214	0.121496	5	5	0.884606	0.0857656	5	5
ASTL	ENST00000342380.2	0.400035	0.00614369	5	5	0.257591	1.1054	5	5	0.552089	0.555772	5	5
ASTN1	P1P2	0.694042	-0.0152785	4	4	0.0645063	-0.567847	4	4	0.302595	-0.107709	4	4
ASTN2	P1P2	0.833041	0.0122948	5	5	0.45439	-0.589674	5	5	0.439068	0.0236205	5	5
ASUN	P1P2	0.285117	1.10363	5	5	1	0.111895	5	5	0.985443	0.980804	5	5
ASXL1	P1P2	0.89085	-0.130227	5	5	0.492161	0.452766	5	5	0.702837	0.0550107	5	5
ASXL2	P1P2	0.156746	-1.03414	5	5	0.0414389	-0.819048	5	5	0.0640399	-0.917809	5	5
ASXL3	P1P2	0.0956795	-0.321871	5	5	0.978213	0.00801257	5	5	0.231736	-0.226882	5	5
ASZ1	P1P2	0.704311	0.717352	4	4	0.468946	-0.0582133	4	4	0.904398	0.058087	4	4
ATAD1	P1P2	0.100293	-0.605358	5	5	0.310104	-0.447283	5	5	0.0678212	-0.496105	5	5
ATAD2	P1P2	0.326869	0.403654	5	5	0.00480982	0.745318	5	5	0.0073898	0.58859	5	5
ATAD2B	P1P2	0.140046	-1.18928	5	5	0.658249	-0.0162223	5	5	0.255185	-0.613251	5	5
ATAD3A	P1P2	0.292634	-0.02331	5	5	0.222061	0.345251	5	5	0.621692	0.311633	5	5
ATAD3B	P1	0.208617	-0.501616	5	5	0.444963	-0.292608	5	5	0.126398	-0.28086	5	5
ATAD3C	P1P2	0.575147	0.279673	5	5	0.396759	-0.217324	5	5	0.250368	0.0926982	5	5
ATAD5	P1P2	0.771058	0.12999	5	5	0.991416	-0.173584	5	5	0.87022	-0.111806	5	5
ATAT1	P1P2	0.163634	0.481916	5	5	0.480759	-0.0979581	5	5	0.57279	0.21432	5	5
ATCAY	P1P2	0.98549	-0.00416817	5	5	0.603267	-0.478161	5	5	0.596151	-0.226784	5	5
ATE1	P1P2	0.300032	-0.300531	4	4	0.838299	0.011266	4	4	0.387621	-0.242807	4	4
ATF1	P1P2	0.22777	0.448577	5	5	0.170937	0.448879	5	5	0.0728373	0.364831	5	5
ATF2	P1P2	0.0593597	-0.620116	4	4	0.142277	0.848529	4	4	0.951559	0.0853172	4	4
ATF3	P1P2	0.821448	-0.369173	5	5	0.604132	0.426384	5	5	0.884606	-0.108597	5	5
ATF4	P1P2	0.0995258	1.14317	5	5	0.759454	0.134712	5	5	0.391151	0.638941	5	5
ATF5	P1P2	3.23e-06	3.69097	8	8	0.00723526	3.66947	8	8	5.12e-05	3.5619	8	8
ATF6	P1P2	0.0353875	0.798276	5	5	0.615144	0.936626	5	5	0.0373008	0.641559	5	5
ATF6B	P1P2	0.943323	0.149041	5	5	0.343144	-0.326146	5	5	0.352535	-0.0219797	5	5
ATF7	P1P2	0.163509	-0.597791	5	5	0.552386	-0.121239	5	5	0.0895746	-0.248279	5	5
ATF7IP	P1	0.000467153	-1.54218	5	5	0.000793837	-1.52164	5	5	0.000232701	-1.51161	5	5
ATF7IP	P2	0.275906	0.149872	5	5	0.0234344	-0.680162	5	5	0.0398704	-0.457935	5	5
ATF7IP2	P1P2	0.114916	-0.419951	5	5	0.410267	0.0356581	5	5	0.144849	-0.412212	5	5
ATG10	P1P2	0.0760546	-0.868076	5	5	0.562391	-0.263539	5	5	0.158579	-0.631564	5	5
ATG12	P1P2	0.953196	0.0726621	5	5	0.173276	0.174286	5	5	0.659665	-0.311143	5	5
ATG13	P1P2	0.813413	-0.171016	7	7	0.221074	0.186654	7	7	0.482716	0.260888	7	7
ATG14	P1P2	0.243268	0.527854	5	5	0.582094	-0.140144	5	5	0.843529	0.12659	5	5
ATG16L1	P1P2	0.00279646	-1.02262	5	5	0.350995	0.469731	5	5	0.0223724	-0.354978	5	5
ATG16L2	P1P2	0.190239	0.652858	5	5	0.404645	0.0817106	5	5	0.572226	0.0792214	5	5
ATG2A	P1P2	0.967689	0.0622723	5	5	0.955783	-0.180535	5	5	0.884606	-0.163475	5	5
ATG2B	P1P2	0.226497	-0.792844	5	5	0.360043	0.648375	5	5	0.460449	0.112062	5	5
ATG3	P1P2	0.815024	-0.168754	5	5	0.229832	0.390949	5	5	0.438087	0.0577579	5	5
ATG4A	P1P2	0.548945	0.00182373	5	5	0.0752654	-0.572333	5	5	0.0908346	-0.348384	5	5
ATG4B	P1P2	0.722546	-0.0700044	5	5	0.19728	-0.665641	5	5	0.30144	-0.221234	5	5
ATG4C	P1P2	0.506804	0.662627	5	5	0.721952	0.0260193	5	5	0.906254	0.476024	5	5
ATG4D	P1P2	0.402354	0.0953263	5	5	0.88485	-0.309069	5	5	0.935883	0.150773	5	5
ATG5	P1P2	0.444956	-0.451885	5	5	0.473068	-0.031988	5	5	0.914144	-0.0358442	5	5
ATG7	P1P2	0.173082	0.812994	5	5	0.733449	0.181272	5	5	0.124353	0.471031	5	5
ATG9A	P1P2	0.790729	-0.0201335	5	5	0.323911	0.782171	5	5	0.472121	0.394353	5	5
ATG9B	P1P2	0.638277	0.290365	4	4	0.494308	-0.159552	4	4	0.527946	0.0941129	4	4
ATHL1	P1P2	0.403283	0.162637	5	5	0.623022	-0.268742	5	5	0.392987	0.0723303	5	5
ATIC	P1P2	0.188427	4.50837	5	5	0.0250773	5.21118	5	5	0.0448394	4.85978	5	5
ATL1	P1P2	0.812458	-0.0735409	5	5	0.0250237	0.821911	5	5	0.0789982	0.381965	5	5
ATL2	P1P2	0.0967542	1.07354	5	5	0.320271	0.954549	5	5	0.143256	1.18738	5	5
ATL3	P1P2	0.869656	0.0431194	5	5	0.988445	-0.437596	5	5	0.949743	-0.0152863	5	5
ATM	P1P2	0.579665	0.599983	5	5	0.0250237	0.760431	5	5	0.0462736	0.562536	5	5
ATMIN	P1P2	0.212836	-0.499304	5	5	0.246119	-0.438624	5	5	0.125372	-0.468964	5	5
ATN1	P1P2	0.190379	-0.372924	5	5	0.651378	0.0603863	5	5	0.326952	-0.119332	5	5
ATOH1	P1P2	0.278281	-1.13718	5	5	0.83222	0.098874	5	5	0.375764	-0.609755	5	5
ATOH7	P1P2	0.950562	0.159896	5	5	0.233059	-0.863251	5	5	0.258315	-0.0100112	5	5
ATOH8	P1P2	0.728127	-0.414804	5	5	0.565746	0.154233	5	5	0.906254	0.190154	5	5
ATOX1	P1P2	0.976258	-0.00373341	5	5	0.495557	-0.328964	5	5	0.595576	-0.164984	5	5
ATP10A	P1P2	0.371515	0.399412	5	5	0.352278	0.862836	5	5	0.152783	0.433193	5	5
ATP10B	P1P2	0.0556507	0.793253	5	5	0.420456	-0.122406	5	5	0.260066	0.0209685	5	5
ATP10D	P1P2	0.413594	0.467244	5	5	0.624193	0.114168	5	5	0.995368	0.13379	5	5
ATP11A	P1P2	0.0699101	1.09502	5	5	0.995708	0.122674	5	5	0.106014	0.544138	5	5
ATP11B	P1P2	0.546193	1.24765	5	5	0.68815	1.1693	5	5	0.617597	1.20848	5	5
ATP11C	ENST00000361648.2	0.311213	0.540196	5	5	0.290605	-0.5659	5	5	0.836397	0.0814718	5	5
ATP12A	P1P2	0.941349	0.536284	5	5	0.511127	0.241832	5	5	0.995368	0.571313	5	5
ATP13A1	P1P2	0.749652	0.012981	5	5	0.082378	0.92379	5	5	0.221542	0.464244	5	5
ATP13A2	P1P2	0.678753	0.133068	5	5	0.332921	0.47155	5	5	0.288818	0.331032	5	5
ATP13A3	P1P2	0.472521	0.0109019	5	5	0.775888	0.17956	5	5	0.646506	0.239442	5	5
ATP13A4	P1P2	0.519855	0.862108	5	5	0.200753	-0.560078	5	5	0.674746	0.0999239	5	5
ATP13A5	P1P2	0.333231	-0.662712	5	5	0.911701	-0.268649	5	5	0.421614	-0.586808	5	5
ATP1A1	P1P2	0.0440752	-0.550323	5	5	0.839975	-0.431312	5	5	0.0855764	-0.335198	5	5
ATP1A2	P2	0.883667	0.337287	5	5	0.457892	0.58097	5	5	0.30769	0.333192	5	5
ATP1A2	P1	0.615813	-0.30607	5	5	0.782554	0.128289	5	5	0.825402	0.0384758	5	5
ATP1A3	P1P2	0.977505	0.216024	4	4	0.67752	-0.0956166	5	5	0.98557	0.0568894	4	4
ATP1A4	P2	0.572894	0.0143204	5	5	0.719165	0.0223061	5	5	0.83316	0.0109928	5	5
ATP1A4	P1	0.533077	0.307636	5	5	0.767658	0.0712755	5	5	0.925995	0.113661	5	5
ATP1B1	P1P2	0.902623	0.0906059	5	5	0.529926	-0.0986369	5	5	0.396672	0.0644617	5	5
ATP1B2	P1P2	0.930172	-0.00463622	5	5	0.850989	0.265442	5	5	0.863695	0.035095	5	5
ATP1B3	P1P2	0.104816	0.567428	5	5	0.56911	-0.25956	5	5	0.43029	0.288806	5	5
ATP1B4	P1P2	0.171006	-0.308327	5	5	0.588352	0.085741	5	5	0.523631	-0.0589084	5	5
ATP2A1	P1P2	0.0343899	0.790452	5	5	0.183827	-0.532388	5	5	0.420656	0.257915	5	5
ATP2A2	P1P2	0.0509634	-0.710988	5	5	0.702828	-0.0140306	5	5	0.180179	-0.316593	5	5
ATP2A3	P1P2	0.13159	-0.337761	5	5	0.230153	0.22534	5	5	0.813153	-0.0234438	5	5
ATP2B1	P1P2	0.97494	-0.00347807	5	5	0.692724	0.268542	5	5	0.685687	0.107147	5	5
ATP2B2	P1	0.86933	0.0377377	5	5	0.271587	0.366179	5	5	0.349537	0.264642	5	5
ATP2B2	P2	0.934444	-0.112547	5	5	0.299766	-0.438507	5	5	0.406916	-0.356688	5	5
ATP2B3	P1P2	0.151019	-0.0607259	5	5	0.0942624	0.773154	5	5	0.725732	0.305923	5	5
ATP2B4	P1P2	0.953854	-0.172463	5	5	0.502651	0.479678	5	5	0.665681	0.110512	5	5
ATP2C1	P1P2	0.58932	-0.0990512	5	5	0.110038	-0.55468	5	5	0.418745	-0.0714348	5	5
ATP2C2	P1P2	0.79838	0.433767	5	5	0.675402	0.134748	5	5	0.776692	0.431675	5	5
ATP4A	P2	0.655901	-0.262016	5	5	0.191027	-0.723691	5	5	0.149009	-0.434401	5	5
ATP4A	P1	0.456741	0.332528	4	4	0.762606	-0.394206	5	5	0.435116	0.143253	4	4
ATP4B	P1P2	0.240607	-0.350311	5	5	0.725674	0.271892	5	5	0.397597	-0.30189	5	5
ATP5A1	P1	0.00341954	2.04591	5	5	0.0110135	2.45435	5	5	0.0016999	2.25013	5	5
ATP5A1	P2	0.51691	0.110957	5	5	0.409797	0.741276	5	5	0.927312	0.426116	5	5
ATP5B	P1P2	0.0219793	2.68714	5	5	0.00112813	2.80655	5	5	0.0164654	2.74685	5	5
ATP5C1	P1P2	0.133719	2.76284	5	5	0.325944	2.89686	5	5	0.267866	2.72945	5	5
ATP5D	P1P2	0.48613	0.392385	5	5	0.0202032	0.721101	5	5	0.113376	0.809613	5	5
ATP5E	P1P2	0.158447	0.850222	5	5	0.0208119	1.16202	5	5	0.0137097	0.990391	5	5
ATP5F1	P1P2	0.0433417	1.15611	5	5	0.00770459	1.45758	5	5	0.00225484	1.26873	5	5
ATP5G1	P1P2	0.927545	0.101979	5	5	0.941945	-0.00568232	5	5	0.89706	-0.0516367	5	5
ATP5G2	P1P2	0.853091	0.0968019	5	5	0.286469	0.588949	5	5	0.294893	-0.0240493	5	5
ATP5G3	P1P2	0.336337	-0.651769	5	5	0.0930476	0.869703	5	5	0.37131	0.0396724	5	5
ATP5H	P1P2	0.0284135	2.23212	4	4	0.12825	0.773782	4	4	0.0814639	1.98052	4	4
ATP5I	P1P2	0.00275886	3.46614	5	5	0.00201758	2.01926	5	5	0.00059415	2.68115	5	5
ATP5J	P1P2	0.53048	0.0493126	4	4	0.450407	0.264082	4	4	0.980392	0.0520193	4	4
ATP5J2	P1P2	0.248382	1.7566	7	7	0.188778	0.19972	7	7	0.203309	1.79225	7	7
ATP5J2-PTCD1	P2	0.00689241	2.46011	5	5	0.0112239	2.52897	5	5	0.0116414	2.49454	5	5
ATP5J2-PTCD1	P1	0.231897	2.20201	7	7	0.190903	0.19972	7	7	0.202811	1.9434	7	7
ATP5L	P1P2	0.214358	1.01857	5	5	0.0932895	-0.719211	5	5	0.992721	0.0956694	5	5
ATP5L2	ENST00000505920.1	0.0407535	0.839336	5	5	0.328805	-0.29664	5	5	0.254493	0.427678	5	5
ATP5O	P1P2	0.251717	1.259	5	5	0.0422716	1.53562	5	5	0.0791397	1.36748	5	5
ATP5S	P1P2	0.488364	0.0574018	4	4	0.0148363	1.03862	4	4	0.145742	0.561666	4	4
ATP5SL	P1P2	0.884972	1.70508	5	5	0.245278	1.6901	5	5	0.362939	1.53762	5	5
ATP6AP1	P1P2	0.000539221	4.50742	5	5	0.0071543	3.68971	5	5	0.00196764	4.03373	5	5
ATP6AP1L	P1P2	0.530907	-0.0354883	5	5	0.292877	0.558691	5	5	0.947762	0.150733	5	5
ATP6AP2	P1P2	0.0488413	1.95004	5	5	0.281264	1.42009	5	5	0.0680714	1.68506	5	5
ATP6V0A1	P1P2	0.757815	-0.0435293	5	5	0.545764	-0.787825	5	5	0.90954	-0.266394	5	5
ATP6V0A2	P1P2	0.519587	-0.511433	5	5	0.0521023	1.22517	5	5	0.27729	0.236132	5	5
ATP6V0A4	P1	0.156988	-0.441075	5	5	0.504234	0.284618	5	5	0.454925	-0.102126	5	5
ATP6V0A4	P2	0.704886	0.0800142	6	6	0.848759	0.102812	6	6	0.486464	-0.0547424	6	6
ATP6V0B	P1P2	0.611748	-0.00514947	5	5	0.412623	0.598266	5	5	0.808652	0.595666	5	5
ATP6V0C	P1P2	0.00186065	2.44497	5	5	0.000185419	3.88732	5	5	0.000160994	3.16615	5	5
ATP6V0D1	P1P2	0.295677	0.501303	5	5	0.498441	0.508264	5	5	0.258665	0.393902	5	5
ATP6V0D2	P1P2	0.687856	0.298706	5	5	0.64009	-0.0211932	5	5	0.332714	-0.0153349	5	5
ATP6V0E1	P1P2	0.139164	0.550194	3	3	0.311398	0.241814	3	3	0.113844	0.396004	3	3
ATP6V0E2	P1P2	0.573421	2.83386	4	4	0.460467	1.93562	4	4	0.521298	2.38474	4	4
ATP6V1A	P1P2	0.000400374	7.51923	5	5	0.00531611	5.77515	5	5	0.00124039	5.89694	5	5
ATP6V1B1	P1P2	0.789774	-0.28682	5	5	0.726916	-0.818466	5	5	0.620521	-0.219746	5	5
ATP6V1B2	P1P2	0.000977953	3.68293	5	5	0.000203265	4.76976	5	5	0.000180795	4.22635	5	5
ATP6V1C1	P1P2	0.197758	1.93825	5	5	0.000847707	2.10814	5	5	0.00199533	2.02319	5	5
ATP6V1C2	P1P2	0.423581	-0.038527	5	5	0.623022	0.484681	5	5	0.449438	0.51661	5	5
ATP6V1D	P1P2	0.302021	-0.703926	5	5	0.291739	0.480669	5	5	0.755801	0.0206363	5	5
ATP6V1E1	P1P2	0.320385	0.997832	5	5	0.699761	-0.128161	5	5	0.646506	0.531772	5	5
ATP6V1E2	P1P2	0.848918	0.442751	6	6	0.579593	-0.313761	6	6	0.574647	-0.00271543	6	6
ATP6V1F	P1P2	0.706814	0.0475153	5	5	0.513258	0.177793	5	5	0.4197	0.146282	5	5
ATP6V1G1	P1P2	0.828528	0.430181	5	5	0.663947	0.896061	5	5	0.930608	0.341179	5	5
ATP6V1G2	P1P2	0.503634	-0.666197	5	5	0.505821	-0.354784	5	5	0.463984	-0.336093	5	5
ATP6V1G3	P1P2	0.277965	0.510869	4	4	0.160467	0.968654	4	4	0.157928	0.739761	4	4
ATP6V1H	P1P2	0.811175	0.3915	5	5	0.549622	0.0447757	5	5	0.867609	-0.053108	5	5
ATP7A	P1P2	0.421906	0.330228	5	5	0.808412	-0.0121039	5	5	0.726355	0.247188	5	5
ATP7B	P1P2	0.371957	-0.748851	5	5	0.074119	0.477652	5	5	0.572226	-0.195939	5	5
ATP8A1	P1P2	0.0293839	0.430242	5	5	0.39331	-0.567686	5	5	0.446461	0.280953	5	5
ATP8A2	P1P2	0.288108	-0.321045	5	5	0.830606	-0.0398296	5	5	0.507032	-0.0903046	5	5
ATP8B1	P1P2	0.159812	0.00368428	4	4	0.7282	-0.155427	4	4	0.162622	0.020965	4	4
ATP8B2	P1	0.0320005	0.855333	5	5	0.0385939	0.686879	5	5	0.013088	0.771106	5	5
ATP8B2	P2	0.0580164	2.33354	5	5	0.137419	2.75914	5	5	0.0189245	2.36385	5	5
ATP8B3	P1P2	0.110234	0.581461	5	5	0.505292	-0.0197953	5	5	0.438577	0.0605217	5	5
ATP8B4	P1P2	0.0912378	-0.67524	5	5	0.0270189	0.874636	5	5	0.588125	0.236348	5	5
ATP9A	P1P2	0.244774	-0.301548	5	5	0.804887	0.260539	5	5	0.396672	0.0463678	5	5
ATP9B	P1P2	0.736525	0.0100819	5	5	0.443731	0.337486	5	5	0.744479	0.0398889	5	5
ATPAF1	P1P2	0.0420725	-0.984782	5	5	0.875711	0.0627895	5	5	0.08725	-0.07742	5	5
ATPAF2	P1P2	0.0289257	1.10245	5	5	0.0356253	0.665974	5	5	0.00324728	0.836654	5	5
ATPIF1	P1P2	0.737772	-0.234513	5	5	0.546314	0.444282	5	5	0.685687	0.104885	5	5
ATR	P1P2	0.000172927	5.53024	5	5	0.010231	6.52848	5	5	0.000511028	6.00484	5	5
ATRAID	P1P2	0.409357	0.490789	5	5	0.0764262	0.748951	5	5	0.106193	0.57191	5	5
ATRIP	P1P2	0.588181	1.45246	5	5	0.438088	1.57279	5	5	0.428836	1.19269	5	5
ATRN	P1P2	0.95122	0.0832122	5	5	0.419263	0.747356	5	5	0.342744	0.356462	5	5
ATRNL1	P1P2	0.55281	0.0549183	5	5	0.833511	0.0804863	5	5	0.440541	0.147463	5	5
ATRX	P1P2	0.038259	-0.908166	5	5	0.945897	-0.294986	5	5	0.110384	-0.686415	5	5
ATXN1	P1P2	0.434411	-0.28621	4	4	0.626067	-0.259311	4	4	0.381032	-0.27276	4	4
ATXN10	P1P2	0.014193	1.9811	5	5	0.000832689	1.50211	5	5	0.00302813	1.72474	5	5
ATXN1L	P1P2	0.212381	0.00268096	5	5	0.533183	-0.930991	5	5	0.713943	0.11968	5	5
ATXN2	P1P2	0.0761914	0.67733	5	5	0.979533	0.326106	5	5	0.339379	0.662769	5	5
ATXN2L	P1P2	0.187042	0.499972	5	5	0.163434	-0.154435	5	5	0.197185	0.56594	5	5
ATXN3	P1P2	0.521733	0.554191	5	5	0.421172	-0.646394	5	5	0.8761	-0.448432	5	5
ATXN3L	P1P2	0.223811	0.911672	5	5	0.756306	0.167481	5	5	0.488627	0.303681	5	5
ATXN7	ENST00000398590.3	0.93083	-0.0960951	5	5	0.372777	0.0719796	5	5	0.45693	-0.090341	5	5
ATXN7	ENST00000538065.1	0.690292	-0.0044519	5	5	0.486442	-0.0135293	5	5	0.91217	0.0381095	5	5
ATXN7L1	P1P2	0.025531	0.825557	5	5	0.871798	0.812933	5	5	0.134407	0.735119	5	5
ATXN7L2	P1P2	0.778656	0.00792364	5	5	0.122533	-0.493668	5	5	0.241258	-0.368251	5	5
ATXN7L3	P1P2	0.011499	-1.12588	5	5	0.390336	0.603937	5	5	0.0659692	-0.360498	5	5
ATXN7L3B	P1P2	0.142955	-0.724834	5	5	0.69303	-0.110834	5	5	0.148309	-0.459718	5	5
AUH	P1P2	0.195038	0.702125	5	5	0.405112	1.11796	5	5	0.253457	0.910042	5	5
AUNIP	P1P2	0.134579	0.79553	5	5	0.669363	0.350582	5	5	0.0919488	0.518032	5	5
AUP1	P1P2	0.980214	0.431646	5	5	0.291739	0.403758	5	5	0.499626	0.143438	5	5
AURKA	P1P2	0.00034861	4.21019	5	5	0.000531047	2.7292	5	5	0.000136677	3.4697	5	5
AURKAIP1	P1P2	0.773589	0.203277	5	5	0.845802	0.312241	5	5	0.540506	-0.0192603	5	5
AURKB	P1P2	0.00252894	1.46706	5	5	0.0031751	1.87574	5	5	0.00105338	1.61365	5	5
AURKC	P1P2	0.878759	0.0971712	4	4	0.395291	0.459693	4	4	0.592866	0.102844	4	4
AUTS2	P1P2	0.310423	0.095835	5	5	0.777791	0.00757701	5	5	0.304945	0.0791186	5	5
AVEN	P1P2	0.335922	-0.757865	5	5	0.592923	0.783767	5	5	0.949743	-0.169936	5	5
AVIL	P1P2	0.414539	-0.111832	5	5	0.039607	0.724186	4	4	0.18706	0.522298	4	4
AVL9	P1P2	0.636313	0.390812	5	5	0.593496	-0.842251	5	5	0.289573	0.165357	5	5
AVP	P1P2	0.737772	-0.591733	5	5	0.834803	0.184405	5	5	0.950404	-0.0296032	5	5
AVPI1	P1P2	0.22523	-0.127377	5	5	0.989436	0.190493	5	5	0.600759	-0.208352	5	5
AVPR1A	P1P2	0.660087	0.650921	5	5	0.740001	0.559019	5	5	0.807367	0.493398	5	5
AVPR1B	P1P2	0.363604	-0.63891	5	5	0.482821	0.727784	5	5	0.844827	-0.0937263	5	5
AVPR2	P1P2	0.29759	-0.556704	5	5	0.64009	0.0688898	5	5	0.581855	-0.00373791	5	5
AWAT1	P1P2	0.613779	-0.466097	5	5	0.265323	-0.392286	5	5	0.319236	-0.429192	5	5
AWAT2	P1P2	0.163634	-0.694311	5	5	0.149645	-0.538227	5	5	0.113944	-0.586838	5	5
AXDND1	P1P2	0.373287	0.223053	5	5	0.133305	-0.591883	5	5	0.485509	-0.0308838	5	5
AXIN1	P1P2	0.302843	-0.568102	4	4	0.952487	-0.441155	5	5	0.706161	-0.0827136	4	4
AXIN2	P1	0.852443	0.0724278	5	5	0.538362	0.10032	5	5	0.852625	0.0863737	5	5
AXIN2	P2	0.742142	-0.340527	5	5	0.310301	0.75499	5	5	0.929949	0.405888	5	5
AXL	P1P2	0.417145	0.903424	5	5	0.849692	0.175982	5	5	0.203598	0.374672	5	5
AZGP1	P1P2	0.533892	-0.141023	5	5	0.612686	0.533857	4	4	0.375011	0.252957	4	4
AZI1	P1P2	0.061262	-0.953169	5	5	0.249846	-0.543762	5	5	0.0355217	-0.615101	5	5
AZI2	P1P2	0.0470234	1.64431	6	6	0.448059	-0.306422	6	6	0.198073	0.656257	6	6
AZIN1	P1P2	0.17889	-0.772176	5	5	0.335822	0.841494	5	5	0.856529	0.0393307	5	5
AZU1	P2	0.271558	-0.00229397	5	5	0.880605	-0.0652002	5	5	0.309266	0.0333002	5	5
AZU1	P1	0.645186	-0.0381736	5	5	0.881584	0.0592955	5	5	0.721381	0.0716229	5	5
B2M	P2	0.493144	-0.10146	5	5	0.282003	-0.470353	5	5	0.179103	-0.332841	5	5
B2M	P1	0.887584	0.0833003	5	5	0.612528	0.147897	5	5	0.75454	0.0463667	5	5
B3GALNT1	P1P2	0.52712	0.305326	5	5	0.767658	0.0181548	5	5	0.842231	0.0400895	5	5
B3GALNT2	P1P2	0.0313446	-0.674246	5	5	0.397221	0.714548	5	5	0.406447	-0.0190465	5	5
B3GALT1	P1P2	0.18023	0.0916791	5	5	0.656753	-0.240614	5	5	0.570535	0.00685813	5	5
B3GALT2	P1P2	0.907863	-0.0334541	5	5	0.368795	0.444159	5	5	0.555421	0.344249	5	5
B3GALT4	P1P2	0.160362	-0.875767	4	4	0.670646	-0.230333	4	4	0.0665054	-0.399417	4	4
B3GALT5	ENST00000380620.4	0.0653777	-0.552103	5	5	0.621852	0.0976814	5	5	0.209558	-0.474278	5	5
B3GALT5	ENST00000343118.4,ENST00000398714.2	0.750906	-0.0206554	5	5	0.195846	-0.585402	5	5	0.320446	-0.192113	5	5
B3GALT5	ENST00000380618.1	0.276553	0.667328	3	3	0.823216	0.229098	3	3	0.334452	0.502466	3	3
B3GALT6	P1P2	0.904587	0.121874	5	5	0.0646103	-0.55449	5	5	0.289951	-0.46998	5	5
B3GALTL	P1P2	0.727196	0.303485	5	5	0.0842946	0.741824	5	5	0.191203	0.620323	5	5
B3GAT1	P1P2	0.877145	-0.257645	5	5	0.368355	-0.0498204	5	5	0.735711	-0.0381361	5	5
B3GAT2	P1P2	0.399406	0.736077	4	4	0.277452	-0.242948	4	4	0.860486	0.137463	4	4
B3GAT3	P1P2	0.878775	-0.157207	5	5	0.134163	0.0306748	5	5	0.472632	0.359956	5	5
B3GNT1	P1P2	0.875843	0.0461784	4	4	0.364907	0.424466	4	4	0.436755	0.245568	4	4
B3GNT2	P1P2	0.628665	0.657144	5	5	0.0164726	-0.856464	5	5	0.218423	0.0763208	5	5
B3GNT3	P1P2	0.245782	-0.103152	5	5	0.447928	0.651698	5	5	0.976843	-0.0385044	5	5
B3GNT4	P1P2	0.822734	0.0952769	5	5	0.697616	-0.0051957	5	5	0.981474	-0.0275989	5	5
B3GNT5	P1P2	0.200942	0.961335	5	5	0.495295	0.378335	5	5	0.758324	0.427918	5	5
B3GNT6	P1P2	0.241105	0.645102	5	5	0.169519	-0.403892	5	5	0.947762	0.0571608	5	5
B3GNT7	P1P2	0.218679	0.498374	4	4	0.860081	0.855692	5	5	0.769815	-0.0138844	4	4
B3GNT8	P1P2	0.133719	2.3175	5	5	0.656454	1.41197	5	5	0.427869	2.10971	5	5
B3GNT9	P1P2	0.0472988	-0.650872	5	5	0.411916	0.0538499	5	5	0.0995464	-0.546042	5	5
B3GNTL1	P1	0.868029	-0.00807774	5	5	0.569672	-0.200717	5	5	0.527418	-0.0837019	5	5
B3GNTL1	P2	0.338419	-0.821801	5	5	0.736558	-0.185577	4	4	0.765564	-0.174686	4	4
B4GALNT1	P1P2	0.39267	-0.0163004	5	5	0.315459	-0.51818	5	5	0.326952	-0.417241	5	5
B4GALNT2	P1P2	0.147985	0.988822	5	5	0.364841	-0.357514	5	5	0.472121	-0.0424926	5	5
B4GALNT3	P1P2	0.796466	-0.214284	5	5	0.940628	0.0197819	5	5	0.953706	-0.0901217	5	5
B4GALNT4	P1P2	0.0555979	-0.687819	5	5	0.0870078	0.637483	5	5	0.906254	-0.0422558	5	5
B4GALT1	P1P2	0.638674	-0.146689	5	5	0.867889	0.0418708	5	5	0.91875	-0.0641771	5	5
B4GALT2	P1P2	0.248144	-0.477713	5	5	0.848395	-0.237091	5	5	0.228195	-0.388166	5	5
B4GALT3	P1P2	0.0513574	-0.635646	5	5	0.00837387	1.12252	5	5	0.384316	0.116266	5	5
B4GALT4	P1P2	0.519051	-0.375749	5	5	0.124144	-0.495709	5	5	0.154937	-0.384724	5	5
B4GALT5	P1P2	0.997362	0.161332	5	5	0.354424	0.462089	5	5	0.678386	0.202453	5	5
B4GALT6	P1P2	0.0252329	-0.618492	5	5	0.217242	-0.33623	5	5	0.0177767	-0.420057	5	5
B4GALT7	P1P2	0.909173	0.331783	5	5	0.555156	0.217149	5	5	0.628151	0.304642	5	5
B9D1	P1P2	0.283629	0.00657772	5	5	0.56911	-0.280122	5	5	0.200956	0.0427394	5	5
B9D2	P1P2	0.222915	-0.706308	6	6	0.0144948	-0.763543	6	6	0.0128933	-0.623641	6	6
BAALC	P1P2	0.350228	0.374423	5	5	0.0725249	0.810621	5	5	0.0759352	0.54636	5	5
BAAT	P2	0.238955	-0.232531	5	5	0.225051	0.210725	5	5	0.185355	0.416144	5	5
BAAT	P1	0.978895	0.455927	5	5	0.815151	-0.00712993	5	5	0.802233	0.129043	5	5
BABAM1	P1P2	0.342607	-0.171009	5	5	0.920894	0.00929971	5	5	0.439558	-0.167496	5	5
BACE1	P1P2	0.10184	-0.913724	5	5	0.569672	0.125139	5	5	0.39161	-0.533556	5	5
BACE2	P1P2	0.351936	-0.534399	5	5	0.393769	0.0215245	5	5	0.95767	-0.163054	5	5
BACH1	P1P2	0.113401	-0.407226	5	5	0.822548	0.0801373	5	5	0.353395	-0.239964	5	5
BACH2	P1P2	0.628958	-0.389933	5	5	0.986795	0.310045	5	5	0.683859	-0.0994644	5	5
BAD	P1P2	0.858281	0.140099	5	5	0.600385	-0.0901017	5	5	0.839637	0.0187954	5	5
BAG1	P1P2	0.11359	-0.551045	5	5	0.821904	0.285138	5	5	0.323282	-0.310731	5	5
BAG2	P1P2	0.103319	0.69528	5	5	0.245951	-0.313317	5	5	0.666887	0.176179	5	5
BAG3	P1P2	0.807331	-0.0106065	5	5	0.0652716	0.560294	5	5	0.261472	0.313291	5	5
BAG4	P1P2	0.590461	0.0705906	5	5	0.316658	0.976705	5	5	0.337287	0.649889	5	5
BAG5	P1P2	0.335507	0.654842	5	5	0.569672	-0.195128	5	5	0.473655	0.128041	5	5
BAG6	P1P2	0.309635	0.394403	5	5	0.0581318	1.2251	5	5	0.0733685	0.80975	5	5
BAGE	P1P2	0.366208	-0.377572	7	7	0.997769	0.00265598	7	7	0.473156	-0.235646	7	7
BAGE3	P1P2	0.366208	-0.377572	7	7	0.997769	0.00265598	7	7	0.473156	-0.235646	7	7
BAGE4	P1P2	0.366208	-0.377572	7	7	0.997769	0.00265598	7	7	0.473156	-0.235646	7	7
BAGE5	P1P2	0.366208	-0.377572	7	7	0.997769	0.00265598	7	7	0.473156	-0.235646	7	7
BAHCC1	P1P2	0.235569	-1.19224	4	4	0.0881547	-0.626806	4	4	0.0434282	-0.756129	4	4
BAHD1	P1P2	0.349802	-0.654677	5	5	0.302668	0.320786	5	5	0.83316	-0.0461796	5	5
BAI1	P1P2	0.35215	0.687992	5	5	0.0769775	0.433603	5	5	0.0580888	0.403817	5	5
BAI2	P1P2	0.060239	0.981817	5	5	0.57926	-0.114039	5	5	0.366009	0.622524	5	5
BAI3	P1P2	0.36099	0.858796	5	5	0.631238	0.0984864	5	5	0.352535	0.269461	5	5
BAIAP2	P1P2	0.398186	0.138967	5	5	0.843535	0.019396	5	5	0.411623	0.00446486	5	5
BAIAP2L1	P1P2	0.564483	0.0309707	5	5	0.93602	0.121892	5	5	0.82411	-0.0457954	5	5
BAIAP2L2	P2	0.38358	1.08512	5	5	0.545214	1.1832	5	5	0.525794	1.26557	5	5
BAIAP2L2	P1	0.666937	-0.0476918	4	4	0.911937	-0.0563581	4	4	0.871429	-0.0314372	4	4
BAIAP3	P1P2	0.074093	-0.845687	5	5	0.258113	0.555859	5	5	0.302217	-0.00437615	5	5
BAK1	P1P2	0.460378	0.335115	5	5	0.497391	-0.0795897	5	5	0.997353	0.0263926	5	5
BAMBI	P1P2	0.846612	0.392085	5	5	0.891388	0.383177	5	5	0.437598	0.249933	5	5
BANF1	P1P2	0.99934	-0.000680435	5	5	0.700067	-0.101504	5	5	0.793907	-0.0514629	5	5
BANF2	P1P2	0.46744	0.376499	5	5	0.726916	-0.118736	5	5	0.719519	0.128881	5	5
BANK1	P1P2	0.545643	-0.071267	5	5	0.0341279	0.814467	5	5	0.227555	0.441441	5	5
BANP	P1P2	0.627091	0.626982	4	4	0.170052	3.08176	4	4	0.314045	1.54827	4	4
BAP1	P1P2	0.204164	0.891553	5	5	0.632415	0.96755	5	5	0.735086	0.750655	5	5
BARD1	P1P2	0.970325	-0.191216	5	5	0.312675	-0.392451	5	5	0.313229	-0.227891	5	5
BARHL1	P1P2	0.977577	-0.0132222	5	5	0.330037	-0.490959	5	5	0.478789	-0.0599503	5	5
BARHL2	P1P2	0.781194	-0.0927513	5	5	0.710826	0.0550829	5	5	0.593279	-0.0316918	5	5
BARX1	P1P2	0.513057	-0.113076	4	4	0.836852	-0.276749	4	4	0.593508	-0.194913	4	4
BARX2	P1P2	0.0859771	0.0316282	5	5	0.876363	0.442592	5	5	0.186458	0.0650232	5	5
BASP1	P1P2	0.687856	-0.135492	5	5	0.179497	0.777334	5	5	0.475192	0.395369	5	5
BATF	P1P2	0.791366	0.0827431	5	5	0.38624	-0.0900911	5	5	0.773516	-0.384571	5	5
BATF2	P1P2	0.166365	-0.550414	4	4	0.0721964	-0.425105	5	5	0.0256177	-0.360573	4	4
BATF3	P1P2	0.811175	0.23375	5	5	0.859431	0.0682728	5	5	0.896404	0.140259	5	5
BAX	P1P2	0.431157	0.04874	4	4	0.276021	0.466077	4	4	0.537082	0.0640977	4	4
BAZ1A	P1P2	0.597614	0.667179	5	5	0.735631	0.0642904	5	5	0.866957	0.331331	5	5
BAZ1B	P1P2	0.0113496	0.704424	4	4	0.953874	0.0513792	4	4	0.0615786	0.445222	4	4
BAZ2A	P1	0.376402	-0.239688	5	5	0.878973	0.00790266	5	5	0.340639	-0.298851	5	5
BAZ2A	P2	0.842083	-0.0644526	4	4	0.489643	-0.123293	4	4	0.495728	-0.0584839	4	4
BAZ2B	P1P2	0.268685	-0.431708	5	5	0.477161	-0.285174	5	5	0.161043	-0.254839	5	5
BBC3	P1P2	0.00467092	-1.07413	5	5	0.0423557	-0.663759	5	5	0.00242237	-0.801073	5	5
BBIP1	P1P2	0.927545	0.0397249	5	5	0.723192	-0.157772	5	5	0.799669	-0.0690764	5	5
BBOX1	P1	0.823328	-0.198606	4	4	0.791148	0.0953025	5	5	0.506943	-0.222201	4	4
BBOX1	P2	0.187457	-0.585845	5	5	0.337486	0.512826	5	5	0.75517	-0.082814	5	5
BBS1	P1P2	0.622516	-0.471289	5	5	0.262493	0.316532	5	5	0.817661	0.0797235	5	5
BBS10	P1P2	0.415012	-0.470736	5	5	0.158003	1.02934	5	5	0.597877	0.153928	5	5
BBS12	P1P2	0.0622857	0.535363	4	4	0.466677	-0.106785	4	4	0.760614	0.204822	4	4
BBS2	P1P2	0.0811083	-0.575941	5	5	0.831574	0.10676	5	5	0.217494	-0.41782	5	5
BBS4	P1P2	0.785004	0.0955685	5	5	0.0764262	-0.768936	5	5	0.22628	-0.531257	5	5
BBS5	P1P2	0.0435133	1.70739	5	5	0.835772	0.079425	5	5	0.0710028	0.816333	5	5
BBS7	P1P2	0.697006	0.126457	5	5	0.405112	-0.0119906	5	5	0.546558	0.113589	5	5
BBS9	P1P2	0.294914	-0.342855	5	5	0.373221	-0.0209566	5	5	0.195748	-0.363216	5	5
BBX	P1P2	0.648155	0.00531177	5	5	0.854883	-0.00649987	5	5	0.880678	-0.000594048	5	5
BCAM	P1P2	0.85958	-0.00302645	5	5	0.668761	-0.410615	5	5	0.696694	0.102977	5	5
BCAN	P1P2	0.19122	-0.482608	5	5	0.409327	0.044369	5	5	0.72511	-0.0330613	5	5
BCAP29	P1P2	0.811496	-0.502463	5	5	0.0444156	-0.696634	5	5	0.145536	-0.508344	5	5
BCAP31	P1P2	0.0345662	0.763159	5	5	0.359826	0.547362	5	5	0.0828938	0.621779	5	5
BCAR1	P1	0.367107	-0.223193	5	5	0.726916	-0.324069	5	5	0.3323	-0.216781	5	5
BCAR1	P2	0.93083	0.135805	5	5	0.196418	0.84503	5	5	0.996691	0.884779	5	5
BCAR3	P2	0.535947	0.248493	4	4	0.204992	0.589796	4	4	0.0708793	0.448039	4	4
BCAR3	P1	0.0466113	1.25231	5	5	0.600961	0.773481	5	5	0.087865	0.637001	5	5
BCAS1	ENST00000395961.3	0.383129	-0.71869	5	5	0.690588	0.170812	5	5	0.603647	-0.129044	5	5
BCAS2	P1P2	0.000162395	4.92888	5	5	0.000434871	4.43818	5	5	0.000132605	4.68353	5	5
BCAS3	P1P2	0.666086	0.0439929	5	5	0.0534688	-1.32174	5	5	0.0525035	-0.681384	5	5
BCAS4	P1P2	0.908518	-0.0773869	5	5	0.702828	-0.113589	5	5	0.967585	0.0222583	5	5
BCAT1	P1P2	0.29759	-0.515941	5	5	0.802646	-0.0636774	5	5	0.423533	-0.163035	5	5
BCAT2	P1P2	0.776755	-0.136762	5	5	0.803286	0.0462413	5	5	0.937862	-0.0452603	5	5
BCCIP	P1P2	0.000785177	2.83302	5	5	0.602113	2.07563	5	5	0.0302944	2.45433	5	5
BCDIN3D	P1P2	0.50258	0.237443	5	5	0.284603	-0.248417	5	5	0.883296	-0.432505	5	5
BCHE	P1P2	0.0488413	1.70667	5	5	0.385786	-0.052512	5	5	0.0266361	0.873704	5	5
BCKDHA	P1	0.03799	-0.736963	5	5	0.065332	-0.567092	5	5	0.0113966	-0.574434	5	5
BCKDHA	P2	0.346869	0.277573	4	4	0.957929	0.0754998	4	4	0.52734	0.209691	4	4
BCKDHB	P1P2	0.656498	0.075509	5	5	0.582946	-0.098476	5	5	0.660866	0.0843486	5	5
BCKDK	P1P2	0.897388	-0.565357	5	5	0.970953	0.0596951	5	5	0.838341	-0.00365165	5	5
BCL10	P1P2	0.460881	-0.398174	5	5	0.573047	-0.227046	5	5	0.086486	-0.352699	5	5
BCL11A	P1P2	0.875842	0.120385	5	5	0.244438	0.316284	5	5	0.478789	0.254977	5	5
BCL11B	P1P2	0.84079	0.194865	5	5	0.351422	-0.0524837	5	5	0.483436	0.0135831	5	5
BCL2	P1P2	0.596467	0.41391	5	5	0.683283	-0.0955654	5	5	0.91875	0.201933	5	5
BCL2A1	P1P2	0.248482	0.265484	5	5	0.791148	0.268062	5	5	0.772247	0.0885221	5	5
BCL2L1	P1	0.585122	0.347812	4	4	0.990031	0.020211	4	4	0.658533	0.429979	4	4
BCL2L1	P2	0.783098	0.22846	5	5	0.597797	1.45394	5	5	0.66749	0.865223	5	5
BCL2L10	P1P2	0.510084	0.203559	4	4	0.903868	-0.163021	4	4	0.785458	-0.025068	4	4
BCL2L11	P1	0.123507	0.895411	4	4	0.176035	-0.292902	4	4	0.519492	0.16604	4	4
BCL2L11	P2	0.937732	-0.170386	4	4	0.631238	-0.146635	5	5	0.934582	-0.0393704	4	4
BCL2L12	P1P2	0.850498	-0.0597887	5	5	0.0731857	-0.864889	5	5	0.106373	-0.361115	5	5
BCL2L13	P1P2	0.772956	0.0122278	5	5	0.522364	0.315091	5	5	0.666284	0.379573	5	5
BCL2L14	P2	0.0608056	-0.85244	5	5	0.696698	-0.199673	5	5	0.137235	-0.601989	5	5
BCL2L14	P1	0.858281	0.000386349	5	5	0.05301	0.583532	5	5	0.153259	0.394224	5	5
BCL2L15	P1P2	0.84726	0.231382	5	5	0.636543	-0.00977461	5	5	0.89706	0.343858	5	5
BCL2L2	P1P2	0.782463	-0.0278531	5	5	0.567707	0.283491	5	5	0.862391	0.491946	5	5
BCL2L2-PABPN1	P1P2	0.782463	-0.0278531	5	5	0.567707	0.283491	5	5	0.862391	0.491946	5	5
BCL3	P1P2	0.565577	-0.0136308	4	4	0.572696	0.239528	4	4	0.425357	0.112948	4	4
BCL6	P1P2	0.653514	0.402702	5	5	0.99934	0.0652412	5	5	0.624624	-0.00106562	5	5
BCL6B	P1P2	0.825952	1.15232	5	5	0.378575	0.632028	5	5	0.328181	0.0382083	5	5
BCL7A	P1P2	0.906552	0.106038	5	5	0.253439	-0.617369	5	5	0.362502	-0.0252239	5	5
BCL7B	P1P2	0.712352	-0.00299054	5	5	0.414987	-0.00360744	5	5	0.759586	-0.00977877	5	5
BCL7C	P1P2	0.649642	-0.219933	5	5	0.905142	0.0162665	5	5	0.864347	-0.278208	5	5
BCL9	P1P2	0.679083	0.413015	4	4	0.805901	0.0829432	4	4	0.759202	0.156933	4	4
BCL9L	P1P2	0.115107	0.606215	5	5	0.409327	0.933873	5	5	0.0530105	0.608998	5	5
BCLAF1	P1P2	0.467947	-0.65813	5	5	0.0341979	-1.27396	5	5	0.0175783	-0.646383	5	5
BCMO1	P1P2	0.964394	0.690976	5	5	0.646021	-0.99836	5	5	0.530675	0.0256309	5	5
BCO2	P1P2	0.63897	-0.00971543	5	5	0.931414	0.209724	5	5	0.947102	0.0114389	5	5
BCOR	P1P2	0.585336	-0.298342	5	5	0.886811	1.09706	5	5	0.793268	0.208019	5	5
BCORL1	P1P2	0.0830723	-0.868686	5	5	0.893351	0.206029	5	5	0.128886	-0.288417	5	5
BCR	P1P2	0.000559135	2.89326	4	4	0.000555343	4.19042	4	4	0.00274282	3.54184	3	3
BCS1L	P1P2	0.000317991	1.62788	5	5	0.000160323	1.6389	5	5	0.000126497	1.4151	5	5
BDH1	P1	0.85958	-0.00848879	5	5	0.400459	0.593594	5	5	0.542703	0.00993297	5	5
BDH1	P2	0.696394	0.0680552	5	5	0.87832	0.194493	5	5	0.780509	0.106069	5	5
BDH2	P1P2	0.144997	0.489795	5	5	0.389879	-0.308088	5	5	0.761481	0.164499	5	5
BDKRB1	P1P2	0.778656	0.00620425	5	5	0.909076	0.11217	5	5	0.822174	-0.0896598	5	5
BDKRB2	P1P2	0.0537755	0.630938	5	5	0.541919	0.636715	5	5	0.132689	0.741066	5	5
BDNF	P1P2	0.282517	0.983974	5	5	0.110592	-0.186535	5	5	0.918092	-0.00326381	5	5
BDP1	P1P2	0.00696991	2.4458	5	5	0.000186643	2.2086	5	5	0.00025565	2.3272	5	5
BEAN1	P1P2	0.192205	-0.873535	5	5	0.541919	-0.307612	5	5	0.194319	-0.549497	5	5
BECN1	P1P2	0.290742	-0.348222	5	5	0.350567	0.702224	5	5	0.947762	0.173193	5	5
BEGAIN	P1	0.65889	0.0802822	5	5	0.493466	0.0827661	5	5	0.472632	0.228401	5	5
BEGAIN	P2	0.780242	-0.241182	5	5	0.686932	-0.299799	5	5	0.647698	-0.17403	5	5
BEND2	P1P2	0.293393	0.578695	5	5	0.164437	-0.595928	5	5	0.770978	-0.219252	5	5
BEND3	P1P2	0.293013	-0.707541	5	5	0.388512	0.511885	5	5	0.953046	-0.184938	5	5
BEND4	P1P2	0.0234054	-0.846881	5	5	0.226796	-0.125359	5	5	0.0188824	-0.589198	5	5
BEND5	P1P2	0.666687	-0.055221	5	5	0.434188	0.763967	5	5	0.407385	0.524591	5	5
BEND6	P1P2	0.445202	-0.196348	5	5	0.152709	0.649128	5	5	0.538313	0.186547	5	5
BEND7	P1P2	0.350655	1.0659	5	5	0.750021	0.449177	5	5	0.286187	0.613562	5	5
BEST1	P2	0.856334	-0.081527	5	5	0.43273	-0.504855	5	5	0.601336	-0.152945	5	5
BEST1	P1	0.75813	0.202853	5	5	0.710826	0.681983	5	5	0.793268	0.442418	5	5
BEST2	P1P2	0.365353	0.480359	5	5	0.327577	1.08863	5	5	0.324095	0.923249	5	5
BEST3	P1P2	0.465922	-0.228214	5	5	0.64959	-0.0876357	5	5	0.899685	-0.157925	5	5
BEST4	P1P2	0.351295	0.334608	5	5	0.107484	0.416768	5	5	0.102827	0.50472	5	5
BET1	P1P2	0.42935	0.961729	5	5	0.0267338	1.06149	5	5	0.12743	0.892274	5	5
BET1L	P1P2	0.175705	0.479048	5	5	0.808732	0.234143	5	5	0.223113	0.24708	5	5
BEX1	P1P2	0.364478	0.0485956	5	5	0.597223	-0.0529387	5	5	0.844827	0.0489309	5	5
BEX2	P1P2	0.0753734	-0.686929	5	5	0.293637	0.614163	5	5	0.57505	-0.0463114	5	5
BEX4	P1P2	0.0317368	0.513533	5	5	0.68815	-0.00492722	5	5	0.200664	0.268109	5	5
BEX5	P1P2	0.248144	-0.493593	5	5	0.0699306	-0.568969	5	5	0.0924297	-0.512714	5	5
BFAR	P1P2	0.548394	0.259756	5	5	0.58323	0.207176	5	5	0.472632	0.329062	5	5
BFSP1	P2	0.56756	-0.143028	5	5	0.6134	-0.750401	5	5	0.762113	-0.0154573	5	5
BFSP1	P1	0.390842	-0.514697	5	5	0.730024	0.539523	5	5	0.795187	-0.106579	5	5
BFSP2	P1P2	0.345981	-0.554821	5	5	0.471029	0.0663922	5	5	0.557091	-0.0798438	5	5
BGLAP	P1P2	0.352835	6.47077	6	6	0.00365379	4.28011	6	6	0.0120674	5.37544	6	6
BGN	P1P2	0.132098	-0.722588	6	6	0.762286	0.117599	6	6	0.219722	-0.420631	6	6
BHLHA15	P1P2	0.803812	0.775555	5	5	0.321885	0.519492	5	5	0.464491	0.554111	5	5
BHLHA9	P1P2	0.819519	-0.223687	5	5	0.603844	-0.173139	5	5	0.680208	-0.112728	5	5
BHLHB9	P1P2	0.661285	-0.155932	5	5	0.151998	0.430106	5	5	0.686907	0.059326	5	5
BHLHE22	P1P2	0.382228	0.464613	5	5	0.976233	-0.246492	5	5	0.910855	0.10906	5	5
BHLHE23	P1P2	0.0704864	-0.591971	5	5	0.0753333	0.762066	5	5	0.795827	-0.0824925	5	5
BHLHE40	P1P2	0.477375	-0.558272	5	5	0.832865	0.0398561	5	5	0.532852	-0.0850091	5	5
BHLHE41	P1P2	0.141607	-0.872718	5	5	0.664548	0.0148442	5	5	0.393906	-0.172307	5	5
BHMT	P1P2	0.890523	-0.0101018	5	5	0.655557	0.294233	5	5	0.663272	0.055519	5	5
BHMT2	P1P2	0.0178237	-0.830149	5	5	0.763868	-0.342139	5	5	0.166564	-0.880819	5	5
BICC1	P1P2	0.0405101	-1.39226	5	5	0.755677	-0.104176	5	5	0.0947005	-0.721966	5	5
BICD1	P1P2	0.983511	0.129872	5	5	0.659747	0.0777454	5	5	0.696081	0.0279747	5	5
BICD2	P1P2	0.16301	0.0262486	5	5	0.231119	-0.0276255	5	5	0.797747	-0.0606876	5	5
BID	P1P2	0.0526556	-0.0976822	5	5	0.482821	-0.0323935	5	5	0.200372	-0.0071288	5	5
BIK	P1P2	0.597901	0.779525	5	5	0.851962	-0.0358919	5	5	0.594427	0.452982	5	5
BIN1	P1P2	0.00352087	-1.01932	5	5	0.627124	-0.165786	5	5	0.0117516	-0.631912	5	5
BIN2	P1P2	0.0840316	0.722375	5	5	0.897934	-0.0366846	5	5	0.140779	0.435992	5	5
BIN3	P1P2	0.35365	0.131769	5	5	0.996699	-0.00214327	5	5	0.825402	0.144931	5	5
BIRC2	P1P2	0.164762	0.211342	5	5	0.00644315	0.711148	5	5	0.016842	0.688571	5	5
BIRC3	P1P2	0.86933	-0.121755	5	5	0.170807	1.90404	5	5	0.199209	0.434449	5	5
BIRC5	P1P2	0.00016456	1.79534	5	5	0.000142205	4.64127	5	5	0.000119842	3.21061	5	5
BIRC6	P1P2	0.315976	0.368072	5	5	0.130125	-0.0129832	5	5	0.186735	0.601025	5	5
BIRC7	P1P2	0.395882	-0.148754	5	5	0.0418951	-0.763476	5	5	0.231736	-0.803226	5	5
BIRC8	P1P2	0.165896	-0.711923	5	5	0.109946	-0.499494	5	5	0.0607757	-0.576256	5	5
BIVM	P2	0.909173	0.0194797	5	5	0.0681603	-0.686285	5	5	0.121534	-0.387502	5	5
BIVM	P1	0.471757	0.993891	5	5	0.959739	-0.0553615	5	5	0.352965	0.41973	5	5
BIVM-ERCC5	ENST00000602836.1	0.0751024	0.747406	5	5	0.0171161	-0.818608	5	5	0.602491	-0.00928548	5	5
BLCAP	P1P2	0.716671	0.0709468	5	5	0.712676	0.209426	5	5	0.672324	0.378651	5	5
BLID	ENST00000560104.1	0.497326	0.0674588	5	5	0.2355	0.0196016	5	5	0.337287	-0.388579	5	5
BLK	P1P2	0.158936	0.671031	5	5	0.852936	-0.139031	5	5	0.31164	0.326545	5	5
BLM	P1P2	0.00520326	1.25956	5	5	0.0637766	0.863408	5	5	0.00797708	1.06148	5	5
BLMH	P1P2	0.0947776	0.536203	5	5	0.83222	0.021927	5	5	0.197473	0.203978	5	5
BLNK	P1P2	0.512642	-0.492277	5	5	0.428374	0.634481	5	5	0.78433	0.213059	5	5
BLOC1S1	P1P2	0.124749	-0.551337	5	5	0.220031	-0.608263	5	5	0.0801366	-0.541903	5	5
BLOC1S2	P1P2	0.62427	0.345444	5	5	0.108938	-0.416557	5	5	0.36733	-0.14514	5	5
BLOC1S3	P1	0.638084	-0.0319316	5	5	0.131813	-0.408984	5	5	0.525794	-0.132965	5	5
BLOC1S3	P2	0.700678	-0.047406	5	5	0.627711	-0.00817669	5	5	0.924018	0.0588228	5	5
BLOC1S4	P1P2	0.830461	0.181569	5	5	0.846126	0.260086	5	5	0.962296	0.220827	5	5
BLOC1S5	P1P2	0.00956353	0.867905	5	5	0.559046	0.452966	5	5	0.029357	0.599739	5	5
BLOC1S6	P1P2	0.537704	0.147248	5	5	0.339156	-1.30065	5	5	0.807367	-0.431475	5	5
BLVRA	P1	0.432979	-0.237119	5	5	0.31826	0.245086	5	5	0.772881	0.0385801	5	5
BLVRA	P2	0.881057	1.03345	5	5	0.837388	-0.794897	5	5	0.911513	0.119274	5	5
BLVRB	P1P2	0.232263	-0.592587	5	5	0.413568	0.49733	5	5	0.875447	-0.0658754	5	5
BLZF1	P1P2	0.0981742	0.578629	5	5	0.205156	0.0133321	5	5	0.0953574	0.507416	5	5
BMF	P1P2	0.736525	-0.0728229	5	5	0.444963	0.118749	5	5	0.777328	0.0601961	5	5
BMI1	P1P2	0.345136	-0.266883	5	5	0.960069	-0.0458747	5	5	0.919409	0.0353789	5	5
BMP1	P1P2	0.84079	0.368178	5	5	0.694252	0.319233	5	5	0.677779	0.418716	5	5
BMP10	P1P2	0.597901	0.527205	5	5	0.636248	0.00955048	5	5	0.980812	0.424342	5	5
BMP15	ENST00000252677.3	0.826596	0.0196479	5	5	0.710826	0.0430422	5	5	0.607701	0.0838994	5	5
BMP2	P2	0.700065	0.0160612	5	5	0.323099	-0.78651	5	5	0.643531	-0.632794	5	5
BMP2	P1	0.676635	0.535179	5	5	0.250698	-0.0405614	5	5	0.835102	-0.0395933	5	5
BMP2K	P1P2	0.391527	3.25041	5	5	0.201336	2.91216	5	5	0.234989	3.20319	5	5
BMP3	P1P2	0.145682	-0.43148	5	5	0.364841	0.320384	5	5	0.232384	-0.055548	5	5
BMP4	P2	0.2669	-0.502074	5	5	0.56016	-0.0664752	5	5	0.279128	-0.518207	5	5
BMP4	P1	0.465416	0.0949035	5	5	0.616018	-0.00346258	5	5	0.823465	-0.0706471	5	5
BMP5	P1P2	0.772956	-0.0680685	5	5	0.756306	-0.189222	5	5	0.974859	-0.281226	5	5
BMP6	P1P2	0.221303	-0.0819723	5	5	0.632415	0.491966	5	5	0.416363	0.177742	5	5
BMP7	P1P2	0.460881	0.706653	5	5	0.668158	-0.743285	5	5	0.903626	0.147399	5	5
BMP8A	P1P2	0.208617	0.498362	5	5	0.967984	-0.0179336	5	5	0.339379	0.224788	5	5
BMP8B	P1P2	0.0400271	0.585306	5	5	0.930098	-0.80112	5	5	0.326952	0.0156611	5	5
BMPER	P1P2	0.493144	-0.0548041	5	5	0.478701	-0.436346	5	5	0.266793	-0.268006	5	5
BMPR1A	P1P2	0.727196	-0.584745	5	5	0.162935	-0.747566	5	5	0.176966	-0.522588	5	5
BMPR1B	P1P2	0.833686	0.181054	5	5	0.894006	-0.0314634	5	5	0.951724	0.0122311	5	5
BMPR2	P1P2	0.633367	0.100863	5	5	0.529926	0.565594	5	5	0.609442	0.46111	5	5
BMS1	P1P2	0.00267049	3.29331	5	5	0.000962917	3.14035	5	5	0.00161532	3.14849	5	5
BMX	P1P2	0.432736	-0.00250892	5	5	0.858781	-0.0591087	5	5	0.581855	-0.0219612	5	5
BNC1	P1P2	0.907633	0.0178977	4	4	0.423661	-0.560263	4	4	0.517089	-0.160313	4	4
BNC2	P1P2	0.626906	0.242617	5	5	0.335822	0.741364	5	5	0.388865	0.49199	5	5
BNIP1	P1P2	0.0126281	2.39715	5	5	0.0410277	2.99556	5	5	0.0106895	2.69635	5	5
BNIP2	P1P2	0.148216	-0.46832	5	5	0.312278	-0.0543716	5	5	0.91217	-0.171373	5	5
BNIP3	P1P2	0.253602	0.489483	5	5	0.250357	0.904623	5	5	0.064398	0.41149	5	5
BNIP3L	P1P2	0.260893	0.100103	5	5	0.59866	0.081293	5	5	0.36513	0.452731	5	5
BNIPL	P1P2	0.0341093	-0.646617	5	5	0.0950794	0.452564	5	5	0.584701	-0.0471849	5	5
BOC	P1P2	0.41383	0.250704	5	5	0.455889	0.470332	5	5	0.23206	0.422903	5	5
BOD1	P1P2	0.121932	-0.445537	5	5	0.412151	-0.0584991	5	5	0.0763471	-0.261256	5	5
BOD1L1	P2	0.968348	-0.0667645	5	5	0.405112	-0.0795631	5	5	0.774151	0.070918	5	5
BOD1L1	P1	0.781828	0.313879	5	5	0.148015	0.913119	5	5	0.881987	0.878552	5	5
BOD1L2	P1P2	0.24595	-0.329414	5	5	0.974253	-0.0543402	5	5	0.362939	-0.482129	5	5
BOK	P1P2	0.167671	0.521828	5	5	0.812261	-0.11555	5	5	0.618181	-0.0045658	5	5
BOLA1	P2	0.983511	0.0490504	5	5	0.341251	0.291911	5	5	0.324909	0.334027	5	5
BOLA1	P1	0.559466	0.034243	5	5	0.8174	0.00450402	5	5	0.608281	0.232318	5	5
BOLA2	ENST00000330978.3	0.146373	1.2823	7	7	0.0104072	0.479756	7	7	0.00788043	0.801845	7	7
BOLA2B	ENST00000305321.4	0.146373	1.2823	7	7	0.0104072	0.479756	7	7	0.00788043	0.801845	7	7
BOLA3	P1P2	0.00870899	1.1717	4	4	0.259834	0.945891	4	4	0.0105709	0.857883	4	4
BOLL	P1P2	0.586188	0.492354	5	5	0.895315	0.148823	5	5	0.510756	0.219278	5	5
BOP1	P1	0.0186363	5.49662	5	5	0.183281	4.67512	5	5	0.0469131	5.08587	5	5
BOP1	P2	0.242435	0.798565	5	5	0.213259	0.641167	5	5	0.165044	0.719866	5	5
BORA	P1P2	0.000122247	4.88194	5	5	0.000233082	5.95149	5	5	0.000119842	5.32331	5	5
BPGM	P1P2	0.0646564	-0.699331	5	5	0.0119887	-0.624113	5	5	0.0038598	-0.502635	5	5
BPHL	P1P2	0.772639	0.120104	5	5	0.361783	0.219201	5	5	0.457431	0.169652	5	5
BPI	P1P2	0.968348	-0.0534679	5	5	0.448919	0.464377	5	5	0.631096	0.280548	5	5
BPIFA1	P1	0.672106	-0.0703569	5	5	0.335406	-0.615173	5	5	0.701607	-0.141795	5	5
BPIFA1	P2	0.482257	0.971452	5	5	0.255163	-0.935463	5	5	0.960975	-0.0929802	5	5
BPIFA2	P1P2	0.840144	-0.0393198	5	5	0.75379	-0.197708	5	5	0.840934	-0.0191428	5	5
BPIFA3	P1P2	0.207422	0.581574	5	5	0.519141	0.419448	5	5	0.186735	0.37207	5	5
BPIFB1	P1P2	0.1021	0.792888	5	5	0.0936939	0.449759	5	5	0.0228148	0.481561	5	5
BPIFB2	P1P2	0.0874621	-0.508431	4	4	0.219227	-0.490551	4	4	0.0309464	-0.394458	4	4
BPIFB3	ENST00000375494.3	0.13631	-0.426294	5	5	0.176962	-0.635737	5	5	0.0254138	-0.352463	5	5
BPIFB4	P1P2	0.15918	0.778004	5	5	0.028454	0.570362	5	5	0.033746	0.674183	5	5
BPIFB6	P1P2	0.581949	0.262929	4	4	0.188511	1.81257	5	5	0.335923	0.931801	4	4
BPIFC	P1P2	0.909173	-0.123978	5	5	0.532912	0.445312	5	5	0.786243	0.160667	5	5
BPNT1	P1P2	0.856334	0.0883203	5	5	0.554601	-0.210926	5	5	0.871526	-0.254382	5	5
BPTF	P1P2	0.235837	0.604519	5	5	0.345466	0.983877	5	5	0.23206	0.794198	5	5
BPY2	ENST00000331070.3,ENST00000382585.1	0.460378	-0.240763	5	5	0.414987	0.231634	5	5	0.95701	0.0264707	5	5
BPY2B	ENST00000382392.1	0.460378	-0.240763	5	5	0.414987	0.231634	5	5	0.95701	0.0264707	5	5
BPY2C	ENST00000382287.1	0.460378	-0.240763	5	5	0.414987	0.231634	5	5	0.95701	0.0264707	5	5
BRAF	P1P2	0.0293224	0.732485	5	5	0.0303319	0.993002	5	5	0.00435478	0.78291	5	5
BRAP	P1P2	0.534708	0.437577	5	5	0.272852	0.756838	5	5	0.104943	0.316414	5	5
BRAT1	P1P2	0.023787	0.587687	5	5	0.298226	0.521632	5	5	0.0311276	0.514572	5	5
BRCA1	P1P2	0.700065	-0.266413	5	5	0.629473	-0.838437	5	5	0.264301	-0.461001	5	5
BRCA2	P1P2	0.00511744	1.84387	5	5	0.0490748	2.47274	5	5	0.0286251	2.1361	5	5
BRCC3	P1P2	0.805091	-0.00194787	5	5	0.0220293	0.995108	5	5	0.112999	0.670077	5	5
BRD1	P1P2	0.834977	0.702052	5	5	0.263905	0.658059	5	5	0.207458	0.432568	5	5
BRD2	P1	0.00840256	1.50849	5	5	0.0014215	1.6669	5	5	0.0013181	1.58769	5	5
BRD2	P2	0.792322	0.0722484	5	5	0.218478	-0.631945	5	5	0.590986	-0.443565	5	5
BRD3	P1P2	0.0381435	0.871701	5	5	0.3993	-0.639466	5	5	0.256573	0.246216	5	5
BRD4	ENST00000263377.2,ENST00000371835.4	0.601925	0.345908	5	5	0.715763	0.0186626	5	5	0.50438	0.0124153	5	5
BRD7	P1P2	0.124343	0.517538	5	5	0.8174	-0.130187	5	5	0.400844	0.268751	5	5
BRD8	P1P2	0.958464	0.0473278	5	5	0.340832	0.918414	5	5	0.715181	0.413948	5	5
BRD9	P1P2	0.534164	-0.24697	5	5	0.587212	-0.429471	5	5	0.583562	-0.54304	5	5
BRDT	P1P2	0.570364	-0.00265174	5	5	0.578128	0.300696	5	5	0.485509	0.535686	5	5
BRE	P1P2	0.00305303	-0.891263	6	6	0.0359631	-1.05862	6	6	0.00138669	-0.867751	6	6
BRF1	P1P2	0.807972	-0.0477025	5	5	0.989766	0.262368	5	5	0.73134	0.0745167	5	5
BRF2	P1P2	0.524154	-0.0162593	5	5	0.843212	-0.133239	5	5	0.529588	-0.188222	5	5
BRI3	P1P2	0.11995	1.06695	5	5	0.0197406	0.681977	5	5	0.0283248	0.831339	5	5
BRI3BP	P1P2	0.200942	-0.709593	5	5	0.598085	-0.117495	5	5	0.326134	-0.255334	5	5
BRICD5	P1P2	0.817271	0.122331	5	5	0.662146	0.0815854	5	5	0.523631	0.152709	5	5
BRINP1	P1P2	0.287733	-0.946194	5	5	0.745006	-1.18968	5	5	0.260066	-1.06794	5	5
BRINP2	P1P2	0.664284	-0.0702223	5	5	0.980193	-0.0185141	5	5	0.71147	0.00318537	5	5
BRINP3	P1	0.722856	0.176237	5	5	0.502123	-0.0330855	5	5	0.427869	0.247952	5	5
BRINP3	P2	0.594176	-0.277699	5	5	0.640683	0.460207	5	5	0.572226	-0.0325514	5	5
BRIP1	P1P2	0.943981	0.124178	5	5	0.870495	-0.17022	5	5	0.81251	-0.0743925	5	5
BRIX1	P1P2	0.495941	2.29985	6	6	0.042778	1.69703	5	5	0.11206	1.92417	5	5
BRK1	P1P2	0.595972	-0.18832	4	4	0.680116	0.12993	4	4	0.791169	0.0578493	4	4
BRMS1	P1P2	0.349376	-0.0858515	5	5	0.138077	-0.508293	5	5	0.109279	-0.440608	5	5
BRMS1L	P1P2	0.45737	-0.24373	5	5	0.678429	-0.184084	5	5	0.583562	-0.503152	5	5
BROX	P1P2	0.547018	0.108405	5	5	0.839328	-0.0587211	5	5	0.578448	-0.0191972	5	5
BRPF1	P1P2	0.890197	0.0360494	5	5	0.560718	0.152416	5	5	0.929949	-0.330061	5	5
BRPF3	P1P2	0.937403	-0.157833	5	5	0.187263	0.633851	5	5	0.560996	0.238009	5	5
BRS3	P1P2	0.584483	0.183266	5	5	0.718236	0.209168	5	5	0.576748	0.433358	5	5
BRSK1	P1P2	0.49471	-0.0669262	5	5	0.430065	0.264719	5	5	0.364253	0.262164	5	5
BRSK2	P1P2	0.470993	0.063239	5	5	0.748139	0.208193	5	5	0.784968	0.153548	5	5
BRWD1	P1P2	0.0890411	-0.818473	5	5	0.588352	-0.2607	5	5	0.0814332	-0.442308	5	5
BRWD3	P1P2	0.363604	0.879574	5	5	0.671173	0.447398	5	5	0.604804	0.523369	5	5
BSCL2	P2	0.700678	0.166219	5	5	0.11625	0.747769	5	5	0.135272	0.38479	5	5
BSCL2	P1	0.140268	0.606197	5	5	0.863984	0.382175	5	5	0.192049	0.471817	5	5
BSDC1	P1P2	0.675728	0.691333	5	5	0.942933	-0.0503428	5	5	0.789434	0.158742	5	5
BSG	P1P2	0.271918	0.50478	5	5	0.862683	0.998232	5	5	0.557091	0.703027	5	5
BSN	P1P2	0.290014	-0.653513	4	4	0.173535	0.890395	4	4	0.711683	0.125839	4	4
BSND	P1P2	0.368866	0.0557224	5	5	0.530468	-0.46869	5	5	0.251738	-0.0118496	5	5
BSPH1	P1P2	0.591318	-0.231477	5	5	0.932729	-0.0663523	5	5	0.510756	-0.277949	5	5
BSPRY	P1P2	0.65411	0.00866486	5	5	0.989105	0.212699	5	5	0.817016	0.0702026	5	5
BST1	P1P2	0.590176	-0.682409	5	5	0.996038	-0.0602138	5	5	0.648294	-0.364491	5	5
BST2	P1P2	0.0795359	-0.503129	5	5	0.565186	-0.0967885	5	5	0.441032	-0.114714	5	5
BSX	P1P2	0.266544	-0.171819	5	5	0.68389	-0.000427412	5	5	0.187567	-0.300565	5	5
BTAF1	P1P2	0.316375	0.349546	5	5	0.00552333	1.37751	5	5	0.0086058	0.835408	5	5
BTBD1	P1P2	0.51424	1.02632	5	5	0.0327859	-0.825394	5	5	0.420656	0.00456596	5	5
BTBD10	P1	0.520659	0.589769	5	5	0.610207	0.27082	5	5	0.40224	0.27811	5	5
BTBD10	P2	0.275724	0.0401321	5	5	0.259684	0.555195	5	5	0.823465	0.195015	5	5
BTBD11	P2	0.189407	0.34102	3	3	0.130391	0.533801	3	3	0.0821018	0.437411	3	3
BTBD11	P1	0.263355	0.00722868	5	5	0.291739	-0.376657	5	5	0.135489	-0.323253	5	5
BTBD16	ENST00000260723.4,ENST00000368994.2	0.637493	0.580497	5	5	0.562112	0.118071	5	5	0.378003	0.329572	5	5
BTBD17	P1P2	0.146145	-0.330159	3	3	0.972713	0.118008	3	3	0.33338	-0.254939	3	3
BTBD18	ENST00000436147.3	0.103417	-0.731511	4	4	0.545	-0.204308	4	4	0.123771	-0.431052	4	4
BTBD18	ENST00000422652.1	0.273002	0.490297	5	5	0.203387	-0.400124	5	5	0.976182	-0.067385	5	5
BTBD19	P1P2	0.544508	0.0131682	4	4	0.805207	-0.00679559	5	5	0.327149	-0.312099	4	4
BTBD2	P1P2	0.91245	0.0198652	5	5	0.0830374	0.527259	5	5	0.202127	0.348327	5	5
BTBD3	P1P2	0.434192	0.610743	5	5	0.922866	0.00972631	5	5	0.486547	0.280366	5	5
BTBD6	P1P2	0.219125	-0.700101	5	5	0.21678	-0.821741	5	5	0.22406	-0.760921	5	5
BTBD7	P1P2	0.972962	0.116756	5	5	0.843212	0.0152113	5	5	0.853926	-0.0265994	5	5
BTBD8	P1P2	0.0357497	1.20964	5	5	0.853585	0.27002	5	5	0.0580888	0.739829	5	5
BTBD9	P1P2	0.00545467	-0.655465	5	5	0.823192	-0.156156	5	5	0.0248744	-0.444887	5	5
BTC	P1P2	0.604807	-0.542201	5	5	0.94458	-0.0153618	5	5	0.600759	-0.0181027	5	5
BTD	P1P2	0.207721	-0.397313	5	5	0.378351	-0.343328	5	5	0.105835	-0.295929	5	5
BTF3	P1P2	0.675728	0.557169	5	5	0.40628	1.12484	5	5	0.850024	1.11945	5	5
BTF3L4	P1P2	0.722236	0.60673	5	5	0.860732	0.163701	5	5	0.634639	0.647812	5	5
BTG1	P1P2	0.550047	-0.122642	4	4	0.349682	-0.562717	4	4	0.475993	-0.219288	4	4
BTG2	P1P2	0.27264	0.265853	5	5	0.118185	0.627833	5	5	0.150416	0.712946	5	5
BTG3	P1P2	0.241769	-0.393832	5	5	0.852287	0.185789	5	5	0.425939	0.112308	5	5
BTG4	P1P2	0.546742	-0.0512848	5	5	0.772087	-0.473512	5	5	0.870873	-0.0391774	5	5
BTK	P1P2	0.499687	-0.00547835	5	5	0.507409	0.0990885	5	5	0.462973	-0.0376995	5	5
BTLA	P1P2	0.111902	1.15361	5	5	0.8174	0.0503989	5	5	0.308872	0.377257	5	5
BTN1A1	ENST00000244513.6	0.169645	0.623222	4	4	0.0797823	0.394977	4	4	0.0451908	0.419257	4	4
BTN2A1	P1P2	0.957806	-0.530697	5	5	0.953146	0.00761645	5	5	0.576182	-0.117902	5	5
BTN2A2	P1P2	0.250181	0.588881	5	5	0.30598	0.132662	5	5	0.795187	0.312447	5	5
BTN3A1	P1P2	0.818877	-0.0633921	5	5	0.260735	0.4317	5	5	0.481884	0.0655277	5	5
BTN3A2	P1P2	0.364478	0.817643	5	5	0.039378	0.462171	5	5	0.0733685	0.587613	5	5
BTN3A3	P1P2	0.915729	-0.0236521	5	5	0.888772	-0.0218168	5	5	0.506501	-0.311996	5	5
BTNL2	P1P2	0.484579	0.454972	5	5	0.0742531	0.552277	5	5	0.141451	0.485614	5	5
BTNL3	P1P2	0.639856	0.870364	5	5	0.882891	0.028971	5	5	0.71147	0.158574	5	5
BTNL8	P1P2	0.494188	0.0540517	5	5	0.92418	0.0529802	5	5	0.601913	0.0221774	5	5
BTNL9	P1	0.156021	0.516089	5	5	0.551832	-0.0819113	5	5	0.18289	0.0354294	5	5
BTNL9	P2	0.209816	-0.605747	5	5	0.976893	0.417927	5	5	0.413042	0.0834048	5	5
BTRC	P1P2	0.405146	0.982303	5	5	0.246288	1.8011	5	5	0.968246	1.19097	5	5
BUB1	P1P2	0.171264	1.63217	5	5	0.520751	0.844038	5	5	0.226917	1.16519	5	5
BUB1B	P1P2	0.0164019	1.96609	5	5	0.00862222	1.85185	5	5	0.00432083	1.78061	5	5
BUB3	P1P2	0.940034	0.0993986	5	5	0.00508978	-0.900249	5	5	0.0243975	-0.512326	5	5
BUD13	P1P2	0.00283836	3.99242	5	5	0.00437024	4.27173	5	5	0.0034623	4.13207	5	5
BUD31	P1P2	0.00636323	-0.876495	5	5	0.895969	-0.0861917	5	5	0.0367742	-0.570281	5	5
BVES	P1P2	0.75813	-0.376828	5	5	0.310696	0.922888	5	5	0.498047	0.0751886	5	5
BYSL	P1P2	0.180499	1.61017	5	5	0.0211801	1.83285	5	5	0.0497388	1.72151	5	5
BZRAP1	P1P2	0.104639	-0.734136	5	5	0.623607	0.170892	5	5	0.359015	-0.685456	5	5
BZW1	P1P2	0.570364	0.561051	5	5	0.961058	-0.250688	5	5	0.896404	0.186885	5	5
BZW2	P1P2	0.961758	-0.120718	5	5	0.894006	0.498117	5	5	0.840934	-0.00767027	5	5
C10orf10	P1P2	0.743392	0.00373727	5	5	0.0439796	-0.541052	5	5	0.0877109	-0.324854	5	5
C10orf105	P1P2	0.503107	0.163756	5	5	0.655557	0.0832091	5	5	0.575616	0.202825	5	5
C10orf107	P1P2	0.349376	0.869534	5	5	0.60789	-0.021186	5	5	0.221856	0.140114	5	5
C10orf11	ENST00000372499.1	0.0913964	0.602852	5	5	0.857807	0.648553	5	5	0.16454	0.47849	5	5
C10orf111	P1P2	0.304156	0.0610322	5	5	0.327577	0.574813	5	5	0.941161	0.114437	5	5
C10orf112	ENST00000454679.2	0.771058	-0.70389	5	5	0.349714	-0.334511	5	5	0.38477	-0.459558	5	5
C10orf113	ENST00000529198.1,ENST00000534331.1	0.834977	0.174066	5	5	0.353995	0.330717	5	5	0.35555	0.392497	5	5
C10orf118	P1	0.611444	0.841834	4	4	0.497822	0.398241	4	4	0.230262	0.43371	4	4
C10orf118	P2	0.418808	-0.524275	5	5	0.379472	0.494532	5	5	0.699149	0.30597	5	5
C10orf12	ENST00000286067.2	0.42406	-0.690931	5	5	0.48722	0.0389301	5	5	0.696081	-0.0119878	5	5
C10orf120	P1P2	0.580231	-0.246024	5	5	0.745006	0.474704	5	5	0.868915	0.0311629	5	5
C10orf126	ENST00000375520.1	0.534708	0.614861	5	5	0.052706	0.635462	5	5	0.0574327	0.455382	5	5
C10orf128	P1P2	0.484837	0.422537	5	5	0.891388	0.0256046	5	5	0.463479	-0.00108949	5	5
C10orf129	P1P2	0.170489	0.856907	5	5	0.22855	-0.0350225	5	5	0.0802798	0.596804	5	5
C10orf131	P1P2	0.270838	0.34039	5	5	0.19988	0.443843	5	5	0.13636	0.387055	5	5
C10orf137	P1P2	0.611748	0.384195	5	5	0.0923247	-0.620005	5	5	0.308084	-0.0572805	5	5
C10orf2	P1P2	0.697311	0.976128	5	5	0.871798	0.228788	5	5	0.464997	0.799546	5	5
C10orf25	P1P2	0.3724	-0.110944	5	5	0.563509	0.347161	5	5	0.86174	0.153351	5	5
C10orf32	P1P2	0.030319	0.876487	5	5	0.603555	0.0875986	5	5	0.217803	0.837013	5	5
C10orf35	P1P2	0.766005	0.0264404	5	5	0.149645	-0.611524	5	5	0.266079	-0.140585	5	5
C10orf53	P1P2	0.693341	0.115367	5	5	0.193567	1.03077	5	5	0.163284	0.54344	5	5
C10orf54	P1P2	0.719761	0.32404	5	5	0.797531	0.157236	5	5	0.895748	0.0284444	5	5
C10orf55	P1P2	0.948587	-0.00762085	5	5	0.467979	-0.411879	5	5	0.494897	0.0101829	5	5
C10orf62	P1P2	0.186491	0.887208	5	5	0.146169	0.185888	5	5	0.705916	0.508727	5	5
C10orf67	P1P2	0.590855	0.269885	4	4	0.942933	-0.122384	5	5	0.867049	-0.000824258	4	4
C10orf71	P1P2	0.249501	0.540143	5	5	0.570796	0.0594946	5	5	0.344011	0.248823	5	5
C10orf76	P1P2	0.885625	-0.126371	5	5	0.468994	0.490184	5	5	0.642342	0.245694	5	5
C10orf82	P1P2	0.0861283	0.535555	5	5	0.875711	0.15927	5	5	0.22406	0.427015	5	5
C10orf88	P1P2	0.661884	-0.0843258	5	5	0.600385	0.4639	5	5	0.622278	0.0201451	5	5
C10orf90	ENST00000284694.7	0.407951	-0.105364	5	5	0.763237	0.149298	5	5	0.715181	0.0521126	5	5
C10orf91	P1P2	0.579099	0.703145	5	5	0.940299	-0.0624601	5	5	0.790073	0.293766	5	5
C10orf95	P1P2	0.776901	0.0201606	4	4	0.48848	0.00777485	4	4	0.746526	0.00308453	4	4
C10orf99	P1P2	0.481742	0.00844681	5	5	0.0131003	0.745216	5	5	0.151359	0.376832	5	5
C11orf1	P1P2	0.357568	-0.420656	7	7	0.620161	0.0406528	7	7	0.673737	-0.213553	7	7
C11orf16	P1P2	0.60943	-0.0885149	5	5	0.18369	0.362089	5	5	0.81251	0.114285	5	5
C11orf21	P1P2	0.776121	0.283538	5	5	0.229832	-0.38449	5	5	0.526876	0.0579431	5	5
C11orf24	P1P2	0.0822675	-0.522484	5	5	0.416647	0.127245	5	5	0.530675	-0.0363179	5	5
C11orf30	P1P2	0.0120801	1.79521	5	5	0.651974	0.189136	5	5	0.164288	1.25818	5	5
C11orf31	P1P2	0.504689	-0.0194467	5	5	0.130756	0.635675	5	5	0.464997	0.343129	5	5
C11orf34	P1P2	0.713894	0.0326179	5	5	0.627124	-0.293403	5	5	0.776692	-0.00621372	5	5
C11orf35	P1P2	0.975599	0.036745	5	5	0.699148	-0.0874415	5	5	0.648294	0.037387	5	5
C11orf40	ENST00000307616.1	0.972962	0.149803	5	5	0.878973	0.259744	5	5	0.855878	0.296332	5	5
C11orf42	P1P2	0.871283	0.106156	5	5	0.714528	-0.114542	5	5	0.890502	-0.00419321	5	5
C11orf44	ENST00000317019.2	0.0484635	0.519427	5	5	0.188511	-0.892458	5	5	0.951724	-0.0802522	5	5
C11orf45	P1	0.0801048	-0.552986	5	5	0.827058	-0.0995431	5	5	0.141676	-0.344186	5	5
C11orf45	P2	0.745268	1.1064	5	5	0.357011	0.924086	5	5	0.348257	0.471968	5	5
C11orf48	P1	0.422145	-0.384604	5	5	0.637134	-0.203578	5	5	0.451927	-0.294091	5	5
C11orf48	P2	0.829459	0.40444	6	6	0.573406	-0.0460235	6	6	0.923724	0.345411	6	6
C11orf49	P1P2	0.209516	-0.302938	5	5	0.961717	0.161577	5	5	0.597877	-0.0118521	5	5
C11orf52	P2	0.0299419	-0.867796	5	5	0.836742	0.225273	5	5	0.2298	-0.532963	5	5
C11orf52	P1	0.393199	-0.351392	8	8	0.819276	-0.253137	8	8	0.407815	-0.241929	8	8
C11orf53	P1P2	0.441025	-0.233197	5	5	0.790511	0.10165	5	5	0.604226	0.0050358	5	5
C11orf54	P1P2	0.0206294	-0.862089	5	5	0.502651	0.46147	5	5	0.267508	-0.514634	5	5
C11orf57	P1P2	0.463902	0.357805	5	5	0.551279	-0.714713	5	5	0.994045	-0.172152	5	5
C11orf58	P1P2	0.0353514	0.655845	5	5	0.117214	0.436073	5	5	0.0106387	0.39654	5	5
C11orf63	P1P2	0.546659	0.287099	4	4	0.240959	-0.396931	4	4	0.614205	-5.77e-05	4	4
C11orf65	P1P2	0.88987	-0.0998469	5	5	0.641867	0.210663	5	5	0.927971	0.0882614	5	5
C11orf68	P1P2	0.377041	-0.369516	4	4	0.30146	-0.239779	4	4	0.172033	-0.304648	4	4
C11orf70	P1P2	0.602213	-0.0378466	5	5	0.405579	-0.57425	5	5	0.22628	-0.23513	5	5
C11orf71	P1P2	0.747772	0.286317	5	5	0.938653	0.281641	5	5	0.598453	0.283979	5	5
C11orf73	P1P2	0.546193	0.556149	5	5	0.818687	-0.0296449	5	5	0.846775	0.0994621	5	5
C11orf74	P1P2	0.346404	-0.195605	5	5	0.0193944	-0.696147	5	5	0.0350884	-0.555079	5	5
C11orf80	P1P2	0.509453	-0.249167	5	5	0.883544	0.305709	5	5	0.983458	0.108332	5	5
C11orf82	P1P2	0.00925782	1.04258	5	5	0.0356253	0.808233	5	5	0.00768789	0.838077	5	5
C11orf83	P1P2	0.65411	-0.621138	5	5	0.426447	-0.69042	5	5	0.256921	-0.150903	5	5
C11orf84	P1P2	0.631014	-0.19988	5	5	0.0611571	-0.652761	5	5	0.117012	-0.513099	5	5
C11orf85	P1P2	0.807972	-0.0149489	5	5	0.893351	-0.039755	5	5	0.916118	0.261449	5	5
C11orf86	P1P2	0.824664	-0.605296	5	5	0.771454	0.222427	5	5	0.574485	-0.146308	5	5
C11orf87	P1P2	0.89085	0.42424	5	5	0.229511	0.328006	5	5	0.336036	0.52838	5	5
C11orf88	P1P2	0.858281	0.351329	5	5	0.76671	-0.220079	5	5	0.556534	-0.0570042	5	5
C11orf91	P1P2	0.999011	-0.00210196	5	5	0.613109	0.31831	5	5	0.804157	0.158104	5	5
C11orf94	P1P2	0.40538	1.02441	5	5	0.307743	0.396543	5	5	0.27729	0.665321	5	5
C11orf95	P1P2	0.420713	-0.0525855	5	5	0.632415	0.253281	5	5	0.872179	-0.0591128	5	5
C11orf96	P1P2	0.588181	0.660803	5	5	0.867564	0.00392899	5	5	0.757693	0.362443	5	5
C12orf10	P1P2	0.970984	-0.393332	5	5	0.107484	0.461457	5	5	0.527418	-0.0305879	5	5
C12orf23	P1P2	0.273002	1.01321	5	5	0.937336	-0.00886931	5	5	0.172227	0.126369	5	5
C12orf29	P1P2	0.234533	0.667974	5	5	0.827058	0.0451213	5	5	0.666284	0.581055	5	5
C12orf39	P1	0.73902	-0.013024	5	5	0.689978	0.030786	5	5	0.811223	-0.0747048	5	5
C12orf39	P2	0.912778	-0.294943	5	5	0.566866	0.239703	5	5	0.81444	-0.0816436	5	5
C12orf4	P1P2	0.259843	-0.435903	5	5	0.425004	0.00372623	5	5	0.235316	-0.422392	5	5
C12orf40	P1P2	0.786129	0.209919	4	4	0.428503	-0.357106	4	4	0.558702	-0.298969	4	4
C12orf42	ENST00000378113.2,ENST00000548883.1	0.693951	-0.019685	5	5	0.493204	0.455202	5	5	0.464491	0.0731038	5	5
C12orf43	P1P2	0.563367	-0.295672	5	5	0.10269	-0.474959	5	5	0.106373	-0.293896	5	5
C12orf44	P1P2	0.499949	-0.35106	5	5	0.681461	-0.087176	5	5	0.537219	-0.419958	5	5
C12orf45	P1P2	0.000111216	3.59431	5	5	0.00011122	4.40626	5	5	0.000110475	3.87385	5	5
C12orf49	P1P2	0.718778	0.420122	4	4	0.438088	0.997005	5	5	0.87289	0.335631	4	4
C12orf5	P1P2	0.875191	0.204992	5	5	0.181923	1.07373	5	5	0.50597	0.361514	5	5
C12orf50	P1P2	0.0724353	-0.553144	5	5	0.963696	0.212119	5	5	0.351248	-0.387221	5	5
C12orf52	P1P2	0.927216	1.10407	5	5	0.73376	0.0582652	5	5	0.88526	0.348816	5	5
C12orf54	P1P2	0.675124	-0.0277388	5	5	0.455139	-0.236114	5	5	0.50438	-0.0926094	5	5
C12orf55	P1P2	0.390385	-0.185675	5	5	0.88485	0.334106	5	5	0.423533	-0.030695	5	5
C12orf56	P1P2	0.854388	0.262278	5	5	0.156062	0.516646	5	5	0.223744	0.361938	5	5
C12orf57	P1P2	0.256709	0.469693	5	5	0.0474318	-0.650414	5	5	0.707149	0.0697609	5	5
C12orf60	P1P2	0.0134914	0.867309	5	5	0.0080527	1.10183	5	5	0.00274693	0.98457	5	5
C12orf61	P1P2	0.633956	-0.16838	5	5	0.0517031	1.14554	5	5	0.0612334	0.521829	5	5
C12orf65	P1P2	0.308258	1.04257	6	6	0.967167	0.280972	6	6	0.743405	0.729736	6	6
C12orf66	P1P2	0.0292611	-1.21708	5	5	0.000390975	-1.27039	5	5	0.00213327	-1.24374	5	5
C12orf68	P1P2	0.949904	0.0980069	5	5	0.794338	-0.168048	5	5	0.726355	0.0135057	5	5
C12orf71	ENST00000429849.2	0.631896	0.488247	5	5	0.324317	-0.821944	5	5	0.440541	-0.213504	5	5
C12orf73	P2	0.115107	0.621043	5	5	0.576997	0.431157	5	5	0.170668	0.0814191	5	5
C12orf73	P1	0.834977	0.0337314	5	5	0.794019	-0.111796	5	5	0.853926	-0.00730279	5	5
C12orf74	P1P2	0.453377	0.606587	5	5	0.298996	-0.133469	5	5	0.72014	-0.0423533	5	5
C12orf75	P1P2	0.505746	-0.341693	5	5	0.956442	0.186602	5	5	0.75265	-0.00954263	5	5
C12orf76	P1P2	0.952537	0.267059	5	5	0.573892	0.0979531	5	5	0.834454	0.210429	5	5
C12orf77	P1P2	0.980214	0.111422	5	5	0.807771	0.0492685	5	5	0.866957	-0.00536077	5	5
C12orf79	P1P2	0.170361	0.418956	5	5	0.277036	0.903832	5	5	0.0405968	0.500815	5	5
C12orf80	P1P2	0.229959	0.564348	4	4	0.48096	0.343916	4	4	0.168565	0.323611	4	4
C13orf35	ENST00000356049.1	0.844024	-0.335053	5	5	0.0896345	0.885089	5	5	0.245278	0.430835	5	5
C13orf45	P1P2	0.647561	-0.233776	5	5	0.319868	0.256149	5	5	0.464997	-0.0589143	5	5
C14orf1	P1P2	0.244774	-1.06246	5	5	0.0562917	1.43729	5	5	0.649487	0.195241	5	5
C14orf105	P1P2	0.467187	0.532155	5	5	0.561275	0.892374	5	5	0.184256	0.487077	5	5
C14orf119	P1P2	0.724095	-0.0259596	5	5	0.276123	0.320969	5	5	0.65367	0.0229218	5	5
C14orf132	P1P2	0.780559	-0.0308629	5	5	0.260559	0.578056	5	5	0.444483	0.493341	5	5
C14orf142	P1P2	0.691206	0.177413	5	5	0.182737	0.460821	5	5	0.192332	0.287805	5	5
C14orf159	P1P2	0.156142	-0.462102	5	5	0.773987	0.111371	5	5	0.594427	-0.443013	5	5
C14orf164	P1P2	0.519051	-0.343745	5	5	0.410032	0.535177	5	5	0.859133	-0.0447033	5	5
C14orf166	P1P2	0.0364836	1.29427	5	5	0.00222324	1.80794	5	5	0.00434344	1.3786	5	5
C14orf166B	P1P2	0.708043	0.0597798	5	5	0.8174	-0.0209595	5	5	0.90954	0.0201285	5	5
C14orf169	P1P2	0.376402	-0.359683	5	5	0.290227	0.721521	5	5	0.662069	0.218362	5	5
C14orf177	ENST00000325812.2	0.636903	-0.0880379	5	5	0.716999	0.155287	5	5	0.907568	-0.0682034	5	5
C14orf178	P1P2	0.0733436	4.40655	6	6	0.274789	4.73769	6	6	0.184451	4.57212	6	6
C14orf180	P2	0.578534	0.360225	5	5	0.342092	0.612613	5	5	0.427869	0.755238	5	5
C14orf180	P1	0.480713	-0.280803	5	5	0.939311	-0.112907	5	5	0.457431	-0.0696264	5	5
C14orf182	P1P2	0.986149	0.799096	5	5	0.401387	0.493165	5	5	0.924018	0.879084	5	5
C14orf183	ENST00000305273.1	0.656498	-0.177575	5	5	0.0393385	-1.17486	5	5	0.227236	-0.401162	5	5
C14orf2	P1P2	0.220212	0.943199	5	5	0.348862	0.060199	5	5	0.155178	0.555675	5	5
C14orf28	P1P2	0.201234	-0.362301	5	5	0.0809279	0.508694	5	5	0.685078	0.152281	5	5
C14orf37	ENST00000267485.7	0.41383	0.832847	5	5	0.550726	0.36388	5	5	0.277657	0.503769	5	5
C14orf39	P1P2	0.303711	0.0144487	4	4	0.813792	0.526352	4	4	0.716526	0.428688	4	4
C14orf79	P1P2	0.595035	0.00038729	5	5	0.271406	-0.385649	5	5	0.673535	-0.0196204	5	5
C14orf80	P1P2	0.0711312	1.04192	5	5	0.158491	1.01417	5	5	0.00869008	0.76609	5	5
C14orf93	P1	0.187596	-0.435445	5	5	0.0139126	-0.772415	5	5	0.0114777	-0.56624	5	5
C14orf93	P2	0.507333	0.333362	5	5	0.14571	0.717729	5	5	0.0659692	0.450067	5	5
C15orf26	ENST00000286732.4	0.668491	0.144868	5	5	0.435648	-0.247823	5	5	0.746362	-0.103057	5	5
C15orf27	P1P2	0.102708	0.778402	5	5	0.481274	0.659419	5	5	0.136797	0.595754	5	5
C15orf32	P1P2	0.15578	-0.531496	5	5	0.650484	-0.679587	5	5	0.247983	-0.551161	5	5
C15orf38	P1P2	0.697057	0.450435	6	6	0.808734	-0.044288	6	6	0.818905	-0.00580525	6	6
C15orf38-AP3S2	P1	0.157473	-0.0561784	5	5	0.370341	-0.360104	5	5	0.132475	-0.437282	5	5
C15orf38-AP3S2	P2	0.896407	0.0871023	5	5	0.953146	-0.044288	5	5	0.911513	-0.00580525	5	5
C15orf39	P1P2	0.739644	0.00375877	5	5	0.185196	0.596294	5	5	0.222484	0.0109072	5	5
C15orf40	P1P2	0.876494	-0.0199922	5	5	0.681461	-0.229611	5	5	0.953706	-0.124801	5	5
C15orf41	P1P2	0.0967542	1.05561	5	5	0.0456558	2.21233	5	5	0.0235182	1.51713	5	5
C15orf43	P1P2	0.198046	-1.01044	5	5	0.349288	-0.630682	5	5	0.179372	-0.729036	5	5
C15orf48	P1P2	0.52766	0.166006	5	5	0.90383	0.0524536	5	5	0.588697	0.0958294	5	5
C15orf52	P1	0.93083	-0.0712532	5	5	0.358308	-0.903014	5	5	0.20567	-0.026836	5	5
C15orf52	P2	0.14386	-0.442548	5	5	0.729091	-0.278209	5	5	0.209257	-0.325315	5	5
C15orf53	P1P2	0.435651	0.370766	5	5	0.23763	1.34398	5	5	0.187845	0.596869	5	5
C15orf54	P1P2	0.290365	0.48375	5	5	0.900881	0.505646	5	5	0.277657	0.300822	5	5
C15orf56	P1P2	0.545129	-0.0477422	7	7	0.937595	-0.00410077	7	7	0.771798	-0.0600117	7	7
C15orf57	P1P2	0.293393	-0.446192	5	5	0.488517	-0.220854	5	5	0.199499	-0.279646	5	5
C15orf59	P1P2	0.902623	0.230724	5	5	0.8174	0.0050611	5	5	0.999338	-0.00596664	5	5
C15orf60	P1P2	0.237146	0.790477	5	5	0.979533	-0.0096321	5	5	0.304164	0.385184	5	5
C15orf61	P1P2	0.11568	-0.478774	5	5	0.108391	-0.446493	5	5	0.0303578	-0.431124	5	5
C15orf62	P1P2	0.160901	-0.413929	5	5	0.370783	0.187582	5	5	0.192049	-0.340963	5	5
C15orf65	P1P2	0.79519	0.0111007	5	5	0.660946	0.39511	5	5	0.681424	0.203106	5	5
C16orf11	P1P2	0.334264	0.00797116	5	5	0.394688	0.453175	5	5	0.946442	-0.0559752	5	5
C16orf13	P1P2	0.0508653	-0.687829	5	5	0.722262	-0.0177711	5	5	0.121335	-0.46003	5	5
C16orf3	ENST00000408886.2	0.420713	-0.334789	5	5	0.760714	-0.321836	5	5	0.387953	-0.220009	5	5
C16orf45	P1P2	0.393586	-0.603233	5	5	0.883544	-0.0287989	5	5	0.777328	-0.190188	5	5
C16orf46	P1P2	0.454872	-0.151185	5	5	0.742502	-0.209382	5	5	0.520397	-0.211333	5	5
C16orf47	ENST00000358463.2	0.240111	-0.222791	5	5	0.162128	1.0272	4	4	0.014289	0.772006	4	4
C16orf52	P1P2	0.85958	-0.150885	5	5	0.920237	0.0220483	5	5	0.793907	0.0686559	5	5
C16orf54	P1P2	0.0619519	-0.570794	5	5	0.199011	0.122825	5	5	0.112435	-0.626955	5	5
C16orf58	P1P2	0.381049	-0.328303	4	4	0.74775	0.0917936	4	4	0.60965	-0.145052	4	4
C16orf59	P1P2	0.0203146	1.51331	5	5	0.0336063	1.17091	5	5	0.0190513	1.34211	5	5
C16orf62	P1P2	0.00397489	0.939351	5	5	0.186848	1.63333	5	5	0.0105378	1.26892	5	5
C16orf70	P1P2	0.619306	0.0743339	5	5	0.761345	-0.0232397	5	5	0.970891	-0.00470407	5	5
C16orf71	P1P2	0.00875701	-0.918282	5	5	0.440782	0.393966	5	5	0.0543478	-0.340846	5	5
C16orf72	P2	0.182119	-1.2335	5	5	0.32513	-0.183957	5	5	0.0863338	-0.809472	5	5
C16orf72	P1	0.875191	0.171859	5	5	0.514859	0.528828	5	5	0.520935	0.228717	5	5
C16orf74	P1P2	0.714202	-0.137658	5	5	0.989436	0.000769731	5	5	0.693018	-0.00197533	5	5
C16orf78	P1P2	0.399572	0.0520718	5	5	0.937336	-0.138429	5	5	0.684468	0.213405	5	5
C16orf80	P1P2	0.638674	-0.12959	5	5	0.953146	0.0930548	5	5	0.737587	-0.0175602	5	5
C16orf82	P1P2	0.702517	0.531764	5	5	0.970953	0.896571	5	5	0.478789	0.770299	5	5
C16orf86	P1P2	0.961099	-0.0717581	5	5	0.570796	-0.302034	5	5	0.74197	-0.0537771	5	5
C16orf87	P1P2	0.00702201	0.803498	5	5	0.462668	0.0154863	5	5	0.222798	0.560763	5	5
C16orf89	P1P2	0.65889	0.903994	5	5	0.449415	0.346936	5	5	0.344434	0.50734	5	5
C16orf90	P1P2	0.0682046	-0.872258	5	5	0.409797	-0.0507051	5	5	0.114705	-0.733032	5	5
C16orf91	P1P2	0.801574	0.00844171	5	5	0.467472	0.285194	5	5	0.551535	0.286189	5	5
C16orf92	P1P2	0.391298	-0.556882	5	5	0.204565	-0.281926	5	5	0.175905	-0.417666	5	5
C16orf93	P1P2	0.141607	0.687817	5	5	0.15898	0.650941	5	5	0.0401113	0.486495	5	5
C16orf95	P1P2	0.690292	-0.142287	5	5	0.140178	-0.670184	5	5	0.145078	-0.46456	5	5
C16orf96	P1P2	0.202256	-0.705244	5	5	0.802646	0.00693148	5	5	0.643531	-0.544873	5	5
C16orf97	ENST00000566628.1	0.374175	0.0271506	5	5	0.621852	-0.134234	5	5	0.278024	-0.23277	5	5
C16orf97	ENST00000566314.1	0.953854	-0.115035	5	5	0.119261	0.420824	5	5	0.401309	0.360908	5	5
C16orf97	ENST00000562818.1	0.805411	0.125405	5	5	0.976233	-0.0722185	5	5	0.930608	0.066027	5	5
C17orf100	P1P2	0.64578	-0.0614885	5	5	0.522903	-0.221372	5	5	0.420178	-0.249133	5	5
[truncated: 39,057 more rows]

## Sheet: Sec61B_growth_nt_counts
Sample	G0	G0	G10	G10
Replicate	Rep1	Rep2	Rep1	Rep2		Note that counts are from the CRISPRi-v2 library which uses the top 5 best guides per gene.
guide id						Values of zero indicate guides not included in the CRISPRi-v2 top5 library
A1BG_+_58858549.23-P1	236	212	161	292
A1BG_+_58858791.23-P1	0	0	0	0
A1BG_+_58858964.23-P1	319	394	279	468
A1BG_+_58864367.23-P2	550	455	488	514
A1BG_+_58864705.23-P2	0	0	0	0
A1BG_-_58858562.23-P1	0	0	0	0
A1BG_-_58858617.23-P1	220	190	181	182
A1BG_-_58858630.23-P1	311	229	346	173
A1BG_-_58858788.23-P1	295	359	304	553
A1BG_-_58858915.23-P1	0	0	0	0
A1BG_-_58858950.23-P1	0	0	0	0
A1BG_-_58858991.23-P1	0	0	0	0
A1BG_-_58864354.23-P2	137	182	77	124
A1BG_-_58864360.23-P2	214	168	159	150
A1BG_-_58864420.23-P2	0	0	0	0
A1BG_-_58864428.23-P2	0	0	0	0
A1BG_-_58864436.23-P2	0	0	0	0
A1BG_-_58864715.23-P2	0	0	0	0
A1BG_-_58864822.23-P2	377	243	327	234
A1BG_-_58864840.23-P2	547	527	845	463
A1CF_+_52645000.23-P1P2	603	422	1039	437
A1CF_+_52645034.23-P1P2	0	0	0	0
A1CF_+_52645080.23-P1P2	291	249	399	255
A1CF_+_52645091.23-P1P2	0	0	0	0
A1CF_+_52645339.23-P1P2	585	512	500	637
A1CF_+_52645358.23-P1P2	0	0	0	0
A1CF_+_52645377.23-P1P2	0	0	0	0
A1CF_-_52645011.23-P1P2	859	643	901	491
A1CF_-_52645249.23-P1P2	0	0	0	0
A1CF_-_52645373.23-P1P2	714	578	450	383
A2ML1_+_8975211.23-P1P2	527	366	397	537
A2ML1_+_8975278.23-P1P2	918	681	684	582
A2ML1_+_8975452.23-P1P2	0	0	0	0
A2ML1_-_8975403.23-P1P2	0	0	0	0
A2ML1_-_8975471.23-P1P2	0	0	0	0
A2ML1_-_8975487.23-P1P2	0	0	0	0
A2ML1_-_8975582.23-P1P2	794	451	697	474
A2ML1_-_8975593.23-P1P2	217	264	219	381
A2ML1_-_8975664.23-P1P2	810	626	596	435
A2ML1_-_8975669.23-P1P2	0	0	0	0
A2M_+_9268141.23-P1P2	856	683	709	421
A2M_+_9268487.23-P1P2	665	513	525	918
A2M_+_9268495.23-P1P2	360	402	318	444
A2M_+_9268524.23-P1P2	0	0	0	0
A2M_-_9268044.23-P1P2	0	0	0	0
A2M_-_9268273.23-P1P2	724	639	897	967
A2M_-_9268326.23-P1P2	0	0	0	0
A2M_-_9268360.23-P1P2	0	0	0	0
A2M_-_9268387.23-P1P2	559	550	546	637
A2M_-_9268427.23-P1P2	0	0	0	0
A3GALT2_+_33786262.23-ENST00000442999.3	0	0	0	0
A3GALT2_+_33786358.23-ENST00000442999.3	0	0	0	0
A3GALT2_+_33786467.23-ENST00000442999.3	0	0	0	0
A3GALT2_+_33786635.23-ENST00000442999.3	0	0	0	0
A3GALT2_+_33786649.23-ENST00000442999.3	441	336	481	408
A3GALT2_+_33786659.23-ENST00000442999.3	460	361	430	488
A3GALT2_+_33786675.23-ENST00000442999.3	239	218	98	200
A3GALT2_+_33786682.23-ENST00000442999.3	312	179	281	156
A3GALT2_-_33786237.23-ENST00000442999.3	0	0	0	0
A3GALT2_-_33786280.23-ENST00000442999.3	248	174	234	292
A4GALT_+_43116425.23-P1P2	466	422	509	359
A4GALT_+_43116792.23-P1P2	549	462	721	312
A4GALT_-_43116413.23-P1P2	0	0	0	0
A4GALT_-_43116431.23-P1P2	497	522	547	486
A4GALT_-_43116434.23-P1P2	694	492	731	590
A4GALT_-_43116460.23-P1P2	0	0	0	0
A4GALT_-_43116503.23-P1P2	0	0	0	0
A4GALT_-_43116683.23-P1P2	0	0	0	0
A4GALT_-_43116819.23-P1P2	306	267	236	224
A4GALT_-_43116823.23-P1P2	0	0	0	0
A4GNT_+_137850764.23-P1P2	0	0	0	0
A4GNT_+_137850968.23-P1P2	244	165	382	153
A4GNT_+_137851024.23-P1P2	761	696	880	1033
A4GNT_+_137851046.23-P1P2	0	0	0	0
A4GNT_+_137851070.23-P1P2	0	0	0	0
A4GNT_+_137851178.23-P1P2	658	555	483	599
A4GNT_-_137850791.23-P1P2	0	0	0	0
A4GNT_-_137850879.23-P1P2	0	0	0	0
A4GNT_-_137851117.23-P1P2	883	558	826	756
A4GNT_-_137851121.23-P1P2	248	283	137	325
AAAS_+_53714942.23-P1P2	0	0	0	0
AAAS_+_53714983.23-P1P2	220	216	232	383
AAAS_+_53715016.23-P1P2	0	0	0	0
AAAS_+_53715355.23-P1P2	434	274	270	493
AAAS_-_53715347.23-P1P2	0	0	0	0
AAAS_-_53715352.23-P1P2	0	0	0	0
AAAS_-_53715363.23-P1P2	0	0	0	0
AAAS_-_53715371.23-P1P2	819	619	707	902
AAAS_-_53715389.23-P1P2	743	444	554	666
AAAS_-_53715438.23-P1P2	453	352	579	531
AACS_+_125549974.23-P1P2	0	0	0	0
AACS_+_125549983.23-P1P2	458	332	585	379
AACS_+_125549999.23-P1P2	472	431	478	492
AACS_+_125550002.23-P1P2	350	303	366	191
AACS_+_125550035.23-P1P2	409	354	374	372
AACS_+_125550369.23-P1P2	0	0	0	0
AACS_+_125550406.23-P1P2	0	0	0	0
AACS_-_125550169.23-P1P2	466	261	262	275
AACS_-_125550187.23-P1P2	0	0	0	0
AACS_-_125550379.23-P1P2	0	0	0	0
AADACL2_+_151451732.23-P1P2	699	597	658	696
AADACL2_+_151451892.23-P1P2	0	0	0	0
AADACL2_+_151451926.23-P1P2	376	300	465	487
AADACL2_+_151451935.23-P1P2	0	0	0	0
AADACL2_+_151452057.23-P1P2	0	0	0	0
AADACL2_+_151452121.23-P1P2	587	429	447	806
AADACL2_-_151451828.23-P1P2	483	271	301	598
AADACL2_-_151451931.23-P1P2	0	0	0	0
AADACL2_-_151451961.23-P1P2	286	145	353	219
AADACL2_-_151452019.23-P1P2	0	0	0	0
AADACL3_+_12776115.23-P1P2	354	402	303	444
AADACL3_+_12776121.23-P1P2	0	0	0	0
AADACL3_+_12776133.23-P1P2	423	298	484	311
AADACL3_+_12776213.23-P1P2	422	365	406	243
AADACL3_+_12776313.23-P1P2	375	337	244	449
AADACL3_+_12776369.23-P1P2	0	0	0	0
AADACL3_+_12776495.23-P1P2	607	500	816	543
AADACL3_-_12776129.23-P1P2	0	0	0	0
AADACL3_-_12776233.23-P1P2	0	0	0	0
AADACL3_-_12776507.23-P1P2	0	0	0	0
AADACL4_+_12704492.23-P1P2	0	0	0	0
AADACL4_+_12704556.23-P1P2	0	0	0	0
AADACL4_+_12704573.23-P1P2	562	322	599	444
AADACL4_+_12704601.23-P1P2	687	584	703	809
AADACL4_+_12704653.23-P1P2	417	403	572	606
AADACL4_+_12704686.23-P1P2	0	0	0	0
AADACL4_+_12704714.23-P1P2	420	418	741	420
AADACL4_+_12704720.23-P1P2	0	0	0	0
AADACL4_+_12704750.23-P1P2	0	0	0	0
AADACL4_-_12704768.23-P1P2	714	587	598	482
AADAC_+_151532013.23-P1P2	361	261	336	258
AADAC_+_151532125.23-P1P2	0	0	0	0
AADAC_+_151532371.23-P1P2	473	379	896	523
AADAC_-_151531905.23-P1P2	416	381	405	531
AADAC_-_151531939.23-P1P2	503	389	284	391
AADAC_-_151531954.23-P1P2	458	462	639	674
AADAC_-_151531985.23-P1P2	0	0	0	0
AADAC_-_151532317.23-P1P2	0	0	0	0
AADAC_-_151532366.23-P1P2	0	0	0	0
AADAC_-_151532397.23-P1P2	0	0	0	0
AADAT_+_171010904.23-P1P2	1033	777	883	719
AADAT_+_171010929.23-P1P2	596	547	532	1164
AADAT_+_171011005.23-P1P2	0	0	0	0
AADAT_+_171011279.23-P1P2	0	0	0	0
AADAT_+_171011325.23-P1P2	0	0	0	0
AADAT_+_171011392.23-P1P2	503	409	609	356
AADAT_-_171011321.23-P1P2	498	375	486	209
AADAT_-_171011333.23-P1P2	0	0	0	0
AADAT_-_171011368.23-P1P2	712	660	776	611
AADAT_-_171011381.23-P1P2	5	2	6	0
AAED1_+_99417117.23-P1P2	867	721	702	1003
AAED1_+_99417228.23-P1P2	0	0	0	0
AAED1_+_99417233.23-P1P2	10	13	0	27
AAED1_+_99417483.23-P1P2	0	0	0	0
AAED1_+_99417525.23-P1P2	355	284	266	325
AAED1_+_99417589.23-P1P2	546	398	243	717
AAED1_-_99417150.23-P1P2	0	0	0	0
AAED1_-_99417451.23-P1P2	0	0	0	0
AAED1_-_99417574.23-P1P2	689	487	757	607
AAED1_-_99417581.23-P1P2	0	0	0	0
AAGAB_+_67546560.23-P1P2	0	0	0	0
AAGAB_+_67546965.23-P1P2	334	315	311	411
AAGAB_+_67546984.23-P1P2	0	0	0	0
AAGAB_-_67546617.23-P1P2	0	0	0	0
AAGAB_-_67546714.23-P1P2	542	444	651	728
AAGAB_-_67546743.23-P1P2	0	0	0	0
AAGAB_-_67546780.23-P1P2	0	0	0	0
AAGAB_-_67546928.23-P1P2	469	394	403	448
AAGAB_-_67546952.23-P1P2	573	506	560	559
AAGAB_-_67546997.23-P1P2	191	147	74	165
AAK1_+_69870290.23-P1P2	328	318	244	336
AAK1_+_69870701.23-P1P2	842	625	1033	543
AAK1_+_69870743.23-P1P2	0	0	0	0
AAK1_-_69870339.23-P1P2	0	0	0	0
AAK1_-_69870541.23-P1P2	492	376	742	611
AAK1_-_69870640.23-P1P2	0	0	0	0
AAK1_-_69870719.23-P1P2	0	0	0	0
AAK1_-_69870759.23-P1P2	0	0	0	0
AAK1_-_69870791.23-P1P2	975	792	971	769
AAK1_-_69870794.23-P1P2	768	635	610	633
AAMDC_+_77532426.23-P1P2	675	606	565	503
AAMDC_-_77532187.23-P1P2	683	541	683	631
AAMDC_-_77532195.23-P1P2	0	0	0	0
AAMDC_-_77532222.23-P1P2	390	383	236	365
AAMDC_-_77532236.23-P1P2	429	372	331	305
AAMDC_-_77532439.23-P1P2	0	0	0	0
AAMDC_-_77532634.23-P1P2	187	173	126	237
AAMDC_-_77532649.23-P1P2	0	0	0	0
AAMDC_-_77532686.23-P1P2	0	0	0	0
AAMDC_-_77532705.23-P1P2	0	0	0	0
AAMP_+_219134841.23-P1P2	758	563	530	660
AAMP_+_219134851.23-P1P2	738	684	624	559
AAMP_-_219134310.23-P1P2	0	0	0	0
AAMP_-_219134415.23-P1P2	302	275	387	275
AAMP_-_219134418.23-P1P2	0	0	0	0
AAMP_-_219134424.23-P1P2	668	529	603	789
AAMP_-_219134443.23-P1P2	0	0	0	0
AAMP_-_219134449.23-P1P2	0	0	0	0
AAMP_-_219134453.23-P1P2	0	0	0	0
AAMP_-_219134469.23-P1P2	504	317	309	653
AANAT_+_74463710.23-P1P2	0	0	0	0
AANAT_+_74463718.23-P1P2	612	533	513	434
AANAT_+_74463735.23-P1P2	504	395	583	530
AANAT_+_74463793.23-P1P2	0	0	0	0
AANAT_+_74464038.23-P1P2	0	0	0	0
AANAT_+_74464088.23-P1P2	460	363	351	630
AANAT_+_74464143.23-P1P2	0	0	0	0
AANAT_-_74463789.23-P1P2	0	0	0	0
AANAT_-_74464175.23-P1P2	761	492	799	785
AANAT_-_74464185.23-P1P2	419	285	369	107
AAR2_+_34824386.23-P1P2	634	461	370	561
AAR2_+_34824405.23-P1P2	0	0	0	0
AAR2_+_34824485.23-P1P2	0	0	0	0
AAR2_+_34824488.23-P1P2	351	240	293	199
AAR2_+_34824655.23-P1P2	0	0	0	0
AAR2_+_34824681.23-P1P2	647	506	619	630
AAR2_-_34824417.23-P1P2	584	480	629	612
AAR2_-_34824425.23-P1P2	433	432	455	463
AAR2_-_34824434.23-P1P2	0	0	0	0
AAR2_-_34824937.23-P1P2	0	0	0	0
AARD_+_117950477.23-P1P2	762	587	1037	541
AARD_+_117950489.23-P1P2	428	278	484	326
AARD_+_117950882.23-P1P2	997	898	1073	1079
AARD_+_117950890.23-P1P2	413	373	408	362
AARD_+_117950901.23-P1P2	0	0	0	0
AARD_+_117950911.23-P1P2	0	0	0	0
AARD_-_117950494.23-P1P2	555	513	326	327
AARD_-_117950667.23-P1P2	0	0	0	0
AARD_-_117950692.23-P1P2	0	0	0	0
AARD_-_117950728.23-P1P2	0	0	0	0
AARS2_+_44280645.23-P1P2	0	0	0	0
AARS2_+_44280650.23-P1P2	867	627	970	1091
AARS2_+_44280670.23-P1P2	0	0	0	0
AARS2_+_44281006.23-P1P2	726	502	345	399
AARS2_+_44281027.23-P1P2	358	278	94	32
AARS2_+_44281044.23-P1P2	688	466	186	102
AARS2_+_44281056.23-P1P2	700	574	695	333
AARS2_-_44280878.23-P1P2	0	0	0	0
AARS2_-_44281001.23-P1P2	0	0	0	0
AARS2_-_44281016.23-P1P2	0	0	0	0
AARSD1_+_41116203.23-P1	1353	1009	809	1653
AARSD1_+_41116343.23-P1	0	0	0	0
AARSD1_+_41116412.23-P1	352	259	279	215
AARSD1_+_41116417.23-P1	674	444	658	323
AARSD1_+_41132061.23-P2	2382	1909	2526	2423
AARSD1_+_41132078.23-P2	277	165	224	140
AARSD1_-_41116054.23-P1	0	0	0	0
AARSD1_-_41116243.23-P1	630	566	608	424
AARSD1_-_41116425.23-P1	451	408	289	224
AARSD1_-_41116465.23-P1	0	0	0	0
AARSD1_-_41116499.23-P1	0	0	0	0
AARSD1_-_41116508.23-P1	0	0	0	0
AARSD1_-_41131671.23-P2	0	0	0	0
AARSD1_-_41131701.23-P2	0	0	0	0
AARSD1_-_41131712.23-P2	910	808	652	1038
AARSD1_-_41131716.23-P2	660	569	592	853
AARSD1_-_41132004.23-P2	0	0	0	0
AARSD1_-_41132022.23-P2	0	0	0	0
AARSD1_-_41132037.23-P2	497	338	403	709
AARSD1_-_41132088.23-P2	3198	2344	2484	3084
AARS_+_70323296.23-P1P2	0	0	0	0
AARS_+_70323318.23-P1P2	425	364	56	80
AARS_+_70323322.23-P1P2	798	673	107	32
AARS_+_70323353.23-P1P2	268	120	16	10
AARS_+_70323362.23-P1P2	590	330	57	1
AARS_+_70323368.23-P1P2	0	0	0	0
AARS_+_70323376.23-P1P2	0	0	0	0
AARS_-_70322952.23-P1P2	0	0	0	0
AARS_-_70323314.23-P1P2	0	0	0	0
AARS_-_70323332.23-P1P2	564	322	15	52
AASDHPPT_+_105948405.23-P1P2	167	139	99	62
AASDHPPT_+_105948450.23-P1P2	617	466	533	487
AASDHPPT_+_105948470.23-P1P2	0	0	0	0
AASDHPPT_+_105948804.23-P1P2	0	0	0	0
AASDHPPT_+_105948813.23-P1P2	492	473	689	600
AASDHPPT_+_105948816.23-P1P2	0	0	0	0
AASDHPPT_-_105948374.23-P1P2	589	355	300	546
AASDHPPT_-_105948417.23-P1P2	611	534	515	542
AASDHPPT_-_105948422.23-P1P2	0	0	0	0
AASDHPPT_-_105948779.23-P1P2	0	0	0	0
AASDH_+_57253516.23-P1P2	0	0	0	0
AASDH_+_57253570.23-P1P2	1141	844	819	1027
AASDH_+_57253636.23-P1P2	0	0	0	0
AASDH_+_57253649.23-P1P2	0	0	0	0
AASDH_-_57253280.23-P1P2	57	88	51	100
AASDH_-_57253356.23-P1P2	692	490	647	438
AASDH_-_57253362.23-P1P2	1005	911	979	1350
AASDH_-_57253574.23-P1P2	0	0	0	0
AASDH_-_57253588.23-P1P2	405	329	841	555
AASDH_-_57253646.23-P1P2	0	0	0	0
AASS_+_121784000.23-P1P2	496	318	349	300
AASS_+_121784213.23-P1P2	0	0	0	0
AASS_+_121784219.23-P1P2	546	369	721	265
AASS_+_121784247.23-P1P2	392	243	282	449
AASS_+_121784250.23-P1P2	0	0	0	0
AASS_-_121784091.23-P1P2	0	0	0	0
AASS_-_121784229.23-P1P2	0	0	0	0
AASS_-_121784277.23-P1P2	384	302	253	139
AASS_-_121784313.23-P1P2	0	0	0	0
AASS_-_121784328.23-P1P2	491	353	447	442
AATF_+_35306366.23-P1P2	0	0	0	0
AATF_+_35306650.23-P1P2	0	0	0	0
AATF_-_35306286.23-P1P2	363	321	11	50
AATF_-_35306312.23-P1P2	429	270	505	229
AATF_-_35306320.23-P1P2	0	0	0	0
AATF_-_35306333.23-P1P2	1143	900	913	709
AATF_-_35306340.23-P1P2	481	481	325	175
AATF_-_35306346.23-P1P2	406	216	102	72
AATF_-_35306351.23-P1P2	0	0	0	0
AATF_-_35306747.23-P1P2	0	0	0	0
AATK_+_79139544.23-ENST00000326724.4	0	0	0	0
AATK_+_79139571.23-ENST00000326724.4	447	403	307	617
AATK_+_79139589.23-ENST00000326724.4	679	545	563	455
AATK_+_79139592.23-ENST00000326724.4	751	548	981	214
AATK_-_79139586.23-ENST00000326724.4	323	246	302	361
AATK_-_79139702.23-ENST00000326724.4	0	0	0	0
AATK_-_79139880.23-ENST00000326724.4	0	0	0	0
AATK_-_79139956.23-ENST00000326724.4	692	458	869	373
AATK_-_79139960.23-ENST00000326724.4	0	0	0	0
AATK_-_79139975.23-ENST00000326724.4	0	0	0	0
ABAT_+_8768492.23-P1	472	463	508	415
ABAT_+_8768526.23-P1	0	0	0	0
ABAT_+_8768542.23-P1	0	0	0	0
ABAT_+_8768682.23-P1	684	534	640	728
ABAT_+_8768874.23-P1	0	0	0	0
ABAT_+_8807437.23-P2	0	0	0	0
ABAT_+_8807445.23-P2	583	383	509	329
ABAT_+_8807450.23-P2	556	509	443	867
ABAT_+_8807464.23-P2	847	664	840	698
ABAT_+_8807492.23-P2	365	352	336	425
ABAT_+_8807600.23-P2	0	0	0	0
ABAT_+_8807610.23-P2	0	0	0	0
ABAT_+_8807696.23-P2	894	691	1112	734
ABAT_+_8807706.23-P2	0	0	0	0
ABAT_+_8807798.23-P2	0	0	0	0
ABAT_-_8768466.23-P1	0	0	0	0
ABAT_-_8768504.23-P1	759	602	731	599
ABAT_-_8768523.23-P1	542	444	550	609
ABAT_-_8768530.23-P1	0	0	0	0
ABAT_-_8768533.23-P1	613	526	756	384
ABCA10_+_67224502.23-P1P2	0	0	0	0
ABCA10_+_67224811.23-P1P2	612	509	554	591
ABCA10_+_67224827.23-P1P2	0	0	0	0
ABCA10_+_67224916.23-P1P2	0	0	0	0
ABCA10_+_67224929.23-P1P2	439	498	440	512
ABCA10_-_67224447.23-P1P2	622	506	661	628
ABCA10_-_67224767.23-P1P2	0	0	0	0
ABCA10_-_67224823.23-P1P2	291	191	356	314
ABCA10_-_67224857.23-P1P2	0	0	0	0
ABCA10_-_67224969.23-P1P2	0	0	0	0
ABCA12_+_216002868.23-P1P2	0	0	0	0
ABCA12_+_216002883.23-P1P2	0	0	0	0
ABCA12_+_216002996.23-P1P2	415	452	294	419
ABCA12_+_216003308.23-P1P2	593	452	482	371
ABCA12_+_216003314.23-P1P2	480	528	436	616
ABCA12_+_216003317.23-P1P2	0	0	0	0
ABCA12_+_216003325.23-P1P2	0	0	0	0
ABCA12_+_216003340.23-P1P2	646	507	501	509
ABCA12_-_216002923.23-P1P2	160	134	171	104
ABCA12_-_216003059.23-P1P2	0	0	0	0
ABCA13_+_48211090.23-P1P2	363	359	411	294
ABCA13_+_48211097.23-P1P2	424	323	266	319
ABCA13_+_48211145.23-P1P2	375	275	320	406
ABCA13_+_48211160.23-P1P2	700	488	747	636
ABCA13_+_48211170.23-P1P2	0	0	0	0
ABCA13_-_48211093.23-P1P2	436	330	351	356
ABCA13_-_48211142.23-P1P2	0	0	0	0
ABCA13_-_48211206.23-P1P2	0	0	0	0
ABCA13_-_48211352.23-P1P2	0	0	0	0
ABCA13_-_48211482.23-P1P2	0	0	0	0
ABCA1_+_107689930.23-P1P2	0	0	0	0
ABCA1_+_107689978.23-P1P2	0	0	0	0
ABCA1_+_107690410.23-P1P2	0	0	0	0
ABCA1_-_107689997.23-P1P2	182	134	213	121
ABCA1_-_107690031.23-P1P2	653	726	734	843
ABCA1_-_107690202.23-P1P2	0	0	0	0
ABCA1_-_107690338.23-P1P2	0	0	0	0
ABCA1_-_107690385.23-P1P2	304	271	188	321
ABCA1_-_107690389.23-P1P2	561	421	185	410
ABCA1_-_107690394.23-P1P2	337	308	546	395
ABCA2_+_139922190.23-P1P2	336	301	247	333
ABCA2_+_139922193.23-P1P2	0	0	0	0
ABCA2_+_139922201.23-P1P2	69	157	122	428
ABCA2_+_139922272.23-P1P2	641	558	536	849
ABCA2_+_139922290.23-P1P2	0	0	0	0
ABCA2_+_139922669.23-P1P2	820	545	856	574
ABCA2_-_139922262.23-P1P2	0	0	0	0
ABCA2_-_139922304.23-P1P2	0	0	0	0
ABCA2_-_139922347.23-P1P2	0	0	0	0
ABCA2_-_139922596.23-P1P2	549	414	313	487
ABCA3_+_2390336.23-P1P2	341	227	347	233
ABCA3_+_2390611.23-P1P2	439	299	286	250
ABCA3_+_2390721.23-P1P2	0	0	0	0
ABCA3_-_2390323.23-P1P2	480	262	399	269
ABCA3_-_2390333.23-P1P2	215	196	303	125
ABCA3_-_2390500.23-P1P2	0	0	0	0
ABCA3_-_2390670.23-P1P2	0	0	0	0
ABCA3_-_2390673.23-P1P2	0	0	0	0
ABCA3_-_2390704.23-P1P2	329	213	287	470
ABCA3_-_2390733.23-P1P2	0	0	0	0
ABCA4_+_94586620.23-P1P2	0	0	0	0
ABCA4_+_94586668.23-P1P2	111	129	90	68
ABCA4_+_94586689.23-P1P2	0	0	0	0
ABCA4_-_94586219.23-P1P2	339	193	335	214
ABCA4_-_94586232.23-P1P2	762	646	993	638
ABCA4_-_94586250.23-P1P2	380	322	245	282
ABCA4_-_94586284.23-P1P2	0	0	0	0
ABCA4_-_94586293.23-P1P2	0	0	0	0
ABCA4_-_94586628.23-P1P2	0	0	0	0
ABCA4_-_94586658.23-P1P2	605	515	782	479
ABCA5_+_67322884.23-P1P2	0	0	0	0
ABCA5_+_67323191.23-P1P2	0	0	0	0
ABCA5_+_67323221.23-P1P2	0	0	0	0
ABCA5_-_67322845.23-P1P2	0	0	0	0
ABCA5_-_67322851.23-P1P2	378	344	896	376
ABCA5_-_67322872.23-P1P2	569	565	819	752
ABCA5_-_67322891.23-P1P2	395	256	121	79
ABCA5_-_67323220.23-P1P2	616	442	466	584
ABCA5_-_67323267.23-P1P2	0	0	0	0
ABCA5_-_67323280.23-P1P2	341	246	534	438
ABCA6_+_67137671.23-P1P2	0	0	0	0
ABCA6_+_67137842.23-P1P2	700	675	606	985
ABCA6_+_67138008.23-P1P2	447	304	474	365
ABCA6_+_67138026.23-P1P2	714	695	900	924
ABCA6_+_67138050.23-P1P2	493	420	424	465
ABCA6_+_67138055.23-P1P2	0	0	0	0
ABCA6_-_67137744.23-P1P2	0	0	0	0
ABCA6_-_67137748.23-P1P2	0	0	0	0
ABCA6_-_67137854.23-P1P2	857	633	825	788
ABCA6_-_67137948.23-P1P2	0	0	0	0
ABCA7_+_1040413.23-P1	494	385	611	463
ABCA7_+_1040474.23-P1	0	0	0	0
ABCA7_+_1040513.23-P1	783	716	1000	369
ABCA7_+_1040541.23-P1	0	0	0	0
ABCA7_+_1040560.23-P1	0	0	0	0
ABCA7_+_1040577.23-P1	612	594	785	651
ABCA7_+_1041292.23-P2	516	617	463	831
ABCA7_+_1041297.23-P2	578	519	406	614
ABCA7_+_1041311.23-P2	528	374	464	400
ABCA7_+_1041348.23-P2	0	0	0	0
ABCA7_+_1041432.23-P2	0	0	0	0
ABCA7_+_1041489.23-P2	0	0	0	0
ABCA7_+_1041673.23-P2	0	0	0	0
ABCA7_-_1040133.23-P1	252	269	199	356
ABCA7_-_1040209.23-P1	286	287	231	263
ABCA7_-_1040214.23-P1	0	0	0	0
ABCA7_-_1040526.23-P1	0	0	0	0
ABCA7_-_1041459.23-P2	737	750	598	567
ABCA7_-_1041690.23-P2	0	0	0	0
ABCA7_-_1041717.23-P2	819	713	771	459
ABCA8_+_66950951.23-P1P2	0	0	0	0
ABCA8_+_66950959.23-P1P2	1037	824	923	669
ABCA8_+_66951172.23-P1P2	0	0	0	0
ABCA8_+_66951401.23-P1P2	107	105	142	244
ABCA8_-_66951365.23-P1P2	0	0	0	0
ABCA8_-_66951372.23-P1P2	466	349	335	579
ABCA8_-_66951390.23-P1P2	0	0	0	0
ABCA8_-_66951447.23-P1P2	0	0	0	0
ABCA8_-_66951525.23-P1P2	927	674	964	1528
ABCA8_-_66951528.23-P1P2	577	400	619	554
ABCA9_+_67056924.23-P1P2	0	0	0	0
ABCA9_+_67056982.23-P1P2	0	0	0	0
ABCA9_+_67057085.23-P1P2	805	503	753	376
ABCA9_-_67056649.23-P1P2	437	389	735	408
ABCA9_-_67056810.23-P1P2	0	0	0	0
ABCA9_-_67056917.23-P1P2	0	0	0	0
ABCA9_-_67056936.23-P1P2	0	0	0	0
ABCA9_-_67057012.23-P1P2	394	299	223	362
ABCA9_-_67057053.23-P1P2	621	409	707	530
ABCA9_-_67057069.23-P1P2	411	385	338	331
ABCB10_+_229694012.23-P1P2	0	0	0	0
ABCB10_+_229694285.23-P1P2	298	262	66	17
ABCB10_+_229694391.23-P1P2	0	0	0	0
ABCB10_+_229694413.23-P1P2	425	306	531	300
ABCB10_-_229694283.23-P1P2	0	0	0	0
ABCB10_-_229694290.23-P1P2	0	0	0	0
ABCB10_-_229694297.23-P1P2	320	276	55	27
ABCB10_-_229694400.23-P1P2	0	0	0	0
ABCB10_-_229694457.23-P1P2	368	480	340	321
ABCB10_-_229694467.23-P1P2	477	350	544	460
ABCB11_+_169887409.23-P1P2	800	459	461	836
ABCB11_+_169887589.23-P1P2	0	0	0	0
ABCB11_+_169887604.23-P1P2	0	0	0	0
ABCB11_+_169887776.23-P1P2	0	0	0	0
ABCB11_+_169887811.23-P1P2	660	618	614	905
ABCB11_+_169887815.23-P1P2	0	0	0	0
ABCB11_-_169887416.23-P1P2	526	465	341	510
ABCB11_-_169887692.23-P1P2	0	0	0	0
ABCB11_-_169887784.23-P1P2	726	487	688	966
ABCB11_-_169887796.23-P1P2	643	435	881	473
ABCB1_+_87342475.23-ENST00000265724.3	0	0	0	0
ABCB1_+_87342641.23-ENST00000265724.3	0	0	0	0
ABCB1_-_87342245.23-ENST00000265724.3	0	0	0	0
ABCB1_-_87342256.23-ENST00000265724.3	398	427	463	522
ABCB1_-_87342302.23-ENST00000265724.3	556	429	794	639
ABCB1_-_87342654.23-ENST00000265724.3	949	623	696	643
ABCB1_-_87342657.23-ENST00000265724.3	545	401	541	695
ABCB1_-_87342674.23-ENST00000265724.3	401	345	204	266
ABCB1_-_87342678.23-ENST00000265724.3	0	0	0	0
ABCB1_-_87342682.23-ENST00000265724.3	0	0	0	0
ABCB4_+_87104635.23-P1P2	0	0	0	0
ABCB4_+_87104755.23-P1P2	0	0	0	0
ABCB4_+_87104897.23-P1P2	0	0	0	0
ABCB4_+_87104933.23-P1P2	806	646	612	453
ABCB4_+_87104939.23-P1P2	739	565	754	730
ABCB4_+_87104948.23-P1P2	0	0	0	0
ABCB4_+_87105008.23-P1P2	384	304	277	406
ABCB4_-_87104608.23-P1P2	314	315	315	373
ABCB4_-_87104975.23-P1P2	468	454	308	336
ABCB4_-_87104991.23-P1P2	0	0	0	0
ABCB5_+_20687051.23-P1P2	324	294	323	159
ABCB5_+_20687204.23-P1P2	0	0	0	0
ABCB5_+_20687218.23-P1P2	262	240	154	455
ABCB5_+_20687242.23-P1P2	573	443	528	473
ABCB5_+_20687409.23-P1P2	171	88	222	139
ABCB5_+_20687450.23-P1P2	0	0	0	0
ABCB5_-_20687157.23-P1P2	0	0	0	0
ABCB5_-_20687194.23-P1P2	0	0	0	0
ABCB5_-_20687236.23-P1P2	0	0	0	0
ABCB5_-_20687396.23-P1P2	506	329	309	605
ABCB6_+_220083287.23-P1P2	0	0	0	0
ABCB6_+_220083500.23-P1P2	615	537	832	588
ABCB6_+_220083584.23-P1P2	0	0	0	0
ABCB6_+_220083613.23-P1P2	0	0	0	0
ABCB6_+_220083669.23-P1P2	0	0	0	0
ABCB6_-_220083181.23-P1P2	676	577	576	700
ABCB6_-_220083194.23-P1P2	244	262	228	283
ABCB6_-_220083298.23-P1P2	0	0	0	0
ABCB6_-_220083468.23-P1P2	406	422	464	425
ABCB6_-_220083604.23-P1P2	684	527	534	704
ABCB7_+_74375695.23-P1P2	0	0	0	0
ABCB7_+_74375720.23-P1P2	0	0	0	0
ABCB7_+_74375885.23-P1P2	287	138	2	1
ABCB7_+_74375896.23-P1P2	0	0	0	0
ABCB7_+_74376070.23-P1P2	361	363	4	4
ABCB7_-_74375871.23-P1P2	0	0	0	0
ABCB7_-_74375964.23-P1P2	271	146	12	2
ABCB7_-_74376019.23-P1P2	578	492	4	5
ABCB7_-_74376036.23-P1P2	0	0	0	0
ABCB7_-_74376044.23-P1P2	191	170	0	3
ABCB8_+_150725531.23-P1P2	0	0	0	0
ABCB8_+_150725592.23-P1P2	0	0	0	0
ABCB8_+_150725958.23-P1P2	0	0	0	0
ABCB8_+_150725965.23-P1P2	379	313	338	305
ABCB8_-_150725551.23-P1P2	87	93	70	88
ABCB8_-_150725580.23-P1P2	1235	1066	788	1030
ABCB8_-_150725890.23-P1P2	0	0	0	0
ABCB8_-_150725928.23-P1P2	639	578	758	952
ABCB8_-_150725938.23-P1P2	0	0	0	0
ABCB8_-_150725975.23-P1P2	922	789	1321	807
ABCB9_+_123450501.23-P1	0	0	0	0
ABCB9_+_123450542.23-P1	0	0	0	0
ABCB9_+_123450546.23-P1	1	0	0	0
ABCB9_+_123450566.23-P1	684	542	724	587
ABCB9_+_123450826.23-P1	1414	1038	1542	1638
ABCB9_+_123450970.23-P1	501	415	470	388
ABCB9_+_123465380.23-P2	0	0	0	0
ABCB9_+_123465415.23-P2	0	0	0	0
ABCB9_+_123465727.23-P2	259	226	224	372
ABCB9_+_123465780.23-P2	0	0	0	0
ABCB9_-_123450530.23-P1	0	0	0	0
ABCB9_-_123450533.23-P1	0	0	0	0
ABCB9_-_123450551.23-P1	0	0	0	0
ABCB9_-_123450999.23-P1	624	450	703	493
ABCB9_-_123465296.23-P2	821	686	889	947
ABCB9_-_123465398.23-P2	0	0	0	0
ABCB9_-_123465422.23-P2	783	783	785	643
ABCB9_-_123465699.23-P2	1220	987	1363	928
ABCB9_-_123465738.23-P2	601	451	740	462
ABCB9_-_123465787.23-P2	820	630	686	710
ABCC10_+_43395315.23-P1P2	159	93	172	198
ABCC10_+_43395533.23-P1P2	0	0	0	0
ABCC10_+_43395536.23-P1P2	0	0	0	0
ABCC10_+_43395660.23-P1P2	0	0	0	0
ABCC10_-_43395326.23-P1P2	0	0	0	0
ABCC10_-_43395330.23-P1P2	399	206	336	236
ABCC10_-_43395343.23-P1P2	467	386	320	476
ABCC10_-_43395719.23-P1P2	0	0	0	0
ABCC10_-_43395891.23-P1P2	509	278	374	282
ABCC10_-_43395984.23-P1P2	537	374	410	569
ABCC11_+_48277846.23-P1	0	0	0	0
ABCC11_+_48278091.23-P1	0	0	0	0
ABCC11_+_48278130.23-P1	455	330	338	495
ABCC11_+_48278163.23-P1	0	0	0	0
ABCC11_+_48281001.23-P2	530	522	592	370
ABCC11_+_48281042.23-P2	96	38	224	92
ABCC11_+_48281160.23-P2	0	0	0	0
ABCC11_+_48281175.23-P2	0	0	0	0
ABCC11_+_48281194.23-P2	0	0	0	0
ABCC11_+_48281284.23-P2	0	0	0	0
ABCC11_+_48281345.23-P2	726	711	716	689
ABCC11_+_48281428.23-P2	621	745	514	494
ABCC11_-_48277852.23-P1	825	583	461	717
ABCC11_-_48278103.23-P1	446	416	316	423
ABCC11_-_48278122.23-P1	559	442	491	678
ABCC11_-_48278125.23-P1	415	331	311	520
ABCC11_-_48278197.23-P1	0	0	0	0
ABCC11_-_48278200.23-P1	0	0	0	0
ABCC11_-_48280980.23-P2	515	298	290	323
ABCC11_-_48281374.23-P2	0	0	0	0
ABCC12_+_48180281.23-ENST00000311303.3	0	0	0	0
ABCC12_+_48180331.23-ENST00000311303.3	0	0	0	0
ABCC12_+_48180353.23-ENST00000311303.3	0	0	0	0
ABCC12_+_48180599.23-ENST00000311303.3	0	0	0	0
ABCC12_+_48180636.23-ENST00000311303.3	921	670	992	1411
ABCC12_-_48180314.23-ENST00000311303.3	426	441	391	469
ABCC12_-_48180571.23-ENST00000311303.3	0	0	0	0
ABCC12_-_48180643.23-ENST00000311303.3	410	317	173	271
ABCC12_-_48180648.23-ENST00000311303.3	382	294	226	117
ABCC12_-_48180679.23-ENST00000311303.3	639	465	510	448
ABCC1_+_16043482.23-P1P2	352	327	240	422
ABCC1_+_16043647.23-P1P2	0	0	0	0
ABCC1_+_16043887.23-P1P2	0	0	0	0
ABCC1_+_16043921.23-P1P2	558	418	658	594
ABCC1_+_16043939.23-P1P2	0	0	0	0
ABCC1_-_16043841.23-P1P2	0	0	0	0
ABCC1_-_16043871.23-P1P2	272	136	215	245
ABCC1_-_16043934.23-P1P2	582	400	615	601
ABCC1_-_16043999.23-P1P2	0	0	0	0
ABCC1_-_16044002.23-P1P2	666	429	698	420
ABCC2_+_101542376.23-P1P2	0	0	0	0
ABCC2_+_101542515.23-P1P2	290	192	216	223
ABCC2_+_101542910.23-P1P2	331	330	152	345
ABCC2_+_101542914.23-P1P2	458	438	635	334
ABCC2_+_101542981.23-P1P2	349	299	357	93
ABCC2_-_101542463.23-P1P2	0	0	0	0
ABCC2_-_101542705.23-P1P2	0	0	0	0
ABCC2_-_101542708.23-P1P2	0	0	0	0
ABCC2_-_101542808.23-P1P2	140	114	170	95
ABCC2_-_101542903.23-P1P2	0	0	0	0
ABCC3_+_48712245.23-P1P2	0	0	0	0
ABCC3_+_48712248.23-P1P2	431	359	340	406
ABCC3_+_48712270.23-P1P2	592	420	621	632
ABCC3_+_48712294.23-P1P2	0	0	0	0
ABCC3_+_48712450.23-P1P2	378	270	62	57
ABCC3_+_48712559.23-P1P2	536	426	404	424
ABCC3_+_48712662.23-P1P2	420	325	412	513
ABCC3_+_48712738.23-P1P2	0	0	0	0
ABCC3_-_48712163.23-P1P2	0	0	0	0
ABCC3_-_48712673.23-P1P2	0	0	0	0
ABCC4_+_95953430.23-P1P2	649	571	701	444
ABCC4_+_95953641.23-P1P2	751	717	535	608
ABCC4_+_95953668.23-P1P2	604	489	562	438
ABCC4_+_95953676.23-P1P2	0	0	0	0
ABCC4_+_95953681.23-P1P2	0	0	0	0
ABCC4_+_95953695.23-P1P2	0	0	0	0
ABCC4_-_95953458.23-P1P2	0	0	0	0
ABCC4_-_95953561.23-P1P2	0	0	0	0
ABCC4_-_95953614.23-P1P2	717	539	605	776
ABCC4_-_95953652.23-P1P2	160	104	172	89
ABCC5_+_183735202.23-P1P2	0	0	0	0
ABCC5_+_183735246.23-P1P2	0	0	0	0
ABCC5_+_183735252.23-P1P2	0	0	0	0
ABCC5_+_183735285.23-P1P2	0	0	0	0
ABCC5_+_183735648.23-P1P2	445	312	272	185
ABCC5_+_183735692.23-P1P2	588	419	354	543
ABCC5_-_183735259.23-P1P2	411	296	558	336
ABCC5_-_183735312.23-P1P2	1238	833	1383	1528
ABCC5_-_183735467.23-P1P2	483	428	387	490
ABCC5_-_183735588.23-P1P2	0	0	0	0
ABCC6_+_16316894.23-ENST00000205557.7	0	0	0	0
ABCC6_+_16316916.23-ENST00000205557.7	51	48	68	22
ABCC6_+_16317287.23-ENST00000205557.7	624	563	573	714
ABCC6_+_16317296.23-ENST00000205557.7	366	259	241	396
ABCC6_-_16316877.23-ENST00000205557.7	0	0	0	0
ABCC6_-_16317049.23-ENST00000205557.7	0	0	0	0
ABCC6_-_16317052.23-ENST00000205557.7	0	0	0	0
ABCC6_-_16317235.23-ENST00000205557.7	565	549	403	426
ABCC6_-_16317247.23-ENST00000205557.7	741	564	690	519
ABCC6_-_16317344.23-ENST00000205557.7	0	0	0	0
ABCC8_+_17497824.23-P1P2	0	0	0	0
ABCC8_+_17497953.23-P1P2	0	0	0	0
ABCC8_+_17498249.23-P1P2	0	0	0	0
ABCC8_+_17498387.23-P1P2	324	322	597	485
ABCC8_+_17498394.23-P1P2	0	0	0	0
ABCC8_-_17497979.23-P1P2	633	510	451	643
ABCC8_-_17497997.23-P1P2	447	382	465	593
ABCC8_-_17498066.23-P1P2	0	0	0	0
ABCC8_-_17498220.23-P1P2	600	405	320	318
ABCC8_-_17498282.23-P1P2	0	0	0	0
ABCC9_+_22093672.23-P1P2	309	218	363	158
ABCC9_+_22093678.23-P1P2	449	479	339	401
ABCC9_+_22093937.23-P1P2	335	288	215	304
ABCC9_+_22093941.23-P1P2	356	250	326	512
ABCC9_+_22094148.23-P1P2	0	0	0	0
ABCC9_+_22094152.23-P1P2	0	0	0	0
ABCC9_+_22094309.23-P1P2	356	311	257	266
ABCC9_-_22093906.23-P1P2	0	0	0	0
ABCC9_-_22094032.23-P1P2	0	0	0	0
ABCC9_-_22094122.23-P1P2	0	0	0	0
ABCD1_+_152990414.23-P1P2	623	601	563	706
ABCD1_+_152990694.23-P1P2	0	0	0	0
ABCD1_+_152990711.23-P1P2	825	632	836	946
ABCD1_-_152990333.23-P1P2	0	0	0	0
ABCD1_-_152990338.23-P1P2	159	170	187	104
ABCD1_-_152990342.23-P1P2	0	0	0	0
ABCD1_-_152990379.23-P1P2	362	260	532	249
ABCD1_-_152990498.23-P1P2	0	0	0	0
ABCD1_-_152990703.23-P1P2	716	541	778	791
ABCD1_-_152990727.23-P1P2	0	0	0	0
ABCD2_+_40013099.23-P1P2	384	392	370	388
ABCD2_+_40013295.23-P1P2	0	0	0	0
ABCD2_+_40013504.23-P1P2	0	0	0	0
ABCD2_+_40013514.23-P1P2	623	466	757	616
ABCD2_+_40013594.23-P1P2	911	735	721	692
ABCD2_-_40013191.23-P1P2	106	129	129	77
ABCD2_-_40013313.23-P1P2	0	0	0	0
ABCD2_-_40013342.23-P1P2	0	0	0	0
ABCD2_-_40013373.23-P1P2	0	0	0	0
ABCD2_-_40013610.23-P1P2	664	509	798	429
ABCD3_+_94884002.23-P1P2	468	383	355	426
ABCD3_+_94884009.23-P1P2	452	390	436	410
ABCD3_+_94884032.23-P1P2	572	504	505	341
ABCD3_+_94884210.23-P1P2	0	0	0	0
ABCD3_+_94884219.23-P1P2	0	0	0	0
ABCD3_+_94884473.23-P1P2	465	259	617	413
ABCD3_-_94883974.23-P1P2	369	245	408	308
ABCD3_-_94884061.23-P1P2	0	0	0	0
ABCD3_-_94884365.23-P1P2	0	0	0	0
ABCD3_-_94884436.23-P1P2	0	0	0	0
ABCD4_+_74769232.23-P1P2	0	0	0	0
ABCD4_+_74769429.23-P1P2	0	0	0	0
ABCD4_+_74769611.23-P1P2	642	506	348	424
ABCD4_+_74769625.23-P1P2	0	0	0	0
ABCD4_+_74769649.23-P1P2	882	615	710	652
ABCD4_-_74769174.23-P1P2	0	0	0	0
ABCD4_-_74769631.23-P1P2	747	529	942	483
ABCD4_-_74769666.23-P1P2	0	0	0	0
ABCD4_-_74769682.23-P1P2	803	550	782	611
ABCD4_-_74769729.23-P1P2	467	385	299	483
ABCE1_+_146019317.23-P1P2	358	311	0	3
ABCE1_+_146019463.23-P1P2	488	399	113	56
ABCE1_+_146019466.23-P1P2	0	0	0	0
ABCE1_+_146019482.23-P1P2	0	0	0	0
ABCE1_+_146019651.23-P1P2	0	0	0	0
ABCE1_+_146019792.23-P1P2	0	0	0	0
ABCE1_+_146019842.23-P1P2	377	322	91	58
ABCE1_-_146019439.23-P1P2	0	0	0	0
ABCE1_-_146019502.23-P1P2	211	99	6	1
ABCE1_-_146019516.23-P1P2	114	77	1	7
ABCF1_+_30539238.23-P1	912	726	391	399
ABCF1_+_30539434.23-P1	0	0	0	0
ABCF1_+_30539469.23-P1	694	563	619	558
ABCF1_+_30539647.23-P1	356	327	466	325
ABCF1_+_30539664.23-P1	0	0	0	0
ABCF1_+_30546312.23-P2	388	319	198	300
ABCF1_+_30546315.23-P2	463	369	431	352
ABCF1_+_30546387.23-P2	0	0	0	0
ABCF1_+_30546397.23-P2	0	0	0	0
ABCF1_+_30546405.23-P2	0	0	0	0
ABCF1_-_30539219.23-P1	0	0	0	0
ABCF1_-_30539232.23-P1	648	607	508	822
ABCF1_-_30539559.23-P1	0	0	0	0
ABCF1_-_30539602.23-P1	598	463	303	246
ABCF1_-_30539728.23-P1	0	0	0	0
ABCF1_-_30546344.23-P2	708	433	416	517
ABCF1_-_30546354.23-P2	885	702	829	921
ABCF1_-_30546366.23-P2	755	507	910	481
ABCF1_-_30546413.23-P2	0	0	0	0
ABCF1_-_30546502.23-P2	0	0	0	0
ABCF2_+_150923872.23-P1P2	462	604	508	316
ABCF2_+_150923902.23-P1P2	102	104	84	215
ABCF2_+_150923936.23-P1P2	0	0	0	0
ABCF2_+_150923959.23-P1P2	0	0	0	0
ABCF2_+_150924059.23-P1P2	0	0	0	0
ABCF2_+_150924236.23-P1P2	227	168	200	188
ABCF2_+_150924287.23-P1P2	0	0	0	0
ABCF2_+_150924296.23-P1P2	0	0	0	0
ABCF2_+_150924331.23-P1P2	0	0	0	0
ABCF2_-_150923882.23-P1P2	508	384	532	428
ABCF3_+_183904140.23-P1P2	0	0	0	0
ABCF3_-_183903980.23-P1P2	631	481	487	533
ABCF3_-_183903991.23-P1P2	855	576	562	782
ABCF3_-_183904021.23-P1P2	179	161	127	200
ABCF3_-_183904044.23-P1P2	0	0	0	0
ABCF3_-_183904344.23-P1P2	0	0	0	0
ABCF3_-_183904356.23-P1P2	311	192	305	129
ABCF3_-_183904380.23-P1P2	361	271	327	133
ABCF3_-_183904399.23-P1P2	0	0	0	0
ABCF3_-_183904495.23-P1P2	0	0	0	0
ABCG1_+_43639503.23-P1P2	0	0	0	0
ABCG1_+_43639544.23-P1P2	603	403	552	621
ABCG1_+_43639681.23-P1P2	35	48	16	63
ABCG1_-_43639282.23-P1P2	923	759	764	933
ABCG1_-_43639541.23-P1P2	338	297	286	233
ABCG1_-_43639554.23-P1P2	0	0	0	0
ABCG1_-_43639626.23-P1P2	267	290	104	178
ABCG1_-_43639644.23-P1P2	0	0	0	0
ABCG1_-_43639647.23-P1P2	0	0	0	0
ABCG1_-_43639652.23-P1P2	0	0	0	0
ABCG2_+_89079727.23-P1P2	0	0	0	0
ABCG2_+_89079755.23-P1P2	0	0	0	0
ABCG2_+_89079974.23-P1P2	267	193	340	117
ABCG2_+_89080025.23-P1P2	628	509	850	535
ABCG2_+_89080044.23-P1P2	109	51	1134	99
ABCG2_-_89079568.23-P1P2	0	0	0	0
ABCG2_-_89079599.23-P1P2	0	0	0	0
ABCG2_-_89079947.23-P1P2	0	0	0	0
ABCG2_-_89079989.23-P1P2	842	769	785	984
ABCG2_-_89080000.23-P1P2	8	2	0	0
ABCG4_+_119019794.23-P1P2	452	399	527	413
ABCG4_+_119019855.23-P1P2	604	430	386	237
ABCG4_+_119020113.23-P1P2	0	0	0	0
ABCG4_-_119019755.23-P1P2	0	0	0	0
ABCG4_-_119019776.23-P1P2	0	0	0	0
ABCG4_-_119019784.23-P1P2	615	503	791	906
ABCG4_-_119019798.23-P1P2	344	267	414	180
ABCG4_-_119019811.23-P1P2	332	222	238	256
ABCG4_-_119020171.23-P1P2	0	0	0	0
ABCG4_-_119020232.23-P1P2	0	0	0	0
ABCG5_+_44065447.23-P1P2	631	476	431	746
ABCG5_+_44065537.23-P1P2	0	0	0	0
ABCG5_+_44065669.23-P1P2	0	0	0	0
ABCG5_+_44065862.23-P1P2	0	0	0	0
ABCG5_+_44065865.23-P1P2	303	344	174	270
ABCG5_-_44065428.23-P1P2	705	499	796	621
ABCG5_-_44065433.23-P1P2	583	382	422	584
ABCG5_-_44065438.23-P1P2	0	0	0	0
ABCG5_-_44065586.23-P1P2	0	0	0	0
ABCG5_-_44065840.23-P1P2	322	237	460	433
ABCG8_+_44066166.23-P1P2	539	434	455	418
ABCG8_+_44066180.23-P1P2	663	367	752	625
ABCG8_+_44066240.23-P1P2	0	0	0	0
ABCG8_+_44066323.23-P1P2	378	416	340	326
ABCG8_+_44066333.23-P1P2	699	575	698	424
ABCG8_-_44066172.23-P1P2	816	628	1052	715
ABCG8_-_44066199.23-P1P2	0	0	0	0
ABCG8_-_44066213.23-P1P2	0	0	0	0
ABCG8_-_44066292.23-P1P2	0	0	0	0
ABCG8_-_44066373.23-P1P2	0	0	0	0
ABHD10_+_111697851.23-P1P2	545	452	650	525
ABHD10_+_111697939.23-P1P2	0	0	0	0
ABHD10_+_111698093.23-P1P2	642	589	612	340
ABHD10_+_111698102.23-P1P2	0	0	0	0
ABHD10_+_111698117.23-P1P2	0	0	0	0
ABHD10_+_111698316.23-P1P2	628	495	458	279
ABHD10_-_111697877.23-P1P2	360	318	426	263
ABHD10_-_111697911.23-P1P2	0	0	0	0
ABHD10_-_111697914.23-P1P2	477	377	543	399
ABHD10_-_111697938.23-P1P2	0	0	0	0
ABHD11_+_73152640.23-P1P2	0	0	0	0
ABHD11_+_73152656.23-P1P2	564	560	369	652
ABHD11_+_73152963.23-P1P2	677	469	666	449
ABHD11_+_73153163.23-P1P2	0	0	0	0
ABHD11_-_73152688.23-P1P2	530	405	883	428
ABHD11_-_73153052.23-P1P2	0	0	0	0
ABHD11_-_73153080.23-P1P2	0	0	0	0
ABHD11_-_73153094.23-P1P2	438	439	301	355
ABHD11_-_73153115.23-P1P2	0	0	0	0
ABHD11_-_73153135.23-P1P2	639	489	315	426
ABHD12B_+_51339177.23-P1P2	579	466	388	588
ABHD12B_-_51338832.23-P1P2	485	265	260	397
ABHD12B_-_51338864.23-P1P2	548	510	707	556
ABHD12B_-_51338879.23-P1P2	0	0	0	0
ABHD12B_-_51338885.23-P1P2	597	438	636	386
ABHD12B_-_51338895.23-P1P2	0	0	0	0
ABHD12B_-_51338913.23-P1P2	0	0	0	0
ABHD12B_-_51338916.23-P1P2	0	0	0	0
ABHD12B_-_51339227.23-P1P2	110	100	32	84
ABHD12B_-_51339232.23-P1P2	0	0	0	0
ABHD12_+_25371025.23-P1P2	0	0	0	0
ABHD12_+_25371393.23-P1P2	349	329	194	674
ABHD12_+_25371436.23-P1P2	541	398	483	442
ABHD12_-_25371009.23-P1P2	0	0	0	0
ABHD12_-_25371014.23-P1P2	0	0	0	0
ABHD12_-_25371024.23-P1P2	0	0	0	0
ABHD12_-_25371053.23-P1P2	713	390	298	462
ABHD12_-_25371057.23-P1P2	683	659	640	643
ABHD12_-_25371074.23-P1P2	0	0	0	0
ABHD12_-_25371489.23-P1P2	722	606	597	854
ABHD13_+_108870795.23-P1P2	583	473	434	253
ABHD13_+_108870811.23-P1P2	409	267	260	198
ABHD13_+_108871155.23-P1P2	0	0	0	0
ABHD13_+_108871228.23-P1P2	729	555	404	562
ABHD13_+_108871236.23-P1P2	0	0	0	0
ABHD13_-_108870880.23-P1P2	809	625	755	559
ABHD13_-_108870892.23-P1P2	0	0	0	0
ABHD13_-_108870927.23-P1P2	0	0	0	0
ABHD13_-_108871256.23-P1P2	441	237	298	202
ABHD13_-_108871313.23-P1P2	0	0	0	0
ABHD14A_+_52009088.23-P1P2	0	0	0	0
ABHD14A_+_52009119.23-P1P2	0	0	0	0
ABHD14A_+_52009149.23-P1P2	897	770	745	925
ABHD14A_+_52009194.23-P1P2	294	232	239	448
ABHD14A_+_52009199.23-P1P2	0	0	0	0
ABHD14A_+_52009255.23-P1P2	744	642	473	592
ABHD14A_-_52009122.23-P1P2	366	309	277	243
ABHD14A_-_52009154.23-P1P2	0	0	0	0
ABHD14A_-_52009160.23-P1P2	380	304	430	465
ABHD14A_-_52009315.23-P1P2	0	0	0	0
ABHD14B_+_52007815.23-P1	1002	946	1117	994
ABHD14B_+_52016945.23-P2	778	665	743	1003
ABHD14B_+_52017055.23-P2	0	0	0	0
ABHD14B_+_52017325.23-P2	0	10	0	0
ABHD14B_+_52017350.23-P2	727	576	674	453
ABHD14B_+_52017353.23-P2	0	0	0	0
ABHD14B_-_52007690.23-P1	0	0	0	0
ABHD14B_-_52007852.23-P1	0	0	0	0
ABHD14B_-_52007865.23-P1	0	0	0	0
ABHD14B_-_52007985.23-P1	1097	895	1116	1392
ABHD14B_-_52007995.23-P1	1086	868	1162	662
ABHD14B_-_52008010.23-P1	0	0	0	0
ABHD14B_-_52008027.23-P1	866	871	946	749
ABHD14B_-_52008030.23-P1	0	0	0	0
ABHD14B_-_52008040.23-P1	1140	928	852	942
ABHD14B_-_52016935.23-P2	0	0	0	0
ABHD14B_-_52016965.23-P2	793	693	884	568
ABHD14B_-_52017160.23-P2	0	0	0	0
ABHD14B_-_52017383.23-P2	513	519	532	592
ABHD14B_-_52017387.23-P2	0	0	0	0
ABHD15_+_27893596.23-P1P2	0	0	0	0
ABHD15_+_27893970.23-P1P2	0	0	0	0
ABHD15_-_27893577.23-P1P2	475	448	397	455
ABHD15_-_27893616.23-P1P2	0	0	0	0
ABHD15_-_27893641.23-P1P2	110	78	50	176
ABHD15_-_27893654.23-P1P2	629	604	395	307
ABHD15_-_27893937.23-P1P2	0	0	0	0
ABHD15_-_27893964.23-P1P2	0	0	0	0
ABHD15_-_27893980.23-P1P2	499	336	582	271
ABHD15_-_27894008.23-P1P2	350	266	93	121
ABHD16A_+_31670831.23-P1P2	0	0	0	0
ABHD16A_+_31671120.23-P1P2	772	784	632	869
ABHD16A_+_31671138.23-P1P2	773	470	385	438
ABHD16A_-_31670442.23-P1P2	0	0	0	0
ABHD16A_-_31670645.23-P1P2	0	0	0	0
ABHD16A_-_31670650.23-P1P2	0	0	0	0
ABHD16A_-_31670671.23-P1P2	893	877	986	908
ABHD16A_-_31670675.23-P1P2	0	0	0	0
ABHD16A_-_31670679.23-P1P2	679	492	798	397
ABHD16A_-_31670764.23-P1P2	758	583	1117	569
ABHD16B_+_62492825.23-P1P2	305	237	436	294
ABHD16B_+_62492837.23-P1P2	772	588	504	516
ABHD16B_+_62492887.23-P1P2	1154	961	1438	889
ABHD16B_+_62493200.23-P1P2	0	0	0	0
ABHD16B_+_62493236.23-P1P2	544	389	442	333
ABHD16B_+_62493242.23-P1P2	0	0	0	0
ABHD16B_+_62493291.23-P1P2	0	0	0	0
ABHD16B_-_62492870.23-P1P2	811	740	685	879
ABHD16B_-_62493095.23-P1P2	0	0	0	0
ABHD16B_-_62493298.23-P1P2	0	0	0	0
ABHD17A_+_1885071.23-P1P2	0	0	0	0
ABHD17A_+_1885470.23-P1P2	203	111	265	145
ABHD17A_-_1885045.23-P1P2	902	866	771	736
ABHD17A_-_1885067.23-P1P2	0	0	0	0
ABHD17A_-_1885076.23-P1P2	695	504	524	524
ABHD17A_-_1885086.23-P1P2	0	0	0	0
ABHD17A_-_1885099.23-P1P2	589	623	637	536
ABHD17A_-_1885105.23-P1P2	0	0	0	0
ABHD17A_-_1885122.23-P1P2	0	0	0	0
ABHD17A_-_1885483.23-P1P2	226	183	158	267
ABHD17B_+_74525655.23-P1P2	759	727	643	543
ABHD17B_+_74525744.23-P1P2	0	0	0	0
ABHD17B_+_74525862.23-P1P2	1029	772	686	804
ABHD17B_+_74526081.23-P1P2	0	0	0	0
ABHD17B_+_74526089.23-P1P2	67	24	17	21
ABHD17B_+_74526100.23-P1P2	0	0	0	0
ABHD17B_-_74525630.23-P1P2	0	0	0	0
ABHD17B_-_74525690.23-P1P2	706	619	668	665
ABHD17B_-_74525704.23-P1P2	665	667	496	516
ABHD17B_-_74526135.23-P1P2	0	0	0	0
ABHD17C_+_80987662.23-P1P2	593	446	1103	684
ABHD17C_+_80987691.23-P1P2	0	0	0	0
ABHD17C_+_80987703.23-P1P2	626	430	429	353
ABHD17C_+_80987878.23-P1P2	338	330	379	623
ABHD17C_+_80987887.23-P1P2	206	174	162	92
ABHD17C_+_80988086.23-P1P2	611	377	474	266
ABHD17C_+_80988162.23-P1P2	0	0	0	0
ABHD17C_-_80987718.23-P1P2	0	0	0	0
ABHD17C_-_80988060.23-P1P2	0	0	0	0
ABHD17C_-_80988126.23-P1P2	0	0	0	0
ABHD1_+_27346724.23-P1P2	0	0	0	0
ABHD1_+_27346727.23-P1P2	0	0	0	0
ABHD1_+_27347051.23-P1P2	0	0	0	0
ABHD1_+_27347075.23-P1P2	838	495	591	629
ABHD1_+_27347086.23-P1P2	503	465	482	421
ABHD1_+_27347095.23-P1P2	448	444	414	401
ABHD1_+_27347132.23-P1P2	631	555	728	862
ABHD1_-_27346733.23-P1P2	972	583	1164	781
ABHD1_-_27346736.23-P1P2	0	0	0	0
ABHD1_-_27347069.23-P1P2	0	0	0	0
ABHD2_+_89631693.23-P1P2	428	426	401	373
ABHD2_+_89632075.23-P1P2	482	379	346	398
ABHD2_+_89632196.23-P1P2	0	0	0	0
ABHD2_-_89631662.23-P1P2	0	0	0	0
ABHD2_-_89631738.23-P1P2	760	505	719	626
ABHD2_-_89631760.23-P1P2	373	276	251	339
ABHD2_-_89631921.23-P1P2	0	0	0	0
ABHD2_-_89631993.23-P1P2	0	0	0	0
ABHD2_-_89632047.23-P1P2	0	0	0	0
ABHD2_-_89632154.23-P1P2	538	396	553	449
ABHD3_+_19284354.23-P1P2	516	331	485	516
ABHD3_+_19284534.23-P1P2	523	541	428	525
ABHD3_+_19284717.23-P1P2	624	470	552	586
ABHD3_+_19284728.23-P1P2	635	649	858	668
ABHD3_-_19284369.23-P1P2	0	0	0	0
ABHD3_-_19284492.23-P1P2	0	0	0	0
ABHD3_-_19284521.23-P1P2	0	0	0	0
ABHD3_-_19284683.23-P1P2	0	0	0	0
ABHD3_-_19284708.23-P1P2	0	0	0	0
ABHD3_-_19284770.23-P1P2	412	401	156	143
ABHD4_+_23067144.23-P1P2	0	0	0	0
ABHD4_+_23067433.23-P1P2	0	0	0	0
ABHD4_+_23067458.23-P1P2	0	0	0	0
ABHD4_+_23067515.23-P1P2	453	500	448	404
ABHD4_+_23067613.23-P1P2	642	504	659	434
ABHD4_-_23067199.23-P1P2	589	499	520	558
ABHD4_-_23067580.23-P1P2	0	0	0	0
ABHD4_-_23067583.23-P1P2	0	0	0	0
ABHD4_-_23067625.23-P1P2	378	254	418	478
ABHD4_-_23067680.23-P1P2	613	545	1287	566
ABHD5_+_43732395.23-P1P2	544	351	491	435
ABHD5_+_43732435.23-P1P2	0	0	0	0
ABHD5_+_43732515.23-P1P2	0	0	0	0
ABHD5_+_43732521.23-P1P2	226	132	261	141
ABHD5_+_43732806.23-P1P2	415	293	381	436
ABHD5_+_43732860.23-P1P2	0	0	0	0
ABHD5_-_43732422.23-P1P2	571	484	414	381
ABHD5_-_43732446.23-P1P2	0	0	0	0
ABHD5_-_43732464.23-P1P2	458	405	609	462
ABHD5_-_43732886.23-P1P2	0	0	0	0
ABHD6_+_58223718.23-P1P2	333	294	253	474
ABHD6_+_58223924.23-P1P2	0	0	0	0
ABHD6_+_58223966.23-P1P2	280	285	240	407
ABHD6_+_58223976.23-P1P2	0	0	0	0
ABHD6_+_58223988.23-P1P2	0	0	0	0
ABHD6_-_58223553.23-P1P2	476	403	445	390
ABHD6_-_58223594.23-P1P2	689	584	420	419
ABHD6_-_58223751.23-P1P2	0	0	0	0
ABHD6_-_58223761.23-P1P2	0	0	0	0
ABHD6_-_58223914.23-P1P2	770	644	825	796
ABHD8_+_17413753.23-P1P2	93	35	34	28
ABHD8_+_17413810.23-P1P2	0	0	0	0
ABHD8_+_17413933.23-P1P2	0	0	0	0
ABHD8_+_17414242.23-P1P2	0	0	0	0
ABHD8_-_17413788.23-P1P2	483	422	477	488
ABHD8_-_17413792.23-P1P2	0	0	0	0
ABHD8_-_17413858.23-P1P2	0	0	0	0
ABHD8_-_17414169.23-P1P2	665	552	728	445
ABHD8_-_17414173.23-P1P2	351	200	370	279
ABHD8_-_17414201.23-P1P2	292	230	314	155
ABI1_+_27149446.23-P1P2	612	490	705	417
ABI1_+_27149474.23-P1P2	665	579	827	518
ABI1_+_27149511.23-P1P2	0	0	0	0
ABI1_+_27149704.23-P1P2	0	0	0	0
ABI1_+_27149800.23-P1P2	624	453	439	519
ABI1_+_27149865.23-P1P2	0	0	0	0
ABI1_-_27149345.23-P1P2	0	0	0	0
ABI1_-_27149590.23-P1P2	0	0	0	0
ABI1_-_27149837.23-P1P2	429	309	448	295
ABI1_-_27149855.23-P1P2	375	259	466	407
ABI2_+_204193030.23-P1P2	785	521	458	428
ABI2_+_204193039.23-P1P2	0	0	0	0
ABI2_+_204193043.23-P1P2	0	0	0	0
ABI2_+_204193079.23-P1P2	579	376	451	256
ABI2_+_204193085.23-P1P2	0	0	0	0
ABI2_+_204193116.23-P1P2	0	0	0	0
ABI2_+_204193458.23-P1P2	663	598	917	833
ABI2_-_204193048.23-P1P2	0	0	0	0
ABI2_-_204193058.23-P1P2	341	301	240	221
ABI2_-_204193288.23-P1P2	230	168	233	146
ABI3BP_+_100711811.23-P1P2	0	0	0	0
ABI3BP_+_100712193.23-P1P2	0	0	0	0
ABI3BP_+_100712238.23-P1P2	273	212	221	259
ABI3BP_+_100712278.23-P1P2	0	0	0	0
ABI3BP_+_100712307.23-P1P2	426	367	353	358
ABI3BP_-_100712220.23-P1P2	625	581	643	438
ABI3BP_-_100712267.23-P1P2	685	564	577	592
ABI3BP_-_100712283.23-P1P2	0	0	0	0
ABI3BP_-_100712320.23-P1P2	770	640	643	572
ABI3BP_-_100712323.23-P1P2	0	0	0	0
ABI3_+_47287730.23-P1P2	0	0	0	0
ABI3_+_47287798.23-P1P2	1076	571	832	701
ABI3_+_47288056.23-P1P2	0	0	0	0
ABI3_+_47288122.23-P1P2	1014	719	1115	954
ABI3_+_47288159.23-P1P2	591	306	746	364
ABI3_+_47288453.23-P1P2	0	0	0	0
ABI3_+_47288474.23-P1P2	0	0	0	0
ABI3_+_47288486.23-P1P2	0	0	0	0
ABI3_+_47288524.23-P1P2	416	432	573	660
ABI3_-_47288028.23-P1P2	330	314	278	263
ABL1_+_133589362.23-ENST00000372348.2	0	0	0	0
ABL1_+_133589617.23-ENST00000372348.2	552	391	476	382
ABL1_+_133589629.23-ENST00000372348.2	539	364	417	570
ABL1_+_133589636.23-ENST00000372348.2	360	296	290	619
ABL1_+_133589652.23-ENST00000372348.2	0	0	0	0
ABL1_-_133589216.23-ENST00000372348.2	0	0	0	0
ABL1_-_133589228.23-ENST00000372348.2	477	423	541	469
ABL1_-_133589268.23-ENST00000372348.2	652	488	629	582
ABL1_-_133589272.23-ENST00000372348.2	0	0	0	0
ABL1_-_133589804.23-ENST00000372348.2	0	0	0	0
ABL2_+_179111875.23-P1	0	0	0	0
ABL2_+_179111908.23-P1	0	0	0	0
ABL2_+_179112036.23-P1	0	0	0	0
ABL2_+_179112061.23-P1	0	0	0	0
ABL2_+_179112138.23-P1	0	0	0	0
ABL2_+_179112168.23-P1	767	593	957	538
ABL2_+_179112186.23-P1	552	327	225	831
ABL2_+_179198340.23-P2	870	553	567	999
ABL2_+_179198398.23-P2	557	327	510	233
ABL2_+_179198527.23-P2	0	0	0	0
ABL2_+_179198561.23-P2	0	0	0	0
ABL2_+_179198565.23-P2	337	291	459	350
ABL2_+_179198736.23-P2	0	0	0	0
ABL2_+_179198740.23-P2	750	415	687	554
ABL2_+_179198799.23-P2	0	0	0	0
ABL2_-_179112151.23-P1	391	241	508	259
ABL2_-_179112154.23-P1	88	56	39	92
ABL2_-_179112158.23-P1	439	376	437	705
ABL2_-_179198654.23-P2	0	0	0	0
ABL2_-_179198834.23-P2	684	670	620	651
ABLIM1_+_116417743.23-ENST00000277895.5	1140	967	1083	1176
ABLIM1_+_116417800.23-ENST00000277895.5	0	0	0	0
ABLIM1_+_116417821.23-ENST00000277895.5	0	0	0	0
ABLIM1_+_116417829.23-ENST00000277895.5	286	229	82	336
ABLIM1_+_116417833.23-ENST00000277895.5	0	0	0	0
ABLIM1_+_116418018.23-ENST00000277895.5	532	398	626	726
ABLIM1_-_116417795.23-ENST00000277895.5	419	342	436	424
ABLIM1_-_116417810.23-ENST00000277895.5	543	454	500	351
ABLIM1_-_116417816.23-ENST00000277895.5	0	0	0	0
ABLIM1_-_116417819.23-ENST00000277895.5	0	0	0	0
ABLIM2_+_8160016.23-P1P2	549	399	560	319
ABLIM2_+_8160086.23-P1P2	0	0	0	0
ABLIM2_+_8160141.23-P1P2	397	295	260	253
ABLIM2_+_8160204.23-P1P2	359	233	432	418
ABLIM2_+_8160328.23-P1P2	0	0	0	0
ABLIM2_+_8160487.23-P1P2	0	0	0	0
ABLIM2_+_8160523.23-P1P2	195	128	163	124
ABLIM2_-_8160138.23-P1P2	347	272	251	330
ABLIM2_-_8160157.23-P1P2	0	0	0	0
ABLIM2_-_8160471.23-P1P2	0	0	0	0
ABLIM3_+_148521081.23-P1P2	0	0	0	0
ABLIM3_+_148521102.23-P1P2	375	280	318	227
ABLIM3_+_148521122.23-P1P2	0	0	0	0
ABLIM3_+_148521137.23-P1P2	0	0	0	0
ABLIM3_+_148521279.23-P1P2	0	0	0	0
ABLIM3_+_148521297.23-P1P2	0	0	0	0
ABLIM3_+_148521451.23-P1P2	506	339	394	584
ABLIM3_-_148521229.23-P1P2	609	396	484	480
ABLIM3_-_148521482.23-P1P2	999	791	825	747
ABLIM3_-_148521503.23-P1P2	432	384	291	320
ABO_+_136130684.23-P2	0	0	0	0
ABO_+_136150190.23-P1	855	670	536	616
ABO_+_136150541.23-P1	0	0	0	0
ABO_+_136150587.23-P1	0	0	0	0
ABO_+_136150601.23-P1	859	677	840	782
ABO_-_136130683.23-P2	0	0	0	0
ABO_-_136130692.23-P2	684	625	746	521
ABO_-_136130896.23-P2	0	0	0	0
ABO_-_136130899.23-P2	0	0	0	0
ABO_-_136130921.23-P2	487	446	610	644
ABO_-_136130928.23-P2	0	0	0	0
ABO_-_136130955.23-P2	279	214	301	257
ABO_-_136130959.23-P2	134	109	84	11
ABO_-_136130966.23-P2	570	483	520	509
ABO_-_136150162.23-P1	0	0	0	0
ABO_-_136150207.23-P1	0	0	0	0
ABO_-_136150219.23-P1	384	405	286	342
ABO_-_136150446.23-P1	0	0	0	0
ABO_-_136150600.23-P1	1058	783	1093	1209
ABO_-_136150606.23-P1	886	727	677	1078
ABRACL_+_139349873.23-P1P2	0	0	0	0
ABRACL_+_139349876.23-P1P2	987	747	871	907
ABRACL_+_139349879.23-P1P2	949	772	801	901
ABRACL_+_139349931.23-P1P2	580	480	495	729
ABRACL_+_139350209.23-P1P2	639	586	545	721
ABRACL_+_139350231.23-P1P2	0	0	0	0
ABRACL_-_139350061.23-P1P2	0	0	0	0
ABRACL_-_139350119.23-P1P2	692	514	569	556
ABRACL_-_139350292.23-P1P2	0	0	0	0
ABRACL_-_139350417.23-P1P2	0	0	0	0
ABRA_+_107782019.23-P1P2	664	493	531	644
ABRA_+_107782028.23-P1P2	0	0	0	0
ABRA_+_107782269.23-P1P2	0	0	0	0
ABRA_+_107782392.23-P1P2	271	288	265	232
ABRA_+_107782399.23-P1P2	749	584	847	508
ABRA_+_107782407.23-P1P2	0	0	0	0
ABRA_+_107782422.23-P1P2	599	382	513	563
ABRA_-_107782347.23-P1P2	0	0	0	0
ABRA_-_107782350.23-P1P2	388	367	326	367
ABRA_-_107782371.23-P1P2	0	0	0	0
ABR_+_1082842.23-P1P2	733	512	530	514
ABR_+_1082862.23-P1P2	91	89	23	59
ABR_+_1082896.23-P1P2	0	0	0	0
ABR_+_1083212.23-P1P2	0	0	0	0
ABR_+_1083246.23-P1P2	0	0	0	0
ABR_+_1083266.23-P1P2	340	318	270	305
ABR_-_1082914.23-P1P2	0	0	0	0
ABR_-_1083030.23-P1P2	0	0	0	0
ABR_-_1083256.23-P1P2	190	223	185	197
ABR_-_1083263.23-P1P2	689	468	659	613
ABT1_+_26597184.23-P1P2	567	423	296	280
ABT1_+_26597384.23-P1P2	0	0	0	0
ABT1_+_26597401.23-P1P2	0	0	0	0
ABT1_+_26597412.23-P1P2	674	511	779	634
ABT1_-_26597183.23-P1P2	0	0	0	0
ABT1_-_26597263.23-P1P2	670	506	670	640
ABT1_-_26597427.23-P1P2	428	309	668	360
ABT1_-_26597485.23-P1P2	0	0	0	0
ABT1_-_26597617.23-P1P2	355	222	153	280
ABT1_-_26597649.23-P1P2	0	0	0	0
ABTB1_+_127391808.23-P1P2	525	327	494	432
ABTB1_+_127391828.23-P1P2	434	340	572	301
ABTB1_+_127391831.23-P1P2	321	362	412	433
ABTB1_+_127391861.23-P1P2	0	0	0	0
ABTB1_+_127392211.23-P1P2	0	0	0	0
ABTB1_+_127392221.23-P1P2	816	836	982	931
ABTB1_-_127391845.23-P1P2	0	0	0	0
ABTB1_-_127392172.23-P1P2	0	0	0	0
ABTB1_-_127392198.23-P1P2	197	144	109	165
ABTB1_-_127392210.23-P1P2	0	0	0	0
ABTB2_+_34379321.23-P1P2	0	0	0	0
ABTB2_+_34379353.23-P1P2	0	0	0	0
ABTB2_-_34379074.23-P1P2	581	475	677	504
ABTB2_-_34379083.23-P1P2	0	0	0	0
ABTB2_-_34379146.23-P1P2	664	589	748	516
ABTB2_-_34379166.23-P1P2	0	0	0	0
ABTB2_-_34379310.23-P1P2	771	509	495	1154
ABTB2_-_34379384.23-P1P2	0	0	0	0
ABTB2_-_34379465.23-P1P2	754	662	806	1155
ABTB2_-_34379521.23-P1P2	558	380	470	388
ACAA1_+_38178110.23-P1P2	0	0	0	0
ACAA1_+_38178133.23-P1P2	0	0	0	0
ACAA1_+_38178488.23-P1P2	517	432	482	427
ACAA1_+_38178517.23-P1P2	362	276	471	256
ACAA1_+_38178570.23-P1P2	518	370	425	544
ACAA1_-_38178165.23-P1P2	0	0	0	0
ACAA1_-_38178168.23-P1P2	453	336	507	506
ACAA1_-_38178171.23-P1P2	0	0	0	0
ACAA1_-_38178499.23-P1P2	0	0	0	0
ACAA1_-_38178575.23-P1P2	857	536	740	730
ACAA2_+_47339402.23-P1P2	0	0	0	0
ACAA2_+_47339407.23-P1P2	0	0	0	0
ACAA2_+_47339850.23-P1P2	844	805	771	903
ACAA2_-_47339441.23-P1P2	0	0	0	0
ACAA2_-_47339449.23-P1P2	539	442	482	427
ACAA2_-_47339655.23-P1P2	0	0	0	0
ACAA2_-_47339855.23-P1P2	489	368	192	266
ACAA2_-_47339858.23-P1P2	601	516	827	621
ACAA2_-_47339876.23-P1P2	673	547	657	442
ACAA2_-_47339894.23-P1P2	0	0	0	0
ACACA_+_35715534.23-P1P2	508	425	509	452
ACACA_+_35715655.23-P1P2	436	293	225	91
ACACA_+_35715673.23-P1P2	0	0	0	0
ACACA_+_35715687.23-P1P2	0	0	0	0
ACACA_-_35715615.23-P1P2	0	0	0	0
ACACA_-_35715847.23-P1P2	574	528	451	545
ACACA_-_35715962.23-P1P2	0	0	0	0
ACACA_-_35715992.23-P1P2	792	676	613	627
ACACA_-_35716002.23-P1P2	680	519	501	445
ACACA_-_35716041.23-P1P2	0	0	0	0
ACACB_+_109569160.23-P1	500	352	360	317
ACACB_+_109569170.23-P1	365	404	369	317
ACACB_+_109569423.23-P1	0	0	0	0
ACACB_+_109569572.23-P1	0	0	0	0
ACACB_+_109592523.23-P2	0	0	0	0
ACACB_+_109592546.23-P2	0	0	0	0
ACACB_+_109592574.23-P2	793	709	958	824
ACACB_+_109592577.23-P2	0	0	0	0
ACACB_+_109592655.23-P2	507	485	621	457
ACACB_+_109592908.23-P2	558	425	487	617
ACACB_-_109569178.23-P1	563	407	760	321
ACACB_-_109569213.23-P1	0	0	0	0
ACACB_-_109569231.23-P1	391	314	252	381
ACACB_-_109569253.23-P1	0	0	0	0
ACACB_-_109569626.23-P1	0	0	0	0
ACACB_-_109569639.23-P1	696	579	709	552
ACACB_-_109592496.23-P2	595	562	450	324
ACACB_-_109592519.23-P2	634	471	591	608
ACACB_-_109592529.23-P2	0	0	0	0
ACACB_-_109592941.23-P2	0	0	0	0
ACAD10_+_112123853.23-P1P2	0	0	0	0
ACAD10_+_112123992.23-P1P2	0	0	0	0
ACAD10_+_112124115.23-P1P2	502	308	440	476
ACAD10_-_112123838.23-P1P2	0	0	0	0
ACAD10_-_112123885.23-P1P2	0	0	0	0
ACAD10_-_112123894.23-P1P2	366	384	416	399
ACAD10_-_112123907.23-P1P2	310	294	338	316
ACAD10_-_112123925.23-P1P2	661	575	817	751
ACAD10_-_112124129.23-P1P2	0	0	0	0
ACAD10_-_112124210.23-P1P2	407	334	319	186
ACAD11_+_132378245.23-P1P2	0	0	0	0
ACAD11_+_132378251.23-P1P2	0	0	0	0
ACAD11_+_132378312.23-P1P2	848	728	648	567
ACAD11_+_132378627.23-P1P2	0	0	0	0
ACAD11_+_132379379.23-P1P2	654	425	565	684
ACAD11_-_132378357.23-P1P2	0	0	0	0
ACAD11_-_132378588.23-P1P2	0	0	0	0
ACAD11_-_132378623.23-P1P2	264	197	253	176
ACAD11_-_132378633.23-P1P2	782	563	675	499
ACAD11_-_132379444.23-P1P2	231	158	248	148
ACAD8_+_134123511.23-P1P2	627	409	854	583
ACAD8_+_134123936.23-P1P2	0	0	0	0
ACAD8_-_134123445.23-P1P2	0	0	0	0
ACAD8_-_134123448.23-P1P2	885	548	581	809
ACAD8_-_134123455.23-P1P2	608	473	730	675
ACAD8_-_134123480.23-P1P2	0	0	0	0
ACAD8_-_134123488.23-P1P2	0	0	0	0
ACAD8_-_134123502.23-P1P2	636	648	566	597
ACAD8_-_134123507.23-P1P2	726	636	798	767
ACAD8_-_134123648.23-P1P2	0	0	0	0
ACAD9_+_128598584.23-P1P2	0	0	0	0
ACAD9_+_128598604.23-P1P2	708	615	562	575
ACAD9_+_128598694.23-P1P2	0	0	0	0
ACAD9_+_128598781.23-P1P2	0	0	0	0
ACAD9_-_128598499.23-P1P2	280	216	165	109
ACAD9_-_128598508.23-P1P2	590	465	162	176
ACAD9_-_128598528.23-P1P2	664	431	267	263
ACAD9_-_128598541.23-P1P2	504	458	344	250
ACAD9_-_128598801.23-P1P2	0	0	0	0
ACAD9_-_128598823.23-P1P2	0	0	0	0
ACADL_+_211089708.23-P1P2	0	0	0	0
ACADL_+_211089722.23-P1P2	349	224	191	331
ACADL_+_211090089.23-P1P2	0	0	0	0
ACADL_-_211089616.23-P1P2	0	0	0	0
ACADL_-_211089695.23-P1P2	678	544	460	719
ACADL_-_211090002.23-P1P2	0	0	0	0
ACADL_-_211090030.23-P1P2	511	317	202	368
ACADL_-_211090048.23-P1P2	367	314	465	268
ACADL_-_211090061.23-P1P2	0	0	0	0
ACADL_-_211090095.23-P1P2	852	756	1142	984
ACADM_+_76190107.23-P1P2	594	510	552	594
ACADM_+_76190432.23-P1P2	543	489	482	639
ACADM_+_76190695.23-P1P2	332	299	659	330
ACADM_+_76190716.23-P1P2	0	0	0	0
ACADM_+_76190816.23-P1P2	0	0	0	0
ACADM_-_76190463.23-P1P2	0	0	0	0
ACADM_-_76190475.23-P1P2	435	372	230	331
ACADM_-_76190620.23-P1P2	0	0	0	0
ACADM_-_76190633.23-P1P2	705	547	650	697
ACADM_-_76190671.23-P1P2	0	0	0	0
ACADSB_+_124768533.23-P1P2	0	0	0	0
ACADSB_+_124768710.23-P1P2	0	0	0	0
ACADSB_+_124768874.23-P1P2	542	450	387	518
ACADSB_+_124768891.23-P1P2	489	471	495	448
ACADSB_+_124768894.23-P1P2	0	0	0	0
ACADSB_+_124768941.23-P1P2	543	369	651	470
ACADSB_+_124768944.23-P1P2	426	343	456	265
ACADSB_+_124768952.23-P1P2	0	0	0	0
ACADSB_-_124768497.23-P1P2	0	0	0	0
ACADSB_-_124768552.23-P1P2	1099	800	747	733
ACADS_+_121163619.23-P1P2	0	0	0	0
ACADS_+_121163685.23-P1P2	1013	930	1222	995
ACADS_+_121163695.23-P1P2	0	0	0	0
ACADS_+_121163865.23-P1P2	0	0	0	0
ACADS_+_121164027.23-P1P2	0	0	0	0
ACADS_+_121164090.23-P1P2	607	531	695	519
ACADS_-_121163653.23-P1P2	492	634	456	602
ACADS_-_121163657.23-P1P2	512	462	502	560
ACADS_-_121163671.23-P1P2	869	735	1032	581
ACADS_-_121163758.23-P1P2	0	0	0	0
ACADVL_+_7123231.23-P1P2	0	0	0	0
ACADVL_+_7123718.23-P1P2	0	0	0	0
ACADVL_-_7123221.23-P1P2	367	215	458	156
ACADVL_-_7123242.23-P1P2	0	0	0	0
ACADVL_-_7123283.23-P1P2	738	557	900	647
ACADVL_-_7123300.23-P1P2	0	0	0	0
ACADVL_-_7123392.23-P1P2	0	0	0	0
ACADVL_-_7123639.23-P1P2	449	446	595	777
ACADVL_-_7123665.23-P1P2	399	281	416	577
ACADVL_-_7123677.23-P1P2	636	486	639	522
ACAN_+_89346671.23-P1P2	0	0	0	0
ACAN_+_89347050.23-P1P2	0	0	0	0
ACAN_+_89347054.23-P1P2	0	0	0	0
ACAN_+_89347058.23-P1P2	0	0	0	0
ACAN_+_89347139.23-P1P2	47	82	9	61
ACAN_+_89347148.23-P1P2	197	202	220	227
ACAN_+_89347151.23-P1P2	254	224	162	203
ACAN_-_89346701.23-P1P2	498	276	470	384
ACAN_-_89346738.23-P1P2	0	0	0	0
ACAN_-_89347101.23-P1P2	803	719	440	851
ACAP1_+_7239854.23-P1P2	411	313	413	205
ACAP1_+_7239897.23-P1P2	0	0	0	0
ACAP1_+_7239925.23-P1P2	0	0	0	0
ACAP1_+_7239956.23-P1P2	576	441	245	467
ACAP1_+_7240302.23-P1P2	0	0	0	0
ACAP1_+_7240320.23-P1P2	287	230	247	298
ACAP1_-_7239866.23-P1P2	694	405	594	401
ACAP1_-_7240198.23-P1P2	0	0	0	0
ACAP1_-_7240242.23-P1P2	595	404	426	296
ACAP1_-_7240264.23-P1P2	0	0	0	0
ACAP2_+_195163325.23-P1P2	0	0	0	0
ACAP2_+_195163701.23-P1P2	0	0	0	0
ACAP2_+_195163707.23-P1P2	853	700	733	768
ACAP2_-_195163292.23-P1P2	0	0	0	0
ACAP2_-_195163352.23-P1P2	456	362	335	464
ACAP2_-_195163362.23-P1P2	489	408	572	385
ACAP2_-_195163382.23-P1P2	0	0	0	0
ACAP2_-_195163395.23-P1P2	320	199	498	279
ACAP2_-_195163655.23-P1P2	751	723	635	592
ACAP2_-_195163749.23-P1P2	0	0	0	0
ACAP3_+_1242907.23-P1P2	0	0	0	0
ACAP3_+_1243258.23-P1P2	1007	710	1360	899
ACAP3_+_1243301.23-P1P2	0	0	0	0
ACAP3_+_1243337.23-P1P2	517	420	284	388
ACAP3_-_1242824.23-P1P2	0	0	0	0
ACAP3_-_1242913.23-P1P2	0	0	0	0
ACAP3_-_1243095.23-P1P2	991	809	851	726
ACAP3_-_1243221.23-P1P2	14	0	21	0
ACAP3_-_1243228.23-P1P2	0	0	0	0
ACAP3_-_1243235.23-P1P2	292	297	358	426
ACAT1_+_107992288.23-P1P2	228	168	75	172
ACAT1_+_107992310.23-P1P2	719	561	897	709
ACAT1_+_107992321.23-P1P2	396	321	341	401
ACAT1_+_107992690.23-P1P2	0	0	0	0
ACAT1_+_107992693.23-P1P2	0	0	0	0
ACAT1_-_107992307.23-P1P2	0	0	0	0
ACAT1_-_107992336.23-P1P2	0	0	0	0
ACAT1_-_107992364.23-P1P2	522	416	393	497
ACAT1_-_107992702.23-P1P2	0	0	0	0
ACAT1_-_107992733.23-P1P2	569	454	329	354
ACAT2_+_160183137.23-P1P2	0	0	0	0
ACAT2_+_160183421.23-P1P2	0	0	0	0
ACAT2_+_160183436.23-P1P2	54	65	22	48
ACAT2_+_160183505.23-P1P2	387	260	502	338
ACAT2_-_160183042.23-P1P2	0	0	0	0
ACAT2_-_160183054.23-P1P2	547	512	478	410
ACAT2_-_160183095.23-P1P2	196	200	132	155
ACAT2_-_160183174.23-P1P2	1120	797	830	650
ACAT2_-_160183545.23-P1P2	0	0	0	0
ACAT2_-_160183588.23-P1P2	0	0	0	0
ACBD3_+_226374329.23-P1P2	222	221	171	175
ACBD3_+_226374366.23-P1P2	363	283	613	522
ACBD3_-_226373901.23-P1P2	0	0	0	0
ACBD3_-_226373955.23-P1P2	0	0	0	0
ACBD3_-_226373992.23-P1P2	795	507	666	700
ACBD3_-_226373998.23-P1P2	0	0	0	0
ACBD3_-_226374023.23-P1P2	0	0	0	0
ACBD3_-_226374064.23-P1P2	0	0	0	0
ACBD3_-_226374403.23-P1P2	441	404	298	447
ACBD3_-_226374411.23-P1P2	370	344	343	344
ACBD4_+_43210021.23-P2	578	509	684	552
ACBD4_+_43210042.23-P2	621	485	578	442
ACBD4_+_43210060.23-P2	149	65	99	53
ACBD4_+_43210408.23-P2	330	276	262	473
ACBD4_+_43210421.23-P2	0	0	0	0
ACBD4_+_43213044.23-P1	0	0	0	0
ACBD4_+_43213087.23-P1	977	943	1071	1087
ACBD4_+_43213412.23-P1	433	435	368	221
ACBD4_-_43210055.23-P2	906	744	1056	791
ACBD4_-_43210342.23-P2	0	0	0	0
ACBD4_-_43210377.23-P2	0	0	0	0
ACBD4_-_43210416.23-P2	0	0	0	0
ACBD4_-_43210458.23-P2	0	0	0	0
ACBD4_-_43213050.23-P1	766	580	891	831
ACBD4_-_43213072.23-P1	616	468	764	584
ACBD4_-_43213075.23-P1	347	331	535	136
ACBD4_-_43213105.23-P1	0	0	0	0
ACBD4_-_43213242.23-P1	0	0	0	0
ACBD4_-_43213460.23-P1	0	0	0	0
ACBD4_-_43213499.23-P1	0	0	0	0
ACBD5_+_27529127.23-P1P2	0	0	0	0
ACBD5_+_27529290.23-P1P2	0	0	0	0
ACBD5_+_27529332.23-P1P2	484	440	616	501
ACBD5_+_27529682.23-P1P2	730	547	611	834
ACBD5_+_27529701.23-P1P2	474	432	574	438
ACBD5_+_27529710.23-P1P2	1258	973	1148	1039
ACBD5_+_27529713.23-P1P2	0	0	0	0
ACBD5_-_27529363.23-P1P2	0	0	0	0
ACBD5_-_27529679.23-P1P2	438	197	209	248
ACBD5_-_27529780.23-P1P2	0	0	0	0
ACBD6_+_180471319.23-P1P2	717	593	846	677
ACBD6_+_180471324.23-P1P2	0	0	0	0
ACBD6_+_180471354.23-P1P2	692	510	438	351
ACBD6_+_180471478.23-P1P2	0	0	0	0
ACBD6_+_180471539.23-P1P2	0	0	0	0
ACBD6_+_180471617.23-P1P2	783	592	466	836
ACBD6_-_180471311.23-P1P2	0	0	0	0
ACBD6_-_180471491.23-P1P2	0	0	0	0
ACBD6_-_180471532.23-P1P2	394	258	276	344
ACBD6_-_180471707.23-P1P2	642	603	682	440
ACBD7_+_15130458.23-P1P2	0	0	0	0
ACBD7_+_15130520.23-P1P2	545	380	737	416
ACBD7_+_15130765.23-P1P2	0	0	0	0
ACBD7_+_15130776.23-P1P2	462	293	666	364
ACBD7_-_15130379.23-P1P2	579	615	770	728
ACBD7_-_15130397.23-P1P2	39	105	153	12
ACBD7_-_15130438.23-P1P2	159	142	189	120
ACBD7_-_15130555.23-P1P2	0	0	0	0
ACBD7_-_15130579.23-P1P2	0	0	0	0
ACBD7_-_15130633.23-P1P2	0	0	0	0
ACCSL_+_44069556.23-ENST00000378832.1	0	0	0	0
ACCSL_+_44069616.23-ENST00000378832.1	421	361	204	337
ACCSL_+_44069971.23-ENST00000378832.1	848	559	804	587
ACCSL_+_44069981.23-ENST00000378832.1	647	703	732	726
ACCSL_+_44069992.23-ENST00000378832.1	0	0	0	0
ACCSL_-_44069582.23-ENST00000378832.1	800	642	824	792
ACCSL_-_44069740.23-ENST00000378832.1	0	0	0	0
ACCSL_-_44069759.23-ENST00000378832.1	0	0	0	0
ACCSL_-_44069772.23-ENST00000378832.1	0	0	0	0
ACCSL_-_44069930.23-ENST00000378832.1	25	50	58	97
ACCS_+_44087946.23-P1P2	597	552	654	536
ACCS_+_44088025.23-P1P2	0	0	0	0
ACCS_+_44088028.23-P1P2	432	564	528	615
ACCS_+_44088070.23-P1P2	0	0	0	0
ACCS_+_44088091.23-P1P2	816	737	954	1305
ACCS_+_44088215.23-P1P2	493	317	590	309
ACCS_+_44088290.23-P1P2	0	0	0	0
ACCS_-_44088081.23-P1P2	0	0	0	0
ACCS_-_44088090.23-P1P2	298	146	409	208
ACCS_-_44088106.23-P1P2	0	0	0	0
ACD_+_67693727.23-P1P2	0	0	0	0
ACD_+_67693748.23-P1P2	944	747	856	777
ACD_+_67694105.23-P1P2	0	0	0	0
ACD_+_67694124.23-P1P2	0	0	0	0
ACD_-_67693904.23-P1P2	486	338	464	360
ACD_-_67693954.23-P1P2	0	0	0	0
ACD_-_67693957.23-P1P2	147	108	432	128
ACD_-_67694092.23-P1P2	0	0	0	0
ACD_-_67694143.23-P1P2	745	543	177	107
ACD_-_67694152.23-P1P2	0	0	0	0
ACE2_+_15618824.23-P1P2	0	0	0	0
ACE2_+_15618847.23-P1P2	0	0	0	0
ACE2_+_15619016.23-P1P2	202	83	149	171
ACE2_+_15619047.23-P1P2	0	0	0	0
ACE2_+_15619087.23-P1P2	363	250	239	523
ACE2_-_15618591.23-P1P2	0	0	0	0
ACE2_-_15618594.23-P1P2	386	388	436	443
ACE2_-_15618975.23-P1P2	514	411	459	437
ACE2_-_15618978.23-P1P2	0	0	0	0
ACE2_-_15619013.23-P1P2	594	351	440	320
ACER1_+_6333110.23-P1P2	442	484	641	558
ACER1_+_6333137.23-P1P2	367	351	355	190
ACER1_+_6333164.23-P1P2	321	319	314	237
ACER1_+_6333525.23-P1P2	0	0	0	0
ACER1_-_6333127.23-P1P2	0	0	0	0
ACER1_-_6333176.23-P1P2	0	0	0	0
ACER1_-_6333413.23-P1P2	0	0	0	0
ACER1_-_6333545.23-P1P2	110	76	50	112
ACER1_-_6333558.23-P1P2	290	225	193	294
ACER1_-_6333623.23-P1P2	0	0	0	0
ACER2_+_19409007.23-P1P2	542	338	410	420
ACER2_+_19409248.23-P1P2	843	586	790	630
ACER2_+_19409371.23-P1P2	0	0	0	0
ACER2_+_19409376.23-P1P2	939	757	1654	766
ACER2_+_19409383.23-P1P2	360	383	321	505
ACER2_+_19409433.23-P1P2	0	0	0	0
ACER2_+_19409493.23-P1P2	0	0	0	0
ACER2_-_19409274.23-P1P2	0	0	0	0
ACER2_-_19409294.23-P1P2	0	0	0	0
ACER2_-_19409474.23-P1P2	906	701	1205	868
ACER3_+_76571969.23-P1P2	350	355	319	356
ACER3_+_76572444.23-P1P2	0	0	0	0
ACER3_-_76571770.23-P1P2	0	0	0	0
ACER3_-_76571978.23-P1P2	252	163	114	218
ACER3_-_76572000.23-P1P2	413	280	460	264
ACER3_-_76572003.23-P1P2	450	487	630	476
ACER3_-_76572006.23-P1P2	0	0	0	0
ACER3_-_76572045.23-P1P2	0	0	0	0
ACER3_-_76572313.23-P1P2	0	0	0	0
ACER3_-_76572404.23-P1P2	712	564	533	697
ACE_+_61554448.23-P1	415	350	365	382
ACE_+_61554534.23-P1	0	0	0	0
ACE_+_61554651.23-P1	0	0	0	0
ACE_+_61554816.23-P1	0	0	0	0
ACE_+_61554829.23-P1	1264	1009	1191	1208
ACE_+_61562226.23-P2	0	0	0	0
ACE_+_61562272.23-P2	662	551	688	651
ACE_+_61562293.23-P2	291	325	356	227
ACE_+_61562404.23-P2	0	0	0	0
ACE_+_61562589.23-P2	0	0	0	0
ACE_-_61554428.23-P1	715	605	789	491
ACE_-_61554458.23-P1	445	470	502	498
ACE_-_61554461.23-P1	861	629	739	559
ACE_-_61554901.23-P1	0	0	0	0
ACE_-_61554915.23-P1	0	0	0	0
ACE_-_61562238.23-P2	145	99	92	108
ACE_-_61562443.23-P2	268	292	412	637
ACE_-_61562505.23-P2	0	0	0	0
ACE_-_61562601.23-P2	0	0	0	0
ACE_-_61562661.23-P2	657	526	659	646
ACHE_+_100493137.23-P1	0	0	0	0
ACHE_+_100493329.23-P1	0	0	0	0
ACHE_+_100493456.23-P1	463	303	505	386
ACHE_+_100493473.23-P1	498	391	270	432
ACHE_+_100494559.23-P2	392	352	337	562
ACHE_+_100494570.23-P2	889	553	693	856
ACHE_+_100494596.23-P2	0	0	0	0
ACHE_-_100493040.23-P1	0	0	0	0
ACHE_-_100493104.23-P1	0	0	0	0
ACHE_-_100493122.23-P1	108	95	99	45
ACHE_-_100493407.23-P1	0	0	0	0
ACHE_-_100493427.23-P1	427	291	452	381
ACHE_-_100493486.23-P1	705	578	671	706
ACHE_-_100494233.23-P2	691	537	675	728
ACHE_-_100494236.23-P2	622	498	413	694
ACHE_-_100494326.23-P2	0	0	0	0
ACHE_-_100494356.23-P2	0	0	0	0
ACHE_-_100494415.23-P2	0	0	0	0
ACHE_-_100494526.23-P2	0	0	0	0
ACHE_-_100494578.23-P2	787	770	845	743
ACIN1_+_23540370.23-P2	0	0	0	0
ACIN1_+_23540783.23-P2	0	0	0	0
ACIN1_+_23563821.23-P1	0	0	0	0
ACIN1_+_23563962.23-P1	432	329	355	325
ACIN1_+_23564097.23-P1	413	349	471	425
ACIN1_+_23564314.23-P1	511	421	501	624
ACIN1_+_23564345.23-P1	0	0	0	0
ACIN1_-_23540292.23-P2	499	327	530	798
ACIN1_-_23540315.23-P2	0	0	0	0
ACIN1_-_23540722.23-P2	551	418	520	389
ACIN1_-_23540725.23-P2	0	0	0	0
ACIN1_-_23540730.23-P2	182	105	166	69
ACIN1_-_23540744.23-P2	505	399	781	722
ACIN1_-_23540756.23-P2	557	303	663	334
ACIN1_-_23540802.23-P2	0	0	0	0
ACIN1_-_23563847.23-P1	336	297	368	348
ACIN1_-_23563913.23-P1	499	423	770	536
ACIN1_-_23564062.23-P1	3	6	0	0
ACIN1_-_23564262.23-P1	410	425	504	612
ACIN1_-_23564284.23-P1	875	574	675	581
ACKR2_+_42850956.23-P1P2	756	595	435	869
ACKR2_-_42850976.23-P1P2	243	228	394	260
ACKR2_-_42850987.23-P1P2	0	0	0	0
ACKR2_-_42850992.23-P1P2	0	0	0	0
ACKR2_-_42851020.23-P1P2	379	268	590	513
ACKR2_-_42851024.23-P1P2	0	0	0	0
ACKR2_-_42851391.23-P1P2	0	0	0	0
ACKR2_-_42851412.23-P1P2	0	0	0	0
ACKR2_-_42851475.23-P1P2	0	0	0	0
ACKR2_-_42851479.23-P1P2	612	505	606	482
ACKR3_+_237476442.23-P2	0	0	0	0
ACKR3_+_237476473.23-P2	538	427	486	401
ACKR3_+_237476736.23-P2	0	0	0	0
ACKR3_+_237476822.23-P2	112	63	58	40
ACKR3_+_237476887.23-P2	0	0	0	0
ACKR3_+_237478500.23-P1	740	444	767	649
ACKR3_+_237478916.23-P1	239	135	174	222
ACKR3_+_237478950.23-P1	634	470	485	561
ACKR3_-_237476457.23-P2	0	0	0	0
ACKR3_-_237476493.23-P2	482	367	487	451
ACKR3_-_237476505.23-P2	900	788	451	688
ACKR3_-_237476881.23-P2	0	0	0	0
ACKR3_-_237476900.23-P2	623	501	643	544
ACKR3_-_237478572.23-P1	0	0	0	0
ACKR3_-_237478578.23-P1	346	225	386	194
ACKR3_-_237478586.23-P1	0	0	0	0
ACKR3_-_237478610.23-P1	267	187	238	200
ACKR3_-_237478615.23-P1	0	0	0	0
ACKR3_-_237478884.23-P1	0	0	0	0
ACKR3_-_237478929.23-P1	0	0	0	0
ACKR4_+_132316216.23-P1P2	0	0	0	0
ACKR4_+_132316328.23-P1P2	0	0	0	0
ACKR4_+_132316377.23-P1P2	335	303	209	330
ACKR4_+_132316545.23-P1P2	0	0	0	0
ACKR4_-_132316111.23-P1P2	477	344	242	496
ACKR4_-_132316167.23-P1P2	588	532	580	502
ACKR4_-_132316171.23-P1P2	228	167	233	176
ACKR4_-_132316248.23-P1P2	0	0	0	0
ACKR4_-_132316406.23-P1P2	0	0	0	0
ACKR4_-_132316525.23-P1P2	530	369	477	418
ACLY_+_40074710.23-P1P2	0	0	0	0
ACLY_+_40074807.23-P1P2	523	313	243	380
ACLY_+_40075121.23-P1P2	274	226	203	377
ACLY_-_40074750.23-P1P2	0	0	0	0
ACLY_-_40074817.23-P1P2	317	304	273	342
ACLY_-_40075090.23-P1P2	305	288	291	171
ACLY_-_40075168.23-P1P2	0	0	0	0
ACLY_-_40075192.23-P1P2	0	0	0	0
ACLY_-_40075221.23-P1P2	0	0	0	0
ACLY_-_40075227.23-P1P2	341	257	159	130
ACMSD_+_135596183.23-P1P2	463	406	662	296
ACMSD_+_135596266.23-P1P2	0	0	0	0
ACMSD_-_135596118.23-P1P2	0	0	0	0
ACMSD_-_135596123.23-P1P2	750	695	770	709
ACMSD_-_135596149.23-P1P2	0	0	0	0
ACMSD_-_135596200.23-P1P2	526	414	427	473
ACMSD_-_135596315.23-P1P2	0	0	0	0
ACMSD_-_135596354.23-P1P2	307	245	185	334
ACMSD_-_135596438.23-P1P2	897	664	1024	682
ACMSD_-_135596683.23-P1P2	0	0	0	0
ACN9_+_96747038.23-P1P2	0	0	0	0
ACN9_+_96747061.23-P1P2	0	0	0	0
ACN9_+_96747104.23-P1P2	459	381	291	336
ACN9_+_96747221.23-P1P2	0	0	0	0
ACN9_+_96747240.23-P1P2	607	385	401	446
ACN9_+_96747363.23-P1P2	485	420	473	345
ACN9_-_96747019.23-P1P2	0	0	0	0
ACN9_-_96747046.23-P1P2	488	405	431	507
ACN9_-_96747065.23-P1P2	415	411	675	385
ACN9_-_96747455.23-P1P2	0	0	0	0
ACO1_+_32384680.23-P1P2	314	270	290	248
ACO1_+_32384714.23-P1P2	0	0	0	0
ACO1_+_32385057.23-P1P2	600	487	568	390
ACO1_-_32384671.23-P1P2	0	0	0	0
ACO1_-_32384696.23-P1P2	0	0	0	0
ACO1_-_32384733.23-P1P2	595	449	629	375
ACO1_-_32384889.23-P1P2	0	0	0	0
ACO1_-_32385047.23-P1P2	667	569	524	773
ACO1_-_32385064.23-P1P2	663	470	527	402
ACO1_-_32385115.23-P1P2	0	0	0	0
ACO2_+_41865203.23-P1P2	655	360	498	481
ACO2_+_41865228.23-P1P2	399	363	467	402
ACO2_+_41865231.23-P1P2	0	0	0	0
ACO2_+_41865345.23-P1P2	373	268	355	143
ACO2_+_41865484.23-P1P2	0	0	0	0
ACO2_+_41865560.23-P1P2	0	0	0	0
ACO2_-_41865209.23-P1P2	512	429	393	328
ACO2_-_41865357.23-P1P2	0	0	0	0
ACO2_-_41865534.23-P1P2	468	359	630	295
ACO2_-_41865573.23-P1P2	0	0	0	0
ACOT11_+_55007947.23-P2	423	421	200	355
ACOT11_+_55007958.23-P2	0	0	0	0
ACOT11_+_55007963.23-P2	462	292	253	288
ACOT11_+_55008024.23-P2	0	0	0	0
ACOT11_+_55008184.23-P2	0	0	0	0
ACOT11_+_55008406.23-P2	775	474	598	723
ACOT11_+_55013888.23-P1	558	383	378	520
ACOT11_+_55013964.23-P1	512	322	310	393
ACOT11_+_55013970.23-P1	763	592	639	665
ACOT11_+_55014110.23-P1	0	0	0	0
ACOT11_-_55008004.23-P2	281	248	407	168
ACOT11_-_55008353.23-P2	0	0	0	0
ACOT11_-_55008376.23-P2	418	288	290	344
ACOT11_-_55008399.23-P2	0	0	0	0
ACOT11_-_55013905.23-P1	0	0	0	0
ACOT11_-_55013950.23-P1	612	613	1008	685
ACOT11_-_55014024.23-P1	0	0	0	0
ACOT11_-_55014173.23-P1	0	0	0	0
ACOT11_-_55014234.23-P1	221	187	216	251
ACOT11_-_55014292.23-P1	0	0	0	0
ACOT12_+_80689507.23-P1P2	0	0	0	0
ACOT12_+_80689555.23-P1P2	0	0	0	0
ACOT12_+_80689628.23-P1P2	700	625	900	507
ACOT12_+_80689672.23-P1P2	403	388	304	401
ACOT12_+_80689920.23-P1P2	0	0	0	0
ACOT12_+_80689929.23-P1P2	111	97	60	89
ACOT12_+_80689961.23-P1P2	0	0	0	0
ACOT12_-_80689574.23-P1P2	273	210	317	324
ACOT12_-_80689897.23-P1P2	624	520	791	803
ACOT12_-_80689916.23-P1P2	0	0	0	0
ACOT13_+_24667341.23-P1P2	590	471	475	464
ACOT13_+_24667625.23-P1P2	0	0	0	0
ACOT13_-_24667290.23-P1P2	0	0	0	0
ACOT13_-_24667329.23-P1P2	515	416	608	415
ACOT13_-_24667371.23-P1P2	551	487	485	683
ACOT13_-_24667374.23-P1P2	0	0	0	0
ACOT13_-_24667386.23-P1P2	666	595	831	688
ACOT13_-_24667473.23-P1P2	569	421	520	480
ACOT13_-_24667530.23-P1P2	0	0	0	0
ACOT13_-_24667815.23-P1P2	0	0	0	0
ACOT1_+_74003818.23-P1P2	966	633	1024	971
ACOT1_+_74003838.23-P1P2	0	0	0	0
ACOT1_+_74003843.23-P1P2	641	507	472	684
ACOT1_+_74004100.23-P1P2	979	768	1106	1037
ACOT1_-_74004062.23-P1P2	542	464	610	459
ACOT1_-_74004076.23-P1P2	369	400	473	461
ACOT1_-_74004103.23-P1P2	0	0	0	0
ACOT1_-_74004113.23-P1P2	0	0	0	0
ACOT1_-_74004496.23-P1P2	0	0	0	0
ACOT1_-_74004524.23-P1P2	0	0	0	0
ACOT2_+_74035740.23-P1P2	684	489	495	637
ACOT2_+_74035970.23-P1P2	249	175	410	264
ACOT2_+_74036024.23-P1P2	578	443	841	488
ACOT2_+_74036035.23-P1P2	0	0	0	0
ACOT2_+_74036054.23-P1P2	0	0	0	0
ACOT2_-_74036039.23-P1P2	0	0	0	0
ACOT2_-_74036051.23-P1P2	621	530	616	630
ACOT2_-_74036080.23-P1P2	0	0	0	0
ACOT2_-_74036118.23-P1P2	0	0	0	0
ACOT2_-_74036501.23-P1P2	552	543	773	354
ACOT4_+_74058581.23-P1P2	0	0	0	0
ACOT4_+_74058635.23-P1P2	702	473	493	552
ACOT4_+_74058647.23-P1P2	388	358	169	136
ACOT4_+_74058687.23-P1P2	0	0	0	0
ACOT4_+_74058910.23-P1P2	734	631	625	755
ACOT4_+_74058918.23-P1P2	389	246	359	380
ACOT4_+_74059053.23-P1P2	0	0	0	0
ACOT4_+_74059070.23-P1P2	0	0	0	0
ACOT4_-_74059158.23-P1P2	0	0	0	0
ACOT4_-_74059268.23-P1P2	692	559	412	544
ACOT6_+_74077704.23-P1P2	1107	846	1163	897
ACOT6_+_74077926.23-P1P2	524	355	423	321
ACOT6_+_74078053.23-P1P2	837	547	518	863
ACOT6_+_74078097.23-P1P2	0	0	0	0
ACOT6_+_74078110.23-P1P2	0	0	0	0
ACOT6_-_74077642.23-P1P2	0	0	0	0
ACOT6_-_74077963.23-P1P2	0	0	0	0
ACOT6_-_74077984.23-P1P2	614	431	411	784
ACOT6_-_74078059.23-P1P2	296	248	259	245
ACOT6_-_74078124.23-P1P2	0	0	0	0
ACOT7_+_6453356.23-P1P2	600	415	466	345
ACOT7_-_6453209.23-P1P2	0	0	0	0
ACOT7_-_6453318.23-P1P2	0	0	0	0
ACOT7_-_6453331.23-P1P2	0	0	0	0
ACOT7_-_6453334.23-P1P2	541	442	499	388
ACOT7_-_6453354.23-P1P2	0	0	0	0
ACOT7_-_6453369.23-P1P2	399	308	361	391
ACOT7_-_6453388.23-P1P2	492	393	439	390
ACOT7_-_6453406.23-P1P2	585	472	713	485
ACOT7_-_6453466.23-P1P2	0	0	0	0
ACOT8_+_44485553.23-P1P2	357	237	321	411
ACOT8_+_44485579.23-P1P2	0	0	0	0
ACOT8_+_44485987.23-P1P2	0	0	0	0
ACOT8_+_44486016.23-P1P2	253	251	163	187
ACOT8_+_44486037.23-P1P2	0	0	0	0
ACOT8_-_44485597.23-P1P2	289	236	267	245
ACOT8_-_44485644.23-P1P2	0	0	0	0
ACOT8_-_44485808.23-P1P2	0	0	0	0
ACOT8_-_44485992.23-P1P2	458	339	503	154
ACOT8_-_44486001.23-P1P2	926	530	675	412
ACOT9_+_23761133.23-P1P2	466	445	395	701
ACOT9_+_23761144.23-P1P2	0	0	0	0
ACOT9_+_23761350.23-P1P2	240	221	126	461
ACOT9_+_23761355.23-P1P2	0	0	0	0
ACOT9_+_23761360.23-P1P2	585	357	560	249
ACOT9_-_23760942.23-P1P2	0	0	0	0
ACOT9_-_23761181.23-P1P2	0	0	0	0
ACOT9_-_23761296.23-P1P2	0	0	0	0
ACOT9_-_23761316.23-P1P2	433	347	284	497
ACOT9_-_23761394.23-P1P2	568	398	710	340
ACOX1_+_73974830.23-P1P2	0	0	0	0
ACOX1_+_73975184.23-P1P2	0	0	0	0
ACOX1_+_73975227.23-P1P2	362	237	276	224
ACOX1_+_73975249.23-P1P2	0	0	0	0
ACOX1_-_73974792.23-P1P2	0	0	0	0
ACOX1_-_73974876.23-P1P2	0	0	0	0
ACOX1_-_73975169.23-P1P2	857	633	519	689
ACOX1_-_73975193.23-P1P2	449	361	755	459
ACOX1_-_73975196.23-P1P2	472	332	509	392
ACOX1_-_73975245.23-P1P2	886	782	706	835
ACOX2_+_58512259.23-P2	0	0	0	0
ACOX2_+_58512291.23-P2	0	0	0	0
ACOX2_+_58512428.23-P2	792	638	572	615
ACOX2_+_58512441.23-P2	444	371	479	467
ACOX2_+_58522495.23-P1	0	0	0	0
ACOX2_+_58522520.23-P1	451	294	504	562
ACOX2_+_58522693.23-P1	0	0	0	0
ACOX2_+_58522852.23-P1	1100	853	1208	1450
ACOX2_+_58522860.23-P1	366	259	327	397
ACOX2_+_58522888.23-P1	595	431	497	473
ACOX2_+_58522893.23-P1	602	481	688	685
ACOX2_-_58512038.23-P2	558	450	473	503
ACOX2_-_58512043.23-P2	743	611	808	920
ACOX2_-_58512058.23-P2	0	0	0	0
ACOX2_-_58512157.23-P2	0	0	0	0
ACOX2_-_58512421.23-P2	0	0	0	0
ACOX2_-_58512435.23-P2	585	532	570	485
ACOX2_-_58522790.23-P1	0	0	0	0
ACOX2_-_58522878.23-P1	0	0	0	0
ACOX2_-_58522905.23-P1	0	0	0	0
ACOX3_+_8429824.23-P1	0	0	0	0
ACOX3_+_8430042.23-P1	0	0	0	0
ACOX3_+_8430113.23-P1	1120	900	1392	882
ACOX3_+_8430140.23-P1	824	656	905	737
ACOX3_+_8430181.23-P1	0	0	0	0
ACOX3_+_8430200.23-P1	0	0	0	0
ACOX3_+_8442240.23-P2	0	0	0	0
ACOX3_+_8442373.23-P2	602	535	752	972
ACOX3_+_8442383.23-P2	505	297	522	379
ACOX3_+_8442429.23-P2	0	0	0	0
ACOX3_+_8442463.23-P2	0	0	0	0
ACOX3_+_8442467.23-P2	452	332	391	454
ACOX3_-_8429711.23-P1	0	0	0	0
ACOX3_-_8430094.23-P1	431	252	306	239
ACOX3_-_8430121.23-P1	401	307	358	447
ACOX3_-_8430129.23-P1	474	485	489	489
ACOX3_-_8442139.23-P2	0	0	0	0
ACOX3_-_8442145.23-P2	0	0	0	0
ACOX3_-_8442419.23-P2	608	410	472	373
ACOX3_-_8442435.23-P2	499	394	626	430
ACOXL_+_111490261.23-P1P2	0	0	0	0
ACOXL_+_111490271.23-P1P2	775	640	903	706
ACOXL_+_111490383.23-P1P2	0	0	0	0
ACOXL_+_111490544.23-P1P2	0	0	0	0
ACOXL_+_111490547.23-P1P2	493	448	487	351
ACOXL_+_111490560.23-P1P2	476	302	627	389
ACOXL_+_111490595.23-P1P2	641	655	758	560
ACOXL_-_111490250.23-P1P2	0	0	0	0
ACOXL_-_111490612.23-P1P2	494	380	451	490
ACOXL_-_111490664.23-P1P2	0	0	0	0
ACP1_+_264980.23-P1P2	204	236	208	221
ACP1_+_265303.23-P1P2	303	233	100	328
ACP1_-_264936.23-P1P2	0	0	0	0
ACP1_-_264967.23-P1P2	523	443	780	596
ACP1_-_264970.23-P1P2	661	337	69	89
ACP1_-_264976.23-P1P2	0	0	0	0
ACP1_-_265107.23-P1P2	516	442	367	418
ACP1_-_265135.23-P1P2	0	0	0	0
ACP1_-_265335.23-P1P2	0	0	0	0
ACP1_-_265360.23-P1P2	0	0	0	0
ACP2_+_47270142.23-P1P2	0	0	0	0
ACP2_+_47270309.23-P1P2	0	0	0	0
ACP2_+_47270320.23-P1P2	667	435	305	710
ACP2_+_47270332.23-P1P2	196	173	97	93
ACP2_-_47269906.23-P1P2	0	0	0	0
ACP2_-_47269915.23-P1P2	455	402	483	756
ACP2_-_47269943.23-P1P2	0	0	0	0
ACP2_-_47269958.23-P1P2	570	429	521	432
ACP2_-_47270292.23-P1P2	0	0	0	0
ACP2_-_47270385.23-P1P2	349	292	328	408
ACP5_+_11688472.23-P1	472	298	456	235
ACP5_+_11688484.23-P1	0	0	0	0
ACP5_+_11689300.23-P2	0	0	0	0
ACP5_+_11689329.23-P2	0	0	0	0
ACP5_+_11689378.23-P2	0	0	0	0
ACP5_+_11689751.23-P2	0	0	0	0
ACP5_-_11688043.23-P1	0	0	0	0
ACP5_-_11688058.23-P1	0	0	0	0
ACP5_-_11688064.23-P1	0	0	0	0
ACP5_-_11688086.23-P1	441	298	349	316
ACP5_-_11688218.23-P1	0	0	0	0
ACP5_-_11688414.23-P1	791	543	929	490
ACP5_-_11688437.23-P1	715	584	625	551
ACP5_-_11688455.23-P1	473	503	534	649
ACP5_-_11689356.23-P2	872	651	901	1112
ACP5_-_11689724.23-P2	401	268	363	500
ACP5_-_11689727.23-P2	758	694	595	746
ACP5_-_11689744.23-P2	332	298	468	370
ACP5_-_11689771.23-P2	370	274	756	251
ACP5_-_11689778.23-P2	0	0	0	0
ACP6_+_147141933.23-P1P2	0	0	0	0
ACP6_+_147141956.23-P1P2	164	167	222	154
ACP6_+_147142089.23-P1P2	0	0	0	0
ACP6_+_147142126.23-P1P2	0	0	0	0
ACP6_+_147142159.23-P1P2	399	354	316	652
ACP6_+_147142188.23-P1P2	0	0	0	0
ACP6_-_147141887.23-P1P2	0	0	0	0
ACP6_-_147142348.23-P1P2	561	472	618	524
ACP6_-_147142356.23-P1P2	762	644	650	611
ACP6_-_147142393.23-P1P2	670	566	582	680
ACPL2_+_140950667.23-P1P2	0	0	0	0
ACPL2_+_140950939.23-P1P2	0	0	0	0
ACPL2_+_140950942.23-P1P2	943	844	1054	818
ACPL2_+_140950963.23-P1P2	149	149	91	140
ACPL2_+_140951037.23-P1P2	729	480	558	476
ACPL2_+_140951054.23-P1P2	0	0	0	0
ACPL2_+_140951088.23-P1P2	0	0	0	0
ACPL2_+_140951203.23-P1P2	779	537	623	506
ACPL2_-_140950647.23-P1P2	541	457	487	418
ACPL2_-_140951141.23-P1P2	0	0	0	0
ACPP_+_132036268.23-P1P2	691	536	497	741
ACPP_+_132036293.23-P1P2	479	499	490	508
ACPP_+_132036338.23-P1P2	365	321	368	565
ACPP_+_132036344.23-P1P2	0	0	0	0
ACPP_+_132036504.23-P1P2	245	238	311	165
ACPP_+_132036703.23-P1P2	549	519	586	344
ACPP_+_132036714.23-P1P2	0	0	0	0
ACPP_+_132036719.23-P1P2	0	0	0	0
ACPP_-_132036256.23-P1P2	0	0	0	0
ACPP_-_132036481.23-P1P2	0	0	0	0
ACPT_+_51293697.23-ENST00000270593.1	730	622	653	574
ACPT_+_51293752.23-ENST00000270593.1	0	0	0	0
ACPT_+_51293761.23-ENST00000270593.1	641	475	648	315
ACPT_+_51294074.23-ENST00000270593.1	606	511	510	451
ACPT_+_51294085.23-ENST00000270593.1	0	0	0	0
ACPT_+_51294143.23-ENST00000270593.1	0	0	0	0
ACPT_-_51293907.23-ENST00000270593.1	0	0	0	0
ACPT_-_51293910.23-ENST00000270593.1	399	335	337	283
ACPT_-_51294111.23-ENST00000270593.1	0	0	0	0
ACPT_-_51294122.23-ENST00000270593.1	445	396	97	124
ACRBP_+_6756117.23-P1P2	0	0	0	0
ACRBP_+_6756534.23-P1P2	0	0	0	0
ACRBP_+_6756555.23-P1P2	752	689	915	919
ACRBP_+_6756569.23-P1P2	708	457	397	496
ACRBP_+_6756572.23-P1P2	1115	917	929	1464
ACRBP_-_6756113.23-P1P2	0	0	0	0
ACRBP_-_6756126.23-P1P2	333	329	285	331
ACRBP_-_6756147.23-P1P2	239	211	166	189
ACRBP_-_6756321.23-P1P2	0	0	0	0
ACRBP_-_6756581.23-P1P2	0	0	0	0
ACRC_+_70798298.23-P1P2	0	0	0	0
ACRC_-_70797923.23-P1P2	530	395	585	435
ACRC_-_70798359.23-P1P2	488	547	530	594
ACRC_-_70798376.23-P1P2	589	592	630	598
ACRC_-_70798668.23-P1P2	0	0	0	0
ACRC_-_70798671.23-P1P2	0	0	0	0
ACRC_-_70798717.23-P1P2	806	630	807	630
ACRC_-_70798728.23-P1P2	0	0	0	0
ACRC_-_70798784.23-P1P2	633	490	930	398
ACRC_-_70798787.23-P1P2	0	0	0	0
ACRV1_+_125550253.23-P1P2	839	730	1040	619
ACRV1_+_125550289.23-P1P2	0	0	0	0
ACRV1_+_125550420.23-P1P2	793	616	950	779
ACRV1_+_125550697.23-P1P2	932	689	967	707
ACRV1_-_125550304.23-P1P2	0	0	0	0
ACRV1_-_125550308.23-P1P2	0	0	0	0
ACRV1_-_125550324.23-P1P2	636	489	532	583
ACRV1_-_125550488.23-P1P2	0	0	0	0
ACRV1_-_125550545.23-P1P2	0	0	0	0
ACRV1_-_125550695.23-P1P2	643	561	479	725
ACR_+_51176655.23-P1P2	0	0	0	0
ACR_+_51176910.23-P1P2	0	0	0	0
ACR_+_51177042.23-P1P2	0	0	0	0
ACR_+_51177061.23-P1P2	725	483	608	741
ACR_+_51177099.23-P1P2	451	488	580	408
ACR_-_51176666.23-P1P2	398	317	502	379
ACR_-_51176714.23-P1P2	727	602	848	727
ACR_-_51176829.23-P1P2	840	567	668	740
ACR_-_51177047.23-P1P2	0	0	0	0
ACR_-_51177126.23-P1P2	0	0	0	0
ACSBG1_+_78526451.23-P1P2	0	0	0	0
ACSBG1_+_78526472.23-P1P2	0	0	0	0
ACSBG1_+_78526497.23-P1P2	543	334	452	390
ACSBG1_+_78526814.23-P1P2	482	330	437	273
ACSBG1_+_78526826.23-P1P2	0	0	0	0
ACSBG1_+_78526846.23-P1P2	394	252	305	296
ACSBG1_+_78526895.23-P1P2	0	0	0	0
[truncated: 207,073+ more rows]

## Sheet: Sec61B_growth_EMC_counts
Sample	G0	G0	G10	G10
Replicate	Rep1	Rep2	Rep1	Rep2		Note that counts are from the CRISPRi-v2 library which uses the top 5 best guides per gene.
guide id						Values of zero indicate guides not included in the CRISPRi-v2 top5 library
A1BG_+_58858549.23-P1	195	117	149	145
A1BG_+_58858791.23-P1	0	0	0	0
A1BG_+_58858964.23-P1	210	376	412	423
A1BG_+_58864367.23-P2	183	309	313	281
A1BG_+_58864705.23-P2	0	0	0	0
A1BG_-_58858562.23-P1	0	0	0	0
A1BG_-_58858617.23-P1	144	194	251	112
A1BG_-_58858630.23-P1	193	220	323	268
A1BG_-_58858788.23-P1	194	276	184	189
A1BG_-_58858915.23-P1	0	0	0	0
A1BG_-_58858950.23-P1	0	0	0	0
A1BG_-_58858991.23-P1	0	0	0	0
A1BG_-_58864354.23-P2	101	111	144	136
A1BG_-_58864360.23-P2	184	220	140	218
A1BG_-_58864420.23-P2	0	0	0	0
A1BG_-_58864428.23-P2	0	0	0	0
A1BG_-_58864436.23-P2	0	0	0	0
A1BG_-_58864715.23-P2	0	0	0	0
A1BG_-_58864822.23-P2	228	314	274	240
A1BG_-_58864840.23-P2	473	503	497	657
A1CF_+_52645000.23-P1P2	337	335	462	392
A1CF_+_52645034.23-P1P2	0	0	0	0
A1CF_+_52645080.23-P1P2	207	270	319	101
A1CF_+_52645091.23-P1P2	0	0	0	0
A1CF_+_52645339.23-P1P2	277	317	199	333
A1CF_+_52645358.23-P1P2	0	0	0	0
[truncated: 209,044+ more rows]
